# Supplementary material for: Constraint-Based Modeling of Carbon Fixation and the Energetics of Electron Transfer in Geobacter metallireducens
Source: PLoS Comput Biol. 2014 Apr 24;10(4):e1003575. doi: 10.1371/journal.pcbi.1003575 (PMC3998878; doi:10.1371/journal.pcbi.1003575)
Supplement: Dataset S2 — An Excel file containing the content of the iAF987. (XLSX) [file pcbi.1003575.s002.xlsx]

## Sheet: READ_ME
	Worksheet	Contents	Notes
	compounds		also know as 'metabolites'
		abbreviation	the abbreviation is the unique identifier for each compound
		officialName	names of the compound
		formula	molecular formula
		charge	the charge is calculated at a pH of 7.2 by the reconstruction builder
		casNumber	casNumbers are available for some compounds
		formulaNeutral	molecular formula at a charge of 0
		CompoundNames	additional names
		KeggID	there are KEGG compound IDs associated with the majority of compounds, some compounds in the model do not have a corresponding compound in KEGG or have not been assigned one yet
	reactions_GPRs		stands for reactions and gene-protein-reactions (GPR) associations
		abbreviation	the abbreviation is the unique identifier for each reaction
		officialName	name of the reaction
		equation	the equation column is the actual reaction containing the unique compound abbreviations. Additionally, the reactions contain the location of the metabolite in the model.
			[c]: cytoplasm
			[p]: periplasm
			[e]: extracellular
			the text 'EX_' denotes an exchange reaction for a metabolite that can enter or leave the extracellular compartment. 'DM_' reactions are similar and signify compounds that the degradation pathway is unknown.
		subSystem	subsystem a reaction was classified into
		proteinClass	the proteinClass gives the EC number if there is one associated with each reaction (this list is rather incomplete compared to other databases, e.g. MetaCyc)
		geneAssociation	the 'geneAssociation' column contains the b numbers associated with each reaction in Boolean format.
	Reaction_notes	ABBREVIATION	the abbreviation is the unique identifier for each reaction
		REACTION NOTES	notes made on a particular reaction for use in any organism
		MODEL REACTION NOTES	specific notes for inclusion of a reaction in a reconstruction
	confidence_level	ABBREVIATION	the abbreviation is the unique identifier for each reaction
		REACTION NAME	name of the reaction
		CONFIDENCE LEVEL	score 0 - 4 (highest) on the confidence level for including a reaction in a reconstruction
		INFORMATION TYPE	the type of information used to determine the conficence level
		INFORMATION LEVEL	confidence level for each type: none, low, medium, high for each information type

## Sheet: compounds
abbreviation	officialName	formula	charge	casNumber	formulaNeutral	CompoundNames	KeggID
10fthf	10-Formyltetrahydrofolate	C20H21N7O7	-2		C20H23N7O7	10-Formyl-THF	C00234
12dgr120	1,2-Diacyl-sn-glycerol (didodecanoyl, n-C12:0)	C27H52O5	0		C27H52O5	1,2-Diacylglycerol;/ D-1,2-Diacylglycerol	C00641
12dgr140	1,2-Diacyl-sn-glycerol (ditetradecanoyl, n-C14:0)	C31H60O5	0		C31H60O5	D-1,2-Diacylglycerol/ 1,2-Diacylglycerol;	C00641
12dgr141	1,2-Diacyl-sn-glycerol (ditetradec-7-enoyl, n-C14:1)	C31H56O5	0		C31H56O5	D-1,2-Diacylglycerol/ 1,2-Diacylglycerol;	C00641
12dgr160	1,2-Diacyl-sn-glycerol (dihexadecanoyl, n-C16:0)	C35H68O5	0		C35H68O5	D-1,2-Diacylglycerol/ 1,2-Diacylglycerol;	C00641
12dgr161	1,2-Diacyl-sn-glycerol (dihexadec-9-enoyl, n-C16:1)	C35H64O5	0		C35H64O5	D-1,2-Diacylglycerol/ 1,2-Diacylglycerol;	C00641
12dgr180	1,2-Diacyl-sn-glycerol (dioctadecanoyl, n-C18:0)	C39H76O5	0		C39H76O5	D-1,2-Diacylglycerol/ 1,2-Diacylglycerol;	C00641
12dgr181	1,2-Diacyl-sn-glycerol (dioctadec-11-enoyl, n-C18:1)	C39H72O5	0		C39H72O5	1,2-Diacylglycerol;/ D-1,2-Diacylglycerol	C00641
13dpg	3-Phospho-D-glyceroyl phosphate	C3H4O10P2	-4	None	C3H8O10P2	1,3-bis-phosphoglycerate/ 3-Phospho-D-glyceroyl phosphate/ 1,3-bisphosphoglycerate/ (R)-2-Hydroxy-3-(phosphonooxy)-1-monoanhydride with phosphoric propanoic acid	C00236
13ppd	1,3-Propanediol	C3H8O2	0	504-63-2	C3H8O2	Propane-1,3-diol/ 1,3-Propanediol/ Trimethylene glycol	C02457
1ddecg3p	1-dodecanoyl-sn-glycerol 3-phosphate	C15H29O7P1	-2		C15H31O7P1	1-Acyl-sn-glycerol 3-phosphate (n-C12:0)	C00681
1hdec9eg3p	1-hexadec-9-enoyl-sn-glycerol 3-phosphate	C19H35O7P1	-2		C19H37O7P1	1-Acyl-sn-glycerol 3-phosphate (n-C16:1)	c00681
1hdecg3p	1-hexadecanoyl-sn-glycerol 3-phosphate	C19H37O7P1	-2		C19H39O7P1	1-Acyl-sn-glycerol 3-phosphate (n-C16:0)	C00681
1odec11eg3p	1-octadec-11-enoyl-sn-glycerol 3-phosphate	C21H39O7P1	-2		C21H41O7P1	1-Acyl-sn-glycerol 3-phosphate (n-C18:1)	c00681
1odecg3p	1-octadecanoyl-sn-glycerol 3-phosphate	C21H41O7P1	-2		C21H43O7P1	1-Acyl-sn-glycerol 3-phosphate (n-C18:0)	C00681
1p3h5c	L-1-Pyrroline-3-hydroxy-5-carboxylate	C5H6NO3	-1	5255-75-4	C5H7NO3	3-Hydroxy-L-1-pyrroline-5-carboxylate	C04281
1pyr5c	1-Pyrroline-5-carboxylate	C5H6NO2	-1		C5H7NO2	(S)-1-Pyrroline-5-carboxylate/ L-1-Pyrroline-5-carboxylate/ 1-Pyrroline-5-carboxylic acid	C03912
1tdec7eg3p	1-tetradec-7-enoyl-sn-glycerol 3-phosphate	C17H31O7P1	-2		C17H33O7P1	1-Acyl-sn-glycerol 3-phosphate (n-C14:1)	C00681
1tdecg3p	1-tetradecanoyl-sn-glycerol 3-phosphate	C17H33O7P1	-2		C17H35O7P1	1-Acyl-sn-glycerol 3-phosphate (n-C14:0)	C00681
23dhdp	2,3-Dihydrodipicolinate	C7H5NO4	-2		C7H7NO4	Dihydrodipicolinic acid	C03340
23dhmb	(R)-2,3-Dihydroxy-3-methylbutanoate	C5H9O4	-1		C5H10O4	(R)-2,3-Dihydroxy-isovaleric acid/ (R)-2,3-Dihydroxy-isovalerate	C04272
23dhmp	(R)-2,3-Dihydroxy-3-methylpentanoate	C6H11O4	-1		C6H12O4	2,3-Dihydroxy-3-methylvalerate	C06007
25aics	(S)-2-[5-Amino-1-(5-phospho-D-ribosyl)imidazole-4-carboxamido]succinate	C13H15N4O12P	-4		C13H19N4O12P	1-(5'-Phosphoribosyl)-5-amino-4-(N-succinocarboxamide)-imidazole/ 1-(5'-Phosphoribosyl)-4-(N-succinocarboxamide)-5-aminoimidazole/ 5'-Phosphoribosyl-4-(N-succinocarboxamide)-5-aminoimidazole	C04823
25drapp	2,5-Diamino-6-(ribosylamino)-4-(3H)-pyrimidinone 5'-phosphate	C9H14N5O8P	-2		C9H16N5O8P		C01304
26dap-LL	LL-2,6-Diaminoheptanedioate	C7H14N2O4	0	583-93-7	C7H14N2O4	LL-2,6-Diaminopimelic acid/ LL-2,6-Diaminopimelate	C00666
26dap-M	meso-2,6-Diaminoheptanedioate	C7H14N2O4	0	None	C7H14N2O4	meso-2,6-Diaminopimelic acid/ meso-2,6-Diaminopimelate	C00680
2agpe120	2-Acyl-sn-glycero-3-phosphoethanolamine (n-C12:0)	C17H36NO7P1	0		C17H36NO7P1	L-1-Lysophosphatidylethanolamine/ 2-acyl-glycerophosphoethanolamine	C05973
2agpe140	2-Acyl-sn-glycero-3-phosphoethanolamine (n-C14:0)	C19H40NO7P1	0		C19H40NO7P1	L-1-Lysophosphatidylethanolamine/ 2-acyl-glycerophosphoethanolamine	C05973
2agpe141	2-Acyl-sn-glycero-3-phosphoethanolamine (n-C14:1)	C19H38NO7P1	0		C19H38NO7P1	L-1-Lysophosphatidylethanolamine/ 2-acyl-glycerophosphoethanolamine	C05973
2agpe160	2-Acyl-sn-glycero-3-phosphoethanolamine (n-C16:0)	C21H44NO7P1	0		C21H44NO7P1	L-1-Lysophosphatidylethanolamine/ 2-acyl-glycerophosphoethanolamine	C05973
2agpe161	2-Acyl-sn-glycero-3-phosphoethanolamine (n-C16:1)	C21H42NO7P1	0		C21H42NO7P1	L-1-Lysophosphatidylethanolamine/ 2-acyl-glycerophosphoethanolamine	C05973
2agpe180	2-Acyl-sn-glycero-3-phosphoethanolamine (n-C18:0)	C23H48NO7P1	0		C23H48NO7P1	L-1-Lysophosphatidylethanolamine/ 2-acyl-glycerophosphoethanolamine	C05973
2agpe181	2-Acyl-sn-glycero-3-phosphoethanolamine (n-C18:1)	C23H46NO7P1	0		C23H46NO7P1	L-1-Lysophosphatidylethanolamine/ 2-acyl-glycerophosphoethanolamine	C05973
2agpg120	2-Acyl-sn-glycero-3-phosphoglycerol (n-C12:0)	C18H36O9P1	-1		C18H37O9P1	2-acyl-glycerophosphoglycerol/ L-1-Lysophosphatidylglycerol
2agpg140	2-Acyl-sn-glycero-3-phosphoglycerol (n-C14:0)	C20H40O9P1	-1		C20H41O9P1	2-acyl-glycerophosphoglycerol/ L-1-Lysophosphatidylglycerol
2agpg141	2-Acyl-sn-glycero-3-phosphoglycerol (n-C14:1)	C20H38O9P1	-1		C20H39O9P1	2-acyl-glycerophosphoglycerol/ L-1-Lysophosphatidylglycerol
2agpg160	2-Acyl-sn-glycero-3-phosphoglycerol (n-C16:0)	C22H44O9P1	-1		C22H45O9P1	L-1-Lysophosphatidylglycerol/ 2-acyl-glycerophosphoglycerol
2agpg161	2-Acyl-sn-glycero-3-phosphoglycerol (n-C16:1)	C22H42O9P1	-1		C22H43O9P1	L-1-Lysophosphatidylglycerol/ 2-acyl-glycerophosphoglycerol
2agpg180	2-Acyl-sn-glycero-3-phosphoglycerol (n-C18:0)	C24H48O9P1	-1		C24H49O9P1	2-acyl-glycerophosphoglycerol/ L-1-Lysophosphatidylglycerol
2agpg181	2-Acyl-sn-glycero-3-phosphoglycerol (n-C18:1)	C24H46O9P1	-1		C24H47O9P1	2-acyl-glycerophosphoglycerol/ L-1-Lysophosphatidylglycerol
2ahbut	(S)-2-Aceto-2-hydroxybutanoate	C6H9O4	-1		C6H10O4		C06006
2cpr5p	1-(2-Carboxyphenylamino)-1-deoxy-D-ribulose 5-phosphate	C12H13NO9P	-3		C12H16NO9P		C01302
2dda7p	2-Dehydro-3-deoxy-D-arabino-heptonate 7-phosphate	C7H10O10P	-3		C7H13O10P		C04691
2dhp	2-Dehydropantoate	C6H9O4	-1		C6H10O4	alpha-ketopantoate	C00966
2dmmql8	2-Demethylmenaquinol 8	C50H72O2	0
2fe1s	[2Fe-1S] desulfurated iron-sulfur cluster	SFe2	2
2fe2s	[2Fe-2S] iron-sulfur cluster	S2Fe2	2
2ippm	2-Isopropylmaleate	C7H8O4	-2		C7H10O4	beta-isopropylmaleate	C02631
2m3osuc	2-methyl-3-oxosuccinate	C5H4O5	-2		C5H6O5
2mahmp	2-Methyl-4-amino-5-hydroxymethylpyrimidine diphosphate	C6H8N3O7P2	-3	745-65-3	C6H11N3O7P2	4-amino-2-methyl 5-hydroxymethylpyrimidine pyrophosphate/ HMP-PP	C04752
2mbcoa	2-Methylbutanoyl-CoA	C26H40N7O17P3S	-4		C26H44N7O17P3S	2-Methylbutyryl-CoA	C01033
2mcacn	cis-2-Methylaconitate	C7H5O6	-3	99-98-9		(Z)-But-2-ene-1,2,3-tricarboxylate/ cis-2-Methylaconitate	C04225
2mcit	2-Methylcitrate	C7H7O7	-3	96-17-3			C02225
2me4p	2-C-methyl-D-erythritol 4-phosphate	C5H11O7P	-2		C5H13O7P		C11434
2mecdp	2-C-methyl-D-erythritol 2,4-cyclodiphosphate	C5H10O9P2	-2		C5H12O9P2		C11453
2obut	2-Oxobutanoate	C4H5O3	-1	600-18-0	C4H6O3	2-Ketobutyric acid/ 2-Oxobutyric acid/ 2-Oxobutyrate/ 2-Oxobutanoic acid/ alpha-Ketobutyrate	C00109
2p4c2me	2-phospho-4-(cytidine 5'-diphospho)-2-C-methyl-D-erythritol	C14H22N3O17P3	-4		C14H26N3O17P3	2C-methyl-D-erythritol 2,4-cyclodiphosphate	C11436
2pg	D-Glycerate 2-phosphate	C3H4O7P	-3		C3H7O7P	2-Phospho-D-glycerate/ 2-phosphoglyceric acid	C00631
34hpp	3-(4-Hydroxyphenyl)pyruvate	C9H7O4	-1		C9H8O4	4-Hydroxyphenylpyruvate/ p-Hydroxyphenylpyruvic acid	C01179
3c2hmp	3-Carboxy-2-hydroxy-4-methylpentanoate	C7H10O5	-2		C7H12O5	3-Isopropylmalate/ 2-D-threo-hydroxy-3-carboxy-isocaproate	C04411
3c3hmp	3-Carboxy-3-hydroxy-4-methylpentanoate	C7H10O5	-2		C7H12O5	2-Isopropylmalate/ 2-Isopropylmalic acid/ 3-Carboxy-3-hydroxy-isocaproate/ 3-Carboxy-3-hydroxyisocaproate	C02504
3c4mop	3-Carboxy-4-methyl-2-oxopentanoate	C7H8O5	-2		C7H10O5	2-Oxo-4-methyl-3-carboxypentanoate/ (2S)-2-Isopropyl-3-oxosuccinate	C04236
3dhq	3-Dehydroquinate	C7H9O6	-1		C7H10O6	5-Dehydroquinate/ 3-Dehydroquinic acid/ 5-Dehydroquinic acid	C00944
3dhsk	3-Dehydroshikimate	C7H7O5	-1		C7H8O5		C02637
3fe4s	[3Fe-4S] damaged iron-sulfur cluster	S4Fe3	0		S4Fe3
3haACP	(3R)-3-Hydroxyacyl-[acyl-carrier protein]	C15H27N2O9PRS	-1			(R)-3-Hydroxyacyl-[acyl-carrier protein]	C01271
3hbcoa	(S)-3-Hydroxybutanoyl-CoA	C25H38N7O18P3S	-4		C25H42N7O18P3S	L-3-hydroxybutyryl-CoA/ (S)-3-Hydroxybutyryl-CoA	C01144
3hcddec5eACP	(R)-3-hydroxy-cis-dodec-5-enoyl-[acyl-carrier protein]	C23H41N2O9PRS	-1
3hcmrs7eACP	(R)-3-hydroxy-cis-myristol-7-eoyl-[acyl-carrier protein]	C25H45N2O9PRS	-1
3hcpalm9eACP	(R)-3-hydroxy-cis-palm-9-eoyl-[acyl-carrier protein]	C27H49N2O9PRS	-1
3hcvac11eACP	(R)-3-hydroxy-cis-vacc-11-enoyl-[acyl-carrier protein]	C29H53N2O9PRS	-1
3hdcoa	(S)-3-Hydroxydecanoyl-CoA	C31H50N7O18P3S	-4		C31H54N7O18P3S	(S)-Hydroxydecanoyl-CoA	C05264
3hddcoa	(S)-3-Hydroxydodecanoyl-CoA	C33H54N7O18P3S	-4		C33H58N7O18P3S		C05262
3hddecACP	(R)-3-Hydroxydodecanoyl-[acyl-carrier protein]	C23H43N2O9PRS	-1	7783-08-06		(R)-3-Hydroxydodecanoyl-[acp]/ D-3-Hydroxydodecanoyl-[acp]/ D-3-Hydroxydodecanoyl-[acyl-carrier protein]	C05757
3hdecACP	(R)-3-Hydroxydecanoyl-[acyl-carrier protein]	C21H39N2O9PRS	-1	320-77-4		(3R)-3-Hydroxydecanoyl-[acyl-carrier protein]	C04619
3hhcoa	(S)-3-Hydroxyhexanoyl-CoA	C27H42N7O18P3S	-4		C27H46N7O18P3S	(S)-Hydroxyhexanoyl-CoA	C05268
3hhdcoa	(S)-3-Hydroxyhexadecanoyl-CoA	C37H62N7O18P3S	-4		C37H66N7O18P3S		C05258
3hhexACP	(R)-3-Hydroxyhexanoyl-[acyl-carrier protein]	C17H31N2O9PRS	-1	7783-08-06		(R)-3-Hydroxyhexanoyl-[acp]/ D-3-Hydroxyhexanoyl-[acp]/ D-3-Hydroxyhexanoyl-[acyl-carrier protein]	C05747
3hmrsACP	(R)-3-Hydroxytetradecanoyl-[acyl-carrier protein]	C25H47N2O9PRS	-1			(3R)-3-Hydroxytetradecanoyl-[acyl-carrier protein];/ HMA/ beta-Hydroxymyristyl-[acyl-carrier protein];	C04688
3hocoa	(S)-3-Hydroxyoctanoyl-CoA	C29H46N7O18P3S	-4		C29H50N7O18P3S	(S)-Hydroxyoctanoyl-CoA	C05266
3hoctACP	(R)-3-Hydroxyoctanoyl-[acyl-carrier protein]	C19H35N2O9PRS	-1			(3R)-3-Hydroxyoctanoyl-[acyl-carrier protein];	C04620
3hoctaACP	(R)-3-Hydroxyoctadecanoyl-[acyl-carrier protein]	C29H55N2O9PRS	-1				C16220
3hodcoa	(S)-3-Hydroxyoctadecanoyl-CoA	C39H66N7O18P3S	-4				C16217
3hpalmACP	R-3-hydroxypalmitoyl-[acyl-carrier protein]	C27H51N2O9PRS	-1			(R)-3-Hydroxypalmitoyl-[acyl-carrier protein]/ (3R)-3-Hydroxyhexadecanoyl-[acyl-carrier protein]/ (3R)-3-Hydroxypalmitoyl-[acyl-carrier protein]/ (R)-3-Hydroxyhexadecanoyl-[acyl-carrier protein]	C04633
3hpimcoa	3-Hydroxypimelyl-CoA	C28H46N7O20P3S	0	486-25-9		3-Hydroxypimeloyl-CoA/ 3-Hydroxypimelyl-CoA	C06714
3hppnl	3-Hydroxypropanal	C3H6O2	0	2134-29-4		beta-hydroxypropanal	C00969
3hptcoa	3-Hydroxypentoyl-CoA	C26H40N7O18P3S	-4		C26H44N7O18P3S	3-Hydroxyvaleryl-CoA
3htdcoa	(S)-3-Hydroxytetradecanoyl-CoA	C35H58N7O18P3S	-4		C35H62N7O18P3S		C05260
3httdca	3-hydroxy tetradecanoate (n-C14:0)	C14H27O3	-1		C14H28O3	3-hydroxy myristic acid/ 3-hydroxy Tetradecanoic acid
3ig3p	C'-(3-Indolyl)-glycerol 3-phosphate	C11H12NO6P	-2		C11H14NO6P	Indoleglycerol phosphate/ 1-(Indol-3-yl)glycerol 3-phosphate/ (3-Indolyl)-glycerol phosphate	C03506
3mb	3-Methylbutanoic acid	C5H9O2	-1		C5H10O2	Isovalerate/ Isovaleric acid;	C08262
3mb2coa	3-Methylbut-2-enoyl-CoA	C26H38N7O17P3S	-4		C26H42N7O17P3S	3-Methylcrotonoyl-CoA	C03069
3mgcoa	3-Methylglutaconyl-CoA	C27H37N7O19P3S	-5		C27H42N7O19P3S	trans-3-Methylglutaconyl-CoA	C03231
3mob	3-Methyl-2-oxobutanoate	C5H7O3	-1		C5H8O3	2-Oxoisovalerate/ alpha-Ketovaline/ 2-Oxo-3-methylbutanoate/ 2-Oxoisopentanoate/ 3-Methyl-2-oxobutyric acid/ 2-Ketovaline/ 2-Keto-3-methylbutyric acid	C00141
3mop	(S)-3-Methyl-2-oxopentanoate	C6H9O3	-1		C6H10O3	2-oxo-3-methylpentanoate/ alpha-keto-beta-methylvalerate/ (S)-2-oxo-3-methylpentanoate/ ketoisoleucine/ alpha-oxo-beta-methylvalerate	C00671
3ocddec5eACP	3-oxo-cis-dodec-5-enoyl-[acyl-carrier protein]	C23H39N2O9PRS	-1
3ocmrs7eACP	3-oxo-cis-myristol-7-eoyl-[acyl-carrier protein]	C25H43N2O9PRS	-1
3ocpalm9eACP	3-oxo-cis-palm-9-eoyl-[acyl-carrier protein]	C27H47N2O9PRS	-1
3ocvac11eACP	3-oxo-cis-vacc-11-enoyl-[acyl-carrier protein]	C29H51N2O9PRS	-1
3odcoa	3-Oxodecanoyl-CoA	C31H48N7O18P3S	-4		C31H52N7O18P3S		C05265
3oddcoa	3-Oxododecanoyl-CoA	C33H52N7O18P3S	-4		C33H56N7O18P3S		C05263
3oddecACP	3-Oxododecanoyl-[acyl-carrier protein]	C23H41N2O9PRS	-1	7783-08-06		3-Oxododecanoyl-[acp]	C05756
3odecACP	3-Oxodecanoyl-[acyl-carrier protein]	C21H37N2O9PRS	-1	7783-08-06		3-Oxodecanoyl-[acp]	C05753
3ohcoa	3-Oxohexanoyl-CoA	C27H40N7O18P3S	-4	5096-70-8	C27H44N7O18P3S	3-ketohexanoyl-CoA	C05269
3ohdcoa	3-Oxohexadecanoyl-CoA	C37H60N7O18P3S	-4		C37H64N7O18P3S		C05259
3ohexACP	3-Oxohexanoyl-[acyl-carrier protein]	C17H29N2O9PRS	-1	7783-08-06		3-Oxohexanoyl-[acp]	C05746
3omrsACP	3-Oxotetradecanoyl-[acyl-carrier protein]	C25H45N2O9PRS	-1	7783-08-06		3-Oxotetradecanoyl-[acp]	C05759
3oocoa	3-Oxooctanoyl-CoA	C29H44N7O18P3S	-4		C29H48N7O18P3S		C05267
3ooctACP	3-Oxooctanoyl-[acyl-carrier protein]	C19H33N2O9PRS	-1	7783-08-06		3-Oxooctanoyl-[acp]	C05750
3ooctdACP	3-Oxooctadecanoyl-[acyl-carrier protein]	C29H53N2O9PRS	-1			3-Oxooctadecanoyl-[acp]	C16219
3oodcoa	3-Oxooctadecanoyl-CoA	C39H64N7O18P3S	-4		C39H68N7O18P3S		C16216
3opalmACP	3-Oxohexadecanoyl-[acyl-carrier protein]	C27H49N2O9PRS	-1	7783-08-06		3-Oxohexadecanoyl-[acp]	C05762
3opimcoa	3-Oxopimeloyl-CoA	C28H44N7O20P3S	0	486-25-9		3-Oxopimeloyl-CoA/ 3-Ketopimelyl-CoA	C06715
3optcoa	3-Ocopentanoyl-CoA	C26H38N7O18P3S	-4		C26H42N7O18P3S
3otdcoa	3-Oxotetradecanoyl-CoA	C35H56N7O18P3S	-4		C35H60N7O18P3S		C05261
3pg	3-Phospho-D-glycerate	C3H4O7P	-3		C3H7O7P	D-Glycerate 3-phosphate/ 3-Phosphoglycerate/ 3-phosphoglyceric acid	C00197
3php	3-Phosphohydroxypyruvate	C3H2O7P	-3		C3H5O7P	3-Phosphohydroxypyruvic acid/ 3-Phosphonooxypyruvate/ 3-Phosphonooxypyruvic acid	C03232
3psme	5-O-(1-Carboxyvinyl)-3-phosphoshikimate	C10H9O10P	-4		C10H13O10P	O5-(1-Carboxyvinyl)-3-phosphoshikimate/ 3-Phosphate-shikimate	C01269
4abz	4-Aminobenzoate	C7H6NO2	-1	150-13-0	C7H7NO2	p-Aminobenzoate/ 4-Aminobenzoic acid/ 4-Aminobenzoate/ ABEE/ p-Aminobenzoic acid/ PABA	C00568
4adcho	4-amino-4-deoxychorismate	C10H10NO5	-1		C10H11NO5		C11355
4ahmmp	4-Amino-5-hydroxymethyl-2-methylpyrimidine	C6H9N3O	0	73-67-6		Toxopyrimidine/ 4-Amino-2-methyl-5-pyrimidinemethanol	C01279
4ampm	4-Amino-2-methyl-5-phosphomethylpyrimidine	C6H8N3O4P	-2		C6H10N3O4P	4-Amino-5-phosphomethyl-2-methylpyrimidine/ 4-amino-2-methyl 5-hydroxymethylpyrimidine phosphate;/ HMP-P;	C04556
4c2me	4-(cytidine 5'-diphospho)-2-C-methyl-D-erythritol	C14H23N3O14P2	-2		C14H25N3O14P2		C11435
4crsol	p-Cresol	C7H8O	0	106-44-5		4-Cresol/ p-Cresol/ 4-Hydroxytoluene	C01468
4fe4s	[4Fe-4S] iron-sulfur cluster	S4Fe4	2
4hba	4-Hydroxy-benzyl alcohol	C7H8O2	0			p-Methylolphenol/ 4-Hydroxybenzyl alcohol;/ p-hydroxybenzylalcohol/ p-hydroxybenzyl alcohol	C17467
4hbald	4-Hydroxybenzaldehyde	C7H6O2	0	123-08-0	C7H6O2	p-Hydroxybenzaldehyde	C00633
4hbutcoa	4-Hydroxybutanoyl-CoA	C25H38N7O18P3S	-4		C25H42N7O18P3S	4-Hydroxybutyryl-CoA	C11062
4hbz	4-Hydroxybenzoate	C7H5O3	-1	99-96-7	C7H6O3	Hydroxybenzenecarboxylic acid/ Hydroxybenzoic acid/ 4-Hydroxybenzoic acid/ p-hydroxybenzaldehyde	C00156
4hbzcoa	4-hydroxybenoyl-CoA	C28H36N7O18P3S	-4
4hglu	4-Hydroxy-L-glutamate	C5H7NO5	-2	1878-66-6	C5H9NO5	4-Hydroxy-L-glutamic acid	C03079
4hphac	4-Hydroxyphenylacetate	C8H7O3	-1	156-38-7	C8H8O3	4-Hydroxyphenylacetic acid	C00642
4mop	4-Methyl-2-oxopentanoate	C6H9O3	-1		C6H10O3	alpha-ketoisocaproate/ 2-Oxoisocaproate	C00233
4mpetz	4-Methyl-5-(2-phosphoethyl)-thiazole	C6H8NO4PS	-2		C6H10NO4PS	4-Methyl-5-(2-phosphono-oxyethyl)-thiazole/ 4-methyl-5-(b-hydroxyethyl)thiazole phosphate	C04327
4pasp	4-Phospho-L-aspartate	C4H6NO7P	-2		C4H8NO7P	L-4-Aspartyl phosphate	C03082
4per	4-Phospho-D-erythronate	C4H6O8P	-3		C4H9O8P		C03393
4ppan	D-4'-Phosphopantothenate	C9H15NO8P	-3		C9H18NO8P	(R)-4'-Phosphopantothenate	C03492
4ppcys	N-((R)-4-Phosphopantothenoyl)-L-cysteine	C12H20N2O9PS	-3		C12H23N2O9PS	(R)-4'-Phosphopantothenoyl-L-cysteine	C04352
4r5au	4-(1-D-Ribitylamino)-5-aminouracil	C9H16N4O6	0		C9H16N4O6	4-(1-D-Ribitylamino)-5-amino-2,6-dihydroxypyrimidine/ 5-amino-6-ribitylamino-2,4(1H,3H)-pyrimidinedione	C04732
5aizc	5-amino-1-(5-phospho-D-ribosyl)imidazole-4-carboxylate	C9H11N3O9P	-3		C9H14N3O9P	1-(5-Phospho-D-ribosyl)-5-amino-4-imidazolecarboxylate/ 1-(5'-Phosphoribosyl)-5-amino-4-imidazolecarboxylate/ 1-(5'-Phosphoribosyl)-5-amino-4-carboxyimidazole/ 5'-Phosphoribosyl-5-amino-4-imidazolecarboxylate/ 1-(5'-Phosphoribosyl)-4-carboxy-5-aminoimidazole/ 5'-Phosphoribosyl-4-carboxy-5-aminoimidazole	C04751
5aop	5-Amino-4-oxopentanoate	C5H9NO3	0	106-60-5	C5H9NO3	5-Aminolevulinate/ 5-Amino-4-oxovaleric acid	C00430
5aprbu	5-Amino-6-(5'-phosphoribitylamino)uracil	C9H15N4O9P	-2		C9H17N4O9P	5-amino-6-ribitylamino-2,4(1H,3H)-pyrimidinedione 5'-phosphate	C04454
5apru	5-Amino-6-(5'-phosphoribosylamino)uracil	C9H13N4O9P	-2		C9H15N4O9P	5-Amino-6-(ribosylamino)-2,4-(1H,3H)-pyrimidinedione 5'-phosphate	C01268
5drib	5'-deoxyribose	C5H10O4	0		C5H10O4
5fthf	5-Formyltetrahydrofolate	C20H21N7O7	-2	58-05-9	C20H23N7O7	L(-)-5-Formyl-5,6,7,8-tetrahydrofolic acid/ Folinic acid/ 5-formyl-tetrahydrofolate	C03479
5hbzid	5-hydroxybenzimidazole	C7H6N2O	0		C7H6N2O	HBI
5mcsn	5-Methylcytosine	C5H7N3O	0	554-01-8			C02376
5mdr1p	5-Methylthio-5-deoxy-D-ribose 1-phosphate	C6H11O7PS	-2		C6H13O7PS	S5-Methyl-5-thio-D-ribose 1-phosphate/ 5-Methylthio-D-ribose 1-phosphate	C04188
5mdru1p	5-Methylthio-5-deoxy-D-ribulose 1-phosphate	C6H11O7PS	-2		C6H13O7PS		C04582
5mta	5-Methylthioadenosine	C11H15N5O3S	0	2457-80-9	C11H15N5O3S	5'-S-Methylthioadenosine/ 5'-Methylthioadenosine/ Methylthioadenosine/ 5'-Deoxy-5'-(methylthio)adenosine	C00170
5mthf	5-Methyltetrahydrofolate	C20H24N7O6	-1		C20H25N7O6	N5-methyl-tetrahydrofolate/ N5-methyl-5,6,7,8-tetrahydrofolate/ 5-methyl-5,6,7,8-tetrahydrofolate	C00440
5pg35pg	5'-Phosphoguanylyl(3'->5')guanosine	C20H23N10O15P2	-3		C20H26N10O15P2	linear diguanylate	C18076
5prdmbz	N1-(5-Phospho-alpha-D-ribosyl)-5,6-dimethylbenzimidazole	C14H17N2O7P	-2		C14H19N2O7P	DMB-ribose-5'-P/ alpha-ribazole-5'-P	C04778
6ctd	6-carboxy-5,6,7,8-tetrahydropterin	C7H8N5O3	-1		C7H9N5O3	CPH4
6hch1eccoa	6-Hydroxycyclohex-1-ene-1-carboxyl-CoA	C28H44N7O18P3S	0	75-31-0		6-Hydroxycyclohex-1-enecarbonyl-CoA/ 6-Hydroxycyclohex-1-ene-1-carboxyl-CoA	C06749
6hmhpt	6-hydroxymethyl dihydropterin	C7H9N5O2	0		C7H9N5O2	6-hydroxymethyl-7,8-dihydropterin
6hmhptpp	6-hydroxymethyl-dihydropterin pyrophosphate	C7H8N5O8P2	-3		C7H11N5O8P2	6-hydroxymethyl-7,8-dihydropterin pyrophosphate
6occhcoa	6-oxocyclohex-1-ene-1-carboxyl-CoA	C28H38N7O18P3S	-4		C28H42N7O18P3S		C09821
6pgc	6-Phospho-D-gluconate	C6H10O10P	-3		C6H13O10P	6-phosphogluconic acid/ D-gluconate 6-phosphate	C00345
6pgl	6-phospho-D-glucono-1,5-lactone	C6H9O9P	-2	None	C6H11O9P	D-Glucono-1,5-lactone 6-phosphate	C01236
8aonn	8-Amino-7-oxononanoate	C9H17NO3	0		C9H17NO3	7-keto-8-aminopelargonate	C01092
ACP	acyl carrier protein	C11H21N2O7PRS	-1				C00229
LalaDglu	L-alanine-D-glutamate	C8H13N2O5	-1		C8H14N2O5	alaglu/ ala-L-glu-D
LalaDgluMdap	L-alanine-D-glutamate-meso-2,6-diaminoheptanedioate	C15H25N4O8	-1		C15H26N4O8	ala-L-glu-D-A2pm
LalaDgluMdapDala	L-alanine-D-glutamate-meso-2,6-diaminoheptanedioate-D-alanine	C18H30N5O9	-1		C18H31N5O9	ala-L-glu-D-A2pm-ala-D
LalaLglu	L-alanine-L-glutamate	C8H13N2O5	-1		C8H14N2O5	ala-L-glu-L
Lcyst	L-Cysteate	C3H6NO5S	-1	13100-82-8	C3H7NO5S	L-Cysteic acid/ 3-Sulfoalanine/ 2-Amino-3-sulfopropionic acid	C00506
Ncbmpts	N-Carbamoylputrescine	C5H13N3O	0	6851-51-0			C00436
aacoa	Acetoacetyl-CoA	C25H36N7O18P3S	-4	1420-36-6	C25H40N7O18P3S	3-ketobutanoyl-CoA/ 3-oxobutyroyl-CoA/ 3-acetoacetyl-CoA/ 3-ketobutyroyl-CoA/ Acetoacetyl coenzyme A/ 3-oxobutanoyl-CoA	C00332
ac	Acetate	C2H3O2	-1	71-50-1	C2H4O2	vinegar/ Ethylic acid/ Vinegar acid/ Methanecarboxylic acid/ Acetic acid/ Ethanoic acid	C00033
acACP	Acetyl-ACP	C13H23N2O8PRS	-1			Acetyl-[acyl-carrier protein]	C03939
acac	Acetoacetate	C4H5O3	-1	541-50-4		Acetoacetic acid/ beta-Ketobutyric acid/ 3-Oxobutanoic acid	C00164
acald	Acetaldehyde	C2H4O	0	75-07-0		Aldehyde C(2)/ acetylaldehyde/ Aceteldehyde/ Acetic aldehyde/ Ethyl aldehyde/ Aldehyde/ Ethanal	C00084
accoa	Acetyl-CoA	C23H34N7O17P3S	-4	72-89-9	C23H38N7O17P3S	Acetyl coenzyme A	C00024
acetone	Acetone	C3H6O	0	67-64-1		Dimethyl ketone/ 2-Propanone	C00207
acg5p	N-Acetyl-L-glutamyl 5-phosphate	C7H9NO8P	-3		C7H12NO8P	N-Acetyl-L-glutamate 5-phosphate	C04133
acg5sa	N-Acetyl-L-glutamate 5-semialdehyde	C7H10NO4	-1	None	C7H11NO4	2-Acetamido-5-oxopentanoate	C01250
acgam	N-Acetyl-D-glucosamine	C8H15NO6	0	7512-17-6		N-Acetylchitosamine/ 2-Acetamido-2-deoxy-D-glucose/ GlcNAc	C00140
acgam1p	N-Acetyl-D-glucosamine 1-phosphate	C8H14NO9P	-2	None	C8H16NO9P		C04256
acgam6p	N-Acetyl-D-glucosamine 6-phosphate	C8H14NO9P	-2	102029-88-9	C8H16NO9P		C00357
acglu	N-Acetyl-L-glutamate	C7H9NO5	-2	1188-37-0	C7H11NO5	N-Acetyl-L-glutamic acid	C00624
achms	O-Acetyl-L-homoserine	C6H11NO4	0		C6H11NO4		C01077
acmana	N-Acetyl-D-mannosamine	C8H15NO6	0	3615-17-6		2-Acetamido-2-deoxy-D-monnose	C00645
acmum6p	N-acetylmuramate 6-phosphate	C11H17NO11P	-3		C11H20NO11P	N-Acetylmuramate-6-phosphate/ MurNAc-6-p	C16698
acnam	N-Acetylneuraminate	C11H18NO9	-1	131-48-6	C11H19NO9	5-Acetamido-3,5-dideoxy-D-glycero-D-galacto-2-nonulosonic acid/ N-Acetylneuraminic acid/ Neu5Ac	C00270
acon-C	cis-Aconitate	C6H3O6	-3	585-84-2	C6H6O6	cis-1,2,3-Propenetricarboxylic acid/ (Z)-1-Propene-1,2,3-tricarboxylic acid/ cis-Aconitic acid	C00417
acorn	N2-Acetyl-L-ornithine	C7H14N2O3	0	None	C7H14N2O3		C00437
acser	O-Acetyl-L-serine	C5H9NO4	0	66638-22-0	C5H9NO4	O3-Acetyl-L-serine	C00979
actACP	Acetoacetyl-ACP	C15H25N2O9PRS	-1				C05744
actp	Acetyl phosphate	C2H3O5P	-2	19926-71-7	C2H5O5P		C00227
adcobdam	Adenosyl cobyrinate diamide	C55H68CoN11O15	-4		C55H72CoN11O15	Adenosylcob(III)yrinic acid a,c-diamide/ Adenosylcobyrinic acid a,c-diamide/ Adenosyl cobyrinate a,c diamide	C06506
adcobhex	adenosyl-cobyric acid	C55H76CoN15O11	0			Adenosyl cobyrinate hexaamide/ Adenosylcobyric acid	C06507
ade	Adenine	C5H5N5	0	73-24-5		A/ Ade/ 1H-Purin-6-amine/ Adeninimine/ Vitamin B4/ 6-Aminopurine	C00147
adn	Adenosine	C10H13N5O4	0	58-61-7		9-beta-D-Ribofuranosyladenine/ 9-B-D-ribofuranosyl-9H-purin-6-amine/ rA/ Adenocard/ Adenine riboside	C00212
adocbi	Adenosyl cobinamide	C58H84CoN16O11	1			Adenosyl cobinamide	C06508
adocbip	Adenosyl cobinamide phosphate	C58H83CoN16O14P	-1			Adenosyl cobinamide phosphate	C06509
adocbl	Adenosylcobalamin	C72H100CoN18O17P	0	13870-90-1		Dibencozide/ Funacomide/ Adenosylcobalamin/ Deoxyadenosylcobalamin/ Cobamamide/ Vitamin B12 coenzyme/ (5'-Deoxy-5'-adenosyl)cobamide coenzyme/ 5'-Deoxy-5'-adenosylcobalamin/ 5'-Deoxy-5'-adenosyl vitamin B12/ Calomide/ Cobalamin coenzyme/ Coenzyme B12/ DMBC coenzyme/ 6-Dimethylbenzimidazolyl-5-deoxyadenosyl-cobamide/ 6-dimethylbenzimidazolyl)cobamide coenzyme/ 5'-Deoxy-5'-adenosyl-5/ 6-Dimethylben…	C00194
adp	ADP	C10H12N5O10P2	-3	58-64-0	C10H15N5O10P2	Adenosine 5'-diphosphate	C00008
adpglc	ADPglucose	C16H23N5O15P2	-2		C16H25N5O15P2	Adenosine diphosphoglucose	C00498
adphep-DD	ADP-D-glycero-D-manno-heptose	C17H25N5O16P2	-2	119-61-9	C17H27N5016P2	ADP-D-glycero-D-manno-heptose	C06397
adphep-LD	ADP-L-glycero-D-manno-heptose	C17H25N5O16P2	-2		C17H27N5O16P2		C06398
adprib	ADPribose	C15H21N5O14P2	-2		C15H23N5O14P2	ADP-D-ribose/ ADP-ribose/ adenosine diphosphate ribose/ adenine-diphosphate-ribose	C00301
agdpcbi	Adenosine-GDP-cobinamide	C68H95CoN21O21P2	-1			Adenosylcobinamide-GDP/ Adenosine-GDP-cobinamide	C06510
agm	Agmatine	C5H16N4	2	306-60-5	C5H14N4	(4-Aminobutyl) guanidine	C00179
ahcys	S-Adenosyl-L-homocysteine	C14H20N6O5S	0	979-92-0	C14H20N6O5S	S-Adenosylhomocysteine	C00021
ahdt	2-Amino-4-hydroxy-6-(erythro-1,2,3-trihydroxypropyl)dihydropteridine triphosphate	C9H12N5O13P3	-4		C9H16N5O13P3	6-(L-erythro-1,2-Dihydroxypropyl 3-triphosphate)-7,8-dihydropterin;/ 2-Amino-4-hydroxy-6-(erythro-1,2,3-trihydroxypropyl)dihydropteridine triphosphate;/ 6-[(1S,2R)-1,2-Dihydroxy-3-triphosphooxypropyl]-7,8-dihydropterin/ dihydroneopterin triphosphate/ 7,8-Dihydroneopterin 3'-triphosphate/ H2-neopterin triphosphate	C04895
ahop	adenosylhopane	C40H63N5O3	0
aicar	5-Amino-1-(5-Phospho-D-ribosyl)imidazole-4-carboxamide	C9H13N4O8P	-2	3031-94-5	C9H15N4O8P	5-Phosphoribosyl-4-carbamoyl-5-aminoimidazole/ 1-(5'-Phosphoribosyl)-5-amino-4-imidazolecarboxamide/ 5'-Phosphoribosyl-5-amino-4-imidazolecarboxamide/ 5'-Phospho-ribosyl-5-amino-4-imidazole carboxamide/ AICAR/ 5-Aminoimidazole-4-carboxamide ribotide	C04677
air	5-amino-1-(5-phospho-D-ribosyl)imidazole	C8H12N3O7P	-2	25635-88-5	C8H14N3O7P	Aminoimidazole ribotide/ AIR/ 1-(5'-Phosphoribosyl)-5-aminoimidazole/ 5'-Phosphoribosyl-5-aminoimidazole/ 1-(5-Phospho-D-ribosyl)-5-aminoimidazole	C03373
akg	2-Oxoglutarate	C5H4O5	-2	328-50-7	C5H6O5	alpha-Ketoglutarate/ Oxoglutaric acid/ 2-Ketoglutaric acid/ alpha-Ketoglutaric Acid	C00026
ala-B	beta-Alanine	C3H7NO2	0	107-95-9	C3H7NO2	3-aminopropionic acid/ 3-Aminopropanoate	C00099
ala-D	D-Alanine	C3H7NO2	0	338-69-2	C3H7NO2	D-2-Aminopropionic acid	C00133
ala-L	L-Alanine	C3H7NO2	0	56-41-7	C3H7NO2	L-2-Aminopropionic acid/ L-alpha-Alanine	C00041
alaala	D-Alanyl-D-alanine	C6H12N2O3	0	923-16-0	C6H12N2O3	DalaDala/ D-ala-D-ala	C00993
alac-S	(S)-2-Acetolactate	C5H7O4	-1		C5H8O4	(S)-2-Hydroxy-2-methyl-3-oxobutanoate	C06010
alatrna	L-Alanyl-tRNA(Ala)	C3H6NOR	1			L-Alanyl-tRNA	C00886
alpro	S-Aminomethyldihydrolipoylprotein	CH6NS2X	1				C01242
amet	S-Adenosyl-L-methionine	C15H23N6O5S	1	29908-03-0	C15H23N6O5S	S-Adenosylmethionine/ Acylcarnitine	C00019
ametam	S-Adenosylmethioninamine	C14H24N6O3S	2			S-Adenosyl-L-methioninamine/ (5-Deoxy-5-adenosyl)(3-aminopropyl)methylsulfonium salt	C01137
amob	S-Adenosyl-4-methylthio-2-oxobutanoate	C15H19N5O6S	0		C15H20N5O6S		C04425
amp	AMP	C10H12N5O7P	-2	61-19-8	C10H14N5O7P	Adenosine 5'-monophosphate/ Adenylic acid/ Adenylate/ 5'-AMP/ 5'-Adenylic acid/ 5'-Adenosine monophosphate/ Adenosine 5'-phosphate	C00020
anhgm	N-Acetyl-D-glucosamine(anhydrous)N-Acetylmuramic acid	C19H29N2O12	-1		C19H30N2O12	GlcNAc(anh)MurNAc
anhgm3p	N-Acetyl-D-glucosamine(anhydrous)N-Acetylmuramyl-tripeptide	C34H52N6O19	-2		C34H54N6O19	GlcNAc(anh)MurNAcLalaDgluMdap
anhgm4p	N-Acetyl-D-glucosamine(anhydrous)N-Acetylmuramyl-tetrapeptide	C37H57N7O20	-2		C37H59N7O20	GlcNAc(anh)MurNAcLalaDgluMdapDala
anhm	1,6-anhydrous-N-Acetylmuramate	C11H16NO7	-1		C11H17NO7	(anh)MurNAc/ 1,6-anhydrous-N-Acetylmuramic acid
anhm3p	1,6-anhydrous-N-Acetylmuramyl-tripeptide	C26H39N5O14	-2		C26H41N5O14	(anh)MurNAcLalaDgluMdap
anhm4p	1,6-anhydrous-N-Acetylmuramyl-tetrapeptide	C29H44N6O15	-2		C29H46N6O15	(anh)MurNAcLalaDgluMdapDala
anth	Anthranilate	C7H6NO2	-1	118-92-3	C7H7NO2	Vitamin L/ Anthranilic acid/ o-Aminobenzoic acid/ Vitamin L1/ 2-Aminobenzoate	C00108
apoACP	apoprotein [acyl carrier protein]	RHO	0				C03688
appl	1-Aminopropan-2-ol	C3H10NO	1	1867-62-5	C3H9NO	(R)-1-amino-2-propanol	C05771
applp	D-1-Aminopropan-2-ol O-phosphate	C3H9NO4P	-1	483-34-1	C3H10NO4P	(R)-1-amino-2-propanol phosphate/ (R)-1-Aminopropan-2-yl phosphate	C04122
aps	Adenosine 5'-phosphosulfate	C10H12N5O10PS	-2		C10H14N5O10PS	APS/ Adenylylsulfate	C00224
ara5p	D-Arabinose 5-phosphate	C5H9O8P	-2		C5H11O8P		C01112
arg-L	L-Arginine	C6H15N4O2	1	74-79-3	C6H14N4O2	(S)-2-Amino-5-guanidinovaleric acid/ Arginine/ Arg	C00062
argsuc	N(omega)-(L-Arginino)succinate	C10H17N4O6	-1	None	C10H18N4O6	N-(L-Arginino)succinate/ L-Argininosuccinate/ L-Argininosuccinic acid/ L-Arginosuccinic acid	C03406
argtrna	L-Arginyl-tRNA(Arg)	C6H14N4OR	2			L-Arginyl-tRNA	C02163
asn-L	L-Asparagine	C4H8N2O3	0	70-47-3	C4H8N2O3	Arg/ 2-Amino-3-carbamoylpropanoic acid/ 2-Aminosuccinamic acid	C00152
asntrna	L-Asparaginyl-tRNA(Asn)	C14H24N2O12PR2	1				C03402
aso3	arsenite	AsO3	-3		H3AsO3	arsenite	C06697
aso4	arsenate	AsO4	-3	7778-39-4	H3AsO4	Arsenate/ Arsenic acid/ Orthoarsenic acid	C01478
asp-L	L-Aspartate	C4H6NO4	-1	56-84-8	C4H7NO4	2-aminosuccinic acid/ Asp/ L-Aspartic acid	C00049
aspsa	L-Aspartate 4-semialdehyde	C4H7NO3	0	None	C4H7NO3	Aspartate beta-semialdehyde/ L-Aspartic 4-semialdehyde	C00441
asptrna	L-Aspartyl-tRNA(Asp)	C4H5NO3R	0				C02984
athr-L	L-Allo-threonine	C4H9NO3	0	28954-12-3	C4H9NO3	L-Allothreonine	C05519
atp	ATP	C10H12N5O13P3	-4	56-65-5	C10H16N5O13P3	Adenosine 5'-triphosphate/ 5'-adenylate triphosphate	C00002
b2coa	Crotonoyl-CoA	C25H36N7O17P3S	-4	102680-35-3	C25H40N7O17P3S	Crotonyl-CoA/ 2-Butenoyl-CoA/ But-2-enoyl-CoA/ trans-But-2-enoyl-CoA	C00877
benzcoa	Benzoyl-CoA	C28H40N7O17P3S	0	6756-74-7		S-benzoate Coenzyme A	C00512
bmoco	bis-molybdenum cofactor	C20H20N10O13P2S4Mo	-4		C20H24N10O13P2S4Mo	bis-moco
bmoco1gdp	bis-molybdopterin mono-guanine dinucleotide	C30H32N15O20P3S4Mo	-4		C30H36N15O20P3S4Mo
bmocogdp	bis-molybdopterin guanine dinucleotide	C40H44N20O27P4S4Mo	-4		C40H48N20O27P4S4Mo	bis-MGD
btal	Butanal	C4H8O	0	123-72-8		Butyraldehyde	C01412
btamp	Biotinyl-5'-AMP	C20H27N7O9PS	-1		C20H28N7O9PS		C05921
btcoa	Butanoyl-CoA	C25H38N7O17P3S	-4		C25H42N7O17P3S	Butyryl-CoA	C00136
btn	Biotin	C10H15N2O3S	-1	58-85-5	C10H16N2O3S	Vitamin B7/ D-Biotin/ Vitamin H/ Coenzyme R	C00120
btoh	butanol	C4H10O	0			1-Butanol/ n-Butanol	C06142
but	Butyrate (n-C4:0)	C4H7O2	-1	107-92-6	C4H8O2	Butanoate/ Butyric acid/ Butanoic acid	C00246
but2eACP	But-2-enoyl-[acyl-carrier protein]	C15H25N2O8PRS	-1	128-33-6			C04246
butACP	Butyryl-ACP (n-C4:0ACP)	C15H27N2O8PRS	-1	7783-08-06		Butyryl-[acp]/ Butyryl-[acyl-carrier protein]	C05745
butpi	Butanoyl phosphate	C4H7O5P	-2	1133-63-7	C4H9O5P	Butanoylphosphate	C02527
butso3	butanesulfonate	C4H9O3S	-1		C4H10O3S	1-butanesulfonate
bwco	tungsten bispterin cofactor	C20H20N10O13P2S4W	-4		C20H24N10O13P2S4W	bis-wco
bwco1gdp	tungsten bispterin cofactor mono-guanine dinucleotide	C30H32N15O20P3S4W	-4		C30H36N15O20P3S4W
bwcogdp	tungsten bispterin cofactor guanine dinucleotide	C40H44N20O27P4S4W	-4		C40H44N20O27P4S4W
bz	Benzoate	C7H5O2	-1	65-85-0	C7H6O2	Benzenecarboxylic acid/ Phenylformic acid/ Dracylic acid/ Benzoic acid	C00180
bzal	Benzaldehyde	C7H6O	0	100-52-7		almond artificial essential oil/ Phenylmethanal/ Benzoic aldehyde	C00261
bzalc	Benzyl alcohol	C7H8O	0	100-51-6		alpha-Hydroxytoluene/ Benzenemethanol/ Phenylmethanol/ Phenylcarbinol/ Hydroxymethylbenzene	C00556
bzsucc	Benzylsuccinate	C11H10O4	-2	884-33-3	C11H12O4	(R)-2-Benzylsuccinate	C09816
bzsuccoa	Benzylsuccinyl-CoA	C32H41N7O19P3S	-5		C32H46N7O19P3S		C09817
ca2	Calcium	Ca	2	7440-70-2		Ca2+	C00076
camp	cAMP	C10H11N5O6P	-1		C10H12N5O6P	Adenosine 3',5'-cyclic phosphate;/ Cyclic adenylic acid;/ 3',5'-Cyclic AMP;/ Adenosine 3',5'-phosphate;/ Cyclic AMP;	C00575
campp	3',5'-cyclic adenosine monophosphate-2'-phosphate	C10H11N5O9P2	-2		C10H13N5O9P2
cbasp	N-Carbamoyl-L-aspartate	C5H6N2O5	-2		C5H8N2O5		C00438
cbi	Cobinamide	C48H72CoN11O8	0	1867-62-5		Cobinamide	C05774
cbl1	Cob(I)alamin	C62H88CoN13O14P	-1	18534-66-2		Cbl/ Vitamin B12s	C00853
cbp	Carbamoyl phosphate	CH2NO5P	-2		CH4NO5P		C00169
cd2	Cadmium	Cd	2		Cd		C01413
cddec5eACP	cis-dodec-5-enoyl-[acyl-carrier protein] (n-C12:1)	C23H41N2O8PRS	-1
cdec3eACP	cis-dec-3-enoyl-[acyl-carrier protein] (n-C10:1)	C21H37N2O8PRS	-1
cdg	7-deaza-7-carboxyguanine	C7H5N4O3	-1		C7H6N4O3
cdhxfut	cyclic de-hypoxanthine futalosine	C14H13O7	-1		C14H14O7		C17017
cdiamp	cyclic diadenosine monophosphate	C20H22N10O12P2	-2		C20H24N10O12P2	c-di-AMP
cdigmp	cyclic diguanosine monophosphate	C20H22N10O14P2	-2		C20H24N10O14P2	c-di-GMP/ cyclic diguanylate/ cdiGMP;/ 3',5'-Cyclic diGMP;/ 3',5'-Cyclic diguanylic acid;/ Bis-(3',5')-cyclic diGMP;/ Cyclic di-3',5'-guanylate	C16463
cdp	CDP	C9H12N3O11P2	-3	63-38-7	C9H15N3O11P2	Cytidine 5'-diphosphate/ Cytidine diphosphate	C00112
cdpdddecg	CDP-1,2-didodecanoylglycerol	C36H63N3O15P2	-2		C36H65N3O15P2	CDP-1,2-diacylglycerol;/ CDPdiacylglycerol;/ 1,2-Diacyl-sn-glycero-3-cytidine-5'-diphosphate	C00269
cdpdhdec9eg	CDP-1,2-dihexadec-9-enoylglycerol	C44H75N3O15P2	-2		C44H77N3O15P2	1,2-Diacyl-sn-glycero-3-cytidine-5'-diphosphate/ CDP-1,2-diacylglycerol;/ CDPdiacylglycerol;	C00269
cdpdhdecg	CDP-1,2-dihexadecanoylglycerol	C44H79N3O15P2	-2		C44H81N3O15P2	CDP-1,2-diacylglycerol;/ CDPdiacylglycerol;/ 1,2-Diacyl-sn-glycero-3-cytidine-5'-diphosphate	C00269
cdpdodec11eg	CDP-1,2-dioctadec-11-enoylglycerol	C48H83N3O15P2	-2		C48H85N3O15P2	CDPdiacylglycerol;/ 1,2-Diacyl-sn-glycero-3-cytidine-5'-diphosphate/ CDP-1,2-diacylglycerol;	C00269
cdpdodecg	CDP-1,2-dioctadecanoylglycerol	C48H87N3O15P2	-2		C48H89N3O15P2	1,2-Diacyl-sn-glycero-3-cytidine-5'-diphosphate/ CDPdiacylglycerol;/ CDP-1,2-diacylglycerol;	C00269
cdpdtdec7eg	CDP-1,2-ditetradec-7-enoylglycerol	C40H67N3O15P2	-2		C40H69N3O15P2	CDPdiacylglycerol;/ CDP-1,2-diacylglycerol;/ 1,2-Diacyl-sn-glycero-3-cytidine-5'-diphosphate	C00269
cdpdtdecg	CDP-1,2-ditetradecanoylglycerol	C40H71N3O15P2	-2		C40H73N3O15P2	CDP-1,2-diacylglycerol;/ 1,2-Diacyl-sn-glycero-3-cytidine-5'-diphosphate/ CDPdiacylglycerol;	C00269
ch15deccoa	Cyclohexa-1,5-dienecarbonyl-CoA	C28H42N7O17P3S	0	148471-94-7		Cyclohexa-1,5-dienecarbonyl-CoA/ S-1,5-Cyclohexadiene-1-carboxylate coenzymeA/ Cyclohexa-1,5-diene-1-carbonyl-CoA	C06322
chor	chorismate	C10H8O6	-2	55508-12-8	C10H10O6	chorismic acid	C00251
cit	Citrate	C6H5O7	-3	77-92-9	C6H8O7	Citric acid/ 2-Hydroxytricarballylic acid/ 2/ 2-Hydroxy-1/ 3-propanetricarboxylic acid	C00158
citac	citraconate	C5H4O4	-2	498-23-7	C5H6O4	2-Methylmaleate/ Citraconic acid/ Methylmaleic acid	C02226
citm	Citramalate	C5H6O5	-2	2306-22-1	C5H8O5	Citramalic acid/ alpha-Hydroxypyrotartaric acid/ 2-Methylmalic acid	C00815
citr-L	L-Citrulline	C6H13N3O3	0	372-75-8	C6H13N3O3	2-Amino-5-ureidovaleric acid/ N5-(aminocarbonyl)-L-Ornithine/ Citrulline	C00327
ckdo	CMP-3-deoxy-D-manno-octulosonate	C17H24N3O15P	-2			CMP-KDO
cl	Chloride	Cl	-1			Cl-	C00698
clpn120	cardiolipin (tetradodecanoyl, n-C12:0)	C57H108O17P2	-2		C57H110O17P2	Diphosphatidylglycerol;/ 1',3'-Bis(1,2-diacyl-sn-glycero-3-phospho)-sn-glycerol	C05980
clpn140	cardiolipin (tetratetradecanoyl, n-C14:0)	C65H124O17P2	-2		C65H126O17P2	1',3'-Bis(1,2-diacyl-sn-glycero-3-phospho)-sn-glycerol/ Diphosphatidylglycerol;	C05980
clpn141	cardiolipin (tetratetradec-7-enoyl, n-C14:1)	C65H116O17P2	-2		C65H118O17P2	1',3'-Bis(1,2-diacyl-sn-glycero-3-phospho)-sn-glycerol/ Diphosphatidylglycerol;	C05980
clpn160	cardiolipin (tetrahexadecanoyl, n-C16:0)	C73H140O17P2	-2		C73H142O17P2	Diphosphatidylglycerol;/ 1',3'-Bis(1,2-diacyl-sn-glycero-3-phospho)-sn-glycerol	C05980
clpn161	cardiolipin (tetrahexadec-9-enoyl, n-C16:1)	C73H132O17P2	-2		C73H134O17P2	Diphosphatidylglycerol;/ 1',3'-Bis(1,2-diacyl-sn-glycero-3-phospho)-sn-glycerol	C05980
clpn180	cardiolipin (tetraoctadecanoyl, n-C18:0)	C81H156O17P2	-2		C81H158O17P2	Diphosphatidylglycerol;/ 1',3'-Bis(1,2-diacyl-sn-glycero-3-phospho)-sn-glycerol	C05980
clpn181	cardiolipin (tetraoctadec-11-enoyl, n-C18:1)	C81H148O17P2	-2		C81H150O17P2	1',3'-Bis(1,2-diacyl-sn-glycero-3-phospho)-sn-glycerol/ Diphosphatidylglycerol;	C05980
cmp	CMP	C9H12N3O8P	-2		C9H14N3O8P	Cytidine-5'-monophosphate/ Cytidylic acid/ 3'-Cytidylic Acid/ Cytidine-2'(3')-monophosphoric acid/ Cytidine-2[(3[)-monophosphoric acid	C00055
co	Carbon monoxide	CO	0		CO		C00237
co1dam	Cob(I)yrinate a,c diamide	C45H56CoN6O12	-5		C45H61CoN6O12	Cob(I)yrinate diamide/ Cob(I)yrinic acid a,c-diamide	C06505
co2	CO2	CO2	0	124-38-9		Carbon dioxide/ Carbonic anhydride	C00011
co2dam	Cob(II)yrinate a,c diamide	C45H56CoN6O12	-4	7625-23-2	C45H60CoN6O12		C06504
coa	Coenzyme A	C21H32N7O16P3S	-4	85-61-0	C21H36N7O16P3S	CoA-SH/ CoA/ CoASH	C00010
cobalt2	Co2+	Co	2	7440-48-4		Cobalt	C00175
cobya	Cobyrinate	C45H52N4O14Co	-6		C45H58N4O14Co	Cobyrinic acid	C05773
codhpre6	cobalt-dihydro-precorrin 6	C44H47N4O16Co	-7		C44H54N4O16Co	co-precorrin 6B	C11543
copre2	cobalt-precorrin 2	C42H38N4O16Co	-8		C42H46N4O16Co		C11538
copre3	cobalt-precorrin 3	C43H40N4O16Co	-8		C43H48N4O16Co		C11539
copre4	cobalt-precorrin 4	C44H43N4O16Co	-7		C44H50N4O16Co		C11540
copre5	cobalt-precorrin 5	C45H45N4O16Co	-7		C45H52N4O16Co		C11541
copre6	cobalt-precorrin 6	C44H45N4O16Co	-7		C44H52N4O16Co	co-precorrin 6A	C11542
copre8	cobalt-precorrin 8	C45H52N4O14Co	-6		C45H58N4O14Co		C11545
cpe160	cyclopropane phosphatidylethanolamine (dihexadec-9,10-cyclo-anoyl, n-C16:0 cyclo)	C39H74N1O8P1	0		C39H74N1O8P1
cpe180	cyclopropane phosphatidylethanolamine (dioctadec-11,12-cyclo-anoyl, n-C18:0 cyclo)	C43H82N1O8P1	0		C43H82N1O8P1
cpg160	cyclopropane phosphatidylglycerol (dihexadec-9,10-cyclo-anoyl, n-C16:0 cyclo)	C40H74O10P1	-1		C40H75O10P1
cpg180	cyclopropane phosphatidylglycerol (dioctadec-11,12-cyclo-anoyl, n-C18:0 cyclo)	C44H82O10P1	-1		C44H83O10P1
cpmp	cyclic pyranopterin monophosphate	C10H13N5O8P	-1		C10H14N5O8P	precursor-Z/ cPMP/ precursor Z	C18239
cpppg3	Coproporphyrinogen III	C36H40N4O8	-4	2624-63-7	C36H44N4O8		C03263
cro4	chromate	CrO4	-2		CrO4H2
csn	Cytosine	C4H5N3O	0	71-30-7			C00380
cspmd	Carboxyspermidine	C8H21N3O2	2		C8H19N3O2	2-Amino-4-[(4-aminobutyl)amino]-butanoic acid	C18172
ctp	CTP	C9H12N3O14P3	-4	65-47-4	C9H16N3O14P3	Cytidine 5'-triphosphate/ Cytidine triphosphate	C00063
cu	Cu+	Cu	1			Copper	c00070
cu2	Cu2+	Cu	2			Copper	C00070
cys-L	L-Cysteine	C3H7NO2S	0	52-90-4	C3H7NO2S	Cys/ L-2-Amino-3-mercaptopropionic acid	C00097
cyst-L	L-Cystathionine	C7H14N2O4S	0	56-88-2	C7H14N2O4S		C02291
cystrna	L-Cysteinyl-tRNA(Cys)	C3H6NOSR	1				C03125
dad-5	5'-Deoxyadenosine	C10H13N5O3	0				C05198
dadp	dADP	C10H12N5O9P2	-3	None	C10H15N5O9P2	2'-Deoxyadenosine 5'-diphosphate	C00206
damp	dAMP	C10H12N5O6P	-2	653-63-4	C10H14N5O6P	2'-Deoxyadenosine 5'-monophosphate/ Deoxyadenylic acid/ Deoxyadenosine monophosphate/ 2'-Deoxyadenosine 5'-phosphate	C00360
dann	7,8-Diaminononanoate	C9H21N2O2	1		C9H20N2O2		C01037
datp	dATP	C10H12N5O12P3	-4	1927-31-7	C10H16N5O12P3	2'-Deoxyadenosine 5'-triphosphate/ Deoxyadenosine 5'-triphosphate/ Deoxyadenosine triphosphate	C00131
db4p	3,4-dihydroxy-2-butanone 4-phosphate	C4H7O6P	-2		C4H9O6P		C15556
dc2coa	trans-Dec-2-enoyl-CoA	C31H48N7O17P3S	-4		C31H52N7O17P3S	(2E)-Decenoyl-CoA	C05275
dca	Decanoate (n-C10:0)	C10H19O2	-1	334-48-5	C10H20O2	n-Capric acid/ Decylic acid/ decylate/ decoate/ caprate/ n-decanoate/ n-decoate/ caprinate/ decanoate/ n-caprate/ caprynate/ Decanoic acid	C01571
dcaACP	Decanoyl-ACP (n-C10:0ACP)	C21H39N2O8PRS	-1			Decanoyl-[acyl-carrier protein]/ Decanoyl-[acp]	C05755
dcacoa	Decanoyl-CoA (n-C10:0CoA)	C31H50N7O17P3S	-4		C31H54N7O17P3S		C05274
dcamp	N6-(1,2-Dicarboxyethyl)-AMP	C14H14N5O11P	-4		C14H18N5O11P	Adenylosuccinate/ Adenylosuccinic acid	C03794
dcdp	dCDP	C9H12N3O10P2	-3	None	C9H15N3O10P2	2'-Deoxycytidine diphosphate/ 2'-Deoxycytidine 5'-diphosphate	C00705
dcmp	dCMP	C9H12N3O7P	-2	1032-65-1	C9H14N3O7P	Deoxycytidylic acid/ Deoxycytidine monophosphate/ Deoxycytidylate/ 2'-Deoxycytidine 5'-monophosphate	C00239
dctp	dCTP	C9H12N3O13P3	-4	2056-98-6	C9H16N3O13P3	Deoxycytidine 5'-triphosphate/ Deoxycytidine triphosphate/ 2'-Deoxycytidine 5'-triphosphate	C00458
dd2coa	trans-Dodec-2-enoyl-CoA	C33H52N7O17P3S	-4		C33H56N7O17P3S	2-trans-Dodecenoyl-CoA	C03221
ddca	Dodecanoate (n-C12:0)	C12H23O2	-1	143-07-7	C12H24O2	Dodecylcarboxylate/ Lauric acid/ Dodecanoic acid	C02679
ddcaACP	Dodecanoyl-ACP (n-C12:0ACP)	C23H43N2O8PRS	-1			Dodecanoyl-[acyl-carrier protein]/ Dodecanoyl-[acp]/ Fatty Acid C12 ACP/ Lauroyl ACP	C05223
ddcacoa	Dodecanoyl-CoA (n-C12:0CoA)	C33H54N7O17P3S	-4	6244-92-4	C33H58N7O17P3S	Lauroyl-CoA/ Lauroyl coenzyme A	C01832
ddcap	Dodecanoly-phosphate (n-C12:0)	C12H24O5P1	-1		C12H25O5P1
dgdp	dGDP	C10H12N5O10P2	-3			2'-Deoxyguanosine 5'-diphosphate	C00361
dgmp	dGMP	C10H12N5O7P	-2	902-04-5	C10H14N5O7P	2'-Deoxyguanosine 5'-monophosphate/ 2'-Deoxyguanosine 5'-phosphate/ Deoxyguanylic acid/ Deoxyguanosine monophosphate	C00362
dgsn	Deoxyguanosine	C10H13N5O4	0	961-07-9		2'-deoxyguanosine hemihydrate/ 2'-Deoxyguanosine	C00330
dgtp	dGTP	C10H12N5O13P3	-4	2564-35-4	C10H16N5O13P3	2'-Deoxyguanosine 5'-triphosphate/ Deoxyguanosine 5'-triphosphate/ Deoxyguanosine triphosphate	C00286
dhap	Dihydroxyacetone phosphate	C3H5O6P	-2	57-04-5	C3H7O6P	Glycerone phosphate	C00111
dhf	7,8-Dihydrofolate	C19H19N7O6	-2	4033-27-6	C19H21N7O6	7,8-Dihydrofolic acid/ Dihydrofolate/ Dihydrofolic acid	C00415
dhgly	dehydroglycine	C2H2NO2	-1		C2H3NO2	2-iminoacetate	C15809
dhlplarg	dihydrolipoyl carrier protein LarG	XH2	0
dhlpro	Dihydrolipolprotein	H2S2X	0				C02972
dhna	1,4-Dihydroxy-2-naphthoate	C11H7O4	-1		C11H8O4		C03657
dhnpt	Dihydroneopterin	C9H13N5O4	0		C9H13N5O4	2-Amino-4-hydroxy-6-(D-erythro-1,2,3-trihydroxypropyl)-7,8-dihydropteridine/ 7,8-dihydronepterin	C04874
dhor-S	(S)-Dihydroorotate	C5H5N2O4	-1	5988-19-2	C5H6N2O4	L-Dihydroorotate/ L-Dihydroorotic acid/ Dihydro-L-orotic acid/ (S)-4/ 5-Dihydroorotate	C00337
dhpmp	Dihydroneopterin monophosphate	C9H12N5O7P	-2		C9H14N5O7P	Dihydroneopterin phosphate/ 7' 8-dihydronepterin 3'-phosphate/ 2-Amino-4-hydroxy-6-(erythro-1,2,3-trihydroxypropyl)	C05925
dhpt	Dihydropteroate	C14H13N6O3	-1		C14H14N6O3	7,8-Dihydropteroate	C00921
dhxfut	de-hypoxanthine futalosine	C14H15O7	-1		C14H16O7	dehypoxanthine futalosine	C17010
dimp	dIMP	C10H11N4O7P	-2		C10H13N4O7P	2'-Deoxyinosine 5'-phosphate	C06196
ditp	dITP	C10H11N4O13P3	-4		C10H15N4O13P3	2'-Deoxyinosine-5'-triphosphate/ 2'-Deoxyinosine 5'-triphosphate	C01345
dmbzid	5,6-Dimethylbenzimidazole	C9H10N2	0	582-60-5		Dimethylbenzimidazole	C03114
dmlz	6,7-Dimethyl-8-(1-D-ribityl)lumazine	C13H18N4O6	0				C04332
dmpp	Dimethylallyl diphosphate	C5H9O7P2	-3	358-71-4	C5H12O7P2	2-Isopentenyl diphosphate/ delta2-Isopentenyl diphosphate/ Prenyl diphosphate/ dimethylallyl pyrophosphate	C00235
dnad	Deamino-NAD+	C21H24N6O15P2	-2		C21H27N6O15P2	Deamido-NAD+	C00857
dpcoa	Dephospho-CoA	C21H33N7O13P2S	-2		C21H35N7O13P2S		C00882
dplpt	Diploptene	C30H50	0	7440-38-2		Diploptene/ 22(29)-Hopane	C06310
dscl	dihydrosirohydrochlorin	C42H41N4O16	-7	65207-12-7	C42H48N4O16	Precorrin 2	C02463
dtbt	Dethiobiotin	C10H17N2O3	-1		C10H18N2O3	Desthiobiotin	C01909
dtdp	dTDP	C10H13N2O11P2	-3		C10H16N2O11P2	Thymidine 5'-diphosphate	C00363
dtdp4d6dg	dTDP-4-dehydro-6-deoxy-D-glucose	C16H22N2O15P2	-2		C16H24N2O15P2	dTDP-4-oxo-6-deoxy-D-glucose	C00687
dtdp4d6dm	dTDP-4-dehydro-6-deoxy-L-mannose	C16H22N2O15P2	-2		C16H24N2O15P2	dTDP-4-oxo-L-rhamnose/ dTDP-4-oxo-6-deoxy-L-mannose	C00688
dtdpglu	dTDPglucose	C16H24N2O16P2	-2	2009-24-7	C16H26N2O16P2	dTDP-D-glucose	C00842
dtdprmn	dTDP-L-rhamnose	C16H24N2O15P2	-2	572-96-3	C16H26N2O15P2	dTDP-6-deoxy-L-mannose/ dTDP-L-rhamnose	C03319
dtmp	dTMP	C10H13N2O8P	-2	365-07-1	C10H15N2O8P	Thymidine 5'-phosphate/ Deoxythymidine 5'-phosphate/ Thymidylic acid/ 5'-Thymidylic acid/ Thymidine monophosphate/ Deoxythymidylic acid/ Thymidylate	C00364
dttp	dTTP	C10H13N2O14P3	-4		C10H17N2O14P3	Thymidine triphosphate/ Thymidine 5'-triphosphate/ TTP	C00459
dudp	dUDP	C9H11N2O11P2	-3		C9H14N2O11P2	2'-Deoxyuridine 5'-diphosphate	C01346
dump	dUMP	C9H11N2O8P	-2	964-26-1	C9H13N2O8P	Deoxyuridylic acid/ Deoxyuridine monophosphate/ Deoxyuridine 5'-phosphate/ 2'-Deoxyuridine 5'-phosphate	C00365
dutp	dUTP	C9H11N2O14P3	-4		C9H15N2O14P3	2'-Deoxyuridine 5'-triphosphate	C00460
dxyl5p	1-deoxy-D-xylulose 5-phosphate	C5H9O7P	-2		C5H11O7P		C11437
e4p	D-Erythrose 4-phosphate	C4H7O7P	-2	585-18-2	C4H9O7P	4-phospho D-erythrose	C00279
egmeACP	Enoylglutaryl-[acyl-carrier protein] methyl ester	C17H27N2O10PRS	-1		C6H7O3R
eig3p	D-erythro-1-(Imidazol-4-yl)glycerol 3-phosphate	C6H9N2O6P	-2		C6H11N2O6P	D-erythro-Imidazole-glycerol 3-phosphate/ D-erythro-Imidazole-glycerol phosphate	C04666
elao	Anode (oxidized)	X	0
elar	Anode (reduced)	X	-1
elco	Cathode (Oxidized)	X	0
elcr	Cathode (reduced)	X	-1
epmeACP	Enoylpimeloyl-[acyl-carrier protein] methyl ester	C19H31N2O10PRS	-1		C8H11O3R
ethso3	ethanesulfonate	C2H5O3S	-1		C2H6O3S
etoh	Ethanol	C2H6O	0	64-17-5		Ethyl alcohol/ Methylcarbinol	C00469
f6p	D-Fructose 6-phosphate	C6H11O9P	-2	643-13-0	C6H13O9P	D-Fructose 6-phosphoric acid/ Neuberg ester/ beta-D-Fructose 6-phosphate	C00085
fad	Flavin adenine dinucleotide oxidized	C27H31N9O15P2	-2	146-14-5	C27H33N9O15P2	FAD/ Flavin adenine dinucleotide/ Riboflavine 5'-adenosine diphosphate	C00016
fadh2	Flavin adenine dinucleotide reduced	C27H33N9O15P2	-2		C27H35N9O15P2	flavin adenine dinucleotide (reduced form)	C01352
fald	Formaldehyde	CH2O	0	50-00-0	CH2O	Formalin/ Methanal/ Oxomethane/ Oxomethylene/ Methylene oxide	C00067
fdp	D-Fructose 1,6-bisphosphate	C6H10O12P2	-4	488-69-7	C6H14O12P2	fructose-1,6-bisphosphate/ fructose diphosphate/ beta-D-fructofuranose-1,6-diphosphate/ fbp	C00354
fdxo-4:2	ferredoxin (oxidized form 4:2)	Fe8S8X	0		Fe8S8X		c00139
fdxr-4:2	ferredoxin (reduced form 4:2)	Fe8S8X	-2		Fe8S8X		c00138
fe2	Fe2+	Fe	2	None		Reduced Iron/ Iron dication/ Iron/ Fe(II)	C14818
fe3	Fe3+	Fe	3	None		Iron trication/ Fe(III)	C14819
fgam	N2-Formyl-N1-(5-phospho-D-ribosyl)glycinamide	C8H13N2O9P	-2		C8H15N2O9P	5'-Phosphoribosyl-N-formylglycinamide/ N-Formyl-GAR/ N-Formylglycinamide ribonucleotide	C04376
ficytC	Ferricytochrome c	C42H54FeN8O6S2	3				c00125
ficytb	Ferricytochrome b	C34H32FeN4O4	3
flxr	Flavodoxin reduced	XH	-1				c02745
flxso	flavodoxin semi oxidized	XH	0				C02869
fmettrna	N-Formylmethionyl-tRNA	C6H9NO2SR	0				C03294
fmn	FMN	C17H19N4O9P	-2	146-17-8	C17H21N4O9P	Riboflavin-5-phosphate/ Flavin mononucleotide	C00061
focytC	Ferrocytochrome C	C42H54FeN8O6S2	2				c00126
focytb	Ferrocytochrome	C34H32FeN4O4	2
fol	Folate	C19H18N7O6	-1	59-30-3	C19H19N7O6	Folic acid/ Pteroylglutamic acid	C00504
for	Formate	CH1O2	-1	64-18-6	CH2O2	Hydrogencarboxylic acid/ aminic acid/ Methanoic acid/ Formic acid	C00058
fpram	2-(Formamido)-N1-(5-phospho-D-ribosyl)acetamidine	C8H15N3O8P	-1		C8H16N3O8P	2-(Formamido)-N1-(5'-phosphoribosyl)acetamidine/ 1-(5'-Phosphoribosyl)-N-formylglycinamidine/ 5'-Phosphoribosyl-N-formylglycinamidine/ 5'-Phosphoribosylformylglycinamidine	C04640
fprica	5-Formamido-1-(5-phospho-D-ribosyl)imidazole-4-carboxamide	C10H13N4O9P	-2		C10H15N4O9P	1-(5'-Phosphoribosyl)-5-formamido-4-imidazolecarboxamide/ 5'-Phosphoribosyl-5-formamido-4-imidazolecarboxamide/ 5-Formamido-1-(5-phosphoribosyl)imidazole-4-carboxamide	C04734
frdp	Farnesyl diphosphate	C15H25O7P2	-3	13058-04-3	C15H28O7P2	Farnesyl pyrophosphate/ 2-trans,6-trans-Farnesyl diphosphate/ trans,trans-Farnesyl diphosphate/ FPP	C00448
fru	D-Fructose	C6H12O6	0	57-48-7		Levulose/ Fruit sugar/ D-Arabino-hexulose	C00095
fruur	D-Fructuronate	C6H9O7	-1	669-90-9	C6H10O7		C00905
fum	Fumarate	C4H2O4	-2	110-17-8	C4H4O4	boletic acid/ allomaleic acid/ Fumaric acid/ Trans-butenedioic acid	C00122
fut	futalosine	C19H17N4O7	-1		C19H18N4O7		C16999
g1p	D-Glucose 1-phosphate	C6H11O9P	-2	59-56-3	C6H13O9P	Cori ester/ alpha-D-Glucose 1-phosphate/ Glucose 1-phosphate	C00103
g3p	Glyceraldehyde 3-phosphate	C3H5O6P	-2	142-10-9	C3H7O6P	D-glyceraldehyde 3-phosphate/ (2R)-2-Hydroxy-3-(phosphonooxy)-propanal	C00118
g6p	D-Glucose 6-phosphate	C6H11O9P	-2	56-73-5	C6H13O9P	Glucose 6-phosphate/ Robinson ester/ alpha-D-Glucose 6-phosphate	C00092
gal1p	alpha-D-Galactose 1-phosphate	C6H11O9P	-2	2255-14-3	C6H13O9P	D-Galactose 1-phosphate/ alpha-D-Galactose 1-phosphate	C00446
galur	D-Galacturonate	C6H9O7	-1	685-73-4	C6H10O7	alpha-D-galacturonopyranose/ D-Galacturonic acid	C00333
gam1p	D-Glucosamine 1-phosphate	C6H13NO8P	-1		C6H14NO8P		C06156
gam6p	D-Glucosamine 6-phosphate	C6H13NO8P	-1	3616-42-0	C6H14NO8P	D-Glucosamine phosphate	C00352
gar	N1-(5-Phospho-D-ribosyl)glycinamide	C7H14N2O8P	-1		C7H15N2O8P	5'-Phosphoribosylglycinamide/ GAR/ Glycinamide ribonucleotide	C03838
gcald	Glycolaldehyde	C2H4O2	0			Hydroxyacetaldehyde	C00266
gdp	GDP	C10H12N5O11P2	-3	146-91-8	C10H15N5O11P2	Guanosine 5'-diphosphate/ Guanosine diphosphate	C00035
gdpddman	GDP-4-dehydro-6-deoxy-D-mannose	C16H21N5O15P2	-2		C16H23N5O15P2	GDP-4-dehydro-6-deoxy-D-mannose/ GDP-4-dehydro-6-deoxy-D-talose/ GDP-4-oxo-6-deoxy-D-mannose/ GDP-4-dehydro-D-rhamnose	C01222
gdpfuc	GDP-L-fucose	C16H23N5O15P2	-2				C00325
gdpmann	GDP-D-mannose	C16H23N5O16P2	-2		C16H25N5O16P2		C00096
gdpofuc	GDP-4-oxo-L-fucose	C16H21N5O15P2	-2		C16H23N5O15P2	GDP-4-oxo-L-fucose/ GDP-4-dehydro-L-fucose/ GDP-4-dehydro-6-L-deoxygalactose (not positive)
gdptp	Guanosine 3'-diphosphate 5'-triphosphate	C10H11N5O20P5	-7		C10H18N5O20P5	guanosine 5'-diphosphate 3'-triphosphate/ pppGpp	C04494
ghb	gamma-hydroxybutyrate	C4H7O3	-1	591-81-1	C4H8O3	4-hydroxybutyrate/ gamma-hydroxybutanoic acid	C00989
ghhlipa	glucosyl-heptosyl-heptosyl-kdo2-lipidA	C130H230N2O56P2	-6		C130H236N2O56P2	glucosyl-(1->4Hep1)-heptosyl-(1->3)-heptosyl-(1->5)-kdo2-lipidA
ghhlipan	glucosyl-heptosyl-heptosyl-kdo2-lipidA (glucosediamine)	C130H232N4O54P2	-6		C130H226N4O54P2	glucosyl-(1->4Hep1)-heptosyl-(1->3)-heptosyl-(1->5)-kdo2-lipidA
glc-D	D-Glucose	C6H12O6	0	50-99-7		alpha-D-Glucose/ beta-D-Glucose/ Grape sugar/ Dextrose/ Glucose	C00031
glcur	D-Glucuronate	C6H9O7	-1	6556-12-03	C6H10O7	Glucuronic acid/ Glucuronate/ GlcA	C00191
gln-L	L-Glutamine	C5H10N2O3	0	56-85-9	C5H10N2O3	Gln/ L-2-Aminoglutaramic acid	C00064
glntrna	L-Glutaminyl-tRNA(Gln)	C5H9N2O2R	1			Glutaminyl-tRNA	C02282
glu-D	D-Glutamate	C5H8NO4	-1	6893-26-1	C5H9NO4	D-Glutamic acid/ D-Glutaminic acid/ D-2-Aminoglutaric acid/ Glu	C00217
glu-L	L-Glutamate	C5H8NO4	-1	56-86-0	C5H9NO4	Glu/ L-Glutamic acid/ L-Glutaminic acid	C00025
glu1sa	L-Glutamate 1-semialdehyde	C5H9NO3	0	None	C5H9NO3	(S)-4-Amino-5-oxopentanoate	C03741
glu5p	L-Glutamate 5-phosphate	C5H8NO7P	-2		C5H10NO7P	L-Glutamyl 5-phosphate	C03287
glu5sa	L-Glutamate 5-semialdehyde	C5H9NO3	0	None	C5H9NO3	L-Glutamate gamma-semialdehyde	C01165
glutcoa	Glutaryl-CoA	C26H37N7O19P3S	-5	103192-48-9	C26H42N7O19P3S		C00527
glutrna	L-Glutamyl-tRNA(Glu)	C5H7NO3R	0	None	C5H7NO3R		C02987
glx	Glyoxylate	C2H1O3	-1	298-12-4	C2H2O3	Acetic acid/ Glyoxalate/ Glyoxylic acid	C00048
gly	Glycine	C2H5NO2	0	56-40-6	C2H5NO2	Aminoacetic acid/ Gly	C00037
glyald	D-Glyceraldehyde	C3H6O3	0	453-17-8		(R)-glyceraldehyde	C00577
glyc	Glycerol	C3H8O3	0	56-81-5		1,2,3-trihydroxypropane/ 3-propanetriol/ Glycerin	C00116
glyc3p	Glycerol 3-phosphate	C3H7O6P	-2		C3H9O6P	Glycerophosphoric acid/ sn-Gro-1-P/ Phosphatidyl glycerol/ sn-Glycerol 3-phosphate	C00093
glyclt	Glycolate	C2H3O3	-1	79-14-1	C2H4O3	Glycolic acid/ Hydroxyacetic acid	C00160
glycogen	glycogen	C6H10O5	0				C00182
glytrna	Glycyl-tRNA(Gly)	C2H4NOR	1				C02412
gm1lipa	4-Amino-4-deoxy-L-arabinose modified core oligosaccharide lipid A (G. metallireducens, variant 1)	C142H253N3O65P2	-4		C142H257N3O65P2
gm1lipb	4-Amino-4-deoxy-L-arabinose modified core oligosaccharide lipid B (G. metallireducens, variant 1)	C128H227N3O63P2	-4		C128H231N3O63P2
gm2lipa	4-Amino-4-deoxy-L-arabinose modified core oligosaccharide lipid A (G. metallireducens, variant 2)	C142H255N5O63P2	-4		C142H259N5O63P2
gmeACP	Glutaryl-[acyl-carrier protein] methyl ester	C17H29N2O10PRS	-1		C6H9O3R
gmhep17bp	D-Glycero-D-manno-heptose 1,7-bisphosphate	C7H12O13P2	-4				C11472
gmhep1p	D-Glycero-D-manno-heptose 1-phosphate	C7H13O10P	-2				C07838
gmhep7p	D-Glycero-D-manno-heptose 7-phosphate	C7H13O10P	-2				C07836
gmp	GMP	C10H12N5O8P	-2	85-32-5		Guanosine 5'-phosphate/ Guanosine monophosphate/ Guanosine 5'-monophosphate/ Guanylic acid	C00144
grdp	Geranyl diphosphate	C10H17O7P2	-3		C10H20O7P2	GPP	C00341
gtp	GTP	C10H12N5O14P3	-4	86-01-1	C10H16N5O14P3	Guanosine 5'-triphosphate	C00044
gua	Guanine	C5H5N5O	0	73-40-5		2-Aminohypoxanthine/ G/ 2-Amino-6-hydroxypurine	C00242
h	H+	H	1	12408-02-5		Proton/ Hydrogen Ion	C00080
h2	H2	H2	0	1333-74-0		Hydrogen	C00282
h2mb4p	1-hydroxy-2-methyl-2-(E)-butenyl 4-diphosphate	C5H9O8P2	-3				C11811
h2o	H2O	H2O	0	7732-18-5		Water/ Dihydrogen oxide	C00001
h2o2	Hydrogen peroxide	H2O2	0	7722-84-1		peroxide/ hydrogen dioxide/ H2O2	C00027
h2s	Hydrogen sulfide	H2S	0	7783-06-04		H2S/ Hydrogen-sulfide/ sulfide	C00283
hcit	2-Hydroxybutane-1,2,4-tricarboxylate	C7H7O7	-3		C7H10O7	Homocitrate/ Homocitric acid/ 3-Hydroxy-3-carboxyadipic acid/ 2-Hydroxybutane-1,2,4-tricarboxylate/ (R)-2-Hydroxy-1,2,4-butanetricarboxylic acid	C01251
hco3	Bicarbonate	CHO3	-1	71-52-3		Acid carbonate/ HCO3-/ Hydrogencarbonate	C00288
hcys-L	L-Homocysteine	C4H9NO2S	0	6027-13-0	C4H9NO2S	L-2-Amino-4-mercaptobutyric acid/ L-Homocysteine	C00155
hdca	Hexadecanoate (n-C16:0)	C16H31O2	-1	57-10-3	C16H32O2	palmitate/ Palmitic acid/ Hexadecylic acid/ Cetylic acid/ Hexadecanoic acid	C00249
hdcap	Hexadecanoyl-phosphate (n-C16:0)	C16H32O5P	-1		C16H33O5P
hdcea	Hexadecenoate (n-C16:1)	C16H29O2	-1		C16H30O2	cis-9-Hexadecenoic acid/ Palmitoleic acid/ hexadecenoic acid/ (9Z)-Hexadecenoic acid	C08362
hdceap	Hexadecanoyl-phosphate (n-C16:1)	C16H30O5P	-1		C16H31O5P
hdcoa	Hexadecenoyl-CoA (n-C16:1CoA)	C37H60N7O17P3S	-4			palmitoleic coenzyme A/ trans-Hexadec-2-enoyl-CoA/ trans-2-Hexadecenoyl-CoA/ (2E)-Hexadecenoyl-CoA	C05272
hdd2coa	trans-Hexadec-2-enoyl-CoA	C37H60N7O17P3S	-4		C37H64N7O17P3S		C05272
hdeACP	cis-hexadec-9-enoyl-[acyl-carrier protein] (n-C16:1)	C27H49N2O8PRS	-1			cis-palmitol-9-eoyl-[acyl-carrier protein] (n-C16:1)/ Hexadecenoyl-ACP (n-C16:1ACP)	c16520
hemeO	Heme O	C49H56FeN4O5	-2		C49H58FeN4O5		C15672
hexACP	Hexanoyl-ACP (n-C6:0ACP)	C17H31N2O8PRS	-1	7783-08-06		Hexanoyl-[acp]/ Hexanoyl-[acyl-carrier protein]	C05749
hg0	Mercury (uncharged)	Hg	0		Hg		C01319
hg2	Hg2+	Hg	2			HHg/ mercury(II)/ mercury	C00703
hghhlipa	heptosyl-glucosyl-heptosyl-heptosyl-kdo2-lipidA	C137H242N2O62P2	-6		C137H248N2O62P2	heptosyl-(1->3Hep2)-glucosyl-(1->4Hep1)-heptosyl-(1->3)-heptosyl-(1->5)-kdo2-lipidA
hghhlipan	heptosyl-glucosyl-heptosyl-heptosyl-kdo2-lipidA (glucosediamine)	C137H244N4O60P2	-6		C137H250N4O60P2	heptosyl-(1->3Hep2)-glucosyl-(1->4Hep1)-heptosyl-(1->3)-heptosyl-(1->5)-kdo2-lipidA
hgmeACP	3-Hydroxyglutaryl-[acyl-carrier protein] methyl ester	C17H29N2O11PRS	-1		C6H9O4R
hhlipa	heptosyl-heptosyl-kdo2-lipidA	C124H220N2O51P2	-6		C124H226N2O51P2	heptosyl-(1->3)-heptosyl-(1->5)-kdo2-lipidA
hhlipan	heptosyl-heptosyl-kdo2-lipidA (glucosediaminyl)	C124H222N4O49P2	-6		C124H228N4O49P2	heptosyl-(1->3)-heptosyl-(1->5)-kdo2-lipidA
his-L	L-Histidine	C6H9N3O2	0	71-00-1	C6H9N3O2	His/ Glyoxaline-5-alanine/ (S)-alpha-Amino-1H-imidazole-4-propionic acid	C00135
hisp	L-Histidinol phosphate	C6H11N3O4P	-1	25679-93-0	C6H12N3O4P		C01100
histd	L-Histidinol	C6H12N3O	1	None	C6H11N3O		C00860
histrna	L-Histidyl-tRNA(His)	C6H8N3OR	1				C02988
hlipa	heptosyl-kdo2-lipidA	C117H208N2O45P2	-6		C117H214N2O45P2	heptosyl-(1->5)-kdo2-lipidA
hlipan	heptosyl-kdo2-lipidA (glucosediaminyl)	C117H210N4O43P2	-6		C117H216N4O43P2	heptosyl-(1->5)-kdo2-lipidA
hmbil	Hydroxymethylbilane	C40H38N4O17	-8	73023-76-4	C40H46N4O17		C01024
hmgcoa	Hydroxymethylglutaryl-CoA	C27H39N7O20P3S	-5	1553-55-5	C27H44N7O20P3S	HMG-CoA/ (S)-3-Hydroxy-3-methylglutaryl-CoA/ Hydroxymethylglutaroyl coenzyme A/ 3-Hydroxy-3-methylglutaryl-CoA	C00356
hmpscoa	(Hydroxymethylphenyl)succinyl-CoA	C32H41N7O20P3S	-5	C09819	C32H46N7O20P3S		C09819
hom-L	L-Homoserine	C4H9NO3	0	672-15-1	C4H9NO3	2-Amino-4-hydroxybutyric acid	C00263
hphaccoa	4-Hydroxyphenylacetyl-CoA	C29H38N7O18P3S	-4	64-04-0	C29H42N7O18P3S	p-hydroxyphenyl-acetyl-CoA	C05338
hpmeACP	3-Hydroxypimeloyl-[acyl-carrier protein] methyl ester	C19H33N2O11PRS	-1		C8H13O4R
hx2coa	trans-Hex-2-enoyl-CoA	C27H40N7O17P3S	-4		C27H44N7O17P3S		C05271
hxa	Hexanoate (n-C6:0)	C6H11O2	-1	142-62-1	C6H12O2	Hexylic acid/ Hexanoic acid/ n-Caproic acid	C01585
hxan	Hypoxanthine	C5H4N4O	0	68-94-0		1,7-Dihydro-6H-purin-6-one/ Purine-6-ol/ 6-Hydroxypurine	C00262
hxcoa	Hexanoyl-CoA (n-C6:0CoA)	C27H42N7O17P3S	-4		C27H46N7O18P3S		C05270
iasp	Iminoaspartate	C4H3NO4	-2		C4H5NO4		C05840
ibcoa	Isobutyryl-CoA	C25H38N7O17P3S	-4		C25H42N7O17P3S	2-Methylpropanoyl-CoA/ 2-Methylpropionyl-CoA	C00630
ibt	Isobutyrate	C4H7O2	-1	79-31-2	C4H8O2	2-Methylpropanoate/ 2-Methylpropanoic acid/ Isobutyric acid/ Isobutanoate/ Dimethylacetic acid	C02632
icit	Isocitrate	C6H5O7	-3	30810-51-6	C6H8O7	Isocitric acid/ 1-Hydroxytricarballylic acid/ 2/ 3-tricarboxylic acid/ 1-Hydroxypropane-1	C00311
idp	IDP	C10H11N4O11P2	-3	86-04-4	C10H14N4O11P2	5'-inosinate diphosphate/ Inosine 5'-diphosphate/ Inosine diphosphate	C00104
ile-L	L-Isoleucine	C6H13NO2	0	73-32-5	C6H13NO2	2-Amino-3-methylvaleric acid/ Ile	C00407
iletrna	L-Isoleucyl-tRNA(Ile)	C6H12NOR	1				C03127
imacp	3-(Imidazol-4-yl)-2-oxopropyl phosphate	C6H7N2O5P	-2		C6H9N2O5P	Imidazole-acetol phosphate	C01267
imp	IMP	C10H11N4O8P	-2	131-99-7	C10H13N4O8P	Inosinic acid/ Inosine monophosphate/ Inosine 5'-monophosphate/ Inosine 5'-phosphate/ 5'-Inosinate/ 5'-Inosinic acid/ 5'-Inosine monophosphate	C00130
ind3ac	Indole-3-acetate	C10H8NO2	-1	87-51-4		3-indoleacetate/ Indoleacetic acid/ Indoleacetate/ Indole-3-acetic acid	C00954
indaccoa	S-2-(indol-3-yl)acetyl-CoA	C31H39N8O17P3S	-4		C31H43N8O17P3S	indole-acetyl-coa/ indoleacetyl-Coa
indpyr	Indolepyruvate	C11H8NO3	-1	35656-49-6		Indole-3-pyruvate/ 3-(Indol-3-yl)pyruvate/ (Indol-3-yl)pyruvate/ Indolepyruvic acid	C00331
ipdp	Isopentenyl diphosphate	C5H9O7P2	-3		C5H12O7P2	delta3-Isopentenyl diphosphate/ delta3-methyl-3-butenyl diphosphate/ Isopentenyl pyrophosphate/ Isoprenyl pyrophosphate	C00129
iscs	IscS sulfur acceptor protein	HSR	0		HSR
iscssh	IscS with bound sulfur	HS2R	0		HS2R
iscu	IscU scaffold protein	H8O2S6R	0		H8O2S6R
iscu-2fe2s	IscU with bound [2Fe-2S] cluster	H4O2S8Fe2R	-2		H6O2S8Fe2R
iscu-2fe2s2	IscU with two bound [2Fe-2S] clusters	O2S10Fe4R	-4		H4O2S10Fe4R
iscu-4fe4s	IscU with bound [4Fe-4S] cluster	H4O2S10Fe4R	-2		H6O2S10Fe4R
isetac	Isethionic acid	C2H5O4S	-1	107-36-8	C2H6O4S	2-Hydroxyethanesulfonate/ 2-Hydroxyethanesulfonic acid/ 2-Hydroxyethane-1-sulfonic acid/ Isethionate	C05123
itp	ITP	C10H11N4O14P3	-4	132-06-9	C10H15N4O14P3	Inosine 5'-triphosphate/ Inosine triphosphate/ Inosine tripolyphosphate	C00081
ivcoa	Isovaleryl-CoA	C26H40N7O17P3S	-4		C26H44N7O17P3S	3-Methylbutanoyl-CoA	C02939
k	potassium	K	1			Potassium/ K+	C00238
kdo	3-Deoxy-D-manno-2-octulosonate	C8H13O8	-1		C8H14O8	3-Deoxy-D-manno-octulosonate/ KDO/ 2-Dehydro-3-deoxy-D-octonate/ 3-Deoxyoctulosonic acid	C01187
kdo2lipid4	KDO(2)-lipid IV(A)	C84H148N2O37P2	-6		C84H154N2O37P2		C06025
kdo2lipid4L	KDO(2)-lipid IV(A) with laurate	C96H170N2O38P2	-6		C96H176N2O38P2		C06251
kdo2lipid4Ln	KDO(2)-lipid IV(A) with laurate (glucosediaminyl)	C96H172N4O36P2	-6		C96H178N4O36P2
kdo2lipid4b	KDO(2)-lipid IV(B)	C70H122N2O35P2	-6		C70H128N2O35P2
kdo2lipid4n	KDO(2)-lipid IV(A) (glucosediaminyl)	C84H150N4O35P2	-6		C84H156N4O35P2
kdo8p	3-Deoxy-D-manno-octulosonate 8-phosphate	C8H12O11P	-3		C8H15O11P	2-Dehydro-3-deoxy-D-octonate 8-phosphate	C04478
kdolipid4	KDO-lipid IV(A)	C76H137N2O30P2	-5				C06024
kdolipid4n	KDO-lipid IV(A) (glucosediaminyl)	C76H139N4O28P2	-5		C76H144N4O28P2
lac-D	D-Lactate	C3H5O3	-1	10326-41-7	C3H6O3	(R)-Lactate/ D-Lactic acid/ D-2-Hydroxypropanoic acid/ D-2-Hydroxypropionic acid	C00256
lac-L	L-Lactate	C3H5O3	-1	79-33-4	C3H6O3	Hydroxypropionic acid/ (S)-Lactate/ L-Lactic acid	C00186
laccoa	Lactoyl-CoA	C24H36N7O18P3S	-4		C24H40N7O18P3S		C00827
leu-L	L-Leucine	C6H13NO2	0	61-90-5	C6H13NO2	2-amino-4-methylvaleric acid/ Leu	C00123
leutrna	L-Leucyl-tRNA(Leu)	C6H12NOR	1			L-Leucyl-tRNA	C02047
lipa	KDO(2)-lipid (A)	C110H196N2O39P2	-6		C110H202N2O39P2	Di[3-deoxy-D-manno-octulosonyl]-lipid A/ KDO2-lipid (A)	C06026
lipan	KDO(2)-lipid (A) (glucosediaminyl)	C110H198N4O37P2	-6		C110H204N4O37P2
lipb	KDO(2)-lipid (B)	C96H170N2O37P2	-6		C96H176N2O37P2	KDO2-lipid (B)
lipidA	2,3,2'3'-Tetrakis(beta-hydroxymyristoyl)-D-glucosaminyl-1,6-beta-D-glucosamine 1,4'-bisphosphate	C68H126N2O23P2	-4	None	C68H130N2O23P2	2,3,2'3'-Tetrakis(beta-hydroxymyristoyl)-D-glucosaminyl-1,6-beta-D-glucosamine 1,4'-bisphosphate/ 2,3,2'3'-Tetrakis(3-hydroxytetradecanoyl)-D-glucosaminyl-1,6-beta-D-glucosamine 1,4'-bisphosphate/ 2,3,2'3'-Tetrakis(3-hydroxy-tetradecanoyl)-D-glucosaminyl-1,6-D-glucosamine 1,4'-bisphosphate/ Lipid IV(A)/ Lipid A disaccharide bisphosphate
lipidAds	Lipid A Disaccharide	C68H127N2O20P	-2		C68H129N2O20P	2,3-Bis-(beta-hydroxymyristoyl)-D-glucosaminyl-(beta-D-1,6)-2,3-bis(beta-hydroxymyristoyl)-D-glucosaminyl beta-phosphate/ 2,3-Bis-(3-hydroxytetradecanoyl)-D-glucosaminyl-(beta-D-1,6)-2,3-bis(3-hydroxy-tetradecanoyl)-D-glucosaminyl beta-phosphate/ 2,3-Bis(3-hydroxytetradecanoyl)-D-glucosaminyl-1,6-beta-D-2,3-bis(3-hydroxytetradecanoyl)-beta-D-glucosaminyl 1-phosphate/ 2,3,2',3'-Tetrakis(3-hydroxyt…	C04932
lipidAdsn	Lipid A Disaccharide (glucosediaminyl)	C68H129N4O18P	-2		C68H131N4O18P	2,3-Bis(3-hydroxytetradecanoyl)-D-glucosaminyl-1,6-beta-D-2,3-bis(3-hydroxytetradecanoyl)-beta-D-glucosediaminyl 1-phosphate
lipidAn	2,3,2'3'-Tetrakis(beta-hydroxymyristoyl)-D-glucosaminyl-1,6-beta-D-glucosediaminyl 1,4'-bisphosphate	C68H128N4O21P2	-4		C68H132N4O21P2	Lipid IV(A)
lipidX	2,3-Bis(3-hydroxytetradecanoyl)-beta-D-glucosaminyl 1-phosphate	C34H64NO12P	-2	None	C34H66NO12P	2,3-Bis(beta-hydoroxymyristoyl)-beta-D-glucosaminyl 1-phosphate/ Lipid X	C04824
lipidXn	2,3-Bis(3-hydroxytetradecanoyl)-beta-D-glucosediamine 1-phosphate	C34H65N2O11P	-2		C34H67N2O11P
lplarg	lipoyl carrier protein LarG	X	0
lpro	Lipoylprotein	S2X	0				C02051
lys-L	L-Lysine	C6H15N2O2	1	56-87-1	C6H14N2O2	Lys/ 2,6-diaminohexanoic acid/ Lysine acid	C00047
lystrna	L-Lysine-tRNA (Lys)	C6H14N2OR	2			L-Lysyl-tRNA	C01931
mal-L	L-Malate	C4H4O5	-2	97-67-6	C4H6O5	(S)-Malate/ L-Apple acid/ L-Malic acid/ L-2-Hydroxybutanedioic acid/ Malate	C00149
malACP	Malonyl-[acyl-carrier protein]	C14H22N2O10PRS	-2	None	C3H3O3R		C01209
malcoa	Malonyl-CoA	C24H33N7O19P3S	-5	524-14-1	C24H38N7O19P3S	Malonyl coenzyme A	C00083
malcoame	malonyl-CoA methyl ester	C25H36N7O19P3S	-4		C25H40N7O19P3S		c01213
malt	Maltose	C12H22O11	0	69-79-4		Malt sugar/ 1-alpha-D-Glucopyranosyl-4-alpha-D-glucopyranose	C00208
malthp	Maltoheptaose	C42H72O36	0		C42H72O36
malthx	Maltohexaose	C36H62O31	0	34620-77-4		Maltohexaose	C01936
maltpt	Maltopentaose	C30H52O26	0		C30H52O26
maltpttre	maltopentaosyltrehalose	C42H72O36	0		C42H72O36
malttr	Maltotriose	C18H32O16	0	1109-28-0		Maltotriose/ Amylotriose	C01835
malttre	maltosyltrehalose	C24H42O21	0		C24H42O21
malttrtre	maltotriosyltrehalose	C30H52O26	0		C30H52O26
maltttr	Maltotetraose	C24H42O21	0	34612-38-9		Maltotetraose	C02052
maltttrtre	maltotetraosyltrehalose	C36H62O31	0		C36H62O31
man	D-Mannose	C6H12O6	0	3458-28-4		Mannose/ Seminose/ Carubinose	C00159
man1p	D-Mannose 1-phosphate	C6H11O9P	-2		C6H13O9P	alpha-D-Mannose 1-phosphate	C00636
man6p	D-Mannose 6-phosphate	C6H11O9P	-2	None	C6H13O9P		C00275
meoh	Methanol	CH4O1	0	67-56-1		Methyl alcohol	C00132
met-L	L-Methionine	C5H11NO2S	0	63-68-3	C5H11NO2S	Met/ L-2-Amino-4methylthiobutyric acid	C00073
methf	5,10-Methenyltetrahydrofolate	C20H20N7O6	-1		C20H22N7O6	5,10-methenyltetrahydrofolate/ N5,N10-methenyl-5,6,7,8-tetrahydrofolate/ N5,N10-methenyl-tetrahydrofolate/ (6R)-5,10-methenyltetrahydrofolate	C00445
metsox-R-L	L-methionine-R-sulfoxide	C5H11NO3S	0		C5H11NO3S		C15998
metsox-S-L	L-Methionine Sulfoxide	C5H11NO3S	0		C5H11NO3S	L-methionine-S-sulfoxide/ L-methionine S-oxide/ methionine sulfoxide	C02989
mettrna	L-Methionyl-tRNA (Met)	C5H10NOSR	1			L-Methionyl-tRNA	C02430
mg2	magnesium	Mg	2		Mg	Mg	C00305
micit	methylisocitrate	C7H7O7	-3	20298-95-7		Methylisocitric acid/ (2S,3R)-3-Hydroxybutane-1,2,3-tricarboxylate/ Methylisocitrate	C04593
mlthf	5,10-Methylenetetrahydrofolate	C20H21N7O6	-2		C20H23N7O6	N5,N10-methylene-tetrahydrofolate/ N5,N10-methylene-5,6,7,8-tetrahydrofolate/ 5,10-methylene-5,6,7,8-tetrahydrofolate	C00143
mmcoa-R	(R)-Methylmalonyl-CoA	C25H35N7O19P3S	-5		C25H40N7O19P3S	(R)-2-Methyl-3-oxopropionyl-CoA/ (R)-2-Methyl-3-oxopropanoyl-CoA/ (R)-3-Oxo-2-methylpropanoyl-CoA	C01213
mmcoa-S	(S)-Methylmalonyl-CoA	C25H35N7O19P3S	-5		C25H40N7O19P3S	(S)-2-Methyl-3-oxopropanoyl-CoA/ (S)-2-Methyl-3-oxopropionyl-CoA/ (S)-Methylmalonyl-coenzyme A/ (S)-3-oxo-2-methylpropanoyl-CoA	C00683
mn2	Mn2+	Mn	2	None		Manganese dication/ Mn(II)/ Manganese	C00034
mn4	Mn4+	Mn	4			Manganese (IV)
moadamp	MoaD Protein with bound AMP	C11H12N5O8P1X	-1		C11H13N5O8P1X
moadcoo	MoaD Protein with carboxylate	C1O2X	-1		C1O2H1X
moadcosh	MoaD Protein with thiocarboxylate	C1H1O1S1X	0		C1H1O1S1X
mobd	Molybdate	MoO4	-2		H2MoO4		C06232
moco	molybdenum cofactor	C10H10N5O8PS2Mo	-2	73508-07-3	C10H12N5O8PS2Mo	Molybdenum cofactor/ Molybdoenzyme molybdenum cofactor;	C18237
mocogdp	molybdopterin guanine dinucleotide	C20H22N10O15P2S2Mo	-2		C20H24N10O15P2S2Mo	MGD
mpt	molybdopterin	C10H10N5O6PS2Cu	-2	SE: MOCOMAIN SULFOXIDASE DMSOR	C10H12N5O6PS2Cu	Molybdopterin	C05924
mptamp	adenylated molybdopterin	C20H22N10O12P2S2Cu	-2		C20H24N10O12P2S2Cu
mql8	Menaquinol 8	C51H74O2	0		C51H74O2		C05819
mqn8	Menaquinone 8	C51H72O2	0	84-81-1		Vitamin K2	C00828
mso3	methanesulfonate	CH3O3S	-1		CH4O3S	MethaneSulfonic Acid	C11145
murein3p3p	two linked disacharide tripeptide murein units (uncrosslinked, middle of chain)	C68H104N12O38	-4		C68H108N12O38
murein3px3p	two disacharide linked murein units, tripeptide crosslinked tripeptide (A2pm->A2pm) (middle of chain)	C68H102N12O37	-4		C68H106N12O37
murein3px4p	two disacharide linked murein units, tripeptide crosslinked tetrapeptide (A2pm->D-ala) (middle of chain)	C71H107N13O38	-4		C71H111N13O38
murein4p3p	two linked disacharide tetrapeptide and tripeptide murein units (uncrosslinked, middle of chain)	C71H109N13O39	-4		C71H113N13O39
murein4p4p	two linked disacharide tetrapeptide murein units (uncrosslinked, middle of chain)	C74H114N14O40	-4		C74H118N14O40
murein4px4p	two disacharide linked murein units, tetrapeptide corsslinked tetrapeptide (A2pm->D-ala) (middle of chain)	C74H112N14O39	-4		C74H116N14O39
murein4px4p4p	three disacharide linked murein units (tetrapeptide crosslinked tetrapeptide (A2pm->D-ala), one uncrosslinked tetrapaptide) (middle of chain)	C111H169N21O59	-6		C111H175N21O59
murein4px4px4p	three disacharide linked murein units (tetrapeptide crosslinked tetrapeptide (A2pm->D-ala) & tetrapeptide corsslinked tetrapeptide (A2pm->D-ala)) (middle of chain)	C111H167N21O58	-6		C111H173N21O58
murein5p3p	two linked disacharide pentapeptide and tripeptide murein units (uncrosslinked, middle of chain)	C74H114N14O40	-4		C74H118N14O40
murein5p4p	two linked disacharide pentapeptide and tetrapeptide murein units (uncrosslinked, middle of chain)	C77H119N15O41	-4		C77H123N15O41
murein5p5p	two linked disacharide pentapeptide murein units (uncrosslinked, middle of chain)	C80H124N16O42	-4		C80H128N16O42	GlcNac-MurNac-pentapeptide (x2)/ [GlcNac-MurNac-pentapeptide(beta1->4)GlcNac-MurNac-pentapeptide] unit
murein5p5p5p	three linked disacharide pentapeptide murein units (uncrosslinked, middle of chain)	C120H186N24O63	-6		C120H192N24O63	GlcNac-MurNac-pentapeptide (x3)/ [GlcNac-MurNac-pentapeptide(beta1->4)GlcNac-MurNac-pentapeptide(beta1->4)GlcNac-MurNac-pentapeptide] unit
murein5px3p	two disacharide linked murein units, pentapeptide corsslinked tripeptide (A2pm->A2pm) (middle of chain)	C74H112N14O39	-4		C74H116N14O39
murein5px4p	two disacharide linked murein units, pentapeptide crosslinked tetrapeptide (A2pm->D-ala) (middle of chain)	C77H117N15O40	-4		C77H121N15O40
murein5px4px4p	three disacharide linked murein units (pentapeptide crosslinked tetrapeptide (A2pm->D-ala) tetrapeptide corsslinked tetrapeptide (A2pm->D-ala)) (middle of chain)	C114H172N22O59	-6		C114H178N22O59
myrsACP	Myristoyl-ACP (n-C14:0ACP)	C25H47N2O8PRS	-1			Tetradecanoyl-[acyl-carrier protein]/ Tetradecanoyl-[acp]/ Fatty acid C14:0 ACP	C05761
n2	nitrogen	N2	0	7727-37-9	N2	dinitrogen	C00697
n2o	Nitrous oxide	N2O	0	10024-97-2		Dinitrogen monoxide/ Dinitrogen oxide	C00887
n2ppn	2-Nitropropane	C3H7NO2	0	79-46-9		2-Nitropropane	C02116
na1	Sodium	Na	1	7440-23-5		Natrium/ Na	C01330
nac	Nicotinate	C6H4NO2	-1	59-67-6	C6H5NO2	Niacin/ Nicotinic acid/ 3-Pyridinecarboxylic acid	C00253
nad	Nicotinamide adenine dinucleotide	C21H26N7O14P2	-1	53-84-9	C21H28N7O14P2	NAD+/ NAD/ beta-Diphosphopyridine Nucleotide/ beta-NAD/ beta-Nicotinamide adenine dinucleotide	C00003
nadh	Nicotinamide adenine dinucleotide - reduced	C21H27N7O14P2	-2	58-68-4	C21H29N7O14P2	DPNH/ NADH	C00004
nadp	Nicotinamide adenine dinucleotide phosphate	C21H25N7O17P3	-3	53-59-8		beta-Nicotinamide adenine dinucleotide phosphate/ NADP/ NADP+	C00006
nadph	Nicotinamide adenine dinucleotide phosphate - reduced	C21H26N7O17P3	-4	2646-71-1	C21H30N7O17P3	TPNH/ beta-triphosphopyridine nucleotide/ NADPH	C00005
ncam	Nicotinamide	C6H6N2O	0	98-92-0	C6H6N2O	Nicotinic acid amide/ Niacinamide/ Vitamin PP	C00153
nh4	Ammonium	H4N	1	14798-03-9	H3N	NH3	C01342
ni2	nickel	Ni	2			Nickel/ Ni2+	C00291
nicrnt	Nicotinate D-ribonucleotide	C11H12NO9P	-2		C11H15NO9P	Nicotinate ribonucleotide/ Nicotinic acid ribonucleotide/ beta-Nicotinate D-ribonucleotide	C01185
nmn	NMN	C11H14N2O8P	-1	1094-61-7		Nicotinamide D-ribonucleotide/ Nicotinamide mononucleotide/ Nicotinamide ribonucleotide	C00455
no	Nitric oxide	NO	0	10102-43-9		NO/ Nitrogen monoxide	C00533
no2	Nitrite	NO2	-1	7697-37-2	HNO2	Nitric acid	C00088
no3	Nitrate	NO3	-1		HNO3	Nitric acid	C00244
o2	O2	O2	0	7782-44-7		Oxygen/ dioxygen	C00007
o2s	Superoxide anion	O2	-1			O2.-/ o2-/ O2 free radical	C00704
oaa	Oxaloacetate	C4H2O5	-2	328-42-7	C4H4O5	Oxalacetic acid/ Oxaloacetic acid/ 2-oxobutanedioic acid/ Oxosuccinic acid	C00036
oc2coa	trans-Oct-2-enoyl-CoA	C29H44N7O17P3S	-4		C29H48N7O18P3S		C05276
ocACP	Octanoyl-ACP (n-C8:0ACP)	C19H35N2O8PRS	-1			Octanoyl-[acyl-carrier protein]/ Octanoyl-[acp]	C05752
occoa	Octanoyl-CoA (n-C8:0CoA)	C29H46N7O17P3S	-4		C29H50N7O17P3S		C01944
ocdca	octadecanoate (n-C18:0)	C18H35O2	-1	57-11-4	C18H36O2	Stearate/ Stearic acid/ Octadecanoic acid	C01530
ocdcaACP	Octadecanoyl-ACP (n-C18:0ACP)	C29H55N2O8PRS	-1			stearoyl-ACP	C04088
ocdcap	Octadecanoyl-phosphate (n-C18:0)	C18H36O5P	-1		C18H37O5P
ocdcea	octadecenoate (n-C18:1)	C18H33O2	-1		C18H34O2	Oleic acid/ octadecenoic acid/ oleate/ (9Z)-Octadecenoic acid/ (Z)-Octadec-9-enoic acid	C00712
ocdceap	Octadecanoyl-phosphate (n-C18:1)	C18H34O5P	-1		C18H35O5P
octa	octanoate (n-C8:0)	C8H15O2	-1	124-07-2	C8H16O2	Caprylic acid/ Octanoic acid/ Octylic acid	C06423
octdp	all-trans-Octaprenyl diphosphate	C40H65O7P2	-3		C40H68O7P2	Farnesylfarnesylgeraniol	C04146
octeACP	cis-octadec-11-enoyl-[acyl-carrier protein] (n-C18:1)	C29H53N2O8PRS	-1			cis-vacc-11-enoyl-[acyl-carrier protein] (n-C18:1)/ Octadecenoyl-ACP (n-C18:1ACP)
od2coa	trans-Octadec-2-enoyl-CoA	C39H64N7O17P3S	-4		C39H68N7O17P3S	elaidic acid coenzyme A	C16218
odecoa	Octadecenoyl-CoA (n-C18:1CoA)	C39H64N7O17P3S	-4			Oleoyl-CoA	C00510
ogmeACP	3-Oxo-glutaryl-[acyl-carrier protein] methyl ester	C17H27N2O11PRS	-1		C6H7O4R
ohpb	2-Oxo-3-hydroxy-4-phosphobutanoate	C4H4O8P	-3			alpha-Keto-3-hydroxy-4-phosphobutyrate	C06054
omcho	Outer Membrane Cytochrome c type oxidized (high potential)	C42H54FeN8O6S2	3
omchr	Outer Membrane Cytochrome c reduced (high potential)	C42H54FeN8O6S2	2
omclo	Outer Membrane Cytochrome c type oxidized (low potential)	C42H54FeN8O6S2	3
omclr	Outer Membrane Cytochrome c type reduced 1(low potential)	C42H54FeN8O6S2	2
opmeACP	3-Oxo-pimeloyl-[acyl-carrier protein] methyl ester	C19H31N2O11PRS	-1		C8H11O4R
orn	Ornithine	C5H13N2O2	1	70-26-8	C5H12N2O2	2,5-Diaminovaleric acid/ 2,5-Diaminopentanoic acid/ 2,5-Diaminopentanoate/ L-Ornithine	C01602
orot	Orotate	C5H3N2O4	-1	65-86-1	C5H4N2O4	Orotic acid/ Uracil-6-carboxylic acid	C00295
orot5p	Orotidine 5'-phosphate	C10H10N2O11P	-3	2149-82-8	C10H13N2O11P	Orotidylic acid	C01103
oxa	Oxalate	C2O4	-2	144-62-7	C2H2O4	Oxalic acid/ Ethanedioic acid	C00209
pa120	1,2-didodecanoyl-sn-glycerol 3-phosphate	C27H51O8P1	-2		C27H53O8P1	Phosphatidate;/ Phosphatidic acid;/ 1,2-Diacyl-sn-glycerol 3-phosphate;/ 3-sn-Phosphatidate	C00416
pa140	1,2-ditetradecanoyl-sn-glycerol 3-phosphate	C31H59O8P1	-2		C31H61O8P1	Phosphatidic acid;/ Phosphatidate;/ 3-sn-Phosphatidate/ 1,2-Diacyl-sn-glycerol 3-phosphate;	C00416
pa141	1,2-ditetradec-7-enoyl-sn-glycerol 3-phosphate	C31H55O8P1	-2		C31H57O8P1	Phosphatidate;/ Phosphatidic acid;/ 1,2-Diacyl-sn-glycerol 3-phosphate;/ 3-sn-Phosphatidate	C00416
pa160	1,2-dihexadecanoyl-sn-glycerol 3-phosphate	C35H67O8P1	-2		C35H69O8P1	1,2-Diacyl-sn-glycerol 3-phosphate;/ Phosphatidate;/ Phosphatidic acid;/ 3-sn-Phosphatidate	C00416
pa161	1,2-dihexadec-9-enoyl-sn-glycerol 3-phosphate	C35H63O8P1	-2		C35H67O8P1	Phosphatidate;/ 1,2-Diacyl-sn-glycerol 3-phosphate;/ 3-sn-Phosphatidate/ Phosphatidic acid;	C00416
pa180	1,2-dioctadecanoyl-sn-glycerol 3-phosphate	C39H75O8P1	-2		C39H77O8P1	Phosphatidate;/ 1,2-Diacyl-sn-glycerol 3-phosphate;/ 3-sn-Phosphatidate/ Phosphatidic acid;	C00416
pa181	1,2-dioctadec-11-enoyl-sn-glycerol 3-phosphate	C39H71O8P1	-2		C39H73O8P1	1,2-Diacyl-sn-glycerol 3-phosphate;/ Phosphatidate;/ Phosphatidic acid;/ 3-sn-Phosphatidate	C00416
pac	Phenylacetic acid	C8H7O2	-1	103-82-2		Benzeneacetiic acid/ Phenylacetate/ Benzylformic acid	C07086
palmACP	Palmitoyl-ACP (n-C16:0ACP)	C27H51N2O8PRS	-1			Hexadecanoyl-[acp]/ Hexadecanoyl-[acyl-carrier protein]/ hexadecanoyl-ACP/ fa8-ACP	C05764
pan4p	Pantetheine 4'-phosphate	C11H21N2O7PS	-2		C11H23N2O7PS	4'-Phosphopantetheine/ Phosphopantetheine	C01134
pant-R	(R)-Pantoate	C6H11O4	-1	470-29-1	C6H12O4	D-pantoate/ Pantoate/ Pantoic acid	C00522
pap	Adenosine 3',5'-bisphosphate	C10H11N5O10P2	-4	1053-73-2	C10H15N5O10P2	PAP/ 3'-Phosphoadenylate/ Phosphoadenosine phosphate	C00054
pdx5p	Pyridoxine 5'-phosphate	C8H10NO6P	-2	447-05-2	C8H12NO6P	Pyridoxine phosphate/ Pyridoxine 5-phosphate	C00627
pe120	phosphatidylethanolamine (didodecanoyl, n-C12:0)	C29H58N1O8P1	0		C29H58N1O8P1	Cephalin/ (3-Phosphatidyl)ethanolamine;/ (3-Phosphatidyl)-ethanolamine;	C00350
pe140	phosphatidylethanolamine (ditetradecanoyl, n-C14:0)	C33H66N1O8P1	0		C33H66N1O8P1	(3-Phosphatidyl)ethanolamine;/ Cephalin/ (3-Phosphatidyl)-ethanolamine;	C00350
pe141	phosphatidylethanolamine (ditetradec-7-enoyl, n-C14:1)	C33H62N1O8P1	0		C33H62N1O8P1	(3-Phosphatidyl)ethanolamine;/ (3-Phosphatidyl)-ethanolamine;/ Cephalin	C00350
pe160	phosphatidylethanolamine (dihexadecanoyl, n-C16:0)	C37H74N1O8P1	0		C37H74N1O8P1	Cephalin/ (3-Phosphatidyl)-ethanolamine;/ (3-Phosphatidyl)ethanolamine;	C00350
pe161	phosphatidylethanolamine (dihexadec-9enoyl, n-C16:1)	C37H70N1O8P1	0		C37H70N1O8P1	(3-Phosphatidyl)ethanolamine;/ (3-Phosphatidyl)-ethanolamine;/ Cephalin	C00350
pe180	phosphatidylethanolamine (dioctadecanoyl, n-C18:0)	C41H82N1O8P1	0		C41H82N1O8P1	Cephalin/ (3-Phosphatidyl)-ethanolamine;/ (3-Phosphatidyl)ethanolamine;	C00350
pe181	phosphatidylethanolamine (dioctadec-11-enoyl, n-C18:1)	C41H78N1O8P1	0		C41H78N1O8P1	(3-Phosphatidyl)-ethanolamine;/ (3-Phosphatidyl)ethanolamine;/ Cephalin	C00350
pep	Phosphoenolpyruvate	C3H2O6P	-3	138-08-9	C3H5O6P	Phosphoenolpyruvic acid/ PEP	C00074
pg120	Phosphatidylglycerol (didodecanoyl, n-C12:0)	C30H58O10P1	-1		C30H59O10P1	Phosphatidylglycerol;/ 3-(3-sn-Phosphatidyl)glycerol;/ 3(3-Phosphatidyl-)glycerol;/ PtdGro	C00344
pg140	Phosphatidylglycerol (ditetradecanoyl, n-C14:0)	C34H66O10P1	-1		C34H67O10P1	3(3-Phosphatidyl-)glycerol;/ PtdGro/ 3-(3-sn-Phosphatidyl)glycerol;/ Phosphatidylglycerol;	C00344
pg141	Phosphatidylglycerol (ditetradec-7-enoyl, n-C14:1)	C34H62O10P1	-1		C34H63O10P1	Phosphatidylglycerol;/ 3(3-Phosphatidyl-)glycerol;/ 3-(3-sn-Phosphatidyl)glycerol;/ PtdGro	C00344
pg160	Phosphatidylglycerol (dihexadecanoyl, n-C16:0)	C38H74O10P1	-1		C38H75O10P1	3(3-Phosphatidyl-)glycerol;/ Phosphatidylglycerol;/ PtdGro/ 3-(3-sn-Phosphatidyl)glycerol;	C00344
pg161	Phosphatidylglycerol (dihexadec-9-enoyl, n-C16:1)	C38H70O10P1	-1		C38H71O10P1	Phosphatidylglycerol;/ 3(3-Phosphatidyl-)glycerol;/ PtdGro/ 3-(3-sn-Phosphatidyl)glycerol;	C00344
pg180	Phosphatidylglycerol (dioctadecanoyl, n-C18:0)	C42H82O10P1	-1		C42H83O10P1	3(3-Phosphatidyl-)glycerol;/ 3-(3-sn-Phosphatidyl)glycerol;/ Phosphatidylglycerol;/ PtdGro	C00344
pg181	Phosphatidylglycerol (dioctadec-11-enoyl, n-C18:1)	C42H78O10P1	-1		C42H79O10P1	PtdGro/ 3(3-Phosphatidyl-)glycerol;/ Phosphatidylglycerol;	C00344
pgp120	Phosphatidylglycerophosphate (didodecanoyl, n-C12:0)	C30H57O13P2	-3		C30H60O13P2	3(3-sn-Phosphatidyl)-sn-glycerol 1-phosphate/ 3(3-Phosphatidyl-)L-glycerol 1-phosphate/ 1,2-Diacyl-sn-glycero-3-phospho-sn-glycerol 3'-phosphate	C03892
pgp140	Phosphatidylglycerophosphate (ditetradecanoyl, n-C14:0)	C34H65O13P2	-3		C34H68O13P2	3(3-sn-Phosphatidyl)-sn-glycerol 1-phosphate/ 3(3-Phosphatidyl-)L-glycerol 1-phosphate/ 1,2-Diacyl-sn-glycero-3-phospho-sn-glycerol 3'-phosphate	C03892
pgp141	Phosphatidylglycerophosphate (ditetradec-7-enoyl, n-C14:1)	C34H61O13P2	-3		C34H64O13P2	3(3-Phosphatidyl-)L-glycerol 1-phosphate/ 3(3-sn-Phosphatidyl)-sn-glycerol 1-phosphate/ 1,2-Diacyl-sn-glycero-3-phospho-sn-glycerol 3'-phosphate	C03892
pgp160	Phosphatidylglycerophosphate (dihexadecanoyl, n-C16:0)	C38H73O13P2	-3		C38H76O13P2	3(3-sn-Phosphatidyl)-sn-glycerol 1-phosphate/ 3(3-Phosphatidyl-)L-glycerol 1-phosphate/ 1,2-Diacyl-sn-glycero-3-phospho-sn-glycerol 3'-phosphate	C03892
pgp161	Phosphatidylglycerophosphate (dihexadec-9-enoyl, n-C16:1)	C38H69O13P2	-3		C38H72O13P2	3(3-sn-Phosphatidyl)-sn-glycerol 1-phosphate/ 3(3-Phosphatidyl-)L-glycerol 1-phosphate/ 1,2-Diacyl-sn-glycero-3-phospho-sn-glycerol 3'-phosphate	C03892
pgp180	Phosphatidylglycerophosphate (dioctadecanoyl, n-C18:0)	C42H81O13P2	-3		C42H84O13P2	3(3-Phosphatidyl-)L-glycerol 1-phosphate/ 3(3-sn-Phosphatidyl)-sn-glycerol 1-phosphate/ 1,2-Diacyl-sn-glycero-3-phospho-sn-glycerol 3'-phosphate	C03892
pgp181	Phosphatidylglycerophosphate (dioctadec-11-enoyl, n-C18:1)	C42H77O13P2	-3		C42H80O13P2	3(3-Phosphatidyl-)L-glycerol 1-phosphate/ 3(3-sn-Phosphatidyl)-sn-glycerol 1-phosphate/ 1,2-Diacyl-sn-glycero-3-phospho-sn-glycerol 3'-phosphate	C03892
phaccoa	Phenylacetyl-CoA	C29H38N7O17P3S	-4		C29H42N7O17P3S		C00582
phe-L	L-Phenylalanine	C9H11NO2	0	63-91-2	C9H11NO2	(S)-Phenylalanine/ 3-phenylalanine/ (S)-alpha-amino-beta-phenylpropionic acid	C00079
pheme	Protoheme	C34H30FeN4O4	-2	14875-96-8	C34H32FeN4O4	Heme/ Haem/ Heme B/ hemeB	C00032
phenol	Phenol	C6H6O	0	108-95-2		Benzenol/ Hydroxybenzene/ Phenic acid/ Phenylic acid	C00146
phetrna	L-Phenylalanyl-tRNA(Phe)	C9H10NOR	1				C03511
phitcoa	E-Phenylitaconyl-CoA	C32H39N7O19P3S	-5	C09818	C32H44N7O19P3S	(E)-2-Benzylidenesuccinyl-CoA	c09818
phom	O-Phospho-L-homoserine	C4H8NO6P	-2		C4H10NO6P		C01102
phpyr	Phenylpyruvate	C9H7O3	-1	156-06-9	C9H8O3	Phenylpyruvic acid/ alpha-Ketohydrocinnamic acid/ keto-Phenylpyruvate/ 3-Phenyl-2-oxopropanoate	C00166
phthr	O-Phospho-4-hydroxy-L-threonine	C4H8NO7P	-2		C4H10NO7P	4-(Phosphonooxy)-threonine/ 4-(Phosphonooxy)-L-threonine	C06055
pi	Phosphate	HO4P	-2	14265-44-2	H3O4P	Orthophosphate/ Pi/ Phosphoric acid	C00009
pimACP	Pimeloyl-[acyl-carrier protein]	C18H31N2O10PRS	-1		C7H10O3R
pmeACP	Pimeloyl-[acyl-carrier protein] methyl ester	C19H33N2O10PRS	-1		C8H13O3R
pmtcoa	Palmitoyl-CoA (n-C16:0CoA)	C37H62N7O17P3S	-4		C37H66N7O17P3S	Hexadecanoyl-CoA	C00154
pnto-R	(R)-Pantothenate	C9H16NO5	-1	79-83-4	C9H17NO5	Pantothenate/ Pantothenic acid/ D-Pantothenate	C00864
polglu	Poly-gamma-D-glutamate	C5H7NO3	0	7783-08-06		Poly-gamma-D-glutamate	C05723
pp2coa	Acrylyl CoA	C24H34N7O17P3S	-4		C24H38N7O18P3S
ppa	Propionate (n-C3:0)	C3H5O2	-1	79-09-4	C3H6O2	Propanoate/ Propanoic acid/ Propionic acid	C00163
ppal	Propanal	C3H6O	0	123-38-6		Propionaldehyde	C00479
ppap	Propanoyl phosphate	C3H5O5P	-2			Propanoyl phosphate/ Propionyl phosphate	C02876
ppbng	Porphobilinogen	C10H13N2O4	-1	487-90-1	C10H14N2O4		C00931
ppc1o	Periplasmic cytochromes c type oxidized 1	C42H54FeN8O6S2	3
ppc1r	Perimplasmic cytochromes c type reduced 1	C42H54FeN8O6S2	2
ppco	Periplasmic cytochromes c type oxidized	C42H54FeN8O6S2	3
ppcoa	Propanoyl-CoA	C24H36N7O17P3S	-4	317-66-8	C24H40N7O17P3S	Propionyl-CoA/ Propionyl coenzyme A	C00100
ppcr	Periplasmic cytochromes c type - reduced	C42H54FeN8O6S2	2
ppgpp	Guanosine 3',5'-bis(diphosphate)	C10H11N5O17P4	-6		C10H17N5O17P4	Guanosine 3'-diphosphate 5'-diphosphate/ Guanosine 5'-diphosphate,3'-diphosphate/ gdpdp/ ppGpp	C01228
pphn	Prephenate	C10H8O6	-2	126-49-8	C10H10O6	Prephenic acid	C00254
pphos	Phenylphosphate	C6H5O4P	-2	701-64-4	C6H7O4P	Phenolic phosphate	C02734
ppi	Diphosphate	HO7P2	-3	2466-09-03	H4O7P2	Pyrophosphate/ Pyrophosphoric acid/ PPi	C00013
ppoh	Propanol	C3H8O	0	71-23-8		Propane-1-ol/ 1-Propanol/ Propan-1-ol/ Propyl alcohol/ 1-Hydroxypropane/ Ethylcarbinol/ n-Propanol/ n-Propyl alcohol/ Optal/ Osmosol extra/ UN 1274	C05979
ppp9	Protoporphyrin	C34H32N4O4	-2	553-12-8	C34H34N4O4	Protoporphyrin IX/ Porphyrinogen IX	C02191
pppg9	Protoporphyrinogen IX	C34H38N4O4	-2		C34H40N4O4		C01079
pppi	Inorganic triphosphate	HO10P3	-4		H5O10P3		C00536
pram	5-Phospho-beta-D-ribosylamine	C5H11NO7P	-1		C5H12NO7P	5-Phosphoribosylamine/ 5-Phospho-D-ribosylamine/ 5-Phosphoribosyl-1-amine	C03090
pran	N-(5-Phospho-D-ribosyl)anthranilate	C12H13NO9P	-3	None	C12H16NO9P	N-(5-Phospho-beta-D-ribosyl)anthranilate/ N-(5-Phosphoribosyl)anthranilic acid	C04302
prbamp	1-(5-Phosphoribosyl)-AMP	C15H19N5O14P2	-4		C15H23N5O14P2	Phosphoribosyl)-AMP	C02741
prbatp	1-(5-Phosphoribosyl)-ATP	C15H19N5O20P4	-6		C15H25N5O20P4	Phosphoribosyl-ATP/ N1-(5-Phospho-D-ribosyl)-ATP	C02739
preq0	7-cyano-7-carbaguanine	C7H5N5O	0		C7H5N5O	PreQ0
preq1	7-aminomethyl-7-deazaguanine	C7H10N5O	1	72496-59-4	C7H9N5O	queuine/ PreQ1
prfp	1-(5-Phosphoribosyl)-5-[(5-phosphoribosylamino)methylideneamino]imidazole-4-carboxamide	C15H21N5O15P2	-4		C15H25N5O15P2	Phosphoribosyl-formimino-AICAR-phosphate/ N-(5'-Phospho-D-ribosylformimino)-5-amino-1-(5''-phospho-D-ribosyl)-4-imidazolecarboxamide/ 5-(5-Phospho-D-ribosylaminoformimino)-1-(5-phosphoribosyl)-imidazole-4-carboxamide/ 5-[(5-Phospho-1-deoxyribulos-1-ylamino)methylideneamino]-1-(5-phosphoribosyl)imidazole-4-carboxamide/ N-(5'-Phosphoribosylformimino)-5-amino-1-(5''-phosphoribosyl)-4-imidazolecarbox…	C04896
prlp	5-[(5-phospho-1-deoxyribulos-1-ylamino)methylideneamino]-1-(5-phosphoribosyl)imidazole-4-carboxamide	C15H21N5O15P2	-4		C15H25N5O15P2	N-(5'-Phosphoribulosylformimino)-5-amino-1-(5''-phosphoribosyl)-4-imidazolecarboxamide/ N-(5'-Phospho-D-1'-ribulosylformimino)-5-amino-1-(5''-phospho-D-ribosyl)-4-imidazolecarboxamide/ Phosphoribulosyl-formimino-AICAR-phosphate	C04916
pro-L	L-Proline	C5H9NO2	0	147-85-3	C5H9NO2	2-Pyrrolidinecarboxylic acid/ Pro	C00148
protrna	L-Prolyl-tRNA(Pro)	C5H8NOR	1				C02702
prpp	5-Phospho-alpha-D-ribose 1-diphosphate	C5H8O14P3	-5		C5H13O14P3	5-Phosphoribosyl 1-pyrophosphate/ 5-Phosphoribosyl diphosphate/ PRPP	C00119
ps120	phosphatidylserine (didodecanoyl, n-C12:0)	C30H57N1O10P1	-1		C30H58N1O10P1	Phosphatidyl-L-serine;/ 3-O-sn-Phosphatidyl-L-serine;/ 1,2-Diacyl-sn-glycerol 3-phospho-L-serine;/ O3-Phosphatidyl-L-serine	C02737
ps140	phosphatidylserine (ditetradecanoyl, n-C14:0)	C34H65N1O10P1	-1		C34H66N1O10P1	Phosphatidyl-L-serine;/ O3-Phosphatidyl-L-serine/ 1,2-Diacyl-sn-glycerol 3-phospho-L-serine;/ 3-O-sn-Phosphatidyl-L-serine;	C02737
ps141	phosphatidylserine (ditetradec-7-enoyl, n-C14:1)	C34H61N1O10P1	-1		C34H62N1O10P1	Phosphatidyl-L-serine;/ 1,2-Diacyl-sn-glycerol 3-phospho-L-serine;/ O3-Phosphatidyl-L-serine/ 3-O-sn-Phosphatidyl-L-serine;	C02737
ps160	phosphatidylserine (dihexadecanoyl, n-C16:0)	C38H73N1O10P1	-1		C38H74N1O10P1	1,2-Diacyl-sn-glycerol 3-phospho-L-serine;/ O3-Phosphatidyl-L-serine/ Phosphatidyl-L-serine;/ 3-O-sn-Phosphatidyl-L-serine;	C02737
ps161	phosphatidylserine (dihexadec-9-enoyl, n-C16:1)	C38H69N1O10P1	-1		C38H70N1O10P1	Phosphatidyl-L-serine;/ 3-O-sn-Phosphatidyl-L-serine;/ 1,2-Diacyl-sn-glycerol 3-phospho-L-serine;/ O3-Phosphatidyl-L-serine	C02737
ps180	phosphatidylserine (dioctadecanoyl, n-C18:0)	C42H81N1O10P1	-1		C42H82N1O10P1	Phosphatidyl-L-serine;/ 1,2-Diacyl-sn-glycerol 3-phospho-L-serine;/ O3-Phosphatidyl-L-serine/ 3-O-sn-Phosphatidyl-L-serine;	C02737
ps181	phosphatidylserine (dioctadec-11-enoyl, n-C18:1)	C42H77N1O10P1	-1		C42H78N1O10P1	1,2-Diacyl-sn-glycerol 3-phospho-L-serine;/ Phosphatidyl-L-serine;/ O3-Phosphatidyl-L-serine/ 3-O-sn-Phosphatidyl-L-serine;	C02737
pser-L	O-Phospho-L-serine	C3H6NO6P	-2	407-41-0	C3H8NO6P	3-Phosphoserine	C01005
pt2coa	Pent-2-enoyl-CoA	C26H38N7O17P3S	-4	692-04-6	C26H42N7O17P3S	Pent-2-enoyl-CoA	C02451
pta	Pentanoate	C5H9O2	-1	109-52-4	C5H10O2	Valerate/ Pentanoic acid/ Valeric acid/ Valerianic acid/ n-Pentanoate/ n-Valeric acid	C00803
ptcoa	Pentanoyl-CoA	C26H40N7O17P3S	-4		C26H44N7O17P3S	Pentanoyl-CoA/ Valeryl-coenzyme A	C00888
ptrc	Putrescine	C4H14N2	2	110-60-1	C4H12N2	Tetramethylenediamine/ 1,4-Diaminobutane/ 1,4-Butanediamine	C00134
pydx5p	Pyridoxal 5'-phosphate	C8H8NO6P	-2	54-47-7	C8H10NO6P	Pyridoxal 5-phosphate/ Pyridoxal phosphate	C00018
pyr	Pyruvate	C3H3O3	-1	127-17-3	C3H4O3	Pyruvic acid/ 2-Oxopropanoate/ 2-Oxopropanoic acid/ Pyroracemic acid/ alpha-Ketopropionic acid/ 2-Ketopropionic Acid	C00022
quln	Quinolinate	C7H3NO4	-2	89-00-9	C7H5NO4	Pyridine-2,3-dicarboxylate/ Quinolinic acid/ 2,3-Pyridinedicarboxylic acid	C03722
r1p	alpha-D-Ribose 1-phosphate	C5H9O8P	-2	58459-37-3	C5H11O8P	Ribose 1-phosphate/ D-Ribose 1-phosphate	C00442
r3mmal	D-erythro-3-Methylmalate	C5H6O5	-2	598-35-6	C5H8O5	(2R,3S)-3-Methylmalate	C06032
r5p	alpha-D-Ribose 5-phosphate	C5H9O8P	-2	4300-28-1	C5H11O8P	D-Ribose 5-phosphate/ D-Ribose-5-phosphate/ Ribose 5-phosphate	C00117
rdmbzi	N1-(alpha-D-ribosyl)-5,6-dimethylbenzimidazole	C14H18N2O4	0			alpha-Ribazole	C05775
rdxo	rubredoxin oxidized	Fe1S0	3				c00435
rdxr	rubredoxin reduced	Fe1S0	2				c00340
rib-D	D-Ribose	C5H10O5	0	50-69-1			C00121
ribflv	Riboflavin	C17H20N4O6	0	83-88-5		Lactoflavin/ Vitamin B2/ 7,8-Dimethyl-10-ribitylisoalloxazine	C00255
ru5p-D	D-Ribulose 5-phosphate	C5H9O8P	-2	4151-19-3	C5H11O8P		C00199
s7p	Sedoheptulose 7-phosphate	C7H13O10P	-2	None	C7H15O10P	altro-Heptulose 7-phosphate	C05382
sbzcoa	O-Succinylbenzoyl-CoA	C32H39N7O20P3S	-5		C32H44N7O20P3S	2-Succinylbenzoyl-CoA/ Succinylbenzoyl-CoA	C03160
scl	sirohydrochlorin	C42H39N4O16	-7		C42H46N4O16		C05778
sectrna	L-Selenocysteinyl-tRNA(Sec)	C3H6NOSeR	1				C06482
selcys	Selenocysteine	C3H7NO2Se	0	4408-78-0	C3H7NO2Se		C05688
seln	Selenide	HSe	-1	531-44-2	H2Se	Hydrogen selenide/ Selenide	C01528
selnp	Selenophosphate	H2O3PSe	-1		H3O3PSe	Selenophosphate	C05172
ser-L	L-Serine	C3H7NO3	0	56-45-1	C3H7NO3	L-2-Amino-3-hydroxypropionic acid/ L-3-Hydroxy-alanine/ Ser	C00065
sertrna	L-Seryl-tRNA(Ser)	C3H6NO2R	1				C02553
sertrna(sec)	L-Seryl-tRNA(Sec)	C3H6NO2R	1				C06481
sheme	Siroheme	C42H36FeN4O16	-8		C42H46FeN4O16	Sirohaem	C00748
skm	Shikimate	C7H9O5	-1	138-59-0	C7H10O5	Shikimic acid/ 3,4,5-Trihydroxy-1-cyclohexenecarboxylic acid	C00493
skm5p	Shikimate 5-phosphate	C7H8O8P	-3		C7H11O8P	Shikimate 3-phosphate	C03175
so3	Sulfite	O3S	-2	7782-99-2	H2O3S	Sulfurous acid	C00094
so4	Sulfate	O4S	-2	7664-93-9	H2O4S	Sulfuric acid	C00059
spmd	Spermidine	C7H22N3	3	124-20-9	C7H19N3	N-(3-Aminopropyl)-1,4-butane-diamine	C00315
stcoa	Stearoyl-CoA (n-C18:0CoA)	C39H66N7O17P3S	-4	362-66-3		Stearyl-CoA/ Octadecanoyl-CoA	C00412
succ	Succinate	C4H4O4	-2	110-15-6	C4H6O4	Succinic acid/ Butanedionic acid/ Ethylenesuccinic acid	C00042
succoa	Succinyl-CoA	C25H35N7O19P3S	-5	604-98-8	C25H40N7O19P3S	succino-1-yl-coenzymeA/ Succinyl coenzyme A	C00091
sucsal	Succinic semialdehyde	C4H5O3	-1	692-29-5	C4H6O3	4-Oxobutanoate/ Succinate semialdehyde	C00232
sulfac	sulfoacetate	C2H2O5S	-2		C2H4O5S		C14179
t3c11vaceACP	trans-3-cis-11-vacceoyl-[acyl-carrier protein]	C29H51N2O8PRS	-1
t3c5ddeceACP	trans-3-cis-5-dodecenoyl-[acyl-carrier protein]	C23H39N2O8PRS	-1
t3c7mrseACP	trans-3-cis-7-myristoleoyl-[acyl-carrier protein]	C25H43N2O8PRS	-1
t3c9palmeACP	trans-3-cis-9-palmitoleoyl-[acyl-carrier protein]	C27H47N2O8PRS	-1
tagur	D-Tagaturonate	C6H9O7	-1	None	C6H10O7		C00558
taur	Taurine	C2H7NO3S	0	107-35-7	C2H7NO3S	2-Aminoethanesulfonic acid	C00245
tc4	Technetium(IV)	Tc	4
tc7	Technetium(VII)	Tc	7
td2coa	trans-Tetradec-2-enoyl-CoA	C35H56N7O17P3S	-4		C35H60N7O17P3S		C05273
tdcoa	Tetradecanoyl-CoA (n-C14:0CoA)	C35H58N7O17P3S	-4		C35H62N7O17P3S	Myristoyl-CoA	C02593
tddec2eACP	trans-Dodec-2-enoyl-[acyl-carrier protein]	C23H41N2O8PRS	-1	7783-08-06		trans-Dodec-2-enoyl-[acp]	C05758
tdeACP	cis-tetradec-7-enoyl-[acyl-carrier protein] (n-C14:1)	C25H45N2O8PRS	-1			cis-myristol-7-eoyl-[acyl-carrier protein] (n-C14:1)/ Tetradecenoyl-ACP (n-C14:1ACP)
tdec2eACP	trans-Dec-2-enoyl-[acyl-carrier protein]	C21H37N2O8PRS	-1	7783-08-06		trans-Dec-2-enoyl-[acp]	C05754
tdecoa	Tetradecenoyl-CoA (n-C14:1CoA)	C35H56N7O17P3S	-4				c06737
thdp	2,3,4,5-Tetrahydrodipicolinate	C7H7NO4	-2		C7H9NO4	(R)-2,3,4,5-tetrahydropyridine-2,6-dicarboxylate/ delta1-Piperidine-2,6-dicarboxylate	C03972
thex2eACP	trans-Hex-2-enoyl-[acyl-carrier protein]	C17H29N2O8PRS	-1	7783-08-06		trans-Hex-2-enoyl-[acp]	C05748
thf	5,6,7,8-Tetrahydrofolate	C19H21N7O6	-2	135-16-0	C19H23N7O6	(6S)-Tetrahydrofolic acid/ (6S)-THFA/ Tetrahydrofolic acid/ THF/ Tetrahydrofolate/ (6S)-Tetrahydrofolate	C00101
thmmp	Thiamin monophosphate	C12H16N4O4PS	-1	532-40-1		Thiamin phosphate/ Thiamine phosphate/ TMP/ Thiamine monophosphate	C01081
thmpp	Thiamine diphosphate	C12H16N4O7P2S	-2	154-87-0	C12H19N4O7P2S	cocarboxylase/ Thiamin diphosphate/ TPP/ ThPP/ Thiamin pyrophosphate	C00068
thr-L	L-Threonine	C4H9NO3	0	72-19-5	C4H9NO3	Thr/ 2-Amino-3-hydroxybutyric acid	C00188
thrp	L-Threonine O-3-phosphate	C4H8NO6P	-2		C4H10NO6P	L-Threonine phosphate	C12147
thrtrna	L-Threonyl-tRNA(Thr)	C4H8NO2R	1				C02992
thym	Thymine	C5H6N2O2	0	65-71-4		T/ 2,4-Dihydroxy-5-methylpyrimidine/ Thy	C00178
tmrs2eACP	trans-Tetradec-2-enoyl-[acyl-carrier protein]	C25H45N2O8PRS	-1	7783-08-06		trans-Tetradec-2-enoyl-[acp]	C05760
toct2eACP	trans-Oct-2-enoyl-[acyl-carrier protein]	C19H33N2O8PRS	-1	7783-08-06		trans-Oct-2-enoyl-[acp]	C05751
toctd2eACP	trans-octadec-2-enoyl-[acyl-carrier protein]	C29H53N2O8PRS	-1			trans-octadec-2-enoyl-[acp]	C16221
tol	Toluene	C7H8	0	108-88-3		Toluene/ Methylbenzene/ Toluol	C01455
tpalm2eACP	trans-Hexadec-2-enoyl-[acyl-carrier protein]	C27H49N2O8PRS	-1	7783-08-06		trans-Hexadec-2-enoyl-[acp]	C05763
trdox	Oxidized thioredoxin	X	0				C00343
trdrd	Reduced thioredoxin	XH2	0				C00342
tre	Trehalose	C12H22O11	0	99-20-7		alpha,alpha-Trehalose/ alpha, alpha'-Trehalose;	C01083
trnaala	tRNA(Ala)	R	0				C01635
trnaarg	tRNA(Arg)	R	0				C01636
trnaasn	tRNA(Asn)	C10H17O10PR2	0				C01637
trnaasp	tRNA(Asp)	R	0				C01638
trnacys	tRNA(Cys)	R	0				C01639
trnagln	tRNA(Gln)	R	0				C01640
trnaglu	tRNA (Glu)	R	0	None			C01641
trnagly	tRNA(Gly)	R	0				C01642
trnahis	tRNA(His)	R	0				C01643
trnaile	tRNA(Ile)	R	0				C01644
trnaleu	tRNA(Leu)	R	0				C01645
trnalys	tRNA(Lys)	R	0				C01646
trnamet	tRNA(Met)	R	0				C01647
trnaphe	tRNA(Phe)	R	0				C01648
trnapro	tRNA(Pro)	R	0				C01649
trnaser	tRNA(Ser)	R	0				C01650
trnathr	tRNA(Thr)	R	0				C01651
trnatrp	tRNA(Trp)	R	0				C01652
trnatyr	tRNA(Tyr)	R	0				C00787
trnaval	tRNA(Val)	R	0				C01653
trp-L	L-Tryptophan	C11H12N2O2	0	73-22-3	C11H12N2O2	(S)-alpha-amino-beta-(3-indolyl)-propionic acid	C00078
trptrna	L-Tryptophanyl-tRNA(Trp)	C11H11N2OR	1				C03512
tsul	Thiosulfate	O3S2	-2		H2O3S2	Hyposulfite	C00320
ttdca	tetradecanoate (n-C14:0)	C14H27O2	-1	544-63-8	C14H28O2	Tetradecanoate/ neo-fat 14/ univol u 3165/ emery 655/ hydrofol acid 1495/ Myristic Acid/ n-tetradecoic acid/ 1-tridecanecarboxylic acid/ crodacid/ n-Tetradecanoic Acid/ myristic acid/ hystrene 9014/ Myristic acid/ Myristate	C06424
ttdcap	Tetradecanoyl-phosphate (n-C14:0)	C14H28O5P	-1		C14H29O5P
ttdcea	tetradecenoate (n-C14:1)	C14H25O2	-1		C14H26O2	tetradecenoic acid	c08322
ttdceap	Tetradecanoyl-phosphate (n-C14:1)	C14H26O5P	-1		C14H27O5P
tungs	tungstate	O4W1	-2		H2O4W1
tyr-L	L-Tyrosine	C9H11NO3	0	60-18-4	C9H11NO3	(S)-3-(p-Hydroxyphenyl)alanine/ (S)-2-Amino-3-(p-hydroxyphenyl)propionic acid	C00082
tyrtrna	L-Tyrosyl-tRNA(Tyr)	C9H10NO2R	1				C02839
u23ga	UDP-2,3-bis(3-hydroxytetradecanoyl)glucosamine	C43H75N3O20P2	-2		C43H77N3O20P2	UDP-2,3-bis(beta-hydroxymyristoyl)-D-glucosamine/ UDP-2,3-bis(3-hydroxytetradecanoyl)-D-glucosamine	C04652
u23gn	UDP-2,3-bis(3-hydroxytetradecanoyl)glucosediamine	C43H76N4O19P2	-2		C43H78N4O19P2
u3aga	UDP-3-O-(3-hydroxytetradecanoyl)-N-acetylglucosamine	C31H51N3O19P2	-2		C31H53N3O19P2	UDP-3-O-(beta-hydroxymyristoyl)-N-acetylglucosamine	C04738
u3agn	UDP-3-N-(3-hydroxytetradecanoyl)-2-N-acetylglucosediamine	C31H52N4O18P2	-2		C31H54N4O18P2
u3hga	UDP-3-O-(3-hydroxytetradecanoyl)-D-glucosamine	C29H50N3O18P2	-1		C29H51N3O18P2	UDP-3-O-(beta-hydroxymyristoyl)-D-glucosamine	C06022
u3hgn	UDP-3-N-(3-hydroxytetradecanoyl)-glucose-2,3-diamine	C29H51N4O17P2	-1		C29H52N4O17P2
u4	Uranium(IV)	U	4
u6	Uranium(VI)	U	6
uLa4fn	undecaprenyl phosphate-4-amino-4-formyl-L-arabinose	C61H99N1O8P1	-1		C61H100N1O8P1
uLa4n	undecaprenyl phosphate-4-amino-4-deoxy-L-arabinose	C60H100N1O7P1	0		C60H100N1O7P1	undecaprenyl phosphate-L-Ara4N
uaagmda	Undecaprenyl-diphospho-N-acetylmuramoyl-(N-acetylglucosamine)-L-ala-D-glu-meso-2,6-diaminopimeloyl-D-ala-D-ala	C95H152N8O28P2	-4		C95H156N8O28P2	Peptidoglycan Unit (tv)	C05898
uaccg	UDP-N-acetyl-3-O-(1-carboxyvinyl)-D-glucosamine	C20H26N3O19P2	-3		C20H29N3O19P2	UDP-N-acetyl-3-(1-carboxyvinyl)-D-glucosamine/ UDP-N-acetylglucosamine-3-O-pyruvateether/ common abbr: UDP-NAcGlc-enolpyruvate	C04631
uacgam	UDP-N-acetyl-D-glucosamine	C17H25N3O17P2	-2		C17H27N3O17P2	UDP-N-acetylglucosamine/ UDP-GlcNAc/ common abbr: UDP-NAcGlc	C00043
uacgamo	UDP-2-acetamido-2-deoxy-alpha-D-ribo-hexopyranos-3-ulose	C17H23N3O17P2	-2		C17H25N3O17P2
uacgnn	UDP-2-N-acetylglucose-2,3-diamine	C17H27N4O16P2	-1		C17H28N4O16P2
uacmam	UDP-N-acetyl-D-mannosamine	C17H25N3O17P2	-2		C17H27N3O17P2	UDP-ManNAc	C01170
uacmamu	UDP-N-acetyl-D-mannosaminouronate	C17H22N3O18P2	-3		C17H25N3O18P2	UDP-N-acetyl-D-mannosaminouronate/ UDP-N-acetyl-2-amino-2-deoxy-D-mannuronate	C06240
uagmda	Undecaprenyl-diphospho-N-acetylmuramoyl-L-alanyl-D-glutamyl-meso-2,6-diaminopimeloyl-D-alanyl-D-alanine	C87H139N7O23P2	-4		C87H143N7O23P2	N-acetylmuramoyl-L-alanyl-D-glutamyl-meso-2,6-diaminoheptane- D-alanyl-D-alanine-diphosphoundecaprenol	C05897
uama	UDP-N-acetylmuramoyl-L-alanine	C23H33N4O20P2	-3		C23H36N4O20P2	common abbr: UDP-NAcMur-(L)-Ala	C01212
uamag	UDP-N-acetylmuramoyl-L-alanyl-D-glutamate	C28H39N5O23P2	-4		C28H43N5O23P2		C00692
uamr	UDP-N-acetylmuramate	C20H28N3O19P2	-3		C20H31N3O19P2	UDP-MurNac/ common abbr: UDP-NAcMur	C01050
udcpdp	Undecaprenyl diphosphate	C55H89O7P2	-3		C55H92O7P2	Undecaprenyl pyrophosphate	C04574
udcpp	Undecaprenyl phosphate	C55H89O4P	-2		C55H91O4P	di-trans-poly-cis-undecaprenyl-phosphate	C00348
udp	UDP	C9H11N2O12P2	-3	58-98-0	C9H14N2O12P2	Uridine 5'-diphosphate/ uridine diphosphate/ 5'-uridylate diphosphate	C00015
udpLa4fn	uridine 5''-diphospho-{beta}-4-deoxy-4-formamido-L-arabinose	C15H21N3O16P2	-2		C15H23N3O16P2	UDP-L-Ara4-Formyl-N/ UDP-L-Ara4FN	C16154
udpLa4n	uridine 5''-diphospho-{beta}-4-deoxy-4-amino-L-arabinose	C14H22N3O15P2	-1		C14H23N3O15P2	UDP-4-amino-4-deoxy-L-arabinose/ UDP-L-Ara4N	C16153
udpLa4o	UDP-4-keto-pyranose	C14H18N2O16P2	-2		C14H20N2O16P2	uridine 5'-▀-L-threo-pentapyranosyl-4-ulose diphosphate/ UDP-L-Ara4O"	C16155
udpg	UDPglucose	C15H22N2O17P2	-2		C15H24N2O17P2	UDP-D-glucose	C00029
udpgal	UDPgalactose	C15H22N2O17P2	-2		C15H24N2O17P2	UDP-D-galactopyranose/ UDP-D-galactose	C00052
udpgalur	UDPgalacturonate	C15H22N2O18P2	0			UDP-D-galacturonate	C00617
udpglcur	UDP-D-glucuronate	C15H19N2O18P2	-3		C15H22N2O18P2	UDPglucuronate/ UDP-GlcA	C00167
udpxyl	UDP-D-xylose	C14H20N2O16P2	-2	141-43-5	C14H22N2O16P2	UDPxylose/ UDP-alpha-D-xylose	C00190
ugmd	UDP-N-acetylmuramoyl-L-alanyl-D-gamma-glutamyl-meso-2,6-diaminopimelate	C35H51N7O26P2	-4		C35H55N7O26P2	UDP-N-acetylmuramoyl-L-alanyl-D-gamma-glutamyl-meso-2,6-diaminoheptanedioate/ UDP-MurNac-tripeptide	C04877
ugmda	UDP-N-acetylmuramoyl-L-alanyl-D-glutamyl-meso-2,6-diaminopimeloyl-D-alanyl-D-alanine	C41H61N9O28P2	-4		C41H65N9O28P2	UDP-N-acetylmuramoyl-L-alanyl-D-glutamyl-6-carboxy-L-lysyl-D-alanyl-D-alanine	C04882
um4p	UDP-N-acetylmuramoyl-L-alanyl-D-gamma-glutamyl-meso-2,6-diaminopimelate-D-alanine	C38H56N8O27P2	-4		C38H60N8O27P2	UDP-N-acetylmuramoyl-tetrapeptide	C04804
ump	UMP	C9H11N2O9P	-2	58-97-9	C9H13N2O9P	Uridylic acid/ Uridine monophosphate/ Uridine 5'-monophosphate/ 5'Uridylic acid	C00105
unaga	Undecaprenyl diphospho N-acetyl-glucosamine	C63H103NO12P2	-2		C63H105NO12P2	N-acetyl-D-glucosaminyldiphosphoundecaprenol/ Lipid I in Enterobacterial Common Antigen	C01289
uppg3	Uroporphyrinogen III	C40H36N4O16	-8	1976-85-8	C40H44N4O16		C01051
ura	Uracil	C4H4N2O2	0	66-22-8		2,4-dioxy pyrimidine/ 2,4-Dihydroxypyrimidine/ U/ 2,4(1H,3H)-Pyrimidinedione	C00106
utp	UTP	C9H11N2O15P3	-4	63-39-8	C9H15N2O15P3	Uridine 5'-triphosphate/ Uridine triphosphate/ rUTP/ 5'-uridylate triphosphate	C00075
v4	Vanadium(IV)	V	4				c06267
v5	Vanadium(V)	V	5				c06267
vaccoa	Vinylacetyl-CoA	C25H36N7O17P3S	-4	64490-92-2	C25H40N7O17P3S	3-Butenoyl-CoA/ But-3-enoyl-CoA	C02331
val-L	L-Valine	C5H11NO2	0	72-18-4	C5H11NO2	2-Aminoisovaleric acid/ Val/ 2-Amino-3-methylbutyric acid	C00183
valtrna	L-Valyl-tRNA(Val)	C5H10NOR	1				C02554
wco	tungsten binding cofactor	C10H10N5O8PS2W	-2		C10H12N5O8PS2W
xmp	Xanthosine 5'-phosphate	C10H11N4O9P	-2	523-98-8	C10H13N4O9P	XMP/ Xanthylic acid/ (9-D-Ribosylxanthine)-5'-phosphate	C00655
xtp	XTP	C10H11N4O15P3	-4		C10H15N4O15P3		C00700
xu5p-D	D-Xylulose 5-phosphate	C5H9O8P	-2	None	C5H11O8P		C00231
zn2	Zinc	Zn	2	7440-66-6		Zn2+/ Zn(II)	C00038

## Sheet: reactions_GPRs
abbreviation	officialName	equation	subSystem	proteinClass	geneAssociation
13PPDHr	1,3-propanediol dehydrogenase (reversible)	[c] : 3hppnl + h + nadh <==> 13ppd + nad	Central Metabolism	1.1.1.202	( Gmet_1046 or Gmet_1053 )
2AGPEAT120	2-acyl-glycerophospho-ethanolamine acyltransferase (n-C12:0)	[c] : 2agpe120 + atp + ddca --> amp + pe120 + ppi	Glycerophospholipid Metabolism	2.3.1.40	( Gmet_0086 or Gmet_1613 )
2AGPEAT140	2-acyl-glycerophospho-ethanolamine acyltransferase (n-C14:0)	[c] : 2agpe140 + atp + ttdca --> amp + pe140 + ppi	Glycerophospholipid Metabolism	2.3.1.40	( Gmet_0086 or Gmet_1613 )
2AGPEAT141	2-acyl-glycerophospho-ethanolamine acyltransferase (n-C14:1)	[c] : 2agpe141 + atp + ttdcea --> amp + pe141 + ppi	Glycerophospholipid Metabolism	2.3.1.40	( Gmet_0086 or Gmet_1613 )
2AGPEAT160	2-acyl-glycerophospho-ethanolamine acyltransferase (n-C16:0)	[c] : 2agpe160 + atp + hdca --> amp + pe160 + ppi	Glycerophospholipid Metabolism	2.3.1.40	( Gmet_0086 or Gmet_1613 )
2AGPEAT161	2-acyl-glycerophospho-ethanolamine acyltransferase (n-C16:1)	[c] : 2agpe161 + atp + hdcea --> amp + pe161 + ppi	Glycerophospholipid Metabolism	2.3.1.40	( Gmet_0086 or Gmet_1613 )
2AGPEAT180	2-acyl-glycerophospho-ethanolamine acyltransferase (n-C18:0)	[c] : 2agpe180 + atp + ocdca --> amp + pe180 + ppi	Glycerophospholipid Metabolism	2.3.1.40	( Gmet_0086 or Gmet_1613 )
2AGPEAT181	2-acyl-glycerophospho-ethanolamine acyltransferase (n-C18:1)	[c] : 2agpe181 + atp + ocdcea --> amp + pe181 + ppi	Glycerophospholipid Metabolism	2.3.1.40	( Gmet_0086 or Gmet_1613 )
2AGPGAT120	2-acyl-glycerophospho-glycerol acyltransferase (n-C12:0)	[c] : 2agpg120 + atp + ddca --> amp + pg120 + ppi	Glycerophospholipid Metabolism	2.3.1.40	( Gmet_0086 or Gmet_1613 )
2AGPGAT140	2-acyl-glycerophospho-glycerol acyltransferase (n-C14:0)	[c] : 2agpg140 + atp + ttdca --> amp + pg140 + ppi	Glycerophospholipid Metabolism	2.3.1.40	( Gmet_0086 or Gmet_1613 )
2AGPGAT141	2-acyl-glycerophospho-glycerol acyltransferase (n-C14:1)	[c] : 2agpg141 + atp + ttdcea --> amp + pg141 + ppi	Glycerophospholipid Metabolism	2.3.1.40	( Gmet_0086 or Gmet_1613 )
2AGPGAT160	2-acyl-glycerophospho-glycerol acyltransferase (n-C16:0)	[c] : 2agpg160 + atp + hdca --> amp + pg160 + ppi	Glycerophospholipid Metabolism	2.3.1.40	( Gmet_0086 or Gmet_1613 )
2AGPGAT161	2-acyl-glycerophospho-glycerol acyltransferase (n-C16:1)	[c] : 2agpg161 + atp + hdcea --> amp + pg161 + ppi	Glycerophospholipid Metabolism	2.3.1.40	( Gmet_0086 or Gmet_1613 )
2AGPGAT180	2-acyl-glycerophospho-glycerol acyltransferase (n-C18:0)	[c] : 2agpg180 + atp + ocdca --> amp + pg180 + ppi	Glycerophospholipid Metabolism	2.3.1.40	( Gmet_0086 or Gmet_1613 )
2AGPGAT181	2-acyl-glycerophospho-glycerol acyltransferase (n-C18:1)	[c] : 2agpg181 + atp + ocdcea --> amp + pg181 + ppi	Glycerophospholipid Metabolism	2.3.1.40	( Gmet_0086 or Gmet_1613 )
2OBUTt2ipp	2-oxobutanoate transport out via proton symport (periplasm)	2obut[c] + h[c] --> 2obut[p] + h[p]	Transport, Inner Membrane
2OBUTtex	2-oxobutanoate transport via diffusion (extracellular to periplasm)	2obut[e] <==> 2obut[p]	Transport, Outer Membrane		( Gmet_1832 or Gmet_2727 )
3HAD100	3-hydroxyacyl-[acyl-carrier-protein] dehydratase (n-C10:0)	[c] : 3hdecACP --> h2o + tdec2eACP	Cell Envelope Biosynthesis	4.2.1.60	( Gmet_2354 or Gmet_1697 )
3HAD120	3-hydroxyacyl-[acyl-carrier-protein] dehydratase (n-C12:0)	[c] : 3hddecACP --> h2o + tddec2eACP	Cell Envelope Biosynthesis	4.2.1.61	( Gmet_2354 or Gmet_1697 )
3HAD121	3-hydroxyacyl-[acyl-carrier-protein] dehydratase (n-C12:1)	[c] : 3hcddec5eACP --> h2o + t3c5ddeceACP	Cell Envelope Biosynthesis	4.2.1.61	( Gmet_2354 or Gmet_1697 )
3HAD140	3-hydroxyacyl-[acyl-carrier-protein] dehydratase (n-C14:0)	[c] : 3hmrsACP --> h2o + tmrs2eACP	Cell Envelope Biosynthesis	4.2.1.61	( Gmet_2354 or Gmet_1697 )
3HAD141	3-hydroxyacyl-[acyl-carrier-protein] dehydratase (n-C14:1)	[c] : 3hcmrs7eACP --> h2o + t3c7mrseACP	Cell Envelope Biosynthesis	4.2.1.61	( Gmet_2354 or Gmet_1697 )
3HAD160	3-hydroxyacyl-[acyl-carrier-protein] dehydratase (n-C16:0)	[c] : 3hpalmACP --> h2o + tpalm2eACP	Cell Envelope Biosynthesis	4.2.1.61	( Gmet_2354 or Gmet_1697 )
3HAD161	3-hydroxyacyl-[acyl-carrier-protein] dehydratase (n-C16:1)	[c] : 3hcpalm9eACP --> h2o + t3c9palmeACP	Cell Envelope Biosynthesis	4.2.1.61	( Gmet_2354 or Gmet_1697 )
3HAD180	3-hydroxyacyl-[acyl-carrier-protein] dehydratase (n-C18:0)	[c] : 3hoctaACP --> h2o + toctd2eACP	Cell Envelope Biosynthesis	4.2.1.61	( Gmet_2354 or Gmet_1697 )
3HAD181	3-hydroxyacyl-[acyl-carrier-protein] dehydratase (n-C18:1)	[c] : 3hcvac11eACP --> h2o + t3c11vaceACP	Cell Envelope Biosynthesis	4.2.1.61	( Gmet_2354 or Gmet_1697 )
3HAD40	3-hydroxyacyl-[acyl-carrier-protein] dehydratase (n-C4:0)	[c] : 3haACP --> but2eACP + h2o	Cell Envelope Biosynthesis	4.2.1.58	( Gmet_2354 or Gmet_1697 )
3HAD60	3-hydroxyacyl-[acyl-carrier-protein] dehydratase (n-C6:0)	[c] : 3hhexACP --> h2o + thex2eACP	Cell Envelope Biosynthesis	4.2.1.58	( Gmet_2354 or Gmet_1697 )
3HAD80	3-hydroxyacyl-[acyl-carrier-protein] dehydratase (n-C8:0)	[c] : 3hoctACP --> h2o + toct2eACP	Cell Envelope Biosynthesis	4.2.1.58	( Gmet_2354 or Gmet_1697 )
3HOPCD	3-hydroxypimeloyl-CoA dehydrogenase	[c] : 3hpimcoa + nad <==> 3opimcoa + h + nadh	Aromatic Compound degradation		( Gmet_2203 or Gmet_1717 or Gmet_2269 or Gmet_2072 )
3MBt2pp	H+/Isovalerate symport (periplasm)	3mb[p] + h[p] --> 3mb[c] + h[c]	Transport, Inner Membrane		( Gmet_3031 or Gmet_0739 or Gmet_3288 )
3MBt4pp	Na+/Isovalerate symport (periplasm)	3mb[p] + na1[p] --> 3mb[c] + na1[c]	Transport, Inner Membrane		( Gmet_3031 or Gmet_0739 or Gmet_3288 )
3MBtex	3-methylbutanoic acid transport via diffusion (extracellular to periplasm)	3mb[e] <==> 3mb[p]	Transport, Outer Membrane		( Gmet_1832 or Gmet_2727 )
3MMD	3-methylmalate dehydrogenase	[c] : nad + r3mmal --> 2m3osuc + h + nadh	Amino Acid Metabolism	1.1.1.85	Gmet_0602
3OAR100	3-oxoacyl-[acyl-carrier-protein] reductase (n-C10:0)	[c] : 3odecACP + h + nadph <==> 3hdecACP + nadp	Cell Envelope Biosynthesis	1.1.1.100	( Gmet_1694 or Gmet_1601 )
3OAR120	3-oxoacyl-[acyl-carrier-protein] reductase (n-C12:0)	[c] : 3oddecACP + h + nadph <==> 3hddecACP + nadp	Cell Envelope Biosynthesis	1.1.1.100	( Gmet_1694 or Gmet_1601 )
3OAR121	3-oxoacyl-[acyl-carrier-protein] reductase (n-C12:1)	[c] : 3ocddec5eACP + h + nadph --> 3hcddec5eACP + nadp	Cell Envelope Biosynthesis	1.1.1.100	( Gmet_1694 or Gmet_1601 )
3OAR140	3-oxoacyl-[acyl-carrier-protein] reductase (n-C14:0)	[c] : 3omrsACP + h + nadph <==> 3hmrsACP + nadp	Cell Envelope Biosynthesis	1.1.1.100	( Gmet_1694 or Gmet_1601 )
3OAR141	3-oxoacyl-[acyl-carrier-protein] reductase (n-C14:1)	[c] : 3ocmrs7eACP + h + nadph --> 3hcmrs7eACP + nadp	Cell Envelope Biosynthesis	1.1.1.100	( Gmet_1694 or Gmet_1601 )
3OAR160	3-oxoacyl-[acyl-carrier-protein] reductase (n-C16:0)	[c] : 3opalmACP + h + nadph <==> 3hpalmACP + nadp	Cell Envelope Biosynthesis	1.1.1.100	( Gmet_1694 or Gmet_1601 )
3OAR161	3-oxoacyl-[acyl-carrier-protein] reductase (n-C16:1)	[c] : 3ocpalm9eACP + h + nadph --> 3hcpalm9eACP + nadp	Cell Envelope Biosynthesis	1.1.1.100	( Gmet_1694 or Gmet_1601 )
3OAR180	3-oxoacyl-[acyl-carrier-protein] reductase (n-C18:0)	[c] : 3ooctdACP + h + nadph <==> 3hoctaACP + nadp	Cell Envelope Biosynthesis	1.1.1.100	( Gmet_1694 or Gmet_1601 )
3OAR181	3-oxoacyl-[acyl-carrier-protein] reductase (n-C18:1)	[c] : 3ocvac11eACP + h + nadph --> 3hcvac11eACP + nadp	Cell Envelope Biosynthesis	1.1.1.100	( Gmet_1694 or Gmet_1601 )
3OAR40	3-oxoacyl-[acyl-carrier-protein] reductase (n-C4:0)	[c] : actACP + h + nadph <==> 3haACP + nadp	Cell Envelope Biosynthesis	1.1.1.100	( Gmet_1694 or Gmet_1601 )
3OAR60	3-oxoacyl-[acyl-carrier-protein] reductase (n-C6:0)	[c] : 3ohexACP + h + nadph <==> 3hhexACP + nadp	Cell Envelope Biosynthesis	1.1.1.100	( Gmet_1694 or Gmet_1601 )
3OAR80	3-oxoacyl-[acyl-carrier-protein] reductase (n-C8:0)	[c] : 3ooctACP + h + nadph <==> 3hoctACP + nadp	Cell Envelope Biosynthesis	1.1.1.100	( Gmet_1694 or Gmet_1601 )
3OAS100	3-oxoacyl-[acyl-carrier-protein] synthase (n-C10:0)	[c] : h + malACP + ocACP --> 3odecACP + ACP + co2	Cell Envelope Biosynthesis	2.3.1.41	( Gmet_1695 or Gmet_1603 or Gmet_1599 or Gmet_3272 )
3OAS120	3-oxoacyl-[acyl-carrier-protein] synthase (n-C12:0)	[c] : dcaACP + h + malACP --> 3oddecACP + ACP + co2	Cell Envelope Biosynthesis	2.3.1.41	( Gmet_1695 or Gmet_1603 or Gmet_1599 or Gmet_3272 )
3OAS121	3-oxoacyl-[acyl-carrier-protein] synthase (n-C12:1)	[c] : cdec3eACP + h + malACP --> 3ocddec5eACP + ACP + co2	Cell Envelope Biosynthesis	2.3.1.41	( Gmet_1695 or Gmet_1603 or Gmet_1599 or Gmet_3272 )
3OAS140	3-oxoacyl-[acyl-carrier-protein] synthase (n-C14:0)	[c] : ddcaACP + h + malACP --> 3omrsACP + ACP + co2	Cell Envelope Biosynthesis	2.3.1.41	( Gmet_1695 or Gmet_1603 or Gmet_1599 or Gmet_3272 )
3OAS141	3-oxoacyl-[acyl-carrier-protein] synthase (n-C14:1)	[c] : cddec5eACP + h + malACP --> 3ocmrs7eACP + ACP + co2	Cell Envelope Biosynthesis	2.3.1.41	( Gmet_1695 or Gmet_1603 or Gmet_1599 or Gmet_3272 )
3OAS160	3-oxoacyl-[acyl-carrier-protein] synthase (n-C16:0)	[c] : h + malACP + myrsACP --> 3opalmACP + ACP + co2	Cell Envelope Biosynthesis	2.3.1.41	( Gmet_1695 or Gmet_1603 or Gmet_1599 or Gmet_3272 )
3OAS161	3-oxoacyl-[acyl-carrier-protein] synthase (n-C16:1)	[c] : h + malACP + tdeACP --> 3ocpalm9eACP + ACP + co2	Cell Envelope Biosynthesis	2.3.1.41	( Gmet_1695 or Gmet_1603 or Gmet_1599 or Gmet_3272 )
3OAS180	3-oxoacyl-[acyl-carrier-protein] synthase (n-C18:0)	[c] : h + malACP + palmACP --> 3ooctdACP + ACP + co2	Cell Envelope Biosynthesis	2.3.1.41	( Gmet_1695 or Gmet_1603 or Gmet_1599 or Gmet_3272 )
3OAS181	3-oxoacyl-[acyl-carrier-protein] synthase (n-C18:1)	[c] : h + hdeACP + malACP --> 3ocvac11eACP + ACP + co2	Cell Envelope Biosynthesis	2.3.1.41	( Gmet_1695 or Gmet_1603 or Gmet_1599 or Gmet_3272 )
3OAS60	3-oxoacyl-[acyl-carrier-protein] synthase (n-C6:0)	[c] : butACP + h + malACP --> 3ohexACP + ACP + co2	Cell Envelope Biosynthesis	2.3.1.41	( Gmet_1695 or Gmet_1603 or Gmet_1599 or Gmet_3272 )
3OAS80	3-oxoacyl-[acyl-carrier-protein] synthase (n-C8:0)	[c] : h + hexACP + malACP --> 3ooctACP + ACP + co2	Cell Envelope Biosynthesis	2.3.1.41	( Gmet_1695 or Gmet_1603 or Gmet_1599 or Gmet_3272 )
3PEPTabcpp	tripeptide (LalaDgluMdap) transport via ABC system (periplasm)	LalaDgluMdap[p] + atp[c] + h2o[c] --> LalaDgluMdap[c] + adp[c] + h[c] + pi[c]	Murein Recycling
4HBALDt2pp	4-hydroxybenzoaldehyde transport in via proton symport (periplasm)	4hbald[p] + h[p] --> 4hbald[c] + h[c]	Transport, Inner Membrane
4HBALDtex	4-hydroxybenzaldehyde transport via diffusion (extracellular to periplasm)	4hbald[e] <==> 4hbald[p]	Transport, Outer Membrane		( Gmet_1832 or Gmet_2727 )
4HBAtex	4-hydroxy-benzyl alcohol transport via diffusion (extracellular to periplasm)	4hba[e] <==> 4hba[p]	Transport, Outer Membrane Porin		( Gmet_1832 or Gmet_2727 )
4HBCOAH	4-hydroxybutanoyl-CoA dehydratase	[c] : 4hbutcoa --> h2o + vaccoa	Central Metabolism		Gmet_2215
4HBZR	4-hydroxybenzoylCoA reducatse	[c] : 4hbzcoa + fdxr-4:2 + (6) h --> benzcoa + fdxo-4:2 + h2o	Aromatic Compound degradation		( Gmet_2134 and Gmet_2135 and Gmet_2136 )
4HBZt2pp	4-hydroxybenzoate transport in via proton symport (periplasm)	4hbz[p] + h[p] --> 4hbz[c] + h[c]	Transport, Inner Membrane
4HBZtex	4-Hydroxybenzoate transport (extracellular)	4hbz[e] <==> 4hbz[p]	Transport, Outer Membrane		( Gmet_1832 or Gmet_2727 )
4PCP	tetrapeptide L,D-carboxypeptidase	[c] : LalaDgluMdapDala + h2o --> LalaDgluMdap + ala-D	Murein Recycling
4PCPpp	tetrapeptide L,D-carboxypeptidase (periplasm)	[p] : LalaDgluMdapDala + h2o --> LalaDgluMdap + ala-D	Murein Recycling
4PEPTabcpp	tetrapeptide (LalaDgluMdapDala) transport via ABC system (periplasm)	LalaDgluMdapDala[p] + atp[c] + h2o[c] --> LalaDgluMdapDala[c] + adp[c] + h[c] + pi[c]	Murein Recycling
5DOAN	5'-deoxyadenosine nuclosidase	[c] : dad-5 + h2o --> 5drib + ade	Vitamins & Cofactor Biosynthesis
5HBZIDMT	5-hydroxybenzimidazole methyltransferase	[c] : 5hbzid + (2) amet + nadph --> (2) ahcys + dmbzid + h + h2o + nadp	Vitamins & Cofactor Biosynthesis
5HBZIDS2	5-hydroxybenzimidazole synthase	[c] : air --> 5hbzid + for + nh4 + pi	Vitamins & Cofactor Biosynthesis		Gmet_0471
6CTDS	6-carboxy-5,6,7,8-tetrahydropterin synthase	[c] : ahdt + h2o --> 6ctd + acald + h + pppi	Queuosine biosynthesis		Gmet_1657
A5PISO	arabinose-5-phosphate isomerase	[c] : ru5p-D <==> ara5p	Alternate Carbon Metabolism	5.3.1.13	Gmet_1278
AACPS1	acyl-[acyl-carrier-protein] synthetase (n-C14:0)	[c] : ACP + atp + ttdca --> amp + myrsACP + ppi	Cell Envelope Biosynthesis	6.2.1.20	( Gmet_0086 or Gmet_1613 )
AACPS2	acyl-[acyl-carrier-protein] synthetase (n-C14:1)	[c] : ACP + atp + ttdcea --> amp + ppi + tdeACP	Cell Envelope Biosynthesis	6.2.1.20	( Gmet_0086 or Gmet_1613 )
AACPS3	acyl-[acyl-carrier-protein] synthetase (n-C16:0)	[c] : ACP + atp + hdca --> amp + palmACP + ppi	Cell Envelope Biosynthesis	6.2.1.20	( Gmet_0086 or Gmet_1613 )
AACPS4	acyl-[acyl-carrier-protein] synthetase (n-C16:1)	[c] : ACP + atp + hdcea --> amp + hdeACP + ppi	Cell Envelope Biosynthesis	6.2.1.20	( Gmet_0086 or Gmet_1613 )
AACPS5	acyl-[acyl-carrier-protein] synthetase (n-C18:1)	[c] : ACP + atp + ocdcea --> amp + octeACP + ppi	Cell Envelope Biosynthesis	6.2.1.20	( Gmet_0086 or Gmet_1613 )
AACPS6	acyl-[acyl-carrier-protein] synthetase (n-C18:0)	[c] : ACP + atp + ocdca --> amp + ocdcaACP + ppi	Cell Envelope Biosynthesis	6.2.1.20	( Gmet_1613 or Gmet_0086 )
AACPS7	acyl-[acyl-carrier-protein] synthetase (n-C12:0)	[c] : ACP + atp + ddca --> amp + ddcaACP + ppi	Cell Envelope Biosynthesis	6.2.1.20	( Gmet_1613 or Gmet_0086 )
AACPS8	acyl-[acyl-carrier-protein] synthetase (n-C10:0)	[c] : ACP + atp + dca --> amp + dcaACP + ppi	Cell Envelope Biosynthesis	6.2.1.20	( Gmet_1613 or Gmet_0086 )
AACPS9	acyl-[acyl-carrier-protein] synthetase (n-C8:0)	[c] : ACP + atp + octa --> amp + ocACP + ppi	Cell Envelope Biosynthesis	6.2.1.20	( Gmet_1613 or Gmet_0086 )
ACACT1r	acetyl-CoA C-acetyltransferase	[c] : (2) accoa <==> aacoa + coa	Membrane Lipid Metabolism	2.3.1.9	( Gmet_2213 or Gmet_1719 or Gmet_0144 or Gmet_2197 or Gmet_2268 or Gmet_2074 or Gmet_3302 )
ACACT2r	acetyl-CoA C-acyltransferase (butanoyl-CoA) (r)	[c] : accoa + btcoa <==> 3ohcoa + coa	Membrane Lipid Metabolism	2.3.1.16	( Gmet_2074 or Gmet_0144 or Gmet_2197 or Gmet_2213 or Gmet_2268 or Gmet_1719 or Gmet_3302 )
ACACT3r	acetyl-CoA C-acyltransferase (hexanoyl-CoA) (r)	[c] : accoa + hxcoa <==> 3oocoa + coa	Membrane Lipid Metabolism	2.3.1.16	( Gmet_2074 or Gmet_0144 or Gmet_2197 or Gmet_2213 or Gmet_2268 or Gmet_1719 or Gmet_3302 )
ACACT4r	acetyl-CoA C-acyltransferase (octanoyl-CoA) (r)	[c] : accoa + occoa <==> 3odcoa + coa	Membrane Lipid Metabolism	2.3.1.16	( Gmet_2074 or Gmet_0144 or Gmet_2197 or Gmet_2213 or Gmet_2268 or Gmet_1719 or Gmet_3302 )
ACACT5r	acetyl-CoA C-acyltransferase (decanoyl-CoA) (r)	[c] : accoa + dcacoa <==> 3oddcoa + coa	Membrane Lipid Metabolism	2.3.1.16	( Gmet_2074 or Gmet_0144 or Gmet_2197 or Gmet_2213 or Gmet_2268 or Gmet_1719 or Gmet_3302 )
ACACT6r	acetyl-CoA C-acyltransferase (dodecanoyl-CoA) (r)	[c] : accoa + ddcacoa <==> 3otdcoa + coa	Membrane Lipid Metabolism	2.3.1.16	( Gmet_2074 or Gmet_0144 or Gmet_2197 or Gmet_2213 or Gmet_2268 or Gmet_1719 or Gmet_3302 )
ACACT7r	acetyl-CoA C-acyltransferase (tetradecanoyl-CoA) (r)	[c] : accoa + tdcoa <==> 3ohdcoa + coa	Membrane Lipid Metabolism	2.3.1.16	( Gmet_2074 or Gmet_0144 or Gmet_2197 or Gmet_2213 or Gmet_2268 or Gmet_1719 or Gmet_3302 )
ACACT8r	acetyl-CoA acyltransferase (hexadecanoyl-CoA), (r)	[c] : 3oodcoa + coa <==> accoa + pmtcoa	Membrane Lipid Metabolism	2.3.1.16	( Gmet_2074 or Gmet_0144 or Gmet_2197 or Gmet_2213 or Gmet_2268 or Gmet_1719 or Gmet_3302 )
ACAFDOR	acetaldehyde:ferredoxin oxidoreductase	[c] : acald + fdxo-4:2 + h2o --> ac + fdxr-4:2 + (3) h	Alternate Carbon Metabolism		Gmet_1045
ACBIPGT	Adenosyl cobinamide phosphate guanyltransferase	[c] : adocbip + gtp + h --> agdpcbi + ppi	Vitamins & Cofactor Biosynthesis		Gmet_0466
ACCOAC	acetyl-CoA carboxylase	[c] : accoa + atp + hco3 --> adp + h + malcoa + pi	Glycerophospholipid Metabolism	6.4.1.2	( ( Gmet_1216 and Gmet_2476 ) and Gmet_0983 and Gmet_0984 )
ACGAMK	N-acetylglucosamine kinase	[c] : acgam + atp --> acgam6p + adp + h	Murein Recycling	2.7.1.59
ACGAMT	UDP-N-acetylglucosamine:undecaprenylphosphate N-acetylglucosamine -1-phosphate transferase	[c] : uacgam + udcpp --> ump + unaga	Cell Envelope Biosynthesis		( Gmet_1505 or Gmet_2161 )
ACGK	acetylglutamate kinase	[c] : acglu + atp --> acg5p + adp	Amino Acid Metabolism	2.7.2.8	Gmet_0203
ACGS	N-acetylglutamate synthase	[c] : accoa + glu-L --> acglu + coa + h	Amino Acid Metabolism	2.3.1.1	Gmet_0946
ACHBS	2-aceto-2-hydroxybutanoate synthase	[c] : 2obut + h + pyr --> 2ahbut + co2	Amino Acid Metabolism		( Gmet_1260 and Gmet_1261 )
ACITL	ATP-Citrate lyase	[c] : atp + cit + coa --> accoa + adp + oaa + pi	Central Metabolism		( Gmet_0305 and Gmet_0306 )
ACKr	acetate kinase	[c] : ac + atp <==> actp + adp	Central Metabolism	2.7.2.1	Gmet_1034
ACLS	acetolactate synthase	[c] : h + (2) pyr --> alac-S + co2	Amino Acid Metabolism	4.1.3.18	( Gmet_1260 and Gmet_1261 )
ACNPLYS	N-Acetylneuraminate pyruvate-lyase	[c] : acmana + h2o + pep --> acnam + pi	Murein Biosynthesis	4.1.3.19	Gmet_0455
ACOAD1f	acyl-CoA dehydrogenase (butanoyl-CoA)	[c] : btcoa + fad <==> b2coa + fadh2	Membrane Lipid Metabolism	1.3.99.2	( Gmet_1715 or Gmet_2199 or Gmet_1710 or Gmet_3306 or Gmet_3307 or Gmet_2198 or Gmet_2270 or Gmet_2211 )
ACOAD2f	acyl-CoA dehydrogenase (hexanoyl-CoA)	[c] : fad + hxcoa <==> fadh2 + hx2coa	Membrane Lipid Metabolism	1.3.99.3	( Gmet_1715 or Gmet_2199 or Gmet_1710 or Gmet_3306 or Gmet_3307 or Gmet_2198 or Gmet_2270 or Gmet_2211 )
ACOAD3f	acyl-CoA dehydrogenase (octanoyl-CoA)	[c] : fad + occoa <==> fadh2 + oc2coa	Membrane Lipid Metabolism	1.3.99.3	( Gmet_1715 or Gmet_2199 or Gmet_1710 or Gmet_3306 or Gmet_3307 or Gmet_2198 or Gmet_2270 or Gmet_2211 )
ACOAD4f	acyl-CoA dehydrogenase (decanoyl-CoA)	[c] : dcacoa + fad <==> dc2coa + fadh2	Membrane Lipid Metabolism	1.3.99.3	( Gmet_1715 or Gmet_2199 or Gmet_1710 or Gmet_3306 or Gmet_3307 or Gmet_2198 or Gmet_2270 or Gmet_2211 )
ACOAD5f	acyl-CoA dehydrogenase (dodecanoyl-CoA)	[c] : ddcacoa + fad <==> dd2coa + fadh2	Membrane Lipid Metabolism	1.3.99.3	( Gmet_1715 or Gmet_2199 or Gmet_1710 or Gmet_3306 or Gmet_3307 or Gmet_2198 or Gmet_2270 or Gmet_2211 )
ACOAD6f	acyl-CoA dehydrogenase (tetradecanoyl-CoA)	[c] : fad + tdcoa <==> fadh2 + td2coa	Membrane Lipid Metabolism	1.3.99.3	( Gmet_1715 or Gmet_2199 or Gmet_1710 or Gmet_3306 or Gmet_3307 or Gmet_2198 or Gmet_2270 or Gmet_2211 )
ACOAD7f	acyl-CoA dehydrogenase (hexadecanoyl-CoA)	[c] : fad + pmtcoa <==> fadh2 + hdd2coa	Membrane Lipid Metabolism	1.3.99.3	( Gmet_1715 or Gmet_2199 or Gmet_1710 or Gmet_3306 or Gmet_3307 or Gmet_2198 or Gmet_2270 or Gmet_2211 )
ACOAD8f	acyl-CoA dehydrogenase (octadecanoyl-CoA)	[c] : fad + stcoa <==> fadh2 + od2coa	Membrane Lipid Metabolism	1.3.99.3	( Gmet_1715 or Gmet_2199 or Gmet_1710 or Gmet_3306 or Gmet_3307 or Gmet_2198 or Gmet_2270 or Gmet_2211 )
ACOATA	Acetyl-CoA ACP transacylase	[c] : ACP + accoa <==> acACP + coa	Cell Envelope Biosynthesis	2.3.1.38	( Gmet_1695 or Gmet_1603 or Gmet_1599 or Gmet_3272 )
ACONTa	aconitase (half-reaction A, Citrate hydro-lyase)	[c] : cit <==> acon-C + h2o	Central Metabolism	4.2.1.3	( Gmet_1016 or Gmet_1912 or Gmet_2763 )
ACONTb	aconitase (half-reaction B, Isocitrate hydro-lyase)	[c] : acon-C + h2o <==> icit	Central Metabolism	4.2.1.3	( Gmet_1016 or Gmet_1912 or Gmet_2763 )
ACOTA	acetylornithine transaminase	[c] : acorn + akg <==> acg5sa + glu-L	Amino Acid Metabolism	2.6.1.11	Gmet_0204
ACPPAT120	acyl-(acyl carrier protein):phosphate acyltransferase (C12:0)	[c] : ddcaACP + h + pi --> ACP + ddcap	Glycerophospholipid Metabolism		Gmet_1598
ACPPAT140	acyl-(acyl carrier protein):phosphate acyltransferase (C14:0)	[c] : h + myrsACP + pi --> ACP + ttdcap	Glycerophospholipid Metabolism		Gmet_1598
ACPPAT141	acyl-(acyl carrier protein):phosphate acyltransferase (C14:1)	[c] : h + pi + tdeACP --> ACP + ttdceap	Glycerophospholipid Metabolism		Gmet_1598
ACPPAT160	acyl-(acyl carrier protein):phosphate acyltransferase (C16:0)	[c] : h + palmACP + pi --> ACP + hdcap	Glycerophospholipid Metabolism		Gmet_1598
ACPPAT161	acyl-(acyl carrier protein):phosphate acyltransferase (C16:1)	[c] : h + hdeACP + pi --> ACP + hdceap	Glycerophospholipid Metabolism		Gmet_1598
ACPPAT180	acyl-(acyl carrier protein):phosphate acyltransferase (C18:0)	[c] : h + ocdcaACP + pi --> ACP + ocdcap	Glycerophospholipid Metabolism		Gmet_1598
ACPPAT181	acyl-(acyl carrier protein):phosphate acyltransferase (C18:1)	[c] : h + octeACP + pi --> ACP + ocdceap	Glycerophospholipid Metabolism		Gmet_1598
ACPS	Acyl Carrier Protein Synthase	[c] : coa + h2o --> (2) h + pan4p + pap	Vitamins & Cofactor Biosynthesis		Gmet_0068
ACPS1	acyl-carrier protein synthase	[c] : apoACP + coa --> ACP + h + pap	Vitamins & Cofactor Biosynthesis	2.7.8.7	Gmet_1884
ACS	acetyl-CoA synthetase	[c] : ac + atp + coa --> accoa + amp + ppi	Central Metabolism	6.2.1.1	Gmet_2340
ACS2	acetyl-CoA synthase (propionate)	[c] : atp + coa + ppa --> amp + ppcoa + ppi	Central Metabolism	6.2.1.1	Gmet_2340
ACt2ipp	acetate transport out via proton symport (periplasm)	ac[c] + h[c] --> ac[p] + h[p]	Transport, Inner Membrane
ACt2pp	acetate transport in via proton symport	ac[p] + h[p] --> ac[c] + h[c]	Transport, Inner Membrane		( Gmet_3031 or Gmet_0739 or Gmet_3288 )
ACt4pp	Na+/Acetate symport (periplasm)	ac[p] + na1[p] --> ac[c] + na1[c]	Transport, Inner Membrane		( Gmet_3031 or Gmet_0739 or Gmet_3288 )
ACtex	Acetate transport via diffusion (extracellular to periplasm)	ac[e] <==> ac[p]	Transport, Outer Membrane		( Gmet_1832 or Gmet_2727 )
ADCL	4-aminobenzoate synthase	[c] : 4adcho --> 4abz + h + pyr	Amino Acid Metabolism		Gmet_3010
ADCPS1	adenosylcobinamide-phosphate synthase	[c] : adcobhex + appl + atp --> adocbi + adp + h + pi	Vitamins & Cofactor Biosynthesis		Gmet_0486
ADCPS2	adenosylcobinamide-phosphate synthase	[c] : adcobhex + applp + atp --> adocbip + adp + h + pi	Vitamins & Cofactor Biosynthesis		Gmet_0486
ADCS	4-amino-4-deoxychorismate synthase	[c] : chor + gln-L --> 4adcho + glu-L	Amino Acid Metabolism		Gmet_3010
ADCYRS	adenosylcobyric acid synthase (glutamine-hydrolysing)	[c] : adcobdam + (4) atp + (4) gln-L + (4) h2o --> adcobhex + (4) adp + (4) glu-L + (4) h + (4) pi	Vitamins & Cofactor Biosynthesis		Gmet_0485
ADD	adenine deaminase	[c] : ade + h + h2o --> hxan + nh4	Nucleotide Metabolism	3.5.4.2	Gmet_2201
ADK1	adenylate kinase	[c] : amp + atp <==> (2) adp	Nucleotide Metabolism	2.7.4.3	Gmet_0647
ADK2	adenylate kinase (Inorganic triphosphate)	[c] : amp + pppi <==> adp + ppi	Nucleotide Metabolism	2.7.4.3	Gmet_0647
ADK3	adentylate kinase (GTP)	[c] : amp + gtp <==> adp + gdp	Nucleotide Metabolism		Gmet_0647
ADK4	adentylate kinase (ITP)	[c] : amp + itp <==> adp + idp	Nucleotide Metabolism		Gmet_0647
ADNK1	adenosine kinase	[c] : adn + atp --> adp + amp + h	Nucleotide Metabolism	2.7.1.20	Gmet_2683
ADOCBIK	Adenosyl cobinamide kinase	[c] : adocbi + atp --> adocbip + adp + h	Vitamins & Cofactor Biosynthesis		Gmet_0466
ADOCBLS	Adenosylcobalamin 5'-phosphate synthase	[c] : agdpcbi + rdmbzi --> adocbl + gmp + h	Vitamins & Cofactor Biosynthesis		Gmet_0468
ADPRDP	ADPribose diphosphatase	[c] : adprib + h2o --> amp + (2) h + r5p	Nucleotide Metabolism	3.6.1.13	( Gmet_0048 or Gmet_1790 or Gmet_1170 or Gmet_0988 )
ADPT	adenine phosphoribosyltransferase	[c] : ade + prpp --> amp + ppi	Nucleotide Metabolism	2.4.2.7	Gmet_1422
ADSL1	adenylosuccinate lyase	[c] : dcamp --> amp + fum	Nucleotide Metabolism	4.3.2.2	Gmet_1943
ADSL2	adenylosuccinate lyase	[c] : 25aics --> aicar + fum	Nucleotide Metabolism	4.3.2.2	Gmet_1943
ADSS	adenylosuccinate synthase	[c] : asp-L + gtp + imp --> dcamp + gdp + (2) h + pi	Nucleotide Metabolism	6.3.4.4	Gmet_3260
AGM3PA	N-Acetyl-D-glucosamine(anhydrous)N-Acetylmuramyl-tripeptide amidase	[c] : anhgm3p + h2o --> LalaDgluMdap + anhgm	Murein Recycling		( Gmet_1188 or Gmet_1425 )
AGM3PApp	N-Acetyl-D-glucosamine(anhydrous)N-Acetylmuramyl-tripeptide amidase (periplasm)	[p] : anhgm3p + h2o --> LalaDgluMdap + anhgm	Murein Recycling		( Gmet_1188 or Gmet_1425 )
AGM3PH	N-Acetyl-D-glucosamine(anhydrous)N-Acetylmuramyl-tripeptide beta -1,4-N-acetylglucosaminidase	[c] : anhgm3p + h2o --> acgam + anhm3p	Murein Recycling		( Gmet_2918 or Gmet_3177 or Gmet_0833 )
AGM3Pt2pp	GlcNAc-anhMurNAc tripeptide transport in via proton symport (periplasm)	anhgm3p[p] + h[p] --> anhgm3p[c] + h[c]	Murein Recycling
AGM4PA	N-Acetyl-D-glucosamine(anhydrous)N-Acetylmuramyl-tetrapeptide amidase	[c] : anhgm4p + h2o --> LalaDgluMdapDala + anhgm	Murein Recycling		( Gmet_1188 or Gmet_1425 )
AGM4PApp	N-Acetyl-D-glucosamine(anhydrous)N-Acetylmuramyl-tetrapeptide amidase (periplasm)	[p] : anhgm4p + h2o --> LalaDgluMdapDala + anhgm	Murein Recycling		( Gmet_1188 or Gmet_1425 )
AGM4PCP	N-Acetyl-D-glucosamine(anhydrous)N-Acetylmuramyl-tetrapeptide L,D-carboxypeptidase	[c] : anhgm4p + h2o --> ala-D + anhgm3p	Murein Recycling
AGM4PCPpp	N-Acetyl-D-glucosamine(anhydrous)N-Acetylmuramyl-tetrapeptide L,D-carboxypeptidase (periplasmic)	[p] : anhgm4p + h2o --> ala-D + anhgm3p	Murein Recycling
AGM4PH	N-Acetyl-D-glucosamine(anhydrous)N-Acetylmuramyl-tetrapeptide beta -1,4-N-acetylglucosaminidase	[c] : anhgm4p + h2o --> acgam + anhm4p	Murein Recycling		( Gmet_2918 or Gmet_3177 or Gmet_0833 )
AGM4Pt2pp	GlcNAc-anhMurNAc tetrapeptide transport in via proton symport (periplasm)	anhgm4p[p] + h[p] --> anhgm4p[c] + h[c]	Murein Recycling
AGMDA	agmatine deaminase	[c] : agm + h2o --> Ncbmpts + h + nh4	Nitrogen Metabolism		Gmet_0711
AGMH	N-Acetyl-D-glucosamine(anhydrous)N-Acetylmuramyl beta -1,4-N-acetylglucosaminidase	[c] : anhgm + h2o --> acgam + anhm	Murein Recycling		( Gmet_2918 or Gmet_3177 or Gmet_0833 )
AGMHE	ADP-D-glycero-D-manno-heptose epimerase	[c] : adphep-DD --> adphep-LD	Lipopolysaccharide Biosynthesis / Recycling	5.1.3.20
AGMt2pp	GlcNAc-anhMurNAc transport in via proton symport (periplasm)	anhgm[p] + h[p] --> anhgm[c] + h[c]	Murein Recycling
AGPAT120	1-tetradecanoyl-sn-glycerol 3-phosphate O-acyltransferase (n-C12:0)	[c] : 1ddecg3p + ddcaACP --> ACP + pa120	Glycerophospholipid Metabolism	2.3.1.51	( Gmet_0363 or Gmet_0934 )
AGPAT140	1-tetradecanoyl-sn-glycerol 3-phosphate O-acyltransferase (n-C14:0)	[c] : 1tdecg3p + myrsACP --> ACP + pa140	Glycerophospholipid Metabolism	2.3.1.51	( Gmet_0363 or Gmet_0934 )
AGPAT141	1-tetradec-7-enoyl-sn-glycerol 3-phosphate O-acyltransferase (n-C14:1)	[c] : 1tdec7eg3p + tdeACP --> ACP + pa141	Glycerophospholipid Metabolism	2.3.1.51	( Gmet_0363 or Gmet_0934 )
AGPAT160	1-hexadecanoyl-sn-glycerol 3-phosphate O-acyltransferase (n-C16:0)	[c] : 1hdecg3p + palmACP --> ACP + pa160	Glycerophospholipid Metabolism	2.3.1.51	( Gmet_0934 or Gmet_0363 )
AGPAT161	1-hexadec-7-enoyl-sn-glycerol 3-phosphate O-acyltransferase (n-C16:1)	[c] : 1hdec9eg3p + hdeACP --> ACP + pa161	Glycerophospholipid Metabolism	2.3.1.51	( Gmet_0934 or Gmet_0363 )
AGPAT180	1-octadecanoyl-sn-glycerol 3-phosphate O-acyltransferase (n-C18:0)	[c] : 1odecg3p + ocdcaACP --> ACP + pa180	Glycerophospholipid Metabolism	2.3.1.51	( Gmet_0934 or Gmet_0363 )
AGPAT181	1-octadec-7-enoyl-sn-glycerol 3-phosphate O-acyltransferase (n-C18:1)	[c] : 1odec11eg3p + octeACP --> ACP + pa181	Glycerophospholipid Metabolism	2.3.1.51	( Gmet_0934 or Gmet_0363 )
AGPR	N-acetyl-g-glutamyl-phosphate reductase	[c] : acg5sa + nadp + pi <==> acg5p + h + nadph	Amino Acid Metabolism	1.2.1.38	Gmet_0608
AHC	adenosylhomocysteinase	[c] : ahcys + h2o <==> adn + hcys-L	Amino Acid Metabolism	3.3.1.1	Gmet_1294
AICART	phosphoribosylaminoimidazolecarboxamide formyltransferase	[c] : 10fthf + aicar <==> fprica + thf	Nucleotide Metabolism	2.1.2.3	Gmet_2905
AIRCr	phosphoribosylaminoimidazole carboxylase	[c] : air + co2 <==> 5aizc + h	Nucleotide Metabolism	4.1.1.21	Gmet_2903
AKGDH	2-Oxoglutarate dehydrogenase	[c] : akg + coa + nad --> co2 + nadh + succoa	Central Metabolism		( ( Gmet_1896 and Gmet_2769 and Gmet_2766 ) or ( Gmet_2764 and Gmet_2769 and Gmet_2766 ) )
ALAALA	D-alanine-D-alanine ligase	[c] : (2) ala-D + atp --> adp + alaala + h + pi	Cell Envelope Biosynthesis	6.3.2.4	Gmet_0415
ALAALAD	D-alanine-D-alanine dipeptidase	[c] : alaala + h2o --> (2) ala-D	Murein Recycling	3.4.17.14
ALAALAabcpp	D-alanyl-D-alanine (DalaDala) transport via ABC system (periplasm)	alaala[p] + atp[c] + h2o[c] --> adp[c] + alaala[c] + h[c] + pi[c]	Transport, Inner Membrane
ALAD_L	L-alanine dehydrogenase	[c] : ala-L + h2o + nad --> h + nadh + nh4 + pyr	Amino Acid Metabolism	1.4.1.1	Gmet_1099
ALAGLUE	L-alanyl-gamma-glutamate epimerase	[c] : LalaDglu <==> LalaLglu	Murein Recycling
ALAR	alanine racemase	[c] : ala-L <==> ala-D	Amino Acid Metabolism	5.1.1.1	Gmet_2908
ALATA_L	L-alanine transaminase	[c] : akg + ala-L <==> glu-L + pyr	Amino Acid Metabolism	2.6.1.2	Gmet_3173
ALATRS	Alanyl-tRNA synthetase	[c] : ala-L + atp + trnaala --> alatrna + amp + ppi	Amino Acid Metabolism	6.1.1.7	Gmet_0201
ALCD1	alcohol dehydrogenase (methanol)	[c] : meoh + nad <==> fald + h + nadh	Alternate Carbon Metabolism		Gmet_1053
ALCD19	alcohol dehydrogenase (glycerol)	[c] : glyald + h + nadh <==> glyc + nad	Glycerophospholipid Metabolism	1.1.1.1	Gmet_1046
ALCD2x	alcohol dehydrogenase (ethanol)	[c] : etoh + nad <==> acald + h + nadh	Alternate Carbon Metabolism	1.1.1.1	( Gmet_1046 or Gmet_1053 )
ALCD3	alcohol dehydrogenase (propanol)	[c] : nad + ppoh <==> h + nadh + ppal	Alternate Carbon Metabolism		( Gmet_1046 or Gmet_1053 )
ALCD4	alcohol dehydrogenase (butanol)	[c] : btoh + nad <==> btal + h + nadh	Alternate Carbon Metabolism		( Gmet_1046 or Gmet_1053 )
ALDD2x	aldehyde dehydrogenase (acetaldehyde, NAD)	[c] : acald + h2o + nad --> ac + (2) h + nadh	Amino Acid Metabolism	1.2.1.3	Gmet_0789
AM3PA	anhydrous-N-Acetylmuramyl-tripeptide amidase	[c] : anhm3p + h2o --> LalaDgluMdap + anhm	Murein Recycling		( Gmet_1188 or Gmet_1425 )
AM4PA	anhydrous-N-Acetylmuramyl-tetrapeptide amidase	[c] : anhm4p + h2o --> LalaDgluMdapDala + anhm	Murein Recycling		( Gmet_1188 or Gmet_1425 )
AM4PCP	anhydrous-N-Acetylmuramyl-tetrapeptide L,D-carboxypeptidase	[c] : anhm4p + h2o --> ala-D + anhm3p	Murein Recycling
AMALT1	Amylomaltase (maltotriose)	[c] : malt + malttr --> glc-D + maltttr	Alternate Carbon Metabolism	2.4.1.25	Gmet_2391
AMALT2	Amylomaltase (maltotetraose)	[c] : malt + maltttr --> glc-D + maltpt	Alternate Carbon Metabolism	2.4.1.25	Gmet_2391
AMALT3	Amylomaltase (maltopentaose)	[c] : malt + maltpt --> glc-D + malthx	Alternate Carbon Metabolism	2.4.1.25	Gmet_2391
AMALT4	Amylomaltase (maltohexaose)	[c] : malt + malthx --> glc-D + malthp	Alternate Carbon Metabolism	2.4.1.25	Gmet_2391
AMAOTr	adenosylmethionine-8-amino-7-oxononanoate transaminase	[c] : 8aonn + amet <==> amob + dann	Vitamins & Cofactor Biosynthesis	2.6.1.62	Gmet_1580
AMMQLT8	S-adenosylmethione:2-demthylmenaquinole methyltransferase (menaquinone 8)	[c] : 2dmmql8 + amet --> ahcys + h + mql8	Vitamins & Cofactor Biosynthesis		Gmet_1167
AMPMS2	4-amino-2-methyl-5-phosphomethylpyrimidine synthetase	[c] : air + h2o + nad --> 4ampm + (2) for + (3) h + nadh	Vitamins & Cofactor Biosynthesis		Gmet_2910
ANHMK	1,6-anhydrous-N-Acetylmuramate kinase	[c] : anhm + atp + h2o --> acmum6p + adp + h	Murein Recycling
ANPRT	anthranilate phosphoribosyltransferase	[c] : anth + prpp --> ppi + pran	Amino Acid Metabolism	2.4.2.18	Gmet_2495
ANS	anthranilate synthase	[c] : chor + gln-L --> anth + glu-L + h + pyr	Amino Acid Metabolism	4.1.3.27	( Gmet_2497 and Gmet_2496 )
AOXSr2	8-amino-7-oxononanoate synthase	[c] : ala-L + pimACP --> 8aonn + ACP + co2	Vitamins & Cofactor Biosynthesis	2.3.1.47	Gmet_0842
APG3PAT120	acyl-phosphate:glycerol-3-phosphate acyltransferase (C12:0)	[c] : ddcap + glyc3p --> 1ddecg3p + h + pi	Glycerophospholipid Metabolism		Gmet_3020
APG3PAT140	acyl-phosphate:glycerol-3-phosphate acyltransferase (C14:0)	[c] : glyc3p + ttdcap --> 1tdecg3p + h + pi	Glycerophospholipid Metabolism		Gmet_3020
APG3PAT141	acyl-phosphate:glycerol-3-phosphate acyltransferase (C14:1)	[c] : glyc3p + ttdceap --> 1tdec7eg3p + h + pi	Glycerophospholipid Metabolism		Gmet_3020
APG3PAT160	acyl-phosphate:glycerol-3-phosphate acyltransferase (C16:0)	[c] : glyc3p + hdcap --> 1hdecg3p + h + pi	Glycerophospholipid Metabolism		Gmet_3020
APG3PAT161	acyl-phosphate:glycerol-3-phosphate acyltransferase (C16:1)	[c] : glyc3p + hdceap --> 1hdec9eg3p + h + pi	Glycerophospholipid Metabolism		Gmet_3020
APG3PAT180	acyl-phosphate:glycerol-3-phosphate acyltransferase (C18:0)	[c] : glyc3p + ocdcap --> 1odecg3p + h + pi	Glycerophospholipid Metabolism		Gmet_3020
APG3PAT181	acyl-phosphate:glycerol-3-phosphate acyltransferase (C18:1)	[c] : glyc3p + ocdceap --> 1odec11eg3p + h + pi	Glycerophospholipid Metabolism		Gmet_3020
APH120	acylphosphatase (C12:0)	[c] : ddcap + h2o --> ddca + (2) h + pi	Glycerophospholipid Metabolism	3.6.1.7	Gmet_2729
APH140	acylphosphatase (C14:0)	[c] : h2o + ttdcap --> (2) h + pi + ttdca	Glycerophospholipid Metabolism	3.6.1.7	Gmet_2729
APH141	acylphosphatase (C14:1)	[c] : h2o + ttdceap --> (2) h + pi + ttdcea	Glycerophospholipid Metabolism	3.6.1.7	Gmet_2729
APH160	acylphosphatase (C16:0)	[c] : h2o + hdcap --> (2) h + hdca + pi	Glycerophospholipid Metabolism	3.6.1.7	Gmet_2729
APH161	acylphosphatase (C16:1)	[c] : h2o + hdceap --> (2) h + hdcea + pi	Glycerophospholipid Metabolism	3.6.1.7	Gmet_2729
APH180	acylphosphatase (C18:0)	[c] : h2o + ocdcap --> (2) h + ocdca + pi	Glycerophospholipid Metabolism	3.6.1.7	Gmet_2729
APH181	acylphosphatase (C18:1)	[c] : h2o + ocdceap --> (2) h + ocdcea + pi	Glycerophospholipid Metabolism	3.6.1.7	Gmet_2729
APRAUR	5-amino-6-(5-phosphoribosylamino)uracil reductase	[c] : 5apru + h + nadph --> 5aprbu + nadp	Vitamins & Cofactor Biosynthesis	1.1.1.193	Gmet_1624
APSPr	adenosine 5'-phosphosulfate reductase;	[c] : aps + trdrd <==> amp + (2) h + so3 + trdox	Other		Gmet_2858
ARGDC	arginine decarboxylase	[c] : arg-L + h --> agm + co2	Amino Acid Metabolism	4.1.1.19	Gmet_0904
ARGSL	argininosuccinate lyase	[c] : argsuc <==> arg-L + fum	Amino Acid Metabolism	4.3.2.1	Gmet_0209
ARGSS	argininosuccinate synthase	[c] : asp-L + atp + citr-L --> amp + argsuc + h + ppi	Amino Acid Metabolism	6.3.4.5	Gmet_0206
ARGTRS	Arginyl-tRNA synthetase	[c] : arg-L + atp + trnaarg --> amp + argtrna + ppi	Amino Acid Metabolism	6.1.1.19	Gmet_1434
ASAD	aspartate-semialdehyde dehydrogenase	[c] : aspsa + nadp + pi <==> 4pasp + h + nadph	Amino Acid Metabolism	1.2.1.11	( Gmet_0603 or Gmet_0604 )
ASNS1	asparagine synthase (glutamine-hydrolysing)	[c] : asp-L + atp + gln-L + h2o --> amp + asn-L + glu-L + h + ppi	Amino Acid Metabolism	6.3.5.4	( Gmet_2024 or Gmet_2172 )
ASNTRS	Asparaginyl-tRNA synthetase	[c] : asn-L + atp + trnaasn --> amp + asntrna + ppi	Amino Acid Metabolism	6.1.1.22	Gmet_2412
ASO3t4pp	arsenite transporter via sodium antiport (periplasm)	aso3[c] + na1[p] --> aso3[p] + na1[c]	Transport, Inner Membrane		Gmet_0520
ASO4rt2rpp	arsenate reversible transport via symport (periplasm)	aso4[p] + h[p] <==> aso4[c] + h[c]	Transport, Inner Membrane		Gmet_3131
ASO4t4pp	arsenate transporter via sodium antiport (periplasm)	aso4[c] + na1[p] --> aso4[p] + na1[c]	Transport, Inner Membrane		Gmet_0520
ASO4tex	Arsenate transporter (extracellular to periplasm)	aso4[e] <==> aso4[p]	Transport, Outer Membrane		( Gmet_1832 or Gmet_2727 )
ASP1DC	aspartate 1-decarboxylase	[c] : asp-L + h --> ala-B + co2	Amino Acid Metabolism	4.1.1.11	Gmet_1644
ASPCT	aspartate carbamoyltransferase	[c] : asp-L + cbp --> cbasp + h + pi	Nucleotide Metabolism	2.1.3.2	Gmet_1769
ASPK	aspartate kinase	[c] : asp-L + atp <==> 4pasp + adp	Amino Acid Metabolism	2.7.2.4	Gmet_1880
ASPO2	L-aspartate oxidase	[c] : asp-L + nad --> (2) h + iasp + nadh	Amino Acid Metabolism		Gmet_1954
ASPT	L-aspartase	[c] : asp-L --> fum + nh4	Amino Acid Metabolism	4.3.1.1	Gmet_3082
ASPTA	aspartate transaminase	[c] : akg + asp-L <==> glu-L + oaa	Amino Acid Metabolism	2.6.1.1	( Gmet_3325 or Gmet_0732 or Gmet_3433 or Gmet_3173 or Gmet_2078 )
ASPTRS	Aspartyl-tRNA synthetase	[c] : asp-L + atp + trnaasp --> amp + asptrna + ppi	Amino Acid Metabolism	6.1.1.12	Gmet_1357
ASR2	arsenate reductase (thioredoxin)	[c] : aso4 + trdrd --> aso3 + h2o + trdox	Other		Gmet_0521
ATPM	ATP maintenance requirement	[c] : atp + h2o --> adp + h + pi	Energy Metabolism		s_0001
ATPPRT	ATP phosphoribosyltransferase	[c] : atp + prpp --> ppi + prbatp	Amino Acid Metabolism	2.4.2.17	( Gmet_0383 or Gmet_1898 )
ATPS10rpp	ATP synthase (10 protons for 3 ATP) (periplasm)	(3) adp[c] + (10) h[p] + (3) pi[c] <==> (3) atp[c] + (7) h[c] + (3) h2o[c]	Energy Metabolism	3.6.3.14	( Gmet_3359 and Gmet_3360 and Gmet_3405 and Gmet_3406 and Gmet_3407 and Gmet_3408 and Gmet_3409 and Gmet_3410 and Gmet_3411 )
BACCL	biotin-[acetyl-CoA-carboxylase] ligase	[c] : atp + btn + h --> btamp + ppi	Vitamins & Cofactor Biosynthesis	6.3.4.15	Gmet_1987
BCOALIG	benzoate CoA ligase	[c] : atp + bz + coa + (4) h --> amp + benzcoa + ppi	Aromatic Compound degradation	6.2.1.25	Gmet_2143
BCOALIG2	4-hydroxybenzoate--coenzyme A ligase	[c] : 4hbz + atp + coa --> 4hbzcoa + amp + ppi	Aromatic Compound degradation		Gmet_2143
BCR6pp	benzoylCoA reductase (Ech associated, periplasm) 6 protons	benzcoa[c] + fdxr-4:2[c] + (6) h[p] <==> ch15deccoa[c] + fdxo-4:2[c] + (4) h[c]	Aromatic Compound degradation		( ( ( Gmet_2080 and Gmet_2081 and Gmet_2083 and Gmet_2084 and Gmet_2085 and Gmet_2086 and Gmet_2087 ) and ( Gmet_2596 and Gmet_2597 and Gmet_2598 and Gmet_2599 and Gmet_2600 and Gmet_2601 ) ) or ( ( Gmet_2080 and Gmet_2081 and Gmet_2083 and Gmet_2084 and Gmet_2085 and Gmet_2086 and Gmet_2087 ) and ( Gmet_0369 and Gmet_0371 and Gmet_0372 and Gmet_0373 and Gmet_0374 and Gmet_0375 ) ) or ( ( Gmet_18…
BEALD	Benzaldehyde dehydrogenase	[c] : bzal + h2o + nad <==> bz + (2) h + nadh	Aromatic Compound degradation	1.2.1.28	Gmet_2131
BMOCOS	bis-molybdenum cofactor synthase	[c] : moco + mptamp --> amp + bmoco + cu2	Vitamins & Cofactor Biosynthesis		( Gmet_1038 or Gmet_0336 or Gmet_1804 )
BMOGDS1	bis-molybdopterin guanine dinucleotide synthase (single GDP)	[c] : bmoco + gtp + h --> bmoco1gdp + ppi	Vitamins & Cofactor Biosynthesis		( Gmet_0300 or Gmet_1062 )
BMOGDS2	bis-molybdopterin guanine dinucleotide synthase	[c] : bmoco1gdp + gtp + h --> bmocogdp + ppi	Vitamins & Cofactor Biosynthesis		( Gmet_0300 or Gmet_1062 )
BPNT	3',5'-bisphosphate nucleotidase	[c] : h2o + pap --> amp + pi	Amino Acid Metabolism	3.1.3.7	Gmet_1419
BSCT	benzoylsuccinyl-CoA thiolase	[c] : coa + (4) h + sbzcoa <==> benzcoa + succoa	Aromatic Compound degradation		( Gmet_1528 and Gmet_1529 )
BTOHt2rpp	Butanol transport via proton symport (periplasm)	btoh[p] + h[p] <==> btoh[c] + h[c]	Transport, Inner Membrane
BTOHtex	butanol transport via diffusion (extracellular to periplasm)	btoh[e] <==> btoh[p]	Transport, Outer Membrane		( Gmet_1832 or Gmet_2727 )
BTS5	Biotin synthase	[c] : 2fe2s + amet + dtbt --> 2fe1s + btn + dad-5 + h + met-L	Vitamins & Cofactor Biosynthesis	2.8.1.6	Gmet_1582
BUTAFDOR	butyraldehyde:ferredoxin oxidoreductase	[c] : btal + fdxo-4:2 + h2o <==> but + fdxr-4:2 + (3) h	Alternate Carbon Metabolism		Gmet_1045
BUTKr	butyrate kinase	[c] : atp + but <==> adp + butpi	Central Metabolism	2.7.2.7	( Gmet_2106 or Gmet_2128 )
BUTSO3abcpp	butanesulfonate transport via ABC system (periplasm)	atp[c] + butso3[p] + h2o[c] --> adp[c] + butso3[c] + h[c] + pi[c]	Transport, Inner Membrane		( ( Gmet_1901 and Gmet_1899 and Gmet_1900 ) or ( Gmet_0996 and Gmet_0997 and Gmet_0998 ) )
BUTSO3tex	butanesulfonate transport via diffusion (extracellular to periplasm)	butso3[e] <==> butso3[p]	Transport, Outer Membrane		( Gmet_1832 or Gmet_2727 )
BUTt2pp	Butyrate transport via proton symport (periplasm)	but[p] + h[p] --> but[c] + h[c]	Transport, Inner Membrane		( Gmet_3031 or Gmet_0739 or Gmet_3288 )
BUTt4pp	Butyrate transport via sodium symport (periplasm)	but[p] + na1[p] --> but[c] + na1[c]	Transport, Inner Membrane		( Gmet_3031 or Gmet_0739 or Gmet_3288 )
BUTtex	Butyrate transport via diffusion (extracellular to periplasm)	but[e] <==> but[p]	Transport, Outer Membrane		( Gmet_1832 or Gmet_2727 )
BWCOGDS1	tungsten bispterin guanine dinucleotide synthase (single GDP)	[c] : bwco + gtp + h --> bwco1gdp + ppi	Vitamins & Cofactor Biosynthesis		( Gmet_0300 or Gmet_1062 )
BWCOGDS2	tungsten bispterin guanine dinucleotide synthase	[c] : bwco1gdp + gtp + h --> bwcogdp + ppi	Vitamins & Cofactor Biosynthesis		( Gmet_0300 or Gmet_1062 )
BWCOS	tungsten bispterin cofactor synthase	[c] : mptamp + wco --> amp + bwco + cu2	Vitamins & Cofactor Biosynthesis		( Gmet_1038 or Gmet_0336 or Gmet_1804 )
BZALCt2pp	benzyl alcohol transport in via proton symport (periplasm)	bzalc[p] + h[p] --> bzalc[c] + h[c]	Transport, Inner Membrane
BZALCtex	benzyl alcohol transport via diffusion (extraorganism to periplasm)	bzalc[p] <==> bzalc[e]	Transport, Outer Membrane		( Gmet_1832 or Gmet_2727 )
BZALDHr	Benzyl alcohol dehydrogenase	[c] : bzalc + nad <==> bzal + h + nadh	Aromatic Compound degradation	1.1.1.90	Gmet_2235
BZALt2pp	Benzaldehyde transport in via proton symport (periplasm)	bzal[p] + h[p] --> bzal[c] + h[c]	Transport, Inner Membrane
BZALtex	Benzaldehyde transport via diffusion (Extra-organism to periplasm)	bzal[p] <==> bzal[e]	Transport, Outer Membrane		( Gmet_1832 or Gmet_2727 )
BZSCD	benzylsuccinyl-CoA dehydrogenase	[c] : bzsuccoa + fad <==> fadh2 + phitcoa	Aromatic Compound degradation		Gmet_1523
BZSCT	benzylsuccinate CoA-transferase	[c] : bzsucc + succoa <==> bzsuccoa + succ	Aromatic Compound degradation		( Gmet_1521 and Gmet_1522 )
BZSS	benzylsuccinate synthase	[c] : fum + tol <==> bzsucc	Aromatic Compound degradation	4.1.99.11	( Gmet_1538 and Gmet_1539 and Gmet_1540 and Gmet_1541 )
BZt2pp	Benzoate transport in via proton symport (periplasm)	bz[p] + h[p] --> bz[c] + h[c]	Transport, Inner Membrane
BZtex	Benzoate transport via diffusion (extracellular to periplasm)	bz[e] <==> bz[p]	Transport, Outer Membrane		( Gmet_1832 or Gmet_2727 )
CA2abc1pp	calcium transport via ABC system (periplasm)	atp[c] + ca2[c] + h2o[c] --> adp[c] + ca2[p] + h[c] + pi[c]	Transport, Inner Membrane
CA2abcpp	calcium transport via ABC system (periplasm)	atp[c] + ca2[p] + h2o[c] --> adp[c] + ca2[c] + h[c] + pi[c]	Transport, Inner Membrane		Gmet_3497
CA2tex	calcium (Ca+2) transport via diffusion (extracellular to periplasm)	ca2[e] <==> ca2[p]	Transport, Outer Membrane		( Gmet_1832 or Gmet_2727 )
CAMPP	3',5'-cyclic adenylate-2'-phosphate 2'-phosphatase	[c] : campp + h2o --> camp + h + pi	Nucleotide Metabolism
CBIAT	Cobinamide adenyltransferase	[c] : atp + cbi + h <==> adocbi + pppi	Vitamins & Cofactor Biosynthesis	2.5.1.17	Gmet_1573
CBLAT	cob(I)alamin adenosyltransferase	[c] : atp + cbl1 + h <==> adocbl + pppi	Vitamins & Cofactor Biosynthesis	2.5.1.17	Gmet_1573
CBMK	Carbamate kinase	[c] : atp + co2 + nh4 --> adp + cbp + (2) h	Central Metabolism	2.7.2.2	Gmet_2786
CBPAH	N-carbamoylputrescine amidohydrolase	[c] : Ncbmpts + (2) h + (2) h2o --> hco3 + nh4 + ptrc	Nitrogen Metabolism	3.5.1.53	Gmet_0710
CBPS	carbamoyl-phosphate synthase (glutamine-hydrolysing)	[c] : (2) atp + gln-L + h2o + hco3 --> (2) adp + cbp + glu-L + (2) h + pi	Nucleotide Metabolism	6.3.5.5	( ( Gmet_1771 and Gmet_1774 ) or ( Gmet_0661 and Gmet_1771 ) )
CCGS	7-cyano-7-carbaguanine synthase	[c] : atp + cdg + nh4 --> adp + h + h2o + pi + preq0	Queuosine biosynthesis		Gmet_3075
CD2t4pp	cadmium (Cd+2) transport out via proton antiport (periplasm)	cd2[c] + h[p] + k[p] --> cd2[p] + h[c] + k[c]	Transport, Inner Membrane		( ( ( Gmet_3507 and Gmet_3508 and Gmet_3509 ) and Gmet_3071 ) or ( ( Gmet_3507 and Gmet_3508 and Gmet_3509 ) and Gmet_0858 ) or ( ( Gmet_1547 and Gmet_1548 and Gmet_1549 ) and Gmet_0858 ) or ( ( Gmet_1547 and Gmet_1548 and Gmet_1549 ) and Gmet_3071 ) )
CD2tex	cadmium (Cd+2) transport via diffusion (extracellular to periplasm)	cd2[e] <==> cd2[p]	Transport, Outer Membrane		( Gmet_1832 or Gmet_2727 )
CDGR	7-cyano-7-deazaguanine reductase	[c] : (3) h + (2) nadph + preq0 --> (2) nadp + preq1	Queuosine biosynthesis		Gmet_1659
CDGS1	7-carboxy-7-deazaguanine synthase	[c] : 6ctd + amet + (2) flxr + (2) h --> cdg + dad-5 + (2) flxso + met-L + nh4	Queuosine biosynthesis		( ( Gmet_2647 and Gmet_1658 ) or ( Gmet_1442 and Gmet_1658 ) or ( Gmet_1106 and Gmet_1658 ) or ( Gmet_1815 and Gmet_1658 ) )
CDGUNPD	cyclic bis(3->5')diguanylate phosphodiesterase	[c] : cdigmp + h2o --> 5pg35pg + h	Nucleotide Metabolism		( Gmet_0700 or Gmet_0782 or Gmet_0957 or Gmet_0987 or Gmet_2417 or Gmet_2629 or Gmet_3085 or Gmet_0849 or Gmet_1365 or Gmet_1919 or Gmet_1991 or Gmet_2559 or Gmet_2714 or Gmet_2999 or Gmet_3275 or Gmet_3476 or Gmet_0018 or Gmet_1560 or Gmet_2817 )
CDPMEK	4-(cytidine 5'-diphospho)-2-C-methyl-D-erythritol kinase	[c] : 4c2me + atp --> 2p4c2me + adp + h	Vitamins & Cofactor Biosynthesis		Gmet_2849
CFAS160E	cyclopropane fatty acid synthase (Phosphatidylethanolamine, n-C16:0)	[c] : (2) amet + pe161 --> (2) ahcys + cpe160 + (2) h	Glycerophospholipid Metabolism	2.1.1.79	Gmet_2187
CFAS160G	cyclopropane fatty acid synthase (Phosphatidylglycerol, n-C16:0)	[c] : (2) amet + pg161 --> (2) ahcys + cpg160 + (2) h	Glycerophospholipid Metabolism	2.1.1.79	Gmet_2187
CFAS180E	cyclopropane fatty acid synthase (Phosphatidylethanolamine, n-C18:0)	[c] : (2) amet + pe181 --> (2) ahcys + cpe180 + (2) h	Glycerophospholipid Metabolism	2.1.1.79	Gmet_2187
CFAS180G	cyclopropane fatty acid synthase (Phosphatidylglycerol, n-C18:0)	[c] : (2) amet + pg181 --> (2) ahcys + cpg180 + (2) h	Glycerophospholipid Metabolism	2.1.1.79	Gmet_2187
CHDCCH	Cyclohexa-1,5-dienecarbonyl-CoA hydro-lyase	[c] : ch15deccoa + h2o <==> 6hch1eccoa	Aromatic Compound degradation		Gmet_2150
CHORM	chorismate mutase	[c] : chor --> pphn	Amino Acid Metabolism	5.4.99.5	( Gmet_0862 or Gmet_1955 )
CHORS	chorismate synthase	[c] : 3psme --> chor + pi	Amino Acid Metabolism	4.2.3.5	Gmet_0976
CITCIa	citramalate dehydratase	[c] : citm <==> citac + h2o	Amino Acid Metabolism		( Gmet_1268 and Gmet_1269 )
CITCIb	3-methylmalate hydratase	[c] : citac + h2o <==> r3mmal	Amino Acid Metabolism		( Gmet_1268 and Gmet_1269 )
CITMS	citramalate synthase	[c] : accoa + h2o + pyr --> citm + coa + h	Amino Acid Metabolism		Gmet_1879
CLPNS120pp	cardiolipin synthase (periplasmic, n-C12:0)	[p] : (2) pg120 <==> clpn120 + glyc	Glycerophospholipid Metabolism		( Gmet_0078 or Gmet_3078 or Gmet_0065 )
CLPNS140pp	cardiolipin synthase (periplasmic, n-C14:0)	[p] : (2) pg140 <==> clpn140 + glyc	Glycerophospholipid Metabolism		( Gmet_3078 or Gmet_0065 or Gmet_0078 )
CLPNS141pp	cardiolipin synthase (periplasmic, n-C14:1)	[p] : (2) pg141 <==> clpn141 + glyc	Glycerophospholipid Metabolism		( Gmet_3078 or Gmet_0065 or Gmet_0078 )
CLPNS160pp	cardiolipin synthase (periplasmic, n-C16:0)	[p] : (2) pg160 <==> clpn160 + glyc	Glycerophospholipid Metabolism		( Gmet_3078 or Gmet_0065 or Gmet_0078 )
CLPNS161pp	cardiolipin synthase (periplasmic, n-C16:1)	[p] : (2) pg161 <==> clpn161 + glyc	Glycerophospholipid Metabolism		( Gmet_3078 or Gmet_0065 or Gmet_0078 )
CLPNS180pp	cardiolipin synthase (periplasmic, n-C18:0)	[p] : (2) pg180 <==> clpn180 + glyc	Glycerophospholipid Metabolism		( Gmet_3078 or Gmet_0065 or Gmet_0078 )
CLPNS181pp	cardiolipin synthase (periplasmic, n-C18:1)	[p] : (2) pg181 <==> clpn181 + glyc	Glycerophospholipid Metabolism		( Gmet_3078 or Gmet_0065 or Gmet_0078 )
CLt3r_2pp	chloride transport via proton antiport (2:1) (periplasm)	(2) cl[p] + h[c] <==> (2) cl[c] + h[p]	Transport, Inner Membrane		Gmet_3470
CLtex	chloride (Cl-1) transport via diffusion (extracellular to periplasm)	cl[e] <==> cl[p]	Transport, Outer Membrane		( Gmet_1832 or Gmet_2727 )
CMPDAi	CMP deaminase	[c] : cmp + h + h2o --> nh4 + ump	Nucleotide Metabolism	3.5.4.12	( Gmet_1622 or Gmet_0239 )
CO2tex	CO2 transport via diffusion (extracellular to periplasm)	co2[e] <==> co2[p]	Transport, Outer Membrane		( Gmet_1832 or Gmet_2727 )
CO2tpp	CO2 transporter via diffusion (periplasm)	co2[p] <==> co2[c]	Transport, Inner Membrane
COBALT2tex	cobalt (Co+2) transport via diffusion (extracellular to periplasm)	cobalt2[e] <==> cobalt2[p]	Transport, Outer Membrane		( Gmet_1832 or Gmet_2727 )
COBALTt4pp	cobalt transport out via proton antiporter (periplasm)	cobalt2[c] + h[p] + k[p] --> cobalt2[p] + h[c] + k[c]	Transport, Inner Membrane		( ( ( Gmet_3507 and Gmet_3508 and Gmet_3509 ) and Gmet_3071 ) or ( ( Gmet_3507 and Gmet_3508 and Gmet_3509 ) and Gmet_0858 ) or ( ( Gmet_1547 and Gmet_1548 and Gmet_1549 ) and Gmet_0858 ) or ( ( Gmet_1547 and Gmet_1548 and Gmet_1549 ) and Gmet_3071 ) )
CODH4	carbon monoxide dehydrogenase / acetyl-CoA synthase 2	[c] : co + fdxo-4:2 + h2o --> co2 + fdxr-4:2 + (2) h	Other	1.2.99.2	Gmet_1902
COabcpp	Cobalt transport via ABC system (periplasm)	atp[c] + cobalt2[p] + h2o[c] --> adp[c] + cobalt2[c] + h[c] + pi[c]	Transport, Inner Membrane		( Gmet_0472 and Gmet_0473 and Gmet_0475 and Gmet_0474 )
CPC2MT	precorrin-2 C20-methyltransferase	[c] : amet + copre2 --> ahcys + copre3 + h	Vitamins & Cofactor Biosynthesis	2.1.1.130	Gmet_0482
CPC3MT	precorrin-3B C17-methyltransferase	[c] : amet + copre3 --> ahcys + copre4	Vitamins & Cofactor Biosynthesis	2.1.1.131	Gmet_0485
CPC4MT	precorrin-4 C11-methyltransferase	[c] : amet + copre4 --> ahcys + copre5 + h	Vitamins & Cofactor Biosynthesis	2.1.1.133	Gmet_0483
CPC5MT	precorrin-5 C1-methyltransferase	[c] : amet + copre5 + h2o --> acald + ahcys + copre6 + h	Vitamins & Cofactor Biosynthesis		( Gmet_0478 and Gmet_0484 )
CPC6MT	precorrin-6Y C5,15-methyltransferase (decarboxylating)	[c] : (2) amet + codhpre6 --> (2) ahcys + co2 + copre8 + h	Vitamins & Cofactor Biosynthesis	2.1.1.132	Gmet_0481
CPC6R	precorrin-6A reductase	[c] : copre6 + h + nadph --> codhpre6 + nadp	Vitamins & Cofactor Biosynthesis	1.3.1.54
CPC8MM	precorrin-8X methylmutase	[c] : copre8 <==> cobya	Vitamins & Cofactor Biosynthesis	5.4.1.2	Gmet_0477
CPMPS	cyclic pyranopterin monophosphate synthase	[c] : gtp + h2o --> cpmp + ppi	Vitamins & Cofactor Biosynthesis		( ( Gmet_0301 and Gmet_1037 ) or ( Gmet_0337 and Gmet_1037 ) or ( Gmet_2095 and Gmet_1037 ) )
CPPPGOAN2	Oxygen Independent coproporphyrinogen-III oxidase	[c] : (2) amet + cpppg3 + (2) fdxo-4:2 + (2) nadph --> (2) co2 + (2) dad-5 + (2) fdxr-4:2 + (2) h + (2) met-L + (2) nadp + pppg9	Vitamins & Cofactor Biosynthesis		Gmet_3535
CRESt2ipp	p-cresol transport out via proton antiport (periplasm)	4crsol[c] + h[p] --> 4crsol[p] + h[c]	Transport, Inner Membrane
CREStex	p-cresol transport vis diffusion (extra-organism to periplasm)	4crsol[p] <==> 4crsol[e]	Aromatic Compound degradation		Gmet_2127
CRO4abcpp	chromate transport via ABC system (periplasm)	atp[c] + cro4[p] + h2o[c] --> adp[c] + cro4[c] + h[c] + pi[c]	Transport, Inner Membrane		( Gmet_1903 and Gmet_1906 and Gmet_1905 and Gmet_1904 )
CRO4t3pp	chromate transport out via proton antiport (cytoplasm to periplasm)	cro4[c] + h[p] --> cro4[p] + h[c]	Transport, Inner Membrane		( Gmet_2731 and Gmet_2732 )
CRO4tex	cromate transport via diffusion (extracellular to periplasm)	cro4[e] <==> cro4[p]	Transport, Outer Membrane		( Gmet_1832 or Gmet_2727 )
CS	citrate synthase	[c] : accoa + h2o + oaa --> cit + coa + h	Central Metabolism		Gmet_2689
CSND	Cytosine deaminase	[c] : csn + h + h2o --> nh4 + ura	Nucleotide Metabolism	3.5.4.1	Gmet_3524
CSPMDDC	carboxynorspermidine decarboxylase	[c] : cspmd + h --> co2 + spmd	Amino Acid Metabolism		Gmet_0903
CSPMDDH	carboxyspermidine dehydrogenase	[c] : aspsa + h + nadph + ptrc --> cspmd + h2o + nadp	Amino Acid Metabolism		Gmet_0902
CTECOAI6	3-cis-2-trans-enoyl-CoA isomerase	[c] : tdecoa <==> td2coa	Membrane Lipid Metabolism	5.3.3.8	( Gmet_1716 or Gmet_2071 or Gmet_1572 or Gmet_2207 or Gmet_3305 or Gmet_2212 or Gmet_2195 or Gmet_3284 or Gmet_1575 or Gmet_2204 or Gmet_2196 or Gmet_2224 or Gmet_2057 )
CTECOAI7	3-cis-2-trans-enoyl-CoA isomerase	[c] : hdcoa <==> hdd2coa	Membrane Lipid Metabolism	5.3.3.8	( Gmet_1716 or Gmet_2071 or Gmet_1572 or Gmet_2207 or Gmet_3305 or Gmet_2212 or Gmet_2195 or Gmet_3284 or Gmet_1575 or Gmet_2204 or Gmet_2196 or Gmet_2224 or Gmet_2057 )
CTECOAI8	3-cis-2-trans-enoyl-CoA isomerase	[c] : odecoa <==> od2coa	Membrane Lipid Metabolism	5.3.3.8	( Gmet_1716 or Gmet_2071 or Gmet_1572 or Gmet_2207 or Gmet_3305 or Gmet_2212 or Gmet_2195 or Gmet_3284 or Gmet_1575 or Gmet_2204 or Gmet_2196 or Gmet_2224 or Gmet_2057 )
CTPS1	CTP synthase (NH3)	[c] : atp + nh4 + utp --> adp + ctp + (2) h + pi	Nucleotide Metabolism	6.3.4.2	Gmet_1276
CTPS2	CTP synthase (glutamine)	[c] : atp + gln-L + h2o + utp --> adp + ctp + glu-L + (2) h + pi	Nucleotide Metabolism	6.3.4.2	Gmet_1276
CU2abcpp	Copper (Cu+2) ABC transporter (periplasm)	atp[c] + cu2[c] + h2o[c] --> adp[c] + cu2[p] + h[c] + pi[c]	Transport, Inner Membrane		Gmet_2772
CU2tex	copper (Cu+2) transport via diffusion (extracellular to periplasm)	cu2[e] <==> cu2[p]	Transport, Outer Membrane		( Gmet_1832 or Gmet_2727 )
CUabcpp	Copper transport via ABC system (periplasm)	atp[c] + cu2[p] + h2o[c] --> adp[c] + cu2[c] + h[c] + pi[c]	Transport, Inner Membrane		( Gmet_0491 and Gmet_0493 and Gmet_0492 )
CUtex	copper (Cu+1) transport via diffusion (extracellular to periplasm)	cu[e] <==> cu[p]	Transport, Outer Membrane		( Gmet_1832 or Gmet_2727 )
CYOO2pp	cytochrome-c oxidase (2 protons translocated) periplasm	(2) focytC[c] + (4) h[c] + (0.5) o2[c] --> (2) ficytC[c] + (2) h[p] + h2o[c]	Energy Metabolism		( Gmet_0249 and Gmet_0250 and Gmet_0251 and Gmet_0252 )
CYRDAAT	cob(I)yrinic acid a,c-diamide adenosyltransferase	[c] : atp + co1dam + h --> adcobdam + pppi	Vitamins & Cofactor Biosynthesis	2.5.1.17	Gmet_1573
CYRDAR	cob(II)yrinic acid a,c-diamide reductase	[c] : (2) co2dam + nadh --> (2) co1dam + h + nad	Vitamins & Cofactor Biosynthesis
CYRDAS	Cob(II)yrinate a,c-diamide synthase (glutamine-hydrolysing)	[c] : (2) atp + cobya + (2) gln-L + h2o --> (2) adp + co2dam + (2) glu-L + h + ppi	Vitamins & Cofactor Biosynthesis		Gmet_0470
CYSLY3	cysteine lyase (nadph)	[c] : cys-L + h + nadph --> ala-L + h2s + nadp	Other		Gmet_1300
CYSS	cysteine synthase	[c] : acser + h2s --> ac + cys-L + h	Amino Acid Metabolism		( Gmet_0264 or Gmet_1558 or Gmet_2988 )
CYSTL	cystathionine b-lyase	[c] : cyst-L + h2o --> hcys-L + nh4 + pyr	Amino Acid Metabolism	4.4.1.8	( Gmet_0698 or Gmet_0699 )
CYSTRS	Cysteinyl-tRNA synthetase	[c] : atp + cys-L + trnacys --> amp + cystrna + ppi	Amino Acid Metabolism	6.1.1.16	Gmet_0057
CYTBCYTC	Cytochrome b Cytochrome c electron transfer	[c] : ficytC + focytb <==> ficytb + focytC	Energy Metabolism		Gmet_3091
CYTBD2pp	cytochrome oxidase bd (menaquinol-8: 2 protons) (periplasm)	(2) h[c] + mql8[c] + (0.5) o2[c] --> (2) h[p] + h2o[c] + mqn8[c]	Energy Metabolism		( Gmet_1929 and Gmet_1930 and Gmet_2633 and Gmet_2634 )
CYTBMQOR2pp	Cytochrome b Menaquinone oxidoreductase	(2) ficytb[c] + mql8[c] --> (2) focytb[c] + (2) h[p] + mqn8[c]	Energy Metabolism		Gmet_2929
CYTK1	cytidylate kinase (CMP)	[c] : atp + cmp <==> adp + cdp	Nucleotide Metabolism	2.7.4.14	Gmet_0865
CYTK2	cytidylate kinase (dCMP)	[c] : atp + dcmp <==> adp + dcdp	Nucleotide Metabolism	2.7.4.14	Gmet_0865
CYTMQOR3pp	Menaquinone cytochrome oxidoreductase (periplasmic) 3 proton translocated / 2e-	(2) ficytC[c] + h[c] + mql8[c] --> (2) focytC[c] + (3) h[p] + mqn8[c]	Energy Metabolism		( ( Gmet_1809 and Gmet_1810 and Gmet_1811 ) or ( Gmet_1922 and Gmet_1923 and Gmet_1924 ) or ( Gmet_0536 and Gmet_0537 and Gmet_0538 and Gmet_0539 and Gmet_0541 and Gmet_3585 ) )
DADK	deoxyadenylate kinase	[c] : atp + damp <==> adp + dadp	Nucleotide Metabolism	2.7.4.11	Gmet_0647
DADNC	diadenylate cyclase	[c] : (2) atp --> cdiamp + (2) ppi	Nucleotide Metabolism		( Gmet_1168 or Gmet_1888 )
DAGK120	diacylglycerol kinase (n-C12:0)	[c] : 12dgr120 + atp --> adp + h + pa120	Glycerophospholipid Metabolism	2.7.1.107	( Gmet_2369 or Gmet_2741 )
DAGK140	diacylglycerol kinase (n-C14:0)	[c] : 12dgr140 + atp --> adp + h + pa140	Glycerophospholipid Metabolism	2.7.1.107	( Gmet_2369 or Gmet_2741 )
DAGK141	diacylglycerol kinase (n-C14:1)	[c] : 12dgr141 + atp --> adp + h + pa141	Glycerophospholipid Metabolism	2.7.1.107	( Gmet_2369 or Gmet_2741 )
DAGK160	diacylglycerol kinase (n-C16:0)	[c] : 12dgr160 + atp --> adp + h + pa160	Glycerophospholipid Metabolism	2.7.1.107	( Gmet_2369 or Gmet_2741 )
DAGK161	diacylglycerol kinase (n-C16:1)	[c] : 12dgr161 + atp --> adp + h + pa161	Glycerophospholipid Metabolism	2.7.1.107	( Gmet_2369 or Gmet_2741 )
DAGK180	diacylglycerol kinase (n-C18:0)	[c] : 12dgr180 + atp --> adp + h + pa180	Glycerophospholipid Metabolism	2.7.1.107	( Gmet_2369 or Gmet_2741 )
DAGK181	diacylglycerol kinase (n-C18:1)	[c] : 12dgr181 + atp --> adp + h + pa181	Glycerophospholipid Metabolism	2.7.1.107	( Gmet_2369 or Gmet_2741 )
DALAt2pp	D-alanine transport in via proton symport (periplasm)	ala-D[p] + h[p] --> ala-D[c] + h[c]	Transport, Inner Membrane
DAPDC	diaminopimelate decarboxylase	[c] : 26dap-M + h --> co2 + lys-L	Amino Acid Metabolism	4.1.1.20	Gmet_0219
DAPE	diaminopimelate epimerase	[c] : 26dap-LL <==> 26dap-M	Amino Acid Metabolism	5.1.1.7	Gmet_2992
DASYN120	CDP-diacylglycerol synthetase (n-C12:0)	[c] : ctp + h + pa120 --> cdpdddecg + ppi	Glycerophospholipid Metabolism	2.7.7.41	Gmet_1255
DASYN140	CDP-diacylglycerol synthetase (n-C14:0)	[c] : ctp + h + pa140 --> cdpdtdecg + ppi	Glycerophospholipid Metabolism	2.7.7.41	Gmet_1255
DASYN141	CDP-diacylglycerol synthetase (n-C14:1)	[c] : ctp + h + pa141 --> cdpdtdec7eg + ppi	Glycerophospholipid Metabolism	2.7.7.41	Gmet_1255
DASYN160	CDP-diacylglycerol synthetase (n-C16:0)	[c] : ctp + h + pa160 --> cdpdhdecg + ppi	Glycerophospholipid Metabolism	2.7.7.41	Gmet_1255
DASYN161	CDP-diacylglycerol synthetase (n-C16:1)	[c] : ctp + h + pa161 --> cdpdhdec9eg + ppi	Glycerophospholipid Metabolism	2.7.7.41	Gmet_1255
DASYN180	CDP-diacylglycerol synthetase (n-C18:0)	[c] : ctp + h + pa180 --> cdpdodecg + ppi	Glycerophospholipid Metabolism	2.7.7.41	Gmet_1255
DASYN181	CDP-diacylglycerol synthetase (n-C18:1)	[c] : ctp + h + pa181 --> cdpdodec11eg + ppi	Glycerophospholipid Metabolism	2.7.7.41	Gmet_1255
DB4PS	3,4-Dihydroxy-2-butanone-4-phosphate synthase	[c] : ru5p-D --> db4p + for + h	Vitamins & Cofactor Biosynthesis		Gmet_1626
DBTS	dethiobiotin synthase	[c] : atp + co2 + dann --> adp + dtbt + (3) h + pi	Vitamins & Cofactor Biosynthesis	6.3.3.3	Gmet_1581
DCMPDAi	dCMP deaminase	[c] : dcmp + h + h2o --> dump + nh4	Nucleotide Metabolism	3.5.4.12	( Gmet_1622 or Gmet_0239 )
DDCAtexi	Fatty acid (dodecanoate) transport via facilitated irreversible diffusion (extracellular to periplasm)	ddca[e] --> ddca[p]	Cell Envelope Biosynthesis		Gmet_1535
DDPA	3-deoxy-D-arabino-heptulosonate 7-phosphate synthetase	[c] : e4p + h2o + pep --> 2dda7p + pi	Amino Acid Metabolism	4.1.2.15	( Gmet_0024 or Gmet_0346 or Gmet_2375 )
DGK1	deoxyguanylate kinase (dGMP:ATP)	[c] : atp + dgmp <==> adp + dgdp	Nucleotide Metabolism	2.7.4.8	Gmet_2327
DGUNC	diguanylate cyclase	[c] : (2) gtp --> cdigmp + (2) ppi	Nucleotide Metabolism		( Gmet_0043 or Gmet_0049 or Gmet_0069 or Gmet_0773 or Gmet_0840 or Gmet_1298 or Gmet_1706 or Gmet_1914 or Gmet_1917 or Gmet_2425 or Gmet_2721 or Gmet_2982 or Gmet_0700 or Gmet_0782 or Gmet_0957 or Gmet_0987 or Gmet_2629 or Gmet_3085 )
DHAD1	dihydroxy-acid dehydratase (2,3-dihydroxy-3-methylbutanoate)	[c] : 23dhmb --> 3mob + h2o	Amino Acid Metabolism	4.2.1.9	Gmet_1259
DHAD2	Dihydroxy-acid dehydratase (2,3-dihydroxy-3-methylpentanoate)	[c] : 23dhmp --> 3mop + h2o	Amino Acid Metabolism		Gmet_1259
DHDPRy	dihydrodipicolinate reductase (NADPH)	[c] : 23dhdp + h + nadph --> nadp + thdp	Amino Acid Metabolism	1.3.1.26	Gmet_0212
DHDPS	dihydrodipicolinate synthase	[c] : aspsa + pyr --> 23dhdp + h + (2) h2o	Amino Acid Metabolism	4.2.1.52	Gmet_0211
DHFR	dihydrofolate reductase	[c] : dhf + h + nadph <==> nadp + thf	Vitamins & Cofactor Biosynthesis	1.5.1.3	Gmet_2947
DHFS	dihydrofolate synthase	[c] : atp + dhpt + glu-L --> adp + dhf + h + pi	Vitamins & Cofactor Biosynthesis	6.3.2.12	Gmet_2475
DHNAOT4	1,4-dihydroxy-2-naphthoate octaprenyltransferase	[c] : dhna + h + octdp --> 2dmmql8 + co2 + ppi	Vitamins & Cofactor Biosynthesis		( Gmet_3393 and Gmet_3392 )
DHNAS	1,4-dihydroxy-6-naphthoate synthase	[c] : cdhxfut --> dhna + glyald	Vitamins & Cofactor Biosynthesis		Gmet_3380
DHNPA2r	dihydroneopterin aldolase reversible	[c] : dhnpt <==> 6hmhpt + gcald	Folate Metabolism	4.1.2.25	Gmet_0497
DHORD5	dihydroorotic acid (menaquinone-8)	[c] : dhor-S + mqn8 --> mql8 + orot	Nucleotide Metabolism	1.3.3.1	( Gmet_1841 and Gmet_1842 )
DHORTS	dihydroorotase	[c] : dhor-S + h2o <==> cbasp + h	Nucleotide Metabolism	3.5.2.3	Gmet_1770
DHPPDA2	diaminohydroxyphosphoribosylaminopryrimidine deaminase (25drapp)	[c] : 25drapp + h + h2o --> 5apru + nh4	Vitamins & Cofactor Biosynthesis	3.5.4.26	Gmet_1624
DHPS2	dihydropteroate synthase	[c] : 4abz + 6hmhptpp --> dhpt + ppi	Vitamins & Cofactor Biosynthesis	2.5.1.15	Gmet_1889
DHQD	3-dehydroquinate dehydratase	[c] : 3dhq <==> 3dhsk + h2o	Amino Acid Metabolism	4.2.1.10	Gmet_0981
DHQS	3-dehydroquinate synthase	[c] : 2dda7p --> 3dhq + pi	Amino Acid Metabolism	4.2.3.4	Gmet_0978
DHXFUTC	dehypoxanthinylfutalosine cyclase	[c] : (2) amet + dhxfut + (2) flxr --> cdhxfut + (2) dad-5 + (2) flxso + (2) met-L	Vitamins & Cofactor Biosynthesis		( Gmet_3390 or Gmet_3391 )
DLTO	succinyl:D-lactate coenzyme A transferase	[c] : lac-D + succoa <==> laccoa + succ	Anaplerotic Pathway		( Gmet_3044 or Gmet_1730 )
DMATT	dimethylallyltranstransferase	[c] : dmpp + ipdp --> grdp + ppi	Vitamins & Cofactor Biosynthesis	2.5.1.1	( Gmet_1935 or Gmet_2455 )
DMPPS	1-hydroxy-2-methyl-2-(E)-butenyl 4-diphosphate reductase (dmpp)	[c] : h + h2mb4p + nadh --> dmpp + h2o + nad	Vitamins & Cofactor Biosynthesis		Gmet_0866
DM_5DRIB	Sink needed to allow 5'-deoxyribose to leave system	[c] : 5drib -->
DM_AMOB	Sink needed to allow S-Adenosyl-4-methylthio-2-oxobutanoate to leave system	[c] : amob -->
DNMPPA	Dihydroneopterin monophosphate dephosphorylase	[c] : dhpmp + h2o --> dhnpt + pi	Vitamins & Cofactor Biosynthesis
DNTPPA	Dihydroneopterin triphosphate pyrophosphatase	[c] : ahdt + h2o --> dhpmp + h + ppi	Vitamins & Cofactor Biosynthesis		( Gmet_1790 or Gmet_1170 or Gmet_0048 )
DPCOAK	dephospho-CoA kinase	[c] : atp + dpcoa --> adp + coa + h	Vitamins & Cofactor Biosynthesis	2.7.1.24	Gmet_3026
DPLPTAT	diploptene adenosyltransferase and reductase	[c] : amet + dplpt + (2) flxr + h <==> ahop + (2) flxso + met-L	Other		Gmet_2823
DPR	2-dehydropantoate 2-reductase	[c] : 2dhp + h + nadph --> nadp + pant-R	Vitamins & Cofactor Biosynthesis	1.1.1.169	Gmet_2643
DTMPK	dTMP kinase	[c] : atp + dtmp <==> adp + dtdp	Nucleotide Metabolism	2.7.4.9	( Gmet_2318 or Gmet_3250 )
DUTPDP	dUTP diphosphatase	[c] : dutp + h2o --> dump + h + ppi	Nucleotide Metabolism	3.6.1.23	Gmet_1593
DXPRIi	1-deoxy-D-xylulose reductoisomerase	[c] : dxyl5p + h + nadph --> 2me4p + nadp	Vitamins & Cofactor Biosynthesis		Gmet_1256
DXPS	1-deoxy-D-xylulose 5-phosphate synthase	[c] : g3p + h + pyr --> co2 + dxyl5p	Vitamins & Cofactor Biosynthesis		( Gmet_1934 or Gmet_2822 )
E4PD	Erythrose 4-phosphate dehydrogenase	[c] : e4p + h2o + nad <==> 4per + (2) h + nadh	Vitamins & Cofactor Biosynthesis		Gmet_1946
EAR100x	enoyl-[acyl-carrier-protein] reductase (NADH) (n-C10:0)	[c] : h + nadh + tdec2eACP --> dcaACP + nad	Cell Envelope Biosynthesis	1.3.1.9	Gmet_2558
EAR100y	enoyl-[acyl-carrier-protein] reductase (NADPH) (n-C10:0)	[c] : h + nadph + tdec2eACP --> dcaACP + nadp	Cell Envelope Biosynthesis	1.3.1.10	Gmet_2558
EAR120x	enoyl-[acyl-carrier-protein] reductase (NADH) (n-C12:0)	[c] : h + nadh + tddec2eACP --> ddcaACP + nad	Cell Envelope Biosynthesis	1.3.1.9	Gmet_2558
EAR120y	enoyl-[acyl-carrier-protein] reductase (NADPH) (n-C12:0)	[c] : h + nadph + tddec2eACP --> ddcaACP + nadp	Cell Envelope Biosynthesis	1.3.1.10	Gmet_2558
EAR121x	enoyl-[acyl-carrier-protein] reductase (NADH) (n-C12:1)	[c] : h + nadh + t3c5ddeceACP --> cddec5eACP + nad	Cell Envelope Biosynthesis	1.3.1.9	Gmet_2558
EAR121y	enoyl-[acyl-carrier-protein] reductase (NADPH) (n-C12:1)	[c] : h + nadph + t3c5ddeceACP --> cddec5eACP + nadp	Cell Envelope Biosynthesis	1.3.1.10	Gmet_2558
EAR140x	enoyl-[acyl-carrier-protein] reductase (NADH) (n-C14:0)	[c] : h + nadh + tmrs2eACP --> myrsACP + nad	Cell Envelope Biosynthesis	1.3.1.9	Gmet_2558
EAR140y	enoyl-[acyl-carrier-protein] reductase (NADPH) (n-C14:0)	[c] : h + nadph + tmrs2eACP --> myrsACP + nadp	Cell Envelope Biosynthesis	1.3.1.10	Gmet_2558
EAR141x	enoyl-[acyl-carrier-protein] reductase (NADH) (n-C14:1)	[c] : h + nadh + t3c7mrseACP --> nad + tdeACP	Cell Envelope Biosynthesis	1.3.1.9	Gmet_2558
EAR141y	enoyl-[acyl-carrier-protein] reductase (NADPH) (n-C14:1)	[c] : h + nadph + t3c7mrseACP --> nadp + tdeACP	Cell Envelope Biosynthesis	1.3.1.10	Gmet_2558
EAR160x	enoyl-[acyl-carrier-protein] reductase (NADH) (n-C16:0)	[c] : h + nadh + tpalm2eACP --> nad + palmACP	Cell Envelope Biosynthesis	1.3.1.9	Gmet_2558
EAR160y	enoyl-[acyl-carrier-protein] reductase (NADPH) (n-C16:0)	[c] : h + nadph + tpalm2eACP --> nadp + palmACP	Cell Envelope Biosynthesis	1.3.1.10	Gmet_2558
EAR161x	enoyl-[acyl-carrier-protein] reductase (NADH) (n-C16:1)	[c] : h + nadh + t3c9palmeACP --> hdeACP + nad	Cell Envelope Biosynthesis	1.3.1.9	Gmet_2558
EAR161y	enoyl-[acyl-carrier-protein] reductase (NADPH) (n-C16:1)	[c] : h + nadph + t3c9palmeACP --> hdeACP + nadp	Cell Envelope Biosynthesis	1.3.1.10	Gmet_2558
EAR180x	enoyl-[acyl-carrier-protein] reductase (NADH) (n-C18:0)	[c] : h + nadh + toctd2eACP --> nad + ocdcaACP	Cell Envelope Biosynthesis	1.3.1.9	Gmet_2558
EAR180y	enoyl-[acyl-carrier-protein] reductase (NADPH) (n-C18:0)	[c] : h + nadph + toctd2eACP --> nadp + ocdcaACP	Cell Envelope Biosynthesis	1.3.1.10	Gmet_2558
EAR181x	enoyl-[acyl-carrier-protein] reductase (NADH) (n-C18:1)	[c] : h + nadh + t3c11vaceACP --> nad + octeACP	Cell Envelope Biosynthesis	1.3.1.9	Gmet_2558
EAR181y	enoyl-[acyl-carrier-protein] reductase (NADPH) (n-C18:1)	[c] : h + nadph + t3c11vaceACP --> nadp + octeACP	Cell Envelope Biosynthesis	1.3.1.10	Gmet_2558
EAR40x	enoyl-[acyl-carrier-protein] reductase (NADH) (n-C4:0)	[c] : but2eACP + h + nadh --> butACP + nad	Cell Envelope Biosynthesis	1.3.1.9	Gmet_2558
EAR40y	enoyl-[acyl-carrier-protein] reductase (NADPH) (n-C4:0)	[c] : but2eACP + h + nadph --> butACP + nadp	Cell Envelope Biosynthesis	1.3.1.10	Gmet_2558
EAR60x	enoyl-[acyl-carrier-protein] reductase (NADH) (n-C6:0)	[c] : h + nadh + thex2eACP --> hexACP + nad	Cell Envelope Biosynthesis	1.3.1.9	Gmet_2558
EAR60y	enoyl-[acyl-carrier-protein] reductase (NADPH) (n-C6:0)	[c] : h + nadph + thex2eACP --> hexACP + nadp	Cell Envelope Biosynthesis	1.3.1.10	Gmet_2558
EAR80x	enoyl-[acyl-carrier-protein] reductase (NADH) (n-C8:0)	[c] : h + nadh + toct2eACP --> nad + ocACP	Cell Envelope Biosynthesis	1.3.1.9	Gmet_2558
EAR80y	enoyl-[acyl-carrier-protein] reductase (NADPH) (n-C8:0)	[c] : h + nadph + toct2eACP --> nadp + ocACP	Cell Envelope Biosynthesis	1.3.1.10	Gmet_2558
ECOAH1	3-hydroxyacyl-CoA dehydratase (3-hydroxybutanoyl-CoA)	[c] : 3hbcoa <==> b2coa + h2o	Membrane Lipid Metabolism	4.2.1.17	( Gmet_1716 or Gmet_2071 or Gmet_2196 or Gmet_2224 or Gmet_2057 or Gmet_1572 or Gmet_2207 or Gmet_3305 or Gmet_2212 or Gmet_2195 or Gmet_3284 or Gmet_1575 or Gmet_2204 )
ECOAH2	3-hydroxyacyl-CoA dehydratase (3-hydroxyhexanoyl-CoA)	[c] : 3hhcoa <==> h2o + hx2coa	Membrane Lipid Metabolism	4.2.1.17	( Gmet_1716 or Gmet_2204 or Gmet_2196 or Gmet_1572 or Gmet_3284 or Gmet_2071 or Gmet_2207 or Gmet_2195 or Gmet_2212 or Gmet_2224 or Gmet_2057 or Gmet_3305 or Gmet_1575 )
ECOAH3	3-hydroxyacyl-CoA dehydratase (3-hydroxyoctanoyl-CoA)	[c] : 3hocoa <==> h2o + oc2coa	Membrane Lipid Metabolism	4.2.1.17	( Gmet_1716 or Gmet_2204 or Gmet_2196 or Gmet_1572 or Gmet_3284 or Gmet_2071 or Gmet_2207 or Gmet_2195 or Gmet_2212 or Gmet_2224 or Gmet_2057 or Gmet_3305 or Gmet_1575 )
ECOAH4	3-hydroxyacyl-CoA dehydratase (3-hydroxydecanoyl-CoA)	[c] : 3hdcoa <==> dc2coa + h2o	Membrane Lipid Metabolism	4.2.1.17	( Gmet_1716 or Gmet_2204 or Gmet_2196 or Gmet_1572 or Gmet_3284 or Gmet_2071 or Gmet_2207 or Gmet_2195 or Gmet_2212 or Gmet_2224 or Gmet_2057 or Gmet_3305 or Gmet_1575 )
ECOAH5	3-hydroxyacyl-CoA dehydratase (3-hydroxydodecanoyl-CoA)	[c] : 3hddcoa <==> dd2coa + h2o	Membrane Lipid Metabolism	4.2.1.17	( Gmet_1716 or Gmet_2071 or Gmet_2196 or Gmet_2224 or Gmet_2057 or Gmet_1572 or Gmet_2207 or Gmet_3305 or Gmet_2212 or Gmet_2195 or Gmet_3284 or Gmet_1575 or Gmet_2204 )
ECOAH6	3-hydroxyacyl-CoA dehydratase (3-hydroxytetradecanoyl-CoA)	[c] : 3htdcoa <==> h2o + td2coa	Membrane Lipid Metabolism	4.2.1.17	( Gmet_1716 or Gmet_2204 or Gmet_2196 or Gmet_1572 or Gmet_3284 or Gmet_2071 or Gmet_2207 or Gmet_2195 or Gmet_2212 or Gmet_2224 or Gmet_2057 or Gmet_3305 or Gmet_1575 )
ECOAH7	3-hydroxyacyl-CoA dehydratase (3-hydroxyhexadecanoyl-CoA)	[c] : 3hhdcoa <==> h2o + hdd2coa	Membrane Lipid Metabolism	4.2.1.17	( Gmet_1716 or Gmet_2204 or Gmet_2196 or Gmet_1572 or Gmet_3284 or Gmet_2071 or Gmet_2207 or Gmet_2195 or Gmet_2212 or Gmet_2224 or Gmet_2057 or Gmet_3305 or Gmet_1575 )
ECOAH8	3-hydroxyacyl-CoA dehydratase (3-hydroxyoctadecanoyl-CoA)	[c] : 3hodcoa <==> h2o + od2coa	Membrane Lipid Metabolism	4.2.1.17	( Gmet_1716 or Gmet_2071 or Gmet_2196 or Gmet_2224 or Gmet_2057 or Gmet_1572 or Gmet_2207 or Gmet_3305 or Gmet_2212 or Gmet_2195 or Gmet_3284 or Gmet_1575 or Gmet_2204 )
EDTXS1	Endotoxin Synthesis (lauroyl transferase)	[c] : ddcaACP + kdo2lipid4 --> ACP + kdo2lipid4L	Lipopolysaccharide Biosynthesis / Recycling		Gmet_0091
EDTXS1N	Endotoxin Synthesis (lauroyl transferase) (glucosediaminyl)	[c] : ddcaACP + kdo2lipid4n --> ACP + kdo2lipid4Ln	Lipopolysaccharide Biosynthesis / Recycling		Gmet_0091
EDTXS2	Endotoxin Synthesis (myristoyl transferase)	[c] : kdo2lipid4L + myrsACP --> ACP + lipa	Lipopolysaccharide Biosynthesis / Recycling
EDTXS2N	Endotoxin Synthesis (myristoyl transferase) (glucosediaminyl)	[c] : kdo2lipid4Ln + myrsACP --> ACP + lipan	Lipopolysaccharide Biosynthesis / Recycling
EGMEACPR	Enoylglutaryl-[ACP] methyl ester reductase	[c] : egmeACP + h + nadph --> gmeACP + nadp	Vitamins & Cofactor Biosynthesis	1.3.1.10	Gmet_2558
ELCYTI	Electrode Cytochrome interaction - Cathode (Electrons In)	[e] : elcr + omclo --> elco + omclr	Energy Metabolism
ELCYTO	Electrode Cytochrome interaction - Anode (Electrons Out)	[e] : elao + omchr --> elar + omcho	Energy Metabolism		( Gmet_0930 or Gmet_0557 or Gmet_0581 or Gmet_0558 )
ENO	enolase	[c] : 2pg <==> h2o + pep	Central Metabolism	4.2.1.11	Gmet_2372
EPMEACPR	Enoylpimeloyl-[ACP] methyl ester reductase	[c] : epmeACP + h + nadph --> nadp + pmeACP	Vitamins & Cofactor Biosynthesis	1.3.1.10	Gmet_2558
ETHSO3abcpp	ethanesulfonate transport via ABC system (periplasm)	atp[c] + ethso3[p] + h2o[c] --> adp[c] + ethso3[c] + h[c] + pi[c]	Transport, Inner Membrane		( ( Gmet_0996 and Gmet_0997 and Gmet_0998 ) or ( Gmet_1901 and Gmet_1899 and Gmet_1900 ) )
ETHSO3tex	ethanesulfonate transport via diffusion (extracellular to periplasm)	ethso3[e] <==> ethso3[p]	Transport, Outer Membrane		( Gmet_1832 or Gmet_2727 )
ETOHtex	ethanol transport via diffusion (extracellular to periplasm)	etoh[e] <==> etoh[p]	Transport, Outer Membrane		( Gmet_1832 or Gmet_2727 )
ETOHtrpp	ethanol reversible transport via diffusion (periplasm)	etoh[p] <==> etoh[c]	Transport, Inner Membrane
EX_2obut(e)	2-Oxobutanoate exchange	[e] : 2obut <==>
EX_3httdca(e)	3-hydroxy tetradecanoate (n-C14:0) exchange	[e] : 3httdca <==>
EX_3mb(e)	3-Methylbutanoic acid exchange	[e] : 3mb <==>
EX_4crsol(e)	p-Cresol exchange	[e] : 4crsol <==>
EX_4hba(e)	4-Hydroxy-benzyl alcohol exchange	[e] : 4hba <==>
EX_4hbald(e)	4-Hydroxybenzaldehyde exchange	[e] : 4hbald <==>
EX_4hbz(e)	4-Hydroxybenzoate exchange	[e] : 4hbz <==>
EX_Lcyst(e)	L-Cysteate exchange	[e] : Lcyst <==>
EX_ac(e)	Acetate exchange	[e] : ac <==>
EX_aso4(e)	arsenate exchange	[e] : aso4 <==>
EX_btoh(e)	butanol exchange	[e] : btoh <==>
EX_but(e)	Butyrate (n-C4:0) exchange	[e] : but <==>
EX_butso3(e)	butanesulfonate exchange	[e] : butso3 <==>
EX_bz(e)	Benzoate exchange	[e] : bz <==>
EX_bzal(e)	Benzaldehyde exchange	[e] : bzal <==>
EX_bzalc(e)	Benzyl alcohol exchange	[e] : bzalc <==>
EX_ca2(e)	Calcium exchange	[e] : ca2 <==>
EX_cd2(e)	Cadmium exchange	[e] : cd2 <==>
EX_cl(e)	Chloride exchange	[e] : cl <==>
EX_co2(e)	CO2 exchange	[e] : co2 <==>
EX_cobalt2(e)	Co2+ exchange	[e] : cobalt2 <==>
EX_cro4(e)	chromate exchange	[e] : cro4 <==>
EX_cu(e)	Cu+ exchange	[e] : cu <==>
EX_cu2(e)	Cu2+ exchange	[e] : cu2 <==>
EX_ddca(e)	Dodecanoate (n-C12:0) exchange	[e] : ddca <==>
EX_elao(e)	Electrode (oxidized) exchange	[e] : elao <==>
EX_elar(e)	Electrode (reduced) exchange	[e] : elar <==>
EX_elco(e)	Cathode (Oxidized) exchange	[e] : elco <==>
EX_elcr(e)	Cathode (reduced) exchange	[e] : elcr <==>
EX_ethso3(e)	ethanesulfonate exchange	[e] : ethso3 <==>
EX_etoh(e)	Ethanol exchange	[e] : etoh <==>
EX_fe2(e)	Fe2+ exchange	[e] : fe2 <==>
EX_fe3(e)	Fe3+ exchange	[e] : fe3 <==>
EX_for(e)	Formate exchange	[e] : for <==>
EX_galur(e)	D-Galacturonate exchange	[e] : galur <==>
EX_glcur(e)	D-Glucuronate exchange	[e] : glcur <==>
EX_glyc(e)	Glycerol exchange	[e] : glyc <==>
EX_gm1lipa(e)	4-Amino-4-deoxy-L-arabinose modified core oligosaccharide lipid A (G. metallireducens, variant 1) exchange	[e] : gm1lipa <==>
EX_gm1lipb(e)	4-Amino-4-deoxy-L-arabinose modified core oligosaccharide lipid B (G. metallireducens, variant 1) exchange	[e] : gm1lipb <==>
EX_gm2lipa(e)	4-Amino-4-deoxy-L-arabinose modified core oligosaccharide lipid A (G. metallireducens, variant 2) exchange	[e] : gm2lipa <==>
EX_gua(e)	Guanine exchange	[e] : gua <==>
EX_h(e)	H+ exchange	[e] : h <==>
EX_h2(e)	H2 exchange	[e] : h2 <==>
EX_h2o(e)	H2O exchange	[e] : h2o <==>
EX_hdca(e)	Hexadecanoate (n-C16:0) exchange	[e] : hdca <==>
EX_hdcea(e)	hexadecenoate (n-C16:1) exchange	[e] : hdcea <==>
EX_hxan(e)	Hypoxanthine exchange	[e] : hxan <==>
EX_ibt(e)	Isobutyrate exchange	[e] : ibt <==>
EX_ile-L(e)	L-Isoleucine exchange	[e] : ile-L <==>
EX_isetac(e)	Isethionic acid exchange	[e] : isetac <==>
EX_k(e)	K+ exchange	[e] : k <==>
EX_kdo2lipid4(e)	KDO(2)-lipid IV(A) exchange	[e] : kdo2lipid4 <==>
EX_kdo2lipid4b(e)	KDO(2)-lipid IV(B) exchange	[e] : kdo2lipid4b <==>
EX_leu-L(e)	L-Leucine exchange	[e] : leu-L <==>
EX_lipa(e)	KDO(2)-lipid (A) exchange	[e] : lipa <==>
EX_lipb(e)	KDO(2)-lipid (B) exchange	[e] : lipb <==>
EX_lys-L(e)	L-Lysine exchange	[e] : lys-L <==>
EX_meoh(e)	methanol exchange	[e] : meoh <==>
EX_mg2(e)	Mg exchange	[e] : mg2 <==>
EX_mn2(e)	Mn2+ exchange	[e] : mn2 <==>
EX_mn4(e)	Mn4+ exchange	[e] : mn4 <==>
EX_mobd(e)	Molybdate exchange	[e] : mobd <==>
EX_mso3(e)	methanesulfonate exchange	[e] : mso3 <==>
EX_n2(e)	N2 exchange	[e] : n2 <==>
EX_na1(e)	Sodium exchange	[e] : na1 <==>
EX_nh4(e)	Ammonia exchange	[e] : nh4 <==>
EX_ni2(e)	Ni2+ exchange	[e] : ni2 <==>
EX_no2(e)	Nitrite exchange	[e] : no2 <==>
EX_no3(e)	Nitrate exchange	[e] : no3 <==>
EX_ocdca(e)	octadecanoate (n-C18:0) exchange	[e] : ocdca <==>
EX_ocdcea(e)	octadecenoate (n-C18:1) exchange	[e] : ocdcea <==>
EX_oxa(e)	Oxalate exchange	[e] : oxa <==>
EX_phenol(e)	Phenol exchange	[e] : phenol <==>
EX_pi(e)	Phosphate exchange	[e] : pi <==>
EX_ppa(e)	Propionate exchange	[e] : ppa <==>
EX_ppoh(e)	Propanol exchange	[e] : ppoh <==>
EX_pta(e)	Pentanoate exchange	[e] : pta <==>
EX_pyr(e)	Pyruvate exchange	[e] : pyr <==>
EX_so3(e)	Sulfite exchange	[e] : so3 <==>
EX_so4(e)	Sulfate exchange	[e] : so4 <==>
EX_sulfac(e)	sulfoacetate exchange	[e] : sulfac <==>
EX_taur(e)	Taurine exchange	[e] : taur <==>
EX_tc4(e)	Technetium(IV) exchange	[e] : tc4 <==>
EX_tc7(e)	Technetium(VII) exchange	[e] : tc7 <==>
EX_tol(e)	Toluene exchange	[e] : tol <==>
EX_tsul(e)	Thiosulfate exchange	[e] : tsul <==>
EX_ttdca(e)	tetradecanoate (n-C14:0) exchange	[e] : ttdca <==>
EX_ttdcea(e)	tetradecenoate (n-C14:1) exchange	[e] : ttdcea <==>
EX_tungs(e)	tungstate exchange	[e] : tungs <==>
EX_u4(e)	Uranium(IV) exchange	[e] : u4 <==>
EX_u6(e)	Uranium(VI) exchange	[e] : u6 <==>
EX_v4(e)	Vanadium(IV) exchange	[e] : v4 <==>
EX_v5(e)	Vanadium(V) exchange	[e] : v5 <==>
EX_val-L(e)	L-Valine exchange	[e] : val-L <==>
EX_zn2(e)	Zinc exchange	[e] : zn2 <==>
FA100ACPHi	fatty-acyl-ACP hydrolase	[c] : dcaACP + h2o --> ACP + dca + h	Cell Envelope Biosynthesis	3.1.2.14	Gmet_2389
FA120ACPHi	fatty-acyl-ACP hydrolase	[c] : ddcaACP + h2o --> ACP + ddca + h	Cell Envelope Biosynthesis	3.1.2.14	Gmet_2389
FA140ACPHi	fatty-acyl-ACP hydrolase	[c] : h2o + myrsACP --> ACP + h + ttdca	Cell Envelope Biosynthesis	3.1.2.14	Gmet_2389
FA141ACPHi	fatty-acyl-ACP hydrolase	[c] : h2o + tdeACP --> ACP + h + ttdcea	Cell Envelope Biosynthesis	3.1.2.14	Gmet_2389
FA160ACPHi	fatty-acyl-ACP hydrolase	[c] : h2o + palmACP --> ACP + h + hdca	Cell Envelope Biosynthesis	3.1.2.14	Gmet_2389
FA161ACPHi	fatty-acyl-ACP hydrolase	[c] : h2o + hdeACP --> ACP + h + hdcea	Cell Envelope Biosynthesis	3.1.2.14	Gmet_2389
FA80ACPHi	fatty-acyl-ACP hydrolase	[c] : h2o + ocACP --> ACP + h + octa	Cell Envelope Biosynthesis	3.1.2.14	Gmet_2389
FACOAE140	fatty-acid-CoA thioesterase (tetradecanoate)	[c] : h2o + tdcoa --> coa + h + ttdca	Glycerophospholipid Metabolism		Gmet_0769
FACOAE160	fatty-acid-CoA thioesterase (hexadecanoate)	[c] : h2o + pmtcoa --> coa + h + hdca	Glycerophospholipid Metabolism		Gmet_0769
FACOAE161	fatty-acid-CoA thioesterase (hexadecenoate)	[c] : h2o + hdcoa --> coa + h + hdcea	Glycerophospholipid Metabolism		Gmet_0769
FACOAL100t2pp	fatty-acid-CoA ligase (decanoate transport via vectoral Co-A coupling)	atp[c] + coa[c] + dca[p] + h[p] --> amp[c] + dcacoa[c] + h[c] + ppi[c]	Membrane Lipid Metabolism	6.2.1.3	( Gmet_0256 or Gmet_2229 or Gmet_2692 or Gmet_2246 or Gmet_1469 or Gmet_2252 )
FACOAL120t2pp	fatty-acid-CoA ligase (dodecanoate transport via vectoral Co-A coupling)	atp[c] + coa[c] + ddca[p] + h[p] --> amp[c] + ddcacoa[c] + h[c] + ppi[c]	Membrane Lipid Metabolism	6.2.1.3	( Gmet_0256 or Gmet_2229 or Gmet_2692 or Gmet_2246 or Gmet_1469 or Gmet_2252 )
FACOAL140t2pp	fatty-acid-CoA ligase (tetradecanoate transport via vectoral Co-A coupling)	atp[c] + coa[c] + h[p] + ttdca[p] --> amp[c] + h[c] + ppi[c] + tdcoa[c]	Membrane Lipid Metabolism	6.2.1.3	( Gmet_0256 or Gmet_2229 or Gmet_2692 or Gmet_2246 or Gmet_1469 or Gmet_2252 )
FACOAL141t2pp	fatty-acid-CoA ligase (tetradecenoate transport via vectoral Co-A coupling)	atp[c] + coa[c] + h[p] + ttdcea[p] --> amp[c] + h[c] + ppi[c] + tdecoa[c]	Membrane Lipid Metabolism	6.2.1.3	( Gmet_0256 or Gmet_2229 or Gmet_2692 or Gmet_2246 or Gmet_1469 or Gmet_2252 )
FACOAL160t2pp	fatty-acid-CoA ligase (hexadecanoate transport via vectoral Co-A coupling)	atp[c] + coa[c] + h[p] + hdca[p] --> amp[c] + h[c] + pmtcoa[c] + ppi[c]	Membrane Lipid Metabolism	6.2.1.3	( Gmet_0256 or Gmet_2229 or Gmet_2692 or Gmet_2246 or Gmet_1469 or Gmet_2252 )
FACOAL161t2pp	fatty-acid-CoA ligase (hexadecenoate transport via vectoral Co-A coupling)	atp[c] + coa[c] + h[p] + hdcea[p] --> amp[c] + h[c] + hdcoa[c] + ppi[c]	Membrane Lipid Metabolism	6.2.1.3	( Gmet_0256 or Gmet_2229 or Gmet_2692 or Gmet_2246 or Gmet_1469 or Gmet_2252 )
FACOAL180t2pp	fatty-acid-CoA ligase (octadecanoate transport via vectoral Co-A coupling)	atp[c] + coa[c] + h[p] + ocdca[p] --> amp[c] + h[c] + ppi[c] + stcoa[c]	Membrane Lipid Metabolism	6.2.1.3	( Gmet_0256 or Gmet_2229 or Gmet_2692 or Gmet_2246 or Gmet_1469 or Gmet_2252 )
FACOAL181t2pp	fatty-acid-CoA ligase (octadecenoate transport via vectoral Co-A coupling)	atp[c] + coa[c] + h[p] + ocdcea[p] --> amp[c] + h[c] + odecoa[c] + ppi[c]	Membrane Lipid Metabolism	6.2.1.3	( Gmet_0256 or Gmet_2229 or Gmet_2692 or Gmet_2246 or Gmet_1469 or Gmet_2252 )
FACOAL40It2pp	fatty-acid--CoA ligase (isobutanoate transport via vectoral Co-A coupling)	atp[c] + coa[c] + h[p] + ibt[p] --> amp[c] + h[c] + ibcoa[c] + ppi[c]	Transport, Inner Membrane	6.2.1.3	Gmet_2020
FACOAL40t2pp	fatty-acid--CoA ligase (butanoate transport via vectoral Co-A coupling)	atp[c] + but[p] + coa[c] + h[p] --> amp[c] + btcoa[c] + h[c] + ppi[c]	Transport, Inner Membrane	6.2.1.3	Gmet_2020
FACOAL50It2pp	fatty-acid--CoA ligase (isovalerate transport via vectoral Co-A coupling)	3mb[p] + atp[c] + coa[c] + h[p] --> amp[c] + h[c] + ivcoa[c] + ppi[c]	Transport, Inner Membrane	6.2.1.3	Gmet_2020
FACOAL50t2pp	fatty-acid--CoA ligase (pentanoate / valerate transport via vectoral Co-A coupling)	atp[c] + coa[c] + h[p] + pta[p] --> amp[c] + h[c] + ppi[c] + ptcoa[c]	Transport, Inner Membrane	6.2.1.3	Gmet_2020
FACOAL60t2pp	fatty-acid-CoA ligase (hexanoate transport via vectoral Co-A coupling)	atp[c] + coa[c] + h[p] + hxa[p] --> amp[c] + h[c] + hxcoa[c] + ppi[c]	Membrane Lipid Metabolism	6.2.1.3	( Gmet_0256 or Gmet_2229 or Gmet_2692 or Gmet_2246 or Gmet_1469 or Gmet_2252 )
FACOAL80t2pp	fatty-acid-CoA ligase (octanoate transport via vectoral Co-A coupling)	atp[c] + coa[c] + h[p] + octa[p] --> amp[c] + h[c] + occoa[c] + ppi[c]	Membrane Lipid Metabolism	6.2.1.3	( Gmet_0256 or Gmet_2229 or Gmet_2692 or Gmet_2246 or Gmet_1469 or Gmet_2252 )
FADMQOR	Menaquinone:FAD oxidoreductase	[c] : fadh2 + mqn8 --> fad + mql8	Energy Metabolism		( ( ( Gmet_0683 and Gmet_0684 ) and Gmet_0685 ) or ( ( Gmet_2066 and Gmet_2067 ) and Gmet_2065 ) or ( ( Gmet_2257 and Gmet_2258 ) and Gmet_2255 ) or ( ( Gmet_2152 and Gmet_2153 ) and Gmet_2070 ) or ( ( Gmet_1525 and Gmet_1526 ) and Gmet_1527 ) or ( ( Gmet_2262 and Gmet_2263 ) and Gmet_2264 ) or ( ( Gmet_1712 and Gmet_1713 ) and Gmet_1714 ) or ( ( Gmet_2265 and Gmet_2266 ) and Gmet_2267 ) )
FBA	fructose-bisphosphate aldolase	[c] : fdp <==> dhap + g3p	Central Metabolism	4.1.2.13	( Gmet_1761 or Gmet_2383 )
FBP	fructose-bisphosphatase	[c] : fdp + h2o --> f6p + pi	Central Metabolism	3.1.3.11	Gmet_1921
FCLT	Ferrochelatase	[c] : fe2 + ppp9 --> (2) h + pheme	Vitamins & Cofactor Biosynthesis	4.99.1.1	Gmet_0019
FDH5r2pp	Formate Dehydrogenase (menaquinone-8) (periplasm) 2 protons	for[p] + (3) h[c] + mqn8[c] <==> co2[p] + (2) h[p] + mql8[c]	Energy Metabolism	1.2.2.1	( Gmet_1004 and Gmet_1059 and Gmet_1060 and Gmet_1061 )
FE2Gabcpp	iron (II) transport via ABC system (GTP) (periplasm)	fe2[p] + gtp[c] + h2o[c] --> fe2[c] + gdp[c] + h[c] + pi[c]	Transport, Inner Membrane		Gmet_2444
FE2t4pp	iron(II) transport out via antiport (periplasm)	fe2[c] + h[p] + k[p] --> fe2[p] + h[c] + k[c]	Transport, Inner Membrane		( ( ( Gmet_3507 and Gmet_3508 and Gmet_3509 ) and Gmet_3071 ) or ( ( Gmet_3507 and Gmet_3508 and Gmet_3509 ) and Gmet_0858 ) or ( ( Gmet_1547 and Gmet_1548 and Gmet_1549 ) and Gmet_0858 ) or ( ( Gmet_1547 and Gmet_1548 and Gmet_1549 ) and Gmet_3071 ) )
FE2tex	iron (II) transport via diffusion (extracellular to periplasm)	fe2[e] <==> fe2[p]	Transport, Outer Membrane		( Gmet_1832 or Gmet_2727 )
FE3Gabcpp	iron (III) transport via ABC system (GTP) (periplasm)	fe3[p] + gtp[c] + h2o[c] --> fe3[c] + gdp[c] + h[c] + pi[c]	Transport, Inner Membrane		Gmet_2444
FE3tex	iron (III) transport via diffusion (extracellular to periplasm)	fe3[e] <==> fe3[p]	Transport, Outer Membrane		( Gmet_1832 or Gmet_2727 )
FERCYT	Fe (III) Reductase: G sulfurreducens	[e] : fe3 + omchr --> fe2 + omcho	Metal Respiration		( Gmet_0581 or Gmet_0557 or Gmet_0558 or Gmet_0930 )
FESD1s	iron-sulfur cluster damage (peroxide, spontaneous)	[c] : (2) 4fe4s + (2) h + h2o2 --> (2) 3fe4s + (2) fe3 + (2) h2o	Spontaneous Reaction		s_0001
FESD2s	iron-sulfur cluster damage (nitrous oxide, spontaneous)	[c] : (2) 4fe4s + (2) h + (2) no --> (2) 3fe4s + (2) fe3 + h2o + n2o	Spontaneous Reaction		s_0001
FESR	iron-sulfur cluster repair	[c] : 3fe4s + fe2 --> 4fe4s	Vitamins & Cofactor Biosynthesis		Gmet_3494
FLNDPR2r	Flavodoxin : nadp reductase	[c] : (2) flxr + h + nadh + (2) nadp <==> (2) flxso + nad + (2) nadph	Energy Metabolism	1.18.1.2	( Gmet_3022 and Gmet_3023 )
FMETTRS	Methionyl-tRNA formyltransferase	[c] : 10fthf + mettrna --> fmettrna + h + thf	Other	2.1.2.9	Gmet_3339
FMNAT	FMN adenylyltransferase	[c] : atp + fmn + h --> fad + ppi	Vitamins & Cofactor Biosynthesis	2.7.7.2	Gmet_1388
FOLR2	folate reductase	[c] : fol + nadph --> dhf + nadp	Vitamins & Cofactor Biosynthesis	1.5.1.3	Gmet_2947
FORt2rpp	formate transport via proton symport (periplasm)	for[p] + h[p] <==> for[c] + h[c]	Transport, Inner Membrane
FORtex	formate transport via diffusion (extracellular to periplasm)	for[e] <==> for[p]	Transport, Outer Membrane		( Gmet_1832 or Gmet_2727 )
FRD2rpp	Fumarate reductase / succinate dehydrogenase (irreversible) (periplasmic, membrane potential dissipating)	(2) h[p] + mqn8[c] + succ[c] <==> fum[c] + (2) h[c] + mql8[c]	Central Metabolism	1.3.99.1	( ( Gmet_2395 and Gmet_2396 and Gmet_2397 ) or ( Gmet_0308 and Gmet_0309 and Gmet_0310 ) )
FRDPPCR2	Ferredoxin cytochrome c reductase ( 2 protons)	fdxo-4:2[c] + (2) h[p] + (2) ppc1r[p] <==> fdxr-4:2[c] + (2) h[c] + (2) ppc1o[p]	Energy Metabolism		( Gmet_1241 or Gmet_1033 or Gmet_0148 or Gmet_3492 or Gmet_3170 )
FRNDPR2r	Ferredoxin : nadp reductase	[c] : fdxr-4:2 + h + nadh + (2) nadp <==> fdxo-4:2 + nad + (2) nadph	Energy Metabolism	1.18.1.2	( Gmet_3022 and Gmet_3023 )
FTHFCL	5-formethyltetrahydrofolate cyclo-ligase	[c] : 5fthf + atp --> adp + methf + pi	Vitamins & Cofactor Biosynthesis	6.3.3.2	Gmet_1179
FUM	fumarase	[c] : fum + h2o <==> mal-L	Central Metabolism	4.2.1.2	Gmet_2570
FUTH	futalosine hydrolase	[c] : fut + h2o --> dhxfut + hxan	Vitamins & Cofactor Biosynthesis		Gmet_3381
FUTS	futalosine synthase	[c] : chor + h + imp + pep --> co2 + fut + (2) pi + pyr	Vitamins & Cofactor Biosynthesis		Gmet_0986
G1PACT	glucosamine-1-phosphate N-acetyltransferase	[c] : accoa + gam1p --> acgam1p + coa + h	Cell Envelope Biosynthesis	2.3.1.157	Gmet_0103
G1PTT	glucose-1-phosphate thymidylyltransferase	[c] : dttp + g1p + h --> dtdpglu + ppi	Cell Envelope Biosynthesis	2.7.7.24	Gmet_0924
G1SAT	glutamate-1-semialdehyde aminotransferase	[c] : glu1sa <==> 5aop	Vitamins & Cofactor Biosynthesis	5.4.3.8	Gmet_3356
G3PD1	glycerol-3-phosphate dehydrogenase (NAD)	[c] : glyc3p + nad <==> dhap + h + nadh	Central Metabolism	1.1.1.94	Gmet_0008
G3PD2	glycerol-3-phosphate dehydrogenase (NADP)	[c] : glyc3p + nadp <==> dhap + h + nadph	Central Metabolism	1.1.1.94	Gmet_0008
G3PDr	glycerol-3-phosphate dehydrogenase (FAD)	[c] : fad + glyc3p <==> dhap + fadh2	Central Metabolism	1.1.99.5	Gmet_1677
G5SADs	L-glutamate 5-semialdehyde dehydratase (spontaneous)	[c] : glu5sa --> 1pyr5c + h + h2o	Amino Acid Metabolism		s_0001
G5SD	glutamate-5-semialdehyde dehydrogenase	[c] : glu5p + h + nadph --> glu5sa + nadp + pi	Amino Acid Metabolism	1.2.1.41	Gmet_3199
G6PDH2r	glucose 6-phosphate dehydrogenase	[c] : g6p + nadp <==> 6pgl + h + nadph	Central Metabolism	1.1.1.49	Gmet_2619
GALU	UTP-glucose-1-phosphate uridylyltransferase	[c] : g1p + h + utp <==> ppi + udpg	Cell Envelope Biosynthesis	2.7.7.9	Gmet_1159
GALURt2pp	galacturonate transport in via proton symport (periplasm)	galur[p] + h[p] --> galur[c] + h[c]	Transport, Inner Membrane		Gmet_3221
GALURtex	D-galacturonate transport via diffusion (extracellular to periplasm)	galur[e] <==> galur[p]	Transport, Outer Membrane		( Gmet_1832 or Gmet_2727 )
GAPD	glyceraldehyde-3-phosphate dehydrogenase	[c] : g3p + nad + pi <==> 13dpg + h + nadh	Central Metabolism	1.2.1.12	( Gmet_1946 or Gmet_1211 )
GARFT	phosphoribosylglycinamide formyltransferase	[c] : 10fthf + gar <==> fgam + h + thf	Nucleotide Metabolism	2.1.2.2	Gmet_1845
GART	GAR transformylase-T	[c] : atp + for + gar --> adp + fgam + h + pi	Nucleotide Metabolism		Gmet_3193
GCALDD	Glycolaldehyde dehydrogenase	[c] : gcald + h2o + nad --> glyclt + (2) h + nadh	Alternate Carbon Metabolism	1.2.1.21
GCCa	glycine-cleavage complex	[c] : gly + h + lpro --> alpro + co2	Folate Metabolism	1.4.4.2	( Gmet_3154 and ( Gmet_3152 and Gmet_3153 ) )
GCCb	glycine cleavage complex	[c] : alpro + thf --> dhlpro + mlthf + nh4	Amino Acid Metabolism	2.1.2.10	Gmet_3155
GCCc	glycine-cleavage complex	[c] : dhlpro + nad --> h + lpro + nadh	Amino Acid Metabolism	1.8.1.4	( Gmet_1896 or Gmet_2764 )
GDMANE	GDP-4-dehydro-6-deoxy-D-mannose epimerase	[c] : gdpddman --> gdpofuc	Cell Envelope Biosynthesis		Gmet_1312
GDPDPK	GDP diphosphokinase	[c] : atp + gdp --> amp + h + ppgpp	Nucleotide Metabolism		Gmet_2325
GDPTPDP	guanosine 3'-diphosphate 5'-triphosphate 3'-diphosphatase	[c] : gdptp + h2o --> gtp + ppi	Nucleotide Metabolism	3.1.7.2	Gmet_2399
GF6PTA	glutamine-fructose-6-phosphate transaminase	[c] : f6p + gln-L --> gam6p + glu-L	Cell Envelope Biosynthesis	2.6.1.16	( Gmet_1487 or Gmet_0104 )
GHBDHy	gamma-hydroxybutyrate dehydrogenase (NADPH)	[c] : h + nadph + sucsal <==> ghb + nadp	Central Metabolism		Gmet_3011
GHMT2r	glycine hydroxymethyltransferase, reversible	[c] : ser-L + thf <==> gly + h2o + mlthf	Amino Acid Metabolism	2.1.2.1	Gmet_1605
GK1	guanylate kinase (GMP:ATP)	[c] : atp + gmp <==> adp + gdp	Nucleotide Metabolism	2.7.4.8	Gmet_2327
GLA	UDP-galacturonate 4-epimerase	[c] : nad + udpgalur <==> (2) h + nadh + udpglcur	Lipopolysaccharide Biosynthesis / Recycling	5.1.3.6	Gmet_2330
GLCP	glycogen phosphorylase	[c] : glycogen + pi --> g1p	Carbohydrate Metabolism	2.4.1.1	( Gmet_0940 or Gmet_3159 or Gmet_2767 )
GLCS1	glycogen synthase (ADPGlc)	[c] : adpglc --> adp + glycogen + h	Carbohydrate Metabolism	2.4.1.21	( Gmet_3175 or Gmet_0707 )
GLCTR4	glucosyltransferase (LPS core synthesis) (glucosyl-(1->4Hep1)-heptosyl-(1->3)-heptosyl-(1->5)-kdo2-lipidA)	[c] : hhlipa + udpg --> ghhlipa + h + udp	Lipopolysaccharide Biosynthesis / Recycling		Gmet_2344
GLCTR4N	glucosyltransferase (LPS core synthesis) (glucosediamine) (glucosyl-(1->4Hep1)-heptosyl-(1->3)-heptosyl-(1->5)-kdo2-lipidA)	[c] : hhlipan + udpg --> ghhlipan + h + udp	Lipopolysaccharide Biosynthesis / Recycling		Gmet_2344
GLCURt2pp	D-glucuronate transport via proton symport (periplasm)	glcur[p] + h[p] --> glcur[c] + h[c]	Transport, Inner Membrane		Gmet_3221
GLCURtex	D-glucuronat transport via diffusion (extracellular to periplasm)	glcur[e] <==> glcur[p]	Transport, Outer Membrane		( Gmet_1832 or Gmet_2727 )
GLGC	glucose-1-phosphate adenylyltransferase	[c] : atp + g1p + h --> adpglc + ppi	Central Metabolism	2.7.7.27	Gmet_2768
GLNS	glutamine synthetase	[c] : atp + glu-L + nh4 --> adp + gln-L + h + pi	Amino Acid Metabolism	6.3.1.2	Gmet_1352
GLNTRS	Glutaminyl-tRNA synthetase	[c] : atp + gln-L + trnagln --> amp + glntrna + ppi	Amino Acid Metabolism	6.1.1.18	( Gmet_0058 or ( Gmet_0073 and Gmet_0075 and Gmet_0076 ) )
GLU5K	glutamate 5-kinase	[c] : atp + glu-L --> adp + glu5p	Amino Acid Metabolism	2.7.2.11	Gmet_3198
GLUDy	glutamate dehydrogenase (NADP)	[c] : glu-L + h2o + nadp <==> akg + h + nadph + nh4	Amino Acid Metabolism	1.4.1.4	Gmet_1186
GLUPRT	glutamine phosphoribosyldiphosphate amidotransferase	[c] : gln-L + h2o + prpp --> glu-L + ppi + pram	Nucleotide Metabolism	2.4.2.14	Gmet_1939
GLUR	glutamate racemase	[c] : glu-D <==> glu-L	Cell Envelope Biosynthesis	5.1.1.3	Gmet_0547
GLUSx	glutamate synthase (NADH2)	[c] : akg + gln-L + h + nadh --> (2) glu-L + nad	Amino Acid Metabolism	1.4.1.14	( Gmet_1752 and Gmet_1753 and Gmet_1754 and Gmet_1755 and Gmet_1756 )
GLUSz	glutamate synthase (Ferredoxin)	[c] : akg + fdxr-4:2 + gln-L + (2) h --> fdxo-4:2 + (2) glu-L	Amino Acid Metabolism	1.4.7.1	Gmet_0147
GLUTCOADHc	glutaryl-CoA dehydrogenase (citosol)	[c] : fad + glutcoa + h --> b2coa + co2 + fadh2	Aromatic Compound degradation	1.3.99.7	Gmet_2075
GLUTRR	glutamyl-tRNA reductase	[c] : glutrna + h + nadph --> glu1sa + nadp + trnaglu	Vitamins & Cofactor Biosynthesis		Gmet_3233
GLUTRS	Glutamyl-tRNA synthetase	[c] : atp + glu-L + trnaglu --> amp + glutrna + ppi	Vitamins & Cofactor Biosynthesis	6.1.1.17	Gmet_1736
GLYCLTDx	Glycolate dehydrogenase (NAD)	[c] : glx + h + nadh --> glyclt + nad	Alternate Carbon Metabolism		Gmet_3011
GLYCTO3	Glycolate oxidase	[c] : glyclt + mqn8 --> glx + mql8	Alternate Carbon Metabolism		( Gmet_3245 and Gmet_3246 )
GLYCtex	glycerol transport via diffusion (extracellular to periplasm)	glyc[e] <==> glyc[p]	Transport, Inner Membrane		( Gmet_1832 or Gmet_2727 )
GLYCtpp	glycerol transport via channel (periplasm)	glyc[c] <==> glyc[p]	Transport, Inner Membrane
GLYK	glycerol kinase	[c] : atp + glyc --> adp + glyc3p + h	Central Metabolism	2.7.1.30	Gmet_1676
GLYTA	glycine transaminase	[c] : glu-L + glx <==> akg + gly	Alternate Carbon Metabolism		Gmet_3173
GLYTRS	Glycyl-tRNA synthetase	[c] : atp + gly + trnagly --> amp + glytrna + ppi	Amino Acid Metabolism	6.1.1.14	( Gmet_2941 and Gmet_2942 )
GM1LIPA3ODAex	Geobacter metallireducens Lipid A (variant 1) 3-O-deacetylase (n-C14:0) (extracellular membrane)	[e] : gm1lipa + h2o --> 3httdca + gm1lipb + h	Lipopolysaccharide Biosynthesis / Recycling		Gmet_1704
GM1LIPAabcpp	Geobacter metallireucens modelified lipid A transport via ABC system (periplasm)	atp[c] + h2o[c] + hghhlipa[c] --> adp[c] + h[c] + hghhlipa[p] + pi[c]	Lipopolysaccharide Biosynthesis / Recycling		Gmet_2349
GM1LIPAabctex	G. metallireducens core lipid A transport via ABC system (periplasm to extracellular)	atp[c] + gm1lipa[p] + h2o[c] --> adp[c] + gm1lipa[e] + h[c] + pi[c]	Lipopolysaccharide Biosynthesis / Recycling		( Gmet_1281 and Gmet_1282 and Gmet_1280 and Gmet_2474 and Gmet_2299 and Gmet_1249 and Gmet_1248 )
GM2LIPAabcpp	Geobacter metallireucens modelified lipid A transport via ABC system (periplasm)	atp[c] + h2o[c] + hghhlipan[c] --> adp[c] + h[c] + hghhlipan[p] + pi[c]	Lipopolysaccharide Biosynthesis / Recycling		Gmet_2349
GM2LIPAabctex	G. metallireducens core lipid A transport via ABC system (periplasm to extracellular)	atp[c] + gm2lipa[p] + h2o[c] --> adp[c] + gm2lipa[e] + h[c] + pi[c]	Lipopolysaccharide Biosynthesis / Recycling		( Gmet_1281 and Gmet_1282 and Gmet_1280 and Gmet_2474 and Gmet_2299 and Gmet_1249 and Gmet_1248 )
GMAND	GDP-D-mannose dehydratase	[c] : gdpmann --> gdpddman + h2o	Cell Envelope Biosynthesis	4.2.1.47	( Gmet_1488 or Gmet_1311 )
GMHEPAT	D-glycero-D-manno-hepose 1-phosphate adenyltransferase	[c] : atp + gmhep1p + h --> adphep-DD + ppi	Lipopolysaccharide Biosynthesis / Recycling		Gmet_0922
GMHEPK	D-glycero-D-manno-heptose 7-phosphate kinase	[c] : atp + gmhep7p --> adp + gmhep17bp + h	Lipopolysaccharide Biosynthesis / Recycling		Gmet_0922
GMHEPPA	D-glycero-D-manno-heptose 1,7-bisphosphate phosphatase	[c] : gmhep17bp + h2o --> gmhep1p + pi	Lipopolysaccharide Biosynthesis / Recycling		Gmet_0923
GMPS2	GMP synthase	[c] : atp + gln-L + h2o + xmp --> amp + glu-L + gmp + (2) h + ppi	Nucleotide Metabolism	6.3.5.2	Gmet_2292
GND	phosphogluconate dehydrogenase	[c] : 6pgc + nadp --> co2 + nadph + ru5p-D	Central Metabolism	1.1.1.44	Gmet_2620
GOFUCR	GDP-4-oxo-L-fucose reductase	[c] : gdpofuc + h + nadph --> gdpfuc + nadp	Cell Envelope Biosynthesis		Gmet_1312
GRTT	geranyltranstransferase	[c] : grdp + ipdp --> frdp + ppi	Vitamins & Cofactor Biosynthesis	2.5.1.10	( Gmet_1935 or Gmet_2455 )
GTPCI	GTP cyclohydrolase I	[c] : gtp + h2o --> ahdt + for + h	Vitamins & Cofactor Biosynthesis	3.5.4.16	Gmet_3074
GTPCII2	GTP cyclohydrolase II (25drapp)	[c] : gtp + (3) h2o --> 25drapp + for + (2) h + ppi	Vitamins & Cofactor Biosynthesis		Gmet_1626
GTPDPK	GTP diphosphokinase	[c] : atp + gtp --> amp + gdptp + h	Nucleotide Metabolism	2.7.6.5	Gmet_2325
GUAPRTr	guanine phosphoribosyltransferase	[c] : gua + prpp <==> gmp + ppi	Nucleotide Metabolism	2.4.2.8	Gmet_2716
GUAt2pp	guanine transport in via proton symport (periplasm)	gua[p] + h[p] --> gua[c] + h[c]	Transport, Inner Membrane		Gmet_2715
GUAtex	Guanine transport via diffusion (extracellular to periplasm)	gua[e] <==> gua[p]	Transport, Outer Membrane		( Gmet_1832 or Gmet_2727 )
GUI1	glucuronate isomerase (D-glucuronate)	[c] : glcur <==> fruur	Alternate Carbon Metabolism	5.3.1.12	Gmet_0451
GUI2	glucuronate isomerase (D-galacturonate)	[c] : galur <==> tagur	Alternate Carbon Metabolism	5.3.1.12	Gmet_0451
H2Otex	H2O transport via diffusion (extracellular to periplasm)	h2o[e] <==> h2o[p]	Transport, Outer Membrane		( Gmet_1832 or Gmet_2727 )
H2Otpp	H2O transport via diffusion (periplasm)	h2o[p] <==> h2o[c]	Transport, Inner Membrane
H2tex	hydrogen transport via diffusion (extracellular to periplasm)	h2[e] <==> h2[p]	Transport, Outer Membrane		( Gmet_1832 or Gmet_2727 )
H2tpp	hydrogen transport diffusion (periplasm)	h2[p] <==> h2[c]	Transport, Inner Membrane
HACD1	3-hydroxyacyl-CoA dehydrogenase (acetoacetyl-CoA)	[c] : aacoa + h + nadh <==> 3hbcoa + nad	Membrane Lipid Metabolism	1.1.1.35	( Gmet_2203 or Gmet_1717 or Gmet_2072 or Gmet_2269 )
HACD2	3-hydroxyacyl-CoA dehydrogenase (3-oxohexanoyl-CoA)	[c] : 3ohcoa + h + nadh <==> 3hhcoa + nad	Membrane Lipid Metabolism	1.1.1.35	( Gmet_2203 or Gmet_1717 or Gmet_2072 or Gmet_2269 )
HACD3	3-hydroxyacyl-CoA dehydrogenase (3-oxooctanoyl-CoA)	[c] : 3oocoa + h + nadh <==> 3hocoa + nad	Membrane Lipid Metabolism	1.1.1.35	( Gmet_2203 or Gmet_1717 or Gmet_2072 or Gmet_2269 )
HACD4	3-hydroxyacyl-CoA dehydrogenase (3-oxodecanoyl-CoA)	[c] : 3odcoa + h + nadh <==> 3hdcoa + nad	Membrane Lipid Metabolism	1.1.1.35	( Gmet_2203 or Gmet_1717 or Gmet_2072 or Gmet_2269 )
HACD5	3-hydroxyacyl-CoA dehydrogenase (3-oxododecanoyl-CoA)	[c] : 3oddcoa + h + nadh <==> 3hddcoa + nad	Membrane Lipid Metabolism	1.1.1.35	( Gmet_2203 or Gmet_1717 or Gmet_2072 or Gmet_2269 )
HACD6	3-hydroxyacyl-CoA dehydrogenase (3-oxotetradecanoyl-CoA)	[c] : 3otdcoa + h + nadh <==> 3htdcoa + nad	Membrane Lipid Metabolism	1.1.1.35	( Gmet_2203 or Gmet_1717 or Gmet_2072 or Gmet_2269 )
HACD7	3-hydroxyacyl-CoA dehydrogenase (3-oxohexadecanoyl-CoA)	[c] : 3ohdcoa + h + nadh <==> 3hhdcoa + nad	Membrane Lipid Metabolism	1.1.1.35	( Gmet_2203 or Gmet_1717 or Gmet_2072 or Gmet_2269 )
HACD8	3-hydroxyacyl-CoA dehydrogenase (3-oxooctadecanoyl-CoA), peroxisomal	[c] : 3oodcoa + h + nadh <==> 3hodcoa + nad	Membrane Lipid Metabolism	1.1.1.35	( Gmet_2203 or Gmet_1717 or Gmet_2072 or Gmet_2269 )
HCITS	homocitrate synthase	[c] : accoa + akg + h2o --> coa + h + hcit	Amino Acid Metabolism	4.1.3.21	Gmet_0692
HCO3E	HCO3 equilibration reaction	[c] : co2 + h2o <==> h + hco3	Other	4.2.1.1	( Gmet_3517 or Gmet_0774 or Gmet_1242 )
HDCAtexi	Hexadecanoate transport via facilitated irreversible diffusion (extracellular to periplasm)	hdca[e] --> hdca[p]	Cell Envelope Biosynthesis		Gmet_1535
HDCEAtexi	Hexadecenoate transport via facilitated irreversible diffusion (extracellular to periplasm)	hdcea[e] --> hdcea[p]	Cell Envelope Biosynthesis		Gmet_1535
HDR3	Heterodisulfide reductase (Geobacter)	[c] : fdxr-4:2 + (4) h + (4) lplarg + mql8 + (2) nadph <==> (4) dhlplarg + fdxo-4:2 + mqn8 + (2) nadp	Energy Metabolism		( Gmet_3424 and Gmet_3425 and Gmet_3426 and Gmet_3427 and Gmet_3428 and Gmet_3430 and Gmet_3431 )
HEMEOS	Heme O synthase	[c] : frdp + h2o + pheme --> hemeO + ppi	Vitamins & Cofactor Biosynthesis		Gmet_0253
HEPT1	heptosyltransferase I (LPS core synthesis)	[c] : adphep-LD + lipa --> adp + h + hlipa	Lipopolysaccharide Biosynthesis / Recycling		Gmet_2331
HEPT1N	heptosyltransferase I (LPS core synthesis) (glucosediaminyl)	[c] : adphep-LD + lipan --> adp + h + hlipan	Lipopolysaccharide Biosynthesis / Recycling		Gmet_2331
HEPT2	heptosyltransferase II (LPS core synthesis)	[c] : adphep-LD + hlipa --> adp + h + hhlipa	Lipopolysaccharide Biosynthesis / Recycling		Gmet_2345
HEPT2N	heptosyltransferase II (LPS core synthesis) (glucosediaminyl)	[c] : adphep-LD + hlipan --> adp + h + hhlipan	Lipopolysaccharide Biosynthesis / Recycling		Gmet_2345
HEPT5	heptosyltransferase (LPS core synthesis) (heptosyl-(1->3Hep2)-glucosyl-(1->4Hep1)-heptosyl-(1->3)-heptosyl-(1->5)-kdo2-lipidA)	[c] : adphep-LD + ghhlipa --> adp + h + hghhlipa	Lipopolysaccharide Biosynthesis / Recycling		Gmet_2341
HEPT5N	heptosyltransferase (LPS core synthesis) (glucosediamine) (heptosyl-(1->3Hep2)-glucosyl-(1->4Hep1)-heptosyl-(1->3)-heptosyl-(1->5)-kdo2-lipidA)	[c] : adphep-LD + ghhlipan --> adp + h + hghhlipan	Lipopolysaccharide Biosynthesis / Recycling		Gmet_2341
HEX1	hexokinase (D-glucose:ATP)	[c] : atp + glc-D --> adp + g6p + h	Central Metabolism	2.7.1.1	Gmet_1639
HEX4	hexokinase (D-mannose:ATP)	[c] : atp + man --> adp + h + man6p	Alternate Carbon Metabolism	2.7.1.7	Gmet_2805
HEX7	hexokinase (D-fructose:ATP)	[c] : atp + fru --> adp + f6p + h	Alternate Carbon Metabolism	2.7.1.1	Gmet_2805
HGR	mercury(II) reductase	[c] : hg2 + nadph <==> h + hg0 + nadp	Central Metabolism	1.16.1.1	Gmet_0177
HISTD	histidinol dehydrogenase	[c] : h2o + histd + (2) nad --> (3) h + his-L + (2) nadh	Amino Acid Metabolism	1.1.1.23	Gmet_0384
HISTP	histidinol-phosphatase	[c] : h2o + hisp --> histd + pi	Amino Acid Metabolism	3.1.3.15	Gmet_0697
HISTRS	Histidyl-tRNA synthetase	[c] : atp + his-L + trnahis --> amp + histrna + ppi	Amino Acid Metabolism	6.1.1.21	( Gmet_3259 or Gmet_1913 )
HKtpp	H+/K+ gastric/non-gastric P-ATPase and ABC ATPase (periplasm)	atp[c] + h2o[c] + k[p] --> adp[c] + h[p] + k[c] + pi[c]	Transport, Inner Membrane	3.6.3.10	( Gmet_2433 and Gmet_2434 and Gmet_2435 )
HMBS	hydroxymethylbilane synthase	[c] : h2o + (4) ppbng --> hmbil + (4) nh4	Vitamins & Cofactor Biosynthesis	4.3.1.8	Gmet_3234
HMGL	hydroxymethylglutaryl-CoA lyase	[c] : hmgcoa --> acac + accoa	Valine, leucine and isoleucine degradation	4.1.3.4	Gmet_3293
HMPK1	hydroxymethylpyrimidine kinase (ATP)	[c] : 4ahmmp + atp --> 4ampm + adp + h	Vitamins & Cofactor Biosynthesis	2.7.1.49	Gmet_2909
HMPK2	hydroxymethylpyrimidine kinase (CTP)	[c] : 4ahmmp + ctp --> 4ampm + cdp + h	Vitamins & Cofactor Biosynthesis	2.7.1.49	Gmet_2909
HMPK3	hydroxymethylpyrimidine kinase (UTP)	[c] : 4ahmmp + utp --> 4ampm + h + udp	Vitamins & Cofactor Biosynthesis	2.7.1.49	Gmet_2909
HMPK4	hydroxymethylpyrimidine kinase (GTP)	[c] : 4ahmmp + gtp --> 4ampm + gdp + h	Vitamins & Cofactor Biosynthesis	2.7.1.49	Gmet_2909
HMPSCD	2-[hydroxy(phenyl)methyl]-succinyl-CoA dehydrogenase	[c] : hmpscoa + nad <==> h + nadh + sbzcoa	Aromatic Compound degradation		( Gmet_1530 and Gmet_1531 )
HOCCD	6-hydroxycyclohex-1-ene-1-carbonyl CoA dehydrogenase	[c] : 6hch1eccoa + nad <==> 6occhcoa + (5) h + nadh	Aromatic Compound degradation		Gmet_2151
HP5CD	3-hydroxy-1-pyrroline-5-carboxylate dehydrogenase	[c] : 1p3h5c + (2) h2o + nad --> 4hglu + (2) h + nadh	Amino Acid Metabolism	1.5.1.12	Gmet_3512
HPPK2	6-hydroxymethyl-dihydropterin pyrophosphokinase	[c] : 6hmhpt + atp --> 6hmhptpp + amp + h	Vitamins & Cofactor Biosynthesis	2.7.6.3	Gmet_0495
HSDy	homoserine dehydrogenase (NADPH)	[c] : hom-L + nadp <==> aspsa + h + nadph	Amino Acid Metabolism	1.1.1.3	Gmet_1629
HSERTA	homoserine O-trans-acetylase	[c] : accoa + hom-L <==> achms + coa	Amino Acid Metabolism	2.3.1.31	Gmet_2783
HSTPT	histidinol-phosphate transaminase	[c] : glu-L + imacp --> akg + hisp	Amino Acid Metabolism	2.6.1.9	Gmet_0385
HVCD	3-hydroxyacyl-CoA dehydrogenase (3-hydroxyacyl-CoA dehydrogenase (3-oxovaleryl-CoA))	[c] : 3optcoa + h + nadh <==> 3hptcoa + nad	Membrane Lipid Metabolism		( Gmet_2203 or Gmet_1717 or Gmet_2269 or Gmet_2072 )
HXANt2pp	hypoxanthine transport in via proton symport (periplasm)	h[p] + hxan[p] --> h[c] + hxan[c]	Transport, Inner Membrane		Gmet_2715
HXPRT	hypoxanthine phosphoribosyltransferase (Hypoxanthine)	[c] : hxan + prpp --> imp + ppi	Nucleotide Metabolism	2.4.2.8	Gmet_2716
HYD4pp	hydrogenase (menaquinole, no proton translocation) (periplasm)	mql8[c] <==> h2[p] + mqn8[c]	Energy Metabolism		( ( Gmet_3329 and Gmet_3330 and Gmet_3331 and Gmet_3332 ) and ( Gmet_0116 and Gmet_0117 and Gmet_0118 and Gmet_0119 and Gmet_0120 and Gmet_3156 ) )
HYXNtex	Hypoxanthine transport via diffusion (extracellular to periplasm)	hxan[e] <==> hxan[p]	Transport, Outer Membrane		( Gmet_1832 or Gmet_2727 )
Htex	proton transport via diffusion (extracellular to periplasm)	h[e] <==> h[p]	Transport, Outer Membrane		( Gmet_1832 or Gmet_2727 )
I2FE2SR	ISC [2Fe-2S] regeneration	[c] : 2fe1s + iscssh + iscu --> (4) h + iscs + iscu-2fe2s	Vitamins & Cofactor Biosynthesis		( ( Gmet_0992 and Gmet_0991 ) or ( Gmet_0872 and Gmet_0991 ) )
I2FE2SS	ISC [2Fe-2S] Synthesis	[c] : fadh2 + (2) fe2 + (2) iscssh + iscu --> fad + (6) h + (2) iscs + iscu-2fe2s	Vitamins & Cofactor Biosynthesis		( ( Gmet_0992 and Gmet_0991 ) or ( Gmet_0872 and Gmet_0991 ) )
I2FE2SS2	ISC [2Fe-2S] Synthesis II	[c] : fadh2 + (2) fe2 + (2) iscssh + iscu-2fe2s --> fad + (6) h + (2) iscs + iscu-2fe2s2	Vitamins & Cofactor Biosynthesis		( ( Gmet_0992 and Gmet_0991 ) or ( Gmet_0872 and Gmet_0991 ) )
I2FE2ST	ISC [2Fe-2S] Transfer	[c] : (4) h + iscu-2fe2s --> 2fe2s + iscu	Vitamins & Cofactor Biosynthesis		( ( Gmet_0992 and Gmet_0991 ) or ( Gmet_0872 and Gmet_0991 ) )
I4FE4SR	ISC [4Fe-4S] Reduction	[c] : fadh2 + (2) h + iscu-2fe2s2 --> fad + iscu-4fe4s	Vitamins & Cofactor Biosynthesis		( ( Gmet_0992 and Gmet_0991 ) or ( Gmet_0872 and Gmet_0991 ) )
I4FE4ST	ISC [4Fe-4S] Transfer	[c] : (4) h + iscu-4fe4s --> 4fe4s + iscu	Vitamins & Cofactor Biosynthesis		( ( Gmet_0992 and Gmet_0991 ) or ( Gmet_0872 and Gmet_0991 ) )
IBTMr	isobutyryl-CoA mutase	[c] : btcoa <==> ibcoa	Central Metabolism	5.4.99.13	( ( Gmet_2208 and Gmet_2209 ) or ( Gmet_1574 and Gmet_3251 ) )
IBTtex	Isobutyrate transport via diffusion (extracellular to periplasm)	ibt[e] <==> ibt[p]	Transport, Outer Membrane		( Gmet_1832 or Gmet_2727 )
ICDHyr	isocitrate dehydrogenase (NADP)	[c] : icit + nadp <==> akg + co2 + nadph	Central Metabolism	1.1.1.42	Gmet_1359
ICYSDS	ISC Cysteine desulfuration	[c] : cys-L + iscs --> ala-L + iscssh	Vitamins & Cofactor Biosynthesis		( Gmet_0992 or Gmet_0872 )
IG3PS	Imidazole-glycerol-3-phosphate synthase	[c] : gln-L + prlp --> aicar + eig3p + glu-L + h	Amino Acid Metabolism		( Gmet_0387 and Gmet_0389 )
IGPDH	imidazoleglycerol-phosphate dehydratase	[c] : eig3p --> h2o + imacp	Amino Acid Metabolism	4.2.1.19	Gmet_0386
IGPS	indole-3-glycerol-phosphate synthase	[c] : 2cpr5p + h --> 3ig3p + co2 + h2o	Amino Acid Metabolism	4.1.1.48	Gmet_2494
ILETA	isoleucine transaminase	[c] : akg + ile-L <==> 3mop + glu-L	Amino Acid Metabolism	2.6.1.42	Gmet_2853
ILETRS	Isoleucyl-tRNA synthetase	[c] : atp + ile-L + trnaile --> amp + iletrna + ppi	Amino Acid Metabolism	6.1.1.5	Gmet_0351
ILEabcpp	L-isoleucine transport via ABC system (periplasm)	atp[c] + h2o[c] + ile-L[p] --> adp[c] + h[c] + ile-L[c] + pi[c]	Transport, Inner Membrane		( Gmet_1819 and Gmet_1820 and Gmet_1821 and Gmet_1822 and Gmet_1823 )
ILEtex	L-isoleucine transport via diffusion (extracellular to periplasm)	ile-L[e] <==> ile-L[p]	Transport, Outer Membrane		( Gmet_1832 or Gmet_2727 )
IMPC	IMP cyclohydrolase	[c] : h2o + imp <==> fprica	Nucleotide Metabolism	3.5.4.10	Gmet_2905
IMPD	IMP dehydrogenase	[c] : h2o + imp + nad --> h + nadh + xmp	Nucleotide Metabolism	1.1.1.205	Gmet_2293
IOR2b	indolepyruvate ferredoxin oxidoreductase (phenylpyvurate)	[c] : coa + fdxo-4:2 + phpyr <==> co2 + fdxr-4:2 + h + phaccoa	Tyrosine, Tryptophan, and Phenylalanine Metabolism		( ( Gmet_1826 and Gmet_1827 ) or ( Gmet_0948 and Gmet_0949 ) or ( Gmet_1307 and Gmet_1308 and Gmet_1309 and Gmet_1306 ) )
IOR3b	indolepyruvate ferredoxin oxidoreductase (hydroxyphenylpyvurate)	[c] : 34hpp + coa + fdxo-4:2 <==> co2 + fdxr-4:2 + h + hphaccoa	Tyrosine, Tryptophan, and Phenylalanine Metabolism		( ( Gmet_1826 and Gmet_1827 ) or ( Gmet_0948 and Gmet_0949 ) or ( Gmet_1307 and Gmet_1308 and Gmet_1309 and Gmet_1306 ) )
IORb	indolepyruvate ferredoxin oxidoreductase	[c] : coa + fdxo-4:2 + indpyr <==> co2 + fdxr-4:2 + h + indaccoa	Tyrosine, Tryptophan, and Phenylalanine Metabolism		( ( Gmet_1826 and Gmet_1827 ) or ( Gmet_0948 and Gmet_0949 ) or ( Gmet_1307 and Gmet_1308 and Gmet_1309 and Gmet_1306 ) )
IPDPS	1-hydroxy-2-methyl-2-(E)-butenyl 4-diphosphate reductase (ipdp)	[c] : h + h2mb4p + nadh --> h2o + ipdp + nad	Vitamins & Cofactor Biosynthesis		Gmet_0866
IPMD	3-isopropylmalate dehydrogenase	[c] : 3c2hmp + nad --> 3c4mop + h + nadh	Amino Acid Metabolism	1.1.1.85	Gmet_0602
IPPMIa	3-isopropylmalate dehydratase	[c] : 3c2hmp <==> 2ippm + h2o	Amino Acid Metabolism	4.2.1.33	( Gmet_1268 and Gmet_1269 )
IPPMIb	2-isopropylmalate hydratase	[c] : 2ippm + h2o <==> 3c3hmp	Amino Acid Metabolism	4.2.1.33	( Gmet_1268 and Gmet_1269 )
IPPS	2-isopropylmalate synthase	[c] : 3mob + accoa + h2o --> 3c3hmp + coa + h	Amino Acid Metabolism	4.1.3.12	Gmet_1265
ISETACabcpp	isethionate transport via ABC system (periplasm)	atp[c] + h2o[c] + isetac[p] --> adp[c] + h[c] + isetac[c] + pi[c]	Transport, Inner Membrane		( ( Gmet_0996 and Gmet_0997 and Gmet_0998 ) or ( Gmet_1901 and Gmet_1899 and Gmet_1900 ) )
ISETACtex	isethionate transport via diffusion (extracellular to periplasm)	isetac[e] <==> isetac[p]	Transport, Outer Membrane		( Gmet_1832 or Gmet_2727 )
K2L4A3ODAex	KDO(2)-Lipid IV(A) 3-O-deacetylase (n-C14:0) (extracellular membrane)	[e] : h2o + kdo2lipid4 --> 3httdca + h + kdo2lipid4b	Lipopolysaccharide Biosynthesis / Recycling		Gmet_1704
K2L4Aabcpp	KDO(2)-lipid IV A transport via ABC system (periplasm)	atp[c] + h2o[c] + kdo2lipid4[c] --> adp[c] + h[c] + kdo2lipid4[p] + pi[c]	Lipopolysaccharide Biosynthesis / Recycling		Gmet_2349
K2L4Aabctex	KDO(2)-lipid IV A transport via ABC system (periplasm to extracellular)	atp[c] + h2o[c] + kdo2lipid4[p] --> adp[c] + h[c] + kdo2lipid4[e] + pi[c]	Lipopolysaccharide Biosynthesis / Recycling		( Gmet_1281 and Gmet_1282 and Gmet_1280 and Gmet_2474 and Gmet_2299 and Gmet_1249 and Gmet_1248 )
KARA1	ketol-acid reductoisomerase (2,3-dihydroxy-3-methylbutanoate)	[c] : 23dhmb + nadp <==> alac-S + h + nadph	Amino Acid Metabolism	1.1.1.86	Gmet_1262
KARA2	ketol-acid reductoisomerase (2-Acetolactate)	[c] : 2ahbut + h + nadph <==> 23dhmp + nadp	Amino Acid Metabolism	1.1.1.86	Gmet_1262
KAS14	beta-ketoacyl-ACP synthase	[c] : acACP + h + malACP --> ACP + actACP + co2	Cell Envelope Biosynthesis	2.3.1.41	( Gmet_1695 or Gmet_1603 or Gmet_1599 or Gmet_3272 )
KAS15	beta-ketoacyl-ACP synthase (2)	[c] : accoa + h + malACP --> actACP + co2 + coa	Cell Envelope Biosynthesis		( Gmet_1695 or Gmet_1603 or Gmet_1599 or Gmet_3272 )
KDOCT2	3-deoxy-manno-octulosonate cytidylyltransferase	[c] : ctp + kdo --> ckdo + ppi	Lipopolysaccharide Biosynthesis / Recycling	2.7.7.38	Gmet_1275
KDOPP	3-deoxy-manno-octulosonate-8-phosphatase	[c] : h2o + kdo8p --> kdo + pi	Lipopolysaccharide Biosynthesis / Recycling	3.1.3.45	Gmet_1279
KDOPS	3-deoxy -D-manno-octulosonic -acid 8-phosphate synthase	[c] : ara5p + h2o + pep --> kdo8p + pi	Lipopolysaccharide Biosynthesis / Recycling	4.1.2.16	Gmet_1277
Kt2pp	potassium transport in via proton symport (periplasm)	h[p] + k[p] --> h[c] + k[c]	Transport, Inner Membrane		( Gmet_0039 or Gmet_0038 )
Kt3pp	potassium transport out via proton antiport (periplasm)	h[p] + k[c] --> h[c] + k[p]	Transport, Inner Membrane		Gmet_1105
Ktex	potassium transport via diffusion (extracellular to periplasm)	k[e] <==> k[p]	Transport, Outer Membrane		( Gmet_1832 or Gmet_2727 )
LA4NTGM1pp	4-amino-4-deoxy-L-arabinotransferase (LPS lipid A modification, periplasmic face of membrane))	[p] : hghhlipa + uLa4n --> gm1lipa + udcpp	Lipopolysaccharide Biosynthesis / Recycling		Gmet_0887
LA4NTGM2pp	4-amino-4-deoxy-L-arabinotransferase (LPS lipid A modification, periplasmic face of membrane))	[p] : hghhlipan + uLa4n --> gm2lipa + udcpp	Lipopolysaccharide Biosynthesis / Recycling		Gmet_0887
LACD	Lactate dehydrogenase	[c] : dhlplarg + mql8 + (2) pyr <==> (2) lac-D + lplarg + mqn8	Anaplerotic Pathway		( ( Gmet_3245 and Gmet_3246 ) and Gmet_0985 )
LADGMDH	L-alanyl-gamma-D-glutamyl-meso-diaminopimelate hydrolase	[c] : LalaDgluMdap + h2o --> 26dap-M + LalaDglu	Murein Recycling
LALGP	L-alanyl-gamma-L-glutamate peptidase	[c] : LalaLglu + h2o --> ala-L + glu-L	Murein Recycling
LCD	Lactoyl coA dehydratase	[c] : laccoa --> h2o + pp2coa	Anaplerotic Pathway		Gmet_0545
LCYSTabcpp	L-cysteate transport via ABC system (periplasm)	Lcyst[p] + atp[c] + h2o[c] --> Lcyst[c] + adp[c] + h[c] + pi[c]	Transport, Inner Membrane		( ( Gmet_1901 and Gmet_1899 and Gmet_1900 ) or ( Gmet_0996 and Gmet_0997 and Gmet_0998 ) )
LCYSTtex	L-cysteate transport via ABC system (extracellular to periplasm)	Lcyst[e] <==> Lcyst[p]	Transport, Outer Membrane		( Gmet_1832 or Gmet_2727 )
LDAPAT	LL-diaminopimelate aminotransferase	[c] : 26dap-LL + akg <==> glu-L + h + h2o + thdp	Amino Acid Metabolism		Gmet_0213
LDGUNPD	linear diguanylate phosphodiesterase	[c] : 5pg35pg + h2o --> (2) gmp + h	Nucleotide Metabolism
LEUTA	leucine transaminase	[c] : akg + leu-L <==> 4mop + glu-L	Amino Acid Metabolism	2.6.1.6	Gmet_2853
LEUTRS	Leucyl-tRNA synthetase	[c] : atp + leu-L + trnaleu --> amp + leutrna + ppi	Amino Acid Metabolism	6.1.1.4	Gmet_2300
LEUabcpp	L-leucine transport via ABC system (periplasm)	atp[c] + h2o[c] + leu-L[p] --> adp[c] + h[c] + leu-L[c] + pi[c]	Transport, Inner Membrane		( Gmet_1819 and Gmet_1820 and Gmet_1821 and Gmet_1822 and Gmet_1823 )
LEUtex	L-leucine transport via diffusion (extracellular to periplasm)	leu-L[e] <==> leu-L[p]	Transport, Outer Membrane		( Gmet_1832 or Gmet_2727 )
LIPA3ODAex	Lipid A 3-O-deacetylase (n-C14:0) (extracellular membrane)	[e] : h2o + lipa --> 3httdca + h + lipb	Lipopolysaccharide Biosynthesis / Recycling		Gmet_1704
LIPAabcpp	lipid A transport via ABC system (periplasm)	atp[c] + h2o[c] + lipa[c] --> adp[c] + h[c] + lipa[p] + pi[c]	Lipopolysaccharide Biosynthesis / Recycling		Gmet_2349
LIPAabctex	lipid A transport via ABC system (periplasm to extracellular)	atp[c] + h2o[c] + lipa[p] --> adp[c] + h[c] + lipa[e] + pi[c]	Lipopolysaccharide Biosynthesis / Recycling		( Gmet_1281 and Gmet_1282 and Gmet_1280 and Gmet_2474 and Gmet_2299 and Gmet_1249 and Gmet_1248 )
LPADSS	Lipid A disaccaride synthase	[c] : lipidX + u23ga --> h + lipidAds + udp	Lipopolysaccharide Biosynthesis / Recycling	2.4.1.182	Gmet_2350
LPADSSN	Lipid A disaccaride synthase (glucosediaminyl)	[c] : lipidXn + u23gn --> h + lipidAdsn + udp	Lipopolysaccharide Biosynthesis / Recycling	2.4.1.182	Gmet_2350
LPD5	dihydrolipoamide dehydrogenase	[c] : dhlplarg + nad --> h + lplarg + nadh			( ( Gmet_0985 and Gmet_2764 ) or ( Gmet_0985 and Gmet_1896 ) )
LYSTRS	Lysyl-tRNA synthetase	[c] : atp + lys-L + trnalys --> amp + lystrna + ppi	Amino Acid Metabolism	6.1.1.6	Gmet_2360
LYSt3pp	L-lysine transport out via proton antiport (cytoplasm to periplasm)	h[p] + lys-L[c] --> h[c] + lys-L[p]	Transport, Inner Membrane		Gmet_0798
LYStex	L-lysine transport via diffusion (extracellular to periplasm)	lys-L[e] <==> lys-L[p]	Transport, Outer Membrane		( Gmet_1832 or Gmet_2727 )
LacR	lactate racemase	[c] : lac-L <==> lac-D	Anaplerotic Pathway	5.1.2.1	Gmet_3244
MACPD	Malonyl-ACP decarboxylase	[c] : h + malACP --> acACP + co2	Cell Envelope Biosynthesis		( Gmet_1695 or Gmet_1603 or Gmet_1599 or Gmet_3272 )
MALCOAMT	Malonyl-CoA methyltransferase	[c] : amet + malcoa --> ahcys + malcoame	Vitamins & Cofactor Biosynthesis		Gmet_0844
MAN1PT	mannose-1-phosphate guanylyltransferase	[c] : gtp + h + man1p --> gdpmann + ppi	Cell Envelope Biosynthesis	2.7.7.13	Gmet_3178
MAN1PT2	mannose-1-phosphate guanylyltransferase (GDP)	[c] : gdp + h + man1p --> gdpmann + pi	Cell Envelope Biosynthesis	2.7.7.22	Gmet_1104
MAN6PI	mannose-6-phosphate isomerase	[c] : man6p <==> f6p	Central Metabolism	5.3.1.8	( Gmet_2471 or Gmet_3178 )
MBCOA	3-Methylbutanoyl-CoA:(acceptor) 2,3-oxidoreductase	[c] : fad + ivcoa <==> 3mb2coa + fadh2	Alternate Carbon Metabolism	1.3.99.10	Gmet_3289
MCCC	methylcrotonoyl-CoA carboxylase	[c] : 3mb2coa + atp + hco3 --> 3mgcoa + adp + h + pi	Valine, leucine and isoleucine degradation	6.4.1.4	( Gmet_3292 and Gmet_3290 )
MCITD	2-methylcitrate dehydratase	[c] : 2mcit --> 2mcacn + h2o	Alternate Carbon Metabolism	4.2.1.79	Gmet_1123
MCITL2	methylisocitrate lyase	[c] : micit <==> pyr + succ	Alternate Carbon Metabolism	4.1.3.30	Gmet_1122
MCITS	2-methylcitrate synthase	[c] : h2o + oaa + ppcoa --> 2mcit + coa + h	Alternate Carbon Metabolism	4.1.3.31	Gmet_1124
MCOATA	Malonyl-CoA-ACP transacylase	[c] : ACP + malcoa <==> coa + malACP	Cell Envelope Biosynthesis	2.3.1.39	( Gmet_1600 or Gmet_1691 )
MCSNAH	5-Methylcytosine aminohydrolase	[c] : 5mcsn + h + h2o --> nh4 + thym	Nucleotide Metabolism	3.5.2.3	Gmet_3524
MCTP1App	murein crosslinking transpeptidase 1A:(A2pm->D-ala) (periplasm)	[p] : murein5p5p --> ala-D + murein5px4p	Murein Biosynthesis		( Gmet_0928 or Gmet_2778 )
MCTP1Bpp	murein crosslinking transpeptidase 1B:(A2pm->A2pm) (periplasm)	[p] : murein5p5p --> alaala + murein5px3p	Murein Biosynthesis		( Gmet_0928 or Gmet_2778 )
MCTP2App	murein crosslinking transpeptidase 1A:(A2pm->D-ala) (periplasm)	[p] : murein5p5p5p --> (2) ala-D + murein5px4px4p	Murein Biosynthesis		( Gmet_0928 or Gmet_2778 )
MDDCP1pp	murein D,D-carboxypeptidase (murein5px4p) (periplasm)	[p] : h2o + murein5px4p --> ala-D + murein4px4p	Murein Biosynthesis	3.4.16.4
MDDCP2pp	murein D,D-carboxypeptidase (murein5px4px4p) (periplasm)	[p] : h2o + murein5px4px4p --> ala-D + murein4px4px4p	Murein Biosynthesis	3.4.16.4
MDDCP3pp	murein D,D-carboxypeptidase (murein5p5p) (periplasm)	[p] : h2o + murein5p5p --> ala-D + murein5p4p	Murein Biosynthesis	3.4.16.4
MDDCP4pp	murein D,D-carboxypeptidase (murein5p4p) (periplasm)	[p] : h2o + murein5p4p --> ala-D + murein4p4p	Murein Biosynthesis	3.4.16.4
MDDCP5pp	murein D,D-carboxypeptidase (murein5p3p) (periplasm)	[p] : h2o + murein5p3p --> ala-D + murein4p3p	Murein Biosynthesis	3.4.16.4
MDDEP1pp	murein D,D-endopeptidase (murein4px4p) (periplasm)	[p] : h2o + murein4px4p --> murein4p4p	Murein Recycling
MDDEP2pp	murein D,D-endopeptidase (murein3px4p) (periplasm)	[p] : h2o + murein3px4p --> murein4p3p	Murein Recycling
MDDEP3pp	murein D,D-endopeptidase (murein5px4p) (periplasm)	[p] : h2o + murein5px4p --> murein5p4p	Murein Recycling
MDDEP4pp	murein D,D-endopeptidase (murein4px4px4p) (periplasm)	[p] : h2o + murein4px4px4p --> murein4px4p4p	Murein Recycling
MDH	malate dehydrogenase	[c] : mal-L + nad <==> h + nadh + oaa	Central Metabolism	1.1.1.37	Gmet_1360
ME2	malic enzyme (NADP)	[c] : mal-L + nadp --> co2 + nadph + pyr	Central Metabolism	1.1.1.40	Gmet_1637
MECDPDH4	2C-methyl-D-erythritol 2,4 cyclodiphosphate dehydratase	[c] : 2mecdp + fdxr-4:2 + h --> fdxo-4:2 + h2mb4p + h2o	Vitamins & Cofactor Biosynthesis		Gmet_1353
MECDPS	2-C-methyl-D-erythritol 2,4-cyclodiphosphate synthase	[c] : 2p4c2me --> 2mecdp + cmp	Vitamins & Cofactor Biosynthesis		Gmet_0059
MEOHtex	Methanol transport via diffusion (extracellular to periplasm)	meoh[e] <==> meoh[p]	Transport, Outer Membrane		( Gmet_1832 or Gmet_2727 )
MEOHtrpp	Methanol reversible transport via diffusion (periplasm)	meoh[p] <==> meoh[c]	Transport, Inner Membrane
MEPCT	2-C-methyl-D-erythritol 4-phosphate cytidylyltransferase	[c] : 2me4p + ctp + h --> 4c2me + ppi	Vitamins & Cofactor Biosynthesis		Gmet_0060
METACH	O-Acetyl-L-homoserine acetate-lyase (adding methanethiol)	[c] : achms + h2s <==> ac + h + hcys-L	Amino Acid Metabolism	4.2.99.10	( Gmet_1566 or Gmet_2390 or Gmet_0819 )
METAT	methionine adenosyltransferase	[c] : atp + h2o + met-L --> amet + pi + ppi	Amino Acid Metabolism	2.5.1.6	( Gmet_1290 or Gmet_2549 )
METOX1s	methionine oxidation (spontaneous)	[c] : h2o2 + met-L --> h2o + metsox-S-L	Spontaneous Reaction		s_0001
METOX2s	methionine oxidation 2 (spontaneous)	[c] : h2o2 + met-L --> h2o + metsox-R-L	Spontaneous Reaction		s_0001
METS	methionine synthase	[c] : 5mthf + hcys-L --> h + met-L + thf	Amino Acid Metabolism	2.1.1.13	Gmet_0549
METSOXR1	L-methionine-S-oxide reductase	[c] : metsox-S-L + trdrd --> h2o + met-L + trdox	Amino Acid Metabolism	1.8.4.5	( Gmet_0268 or Gmet_0222 )
METSOXR2	L-methionine-R-sulfoxide reductase	[c] : metsox-R-L + trdrd --> h2o + met-L + trdox	Amino Acid Metabolism		Gmet_0222
METTRS	Methionyl-tRNA synthetase	[c] : atp + met-L + trnamet --> amp + mettrna + ppi	Amino Acid Metabolism	6.1.1.10	Gmet_2321
MG2tex	magnesium (Mg+2) transport via diffusion (extracellular to periplasm)	mg2[e] <==> mg2[p]	Transport, Outer Membrane		( Gmet_1832 or Gmet_2727 )
MG2uabcpp	Magnesium (Mg+2) ABC transporter (ubtake, periplasm)	atp[c] + h2o[c] + mg2[p] --> adp[c] + h[c] + mg2[c] + pi[c]	Transport, Inner Membrane		Gmet_1614
MGCHr	methylglutaconyl-CoA hydratase	[c] : 3mgcoa + h2o <==> hmgcoa	Valine, leucine and isoleucine degradation	4.2.1.18	Gmet_3291
MGt2pp	magnesium transport in via proton symport (periplasm)	h[p] + mg2[p] <==> h[c] + mg2[c]	Transport, Inner Membrane		( Gmet_1189 or Gmet_0134 )
MICITD	2-methylisocitrate dehydratase	[c] : 2mcacn + h2o --> micit	Alternate Carbon Metabolism	4.2.1.99	( Gmet_1016 or Gmet_1912 or Gmet_2763 )
MLDCP1App	murein L,D-carboxypeptidase (murein5px4p) (periplasm)	[p] : h2o + murein5px4p --> alaala + murein3px4p	Murein Biosynthesis	3.4.17.13
MLDCP1Bpp	murein L,D-carboxypeptidase (murein4p4p) (periplasm)	[p] : h2o + murein4p4p --> ala-D + murein4p3p	Murein Biosynthesis	3.4.17.13
MLDCP2App	murein L,D-carboxypeptidase (murein5p5p) (periplasm)	[p] : h2o + murein5p5p --> alaala + murein5p3p	Murein Biosynthesis	3.4.17.13
MLDCP2Bpp	murein L,D-carboxypeptidase (murein4p3p) (periplasm)	[p] : h2o + murein4p3p --> ala-D + murein3p3p	Murein Biosynthesis	3.4.17.13
MLDCP3App	murein L,D-carboxypeptidase (murein5px3p) (periplasm)	[p] : h2o + murein5px3p --> alaala + murein3px3p	Murein Biosynthesis	3.4.17.13
MLDEP1pp	murein L,D-endopeptidase (murein3px3p) (periplasm)	[p] : h2o + murein3px3p --> murein3p3p	Murein Recycling		( Gmet_0348 or Gmet_1681 or Gmet_1750 or Gmet_1854 or Gmet_2529 or Gmet_2530 or Gmet_3012 or Gmet_1238 or Gmet_1350 )
MLDEP2pp	murein L,D-endopeptidase (murein5px3p) (periplasm)	[p] : h2o + murein5px3p --> murein5p3p	Murein Recycling		( Gmet_0348 or Gmet_1681 or Gmet_1750 or Gmet_1854 or Gmet_2529 or Gmet_2530 or Gmet_3012 or Gmet_1238 or Gmet_1350 )
MLTGY1pp	murein lytic transglycosylase (murein4p4p) (periplasm)	[p] : murein4p4p --> (2) anhgm4p	Murein Recycling		( Gmet_1377 or Gmet_1953 or Gmet_2481 or Gmet_2556 or Gmet_3262 )
MLTGY2pp	murein lytic transglycosylase (murein4p3p) (periplasm)	[p] : murein4p3p --> anhgm3p + anhgm4p	Murein Recycling		( Gmet_1377 or Gmet_1953 or Gmet_2481 or Gmet_2556 or Gmet_3262 )
MLTGY3pp	murein lytic transglycosylase (murein3p3p) (periplasm)	[p] : murein3p3p --> (2) anhgm3p	Murein Recycling		( Gmet_1377 or Gmet_1953 or Gmet_2481 or Gmet_2556 or Gmet_3262 )
MLTGY4pp	murein lytic transglycosylase (murein4px4p4p) (periplasm)	[p] : murein4px4p4p --> anhgm4p + murein4px4p	Murein Recycling		( Gmet_1377 or Gmet_1953 or Gmet_2481 or Gmet_2556 or Gmet_3262 )
MME	methylmalonyl-CoA epimerase	[c] : mmcoa-R <==> mmcoa-S	Amino Acid Metabolism	5.1.99.1	Gmet_3253
MMM2r	Methylmalonyl-CoA mutase	[c] : succoa <==> mmcoa-R	Central Metabolism	5.4.99.2	( ( Gmet_1574 and Gmet_3251 ) or ( Gmet_2208 and Gmet_2209 ) )
MNCYT	Mn(IV) Reductase	[e] : mn4 + (2) omchr --> mn2 + (2) omcho	Metal Respiration		Gmet_0930
MNabcpp	manganese transport via ABC system (periplasm)	atp[c] + h2o[c] + mn2[p] --> adp[c] + h[c] + mn2[c] + pi[c]	Transport, Inner Membrane		( Gmet_0491 and Gmet_0493 and Gmet_0492 )
MNtex	Manganese (Mn+2) transport via diffusion (extracellular to periplasm)	mn2[e] <==> mn2[p]	Transport, Outer Membrane		( Gmet_1832 or Gmet_2727 )
MOADSUx	MoaD sulfuration (nadh, assumed)	[c] : iscssh + moadamp + nadh --> amp + iscs + moadcosh + nad	Vitamins & Cofactor Biosynthesis		( ( Gmet_1044 and Gmet_0992 ) or ( Gmet_1044 and Gmet_0872 ) )
MOAT	3-deoxy-D-manno-octulosonic acid transferase	[c] : ckdo + lipidA --> cmp + h + kdolipid4	Lipopolysaccharide Biosynthesis / Recycling		Gmet_2348
MOAT2	3-deoxy-D-manno-octulosonic acid transferase	[c] : ckdo + kdolipid4 --> cmp + h + kdo2lipid4	Lipopolysaccharide Biosynthesis / Recycling		Gmet_2348
MOAT2N	3-deoxy-D-manno-octulosonic acid transferase (glucosediaminyl)	[c] : ckdo + kdolipid4n --> cmp + h + kdo2lipid4n	Lipopolysaccharide Biosynthesis / Recycling		Gmet_2348
MOATN	3-deoxy-D-manno-octulosonic acid transferase (glucosediaminyl)	[c] : ckdo + lipidAn --> cmp + h + kdolipid4n	Lipopolysaccharide Biosynthesis / Recycling		Gmet_2348
MOBDabcpp	molybdate transport via ABC system (periplasm)	atp[c] + h2o[c] + mobd[p] --> adp[c] + h[c] + mobd[c] + pi[c]	Transport, Inner Membrane		( ( Gmet_1903 and Gmet_1906 and Gmet_1905 and Gmet_1904 ) or ( Gmet_0512 and Gmet_0513 and Gmet_0514 ) )
MOBDtex	molybdate transport via diffusion (extracellular to periplasm)	mobd[e] <==> mobd[p]	Transport, Outer Membrane		( Gmet_1832 or Gmet_2727 )
MOCOS	molybdenum cofactor synthase	[c] : (2) h + mobd + mptamp --> amp + cu2 + h2o + moco	Vitamins & Cofactor Biosynthesis		( Gmet_1038 or Gmet_0336 or Gmet_1804 )
MOGDS	molybdopterin guanine dinucleotide synthase	[c] : gtp + h + moco --> mocogdp + ppi	Vitamins & Cofactor Biosynthesis		( Gmet_0300 or Gmet_1062 )
MOHMT	3-methyl-2-oxobutanoate hydroxymethyltransferase	[c] : 3mob + h2o + mlthf --> 2dhp + thf	Vitamins & Cofactor Biosynthesis	2.1.2.11	Gmet_1642
MOSDC	2-methyl-3-oxosuccinate decarboxylation	[c] : 2m3osuc + h --> 2obut + co2	Amino Acid Metabolism		s_0001
MOTH1	maltooligosyltrehalose trehalohydrolase (maltosyltrehalose)	[c] : h2o + malttre --> malt + tre	Alternate Carbon Metabolism		Gmet_3467
MOTH2	maltooligosyltrehalose trehalohydrolase (maltotriosyltrehalose)	[c] : h2o + malttrtre --> malttr + tre	Alternate Carbon Metabolism		Gmet_3467
MOTH3	maltooligosyltrehalose trehalohydrolase (maltotetraosyltrehalose)	[c] : h2o + maltttrtre --> maltttr + tre	Alternate Carbon Metabolism		Gmet_3467
MOTH4	maltooligosyltrehalose trehalohydrolase (maltopentaosyltrehalose)	[c] : h2o + maltpttre --> maltpt + tre	Alternate Carbon Metabolism		Gmet_3467
MOTS1	maltooligosyltrehalose synthase (maltotetraose)	[c] : maltttr --> malttre	Alternate Carbon Metabolism		Gmet_3468
MOTS2	maltooligosyltrehalose synthase (maltopentaose)	[c] : maltpt --> malttrtre	Alternate Carbon Metabolism		Gmet_3468
MOTS3	maltooligosyltrehalose synthase (maltohexaose)	[c] : malthx --> maltttrtre	Alternate Carbon Metabolism		Gmet_3468
MOTS4	maltooligosyltrehalose synthase (maltoheptaose)	[c] : malthp --> maltpttre	Alternate Carbon Metabolism		Gmet_3468
MPTAT	molybdopterin adenylyltransferase	[c] : atp + h + mpt --> mptamp + ppi	Vitamins & Cofactor Biosynthesis		Gmet_1036
MPTG	murein polymerizing transglycosylase	(2) uaagmda[c] --> (2) h[c] + murein5p5p[p] + (2) udcpdp[c]	Murein Biosynthesis		( Gmet_0354 or Gmet_1671 or Gmet_0406 )
MPTG2	murein polymerizing transglycosylase 2 (three linked units)	murein5p5p[p] + uaagmda[c] --> h[c] + murein5p5p5p[p] + udcpdp[c]	Murein Biosynthesis		Gmet_3403
MPTS	molybdopterin synthase	[c] : cpmp + cu2 + (2) moadcosh --> (5) h + (2) moadcoo + mpt	Vitamins & Cofactor Biosynthesis		( ( Gmet_1044 and Gmet_0302 ) or ( Gmet_1044 and Gmet_2094 ) )
MPTSS	molybdopterin synthase sulfurylase	[c] : atp + h + moadcoo --> moadamp + ppi	Vitamins & Cofactor Biosynthesis		Gmet_1043
MSO3abcpp	methanesulfonate transport via ABC system (periplasm)	atp[c] + h2o[c] + mso3[p] --> adp[c] + h[c] + mso3[c] + pi[c]	Transport, Inner Membrane		( ( Gmet_0996 and Gmet_0997 and Gmet_0998 ) or ( Gmet_1901 and Gmet_1899 and Gmet_1900 ) )
MSO3tex	methanesulfonate transport via diffusion (extracellular to periplasm)	mso3[e] <==> mso3[p]	Transport, Outer Membrane		( Gmet_1832 or Gmet_2727 )
MTAP	5'-methylthioadenosine phosphorylase	[c] : 5mta + pi --> 5mdr1p + ade	Nucleotide Metabolism	2.4.2.28	Gmet_2684
MTHFC	methenyltetrahydrofolate cyclohydrolase	[c] : h2o + methf <==> 10fthf + h	Vitamins & Cofactor Biosynthesis	3.5.4.9	( Gmet_0247 or Gmet_1162 )
MTHFD	methylenetetrahydrofolate dehydrogenase (NADP)	[c] : mlthf + nadp <==> methf + nadph	Vitamins & Cofactor Biosynthesis	1.5.1.5	( Gmet_0247 or Gmet_1162 )
MTHFR	5,10-methylenetetrahydrofolate reductase (FADH2)	[c] : fadh2 + h + mlthf --> 5mthf + fad	Vitamins & Cofactor Biosynthesis	1.7.99.5	( Gmet_1160 or Gmet_0504 )
MTHFR3	5,10-methylenetetrahydrofolatereductase (NADPH)	[c] : (2) h + mlthf + nadph --> 5mthf + nadp	Vitamins & Cofactor Biosynthesis	1.5.1.20	( Gmet_0504 or Gmet_1160 )
MTI	maltose trehalose isomerase	[c] : tre <==> malt	Alternate Carbon Metabolism	5.4.99.6	Gmet_3469
MTRIi	5-methylthioribose-1-phosphate isomerase irreversible	[c] : 5mdr1p --> 5mdru1p	Nucleotide Metabolism	5.3.1.23	Gmet_0072
N2OR	nitrous oxide reductase (nadh)	[c] : h + n2o + nadh --> h2o + n2 + nad	Nitrogen Metabolism		Gmet_2834
N2tex	Nitrogen exchange, diffusion (extra-organism to periplasm)	n2[e] <==> n2[p]	Transport, Outer Membrane		( Gmet_1832 or Gmet_2727 )
N2trpp	Nitrogen exchange, diffusion (periplasm)	n2[p] <==> n2[c]	Transport, Inner Membrane
NAD-H2	NAD-linked hydrogenase	[c] : h + nadh <==> h2 + nad	Energy Metabolism	1.12.1.2	( ( Gmet_1109 and Gmet_1110 and Gmet_1111 and Gmet_1112 and Gmet_1113 ) or ( Gmet_3319 and Gmet_3320 and Gmet_3321 and Gmet_3323 ) )
NADFADOR	NAD:FAD oxidoreductase	[c] : fadh2 + fdxr-4:2 + (2) nad <==> fad + fdxo-4:2 + (2) nadh	Energy Metabolism		( ( Gmet_0683 and Gmet_0684 ) or ( Gmet_2066 and Gmet_2067 ) or ( Gmet_2257 and Gmet_2258 ) or ( Gmet_2152 and Gmet_2153 ) or ( Gmet_1525 and Gmet_1526 ) or ( Gmet_2262 and Gmet_2263 ) or ( Gmet_1712 and Gmet_1713 ) or ( Gmet_2265 and Gmet_2266 ) or ( Gmet_3300 and Gmet_3301 ) )
NADH10	NADH dehydrogenase (menaquinone-8 & 0 protons)	[c] : h + mqn8 + nadh --> mql8 + nad	Energy Metabolism	1.6.5.3	Gmet_0771
NADH17pp	NADH dehydrogenase (menaquinone-8 & 3 protons) (periplasm)	(4) h[c] + mqn8[c] + nadh[c] --> (3) h[p] + mql8[c] + nad[c]	Energy Metabolism	1.6.5.3	( ( Gmet_3342 and Gmet_3343 and Gmet_3344 and Gmet_3345 and Gmet_3346 and Gmet_3347 and Gmet_3348 and Gmet_3349 and Gmet_3350 and Gmet_3351 and Gmet_3352 and Gmet_3353 and Gmet_3354 and Gmet_3355 ) or ( Gmet_0152 and Gmet_0153 and Gmet_0154 and Gmet_0157 and Gmet_0159 and Gmet_0161 and Gmet_0163 and Gmet_0165 and Gmet_0167 and Gmet_0168 and Gmet_0171 and Gmet_0172 ) )
NADK	NAD kinase	[c] : atp + nad --> adp + h + nadp	Vitamins & Cofactor Biosynthesis	2.7.1.23	Gmet_0941
NADPC	nicotinamide adenine dinucleotide phosphate cyclase	[c] : nadp --> campp + nmn	Nucleotide Metabolism		( Gmet_0945 or Gmet_1989 )
NADPHQR3	NADPH Quinone Reductase (Menaquinone-8)	[c] : h + mqn8 + nadph --> mql8 + nadp	Energy Metabolism	1.6.99.6	( ( Gmet_3022 and Gmet_3023 ) or Gmet_0771 )
NADS1	NAD synthase (nh3)	[c] : atp + dnad + nh4 --> amp + h + nad + ppi	Vitamins & Cofactor Biosynthesis	6.3.1.5	( Gmet_2862 and Gmet_2863 )
NAMNPP	nicotinic acid mononucleotide pyrophosphorylase	[c] : atp + h2o + nac + prpp --> adp + nicrnt + pi + ppi	Vitamins & Cofactor Biosynthesis	2.4.2.11	Gmet_2373
NAt3_2pp	sodium proton antiporter (H:NA is 2) (periplasm)	(2) h[p] + na1[c] --> (2) h[c] + na1[p]	Transport, Inner Membrane		Gmet_1089
NAtex	sodium transport via diffusion (extracellular to periplasm)	na1[e] <==> na1[p]	Transport, Outer Membrane		( Gmet_1832 or Gmet_2727 )
NDPK1	nucleoside-diphosphate kinase (ATP:GDP)	[c] : atp + gdp <==> adp + gtp	Nucleotide Metabolism	2.7.4.6	Gmet_2686
NDPK2	nucleoside-diphosphate kinase (ATP:UDP)	[c] : atp + udp <==> adp + utp	Nucleotide Metabolism	2.7.4.6	Gmet_2686
NDPK3	nucleoside-diphosphate kinase (ATP:CDP)	[c] : atp + cdp <==> adp + ctp	Nucleotide Metabolism	2.7.4.6	Gmet_2686
NDPK4	nucleoside-diphosphate kinase (ATP:dTDP)	[c] : atp + dtdp <==> adp + dttp	Nucleotide Metabolism	2.7.4.6	Gmet_2686
NDPK5	nucleoside-diphosphate kinase (ATP:dGDP)	[c] : atp + dgdp <==> adp + dgtp	Nucleotide Metabolism	2.7.4.6	Gmet_2686
NDPK6	nucleoside-diphosphate kinase (ATP:dUDP)	[c] : atp + dudp <==> adp + dutp	Nucleotide Metabolism	2.7.4.6	Gmet_2686
NDPK7	nucleoside-diphosphate kinase (ATP:dCDP)	[c] : atp + dcdp <==> adp + dctp	Nucleotide Metabolism	2.7.4.6	Gmet_2686
NDPK8	nucleoside-diphosphate kinase (ATP:dADP)	[c] : atp + dadp <==> adp + datp	Nucleotide Metabolism	2.7.4.6	Gmet_2686
NH4t4pp	ammonium transport out via K+ antiport (periplasm)	k[c] + nh4[p] --> k[p] + nh4[c]	Transport, Inner Membrane		( Gmet_0695 or Gmet_1738 )
NH4tex	ammonia transport via diffusion (extracellular to periplasm)	nh4[e] <==> nh4[p]	Transport, Outer Membrane		( Gmet_1832 or Gmet_2727 )
NI2t4pp	nickel transport out via antiport (periplasm)	h[p] + k[p] + ni2[c] --> h[c] + k[c] + ni2[p]	Transport, Inner Membrane		( ( ( Gmet_3507 and Gmet_3508 and Gmet_3509 ) and Gmet_3071 ) or ( ( Gmet_3507 and Gmet_3508 and Gmet_3509 ) and Gmet_0858 ) or ( ( Gmet_1547 and Gmet_1548 and Gmet_1549 ) and Gmet_0858 ) or ( ( Gmet_1547 and Gmet_1548 and Gmet_1549 ) and Gmet_3071 ) )
NI2tex	nickel transport via diffusion (extracellular to periplasm)	ni2[e] <==> ni2[p]	Transport, Outer Membrane		( Gmet_1832 or Gmet_2727 )
NI2uabcpp	nickel transport via ABC system (uptake, periplasm)	atp[c] + h2o[c] + ni2[p] --> adp[c] + h[c] + ni2[c] + pi[c]	Transport, Inner Membrane		( Gmet_2441 and Gmet_2439 and Gmet_2440 )
NIT1b	nitrogenase	[c] : (16) atp + (4) fdxr-4:2 + (16) h2o + n2 --> (16) adp + (4) fdxo-4:2 + (6) h + h2 + (2) nh4 + (16) pi	Nitrogen Metabolism	1.18.6.1	( Gmet_0672 and Gmet_0673 and Gmet_0663 and Gmet_0669 and Gmet_0662 and Gmet_0664 and Gmet_0671 )
NNAM	nicotinamidase	[c] : h2o + ncam --> nac + nh4	Vitamins & Cofactor Biosynthesis	3.5.1.19	Gmet_2374
NNAT	nicotinate-nucleotide adenylyltransferase	[c] : atp + h + nicrnt --> dnad + ppi	Vitamins & Cofactor Biosynthesis	2.7.7.18	Gmet_3200
NNDMBRT	Nicotinate-nucleotide dimethylbenzimidazole phosphoribosyltransferase	[c] : dmbzid + nicrnt --> 5prdmbz + h + nac	Vitamins & Cofactor Biosynthesis		Gmet_0467
NNDPR	nicotinate-nucleotide diphosphorylase (carboxylating)	[c] : (2) h + prpp + quln --> co2 + nicrnt + ppi	Vitamins & Cofactor Biosynthesis	2.4.2.19	Gmet_1988
NO2tex	nitrite transport via diffusion (extracellular to periplasm)	no2[e] <==> no2[p]	Transport, Outer Membrane		( Gmet_1832 or Gmet_2727 )
NO3R2pp	Nitrate reductase (Menaquinol-8) (periplasm)	(2) h[c] + mql8[c] + no3[c] --> (2) h[p] + h2o[c] + mqn8[c] + no2[c]	Nitrogen Metabolism		( ( Gmet_0328 and Gmet_0329 and Gmet_0330 and Gmet_0332 and Gmet_0331 ) or ( Gmet_1019 and Gmet_1020 and Gmet_1021 and Gmet_1022 and Gmet_0331 ) )
NO3R3pp	Nitrate reductase (Cytochrome c) periplasmic	(2) focytC[c] + (4) h[c] + no3[c] --> (2) ficytC[c] + (2) h[p] + h2o[c] + no2[c]	Nitrogen Metabolism		( ( Gmet_0328 and Gmet_0329 and Gmet_0330 and Gmet_0332 and Gmet_0331 ) or ( Gmet_1019 and Gmet_1020 and Gmet_1021 and Gmet_1022 and Gmet_0331 ) )
NO3t2pp	nitrate transport in via proton symport (periplasm)	h[p] + no3[p] --> h[c] + no3[c]	Transport, Inner Membrane		Gmet_0333
NO3t7pp	nitrate transport in via nitrite antiport (periplasm)	no2[c] + no3[p] --> no2[p] + no3[c]	Transport, Inner Membrane		Gmet_0334
NO3tex	nitrate transport via diffusion (extracellular to periplasm)	no3[e] <==> no3[p]	Transport, Outer Membrane		( Gmet_1832 or Gmet_2727 )
NORRDX	Nitric oxide reductase (rubredoxin)	[c] : (2) h + (2) no + (2) rdxr --> h2o + n2o + (2) rdxo	Nitrogen Metabolism		( ( Gmet_3171 and Gmet_3243 ) or ( Gmet_3241 and Gmet_3243 ) )
NORZpp	Nitric Oxide reductase (cytochrome b) periplasmic	mql8[c] + (2) no[p] --> h2o[p] + mqn8[c] + n2o[p]	Nitrogen Metabolism		Gmet_3493
NPPDO	2-nitropropane dioxygenase	[c] : (2) n2ppn + o2 --> (2) acetone + (2) h + (2) no2	Nitrogen Metabolism	1.13.11.32	Gmet_1293
NTPP1	Nucleoside triphosphate pyrophosphorylase (dgtp)	[c] : dgtp + h2o --> dgmp + h + ppi	Nucleotide Metabolism		Gmet_2399
NTPP10	Nucleoside triphosphate pyrophosphorylase (ditp)	[c] : ditp + h2o --> dimp + h + ppi	Nucleotide Metabolism	3.6.1.19	Gmet_1875
NTPP11	Nucleoside triphosphate pyrophosphorylase (xtp)	[c] : h2o + xtp --> h + ppi + xmp	Nucleotide Metabolism	3.6.1.19	Gmet_1875
NTPP2	Nucleoside triphosphate pyrophosphorylase (gtp)	[c] : gtp + h2o --> gmp + h + ppi	Nucleotide Metabolism		Gmet_2399
NTPP3	Nucleoside triphosphate pyrophosphorylase (dctp)	[c] : dctp + h2o --> dcmp + h + ppi	Nucleotide Metabolism		Gmet_2399
NTPP4	Nucleoside triphosphate pyrophosphorylase (ctp)	[c] : ctp + h2o --> cmp + h + ppi	Nucleotide Metabolism		Gmet_2399
NTPP5	Nucleoside triphosphate pyrophosphorylase (datp)	[c] : datp + h2o --> damp + h + ppi	Nucleotide Metabolism		Gmet_2399
NTPP6	Nucleoside triphosphate pyrophosphorylase (atp)	[c] : atp + h2o --> amp + h + ppi	Nucleotide Metabolism		Gmet_2399
NTPP7	Nucleoside triphosphate pyrophosphorylase (dttp)	[c] : dttp + h2o --> dtmp + h + ppi	Nucleotide Metabolism		Gmet_2399
NTPP8	Nucleoside triphosphate pyrophosphorylase (utp)	[c] : h2o + utp --> h + ppi + ump	Nucleotide Metabolism		Gmet_2399
NTPTP1	Nucleoside triphosphate tripolyhydrolase	[c] : dgtp + h2o --> dgsn + pppi	Nucleotide Metabolism	3.1.5.1	Gmet_1762
NTRIR4pp	nitrite Reductase (Menaquinole-8, periplasm)	(2) h[p] + (3) mql8[c] + no2[p] --> (2) h2o[p] + (3) mqn8[c] + nh4[p]	Nitrogen Metabolism		( ( Gmet_0294 and Gmet_0295 ) or ( Gmet_0296 and Gmet_0295 ) )
NTRIRfcpp	nitrite reductase (cytochrome) periplasmic	[p] : (8) h + no2 + (6) ppcr --> (2) h2o + nh4 + (6) ppco	Nitrogen Metabolism	1.7.2.1	( Gmet_0294 or Gmet_0296 )
OBDHc	2-Oxobutanoate dehydrogenase, cytosolic	[c] : 2obut + coa + nad --> co2 + nadh + ppcoa	Valine, leucine and isoleucine degradation	1.2.7.2	( ( Gmet_2509 and Gmet_2510 and Gmet_2511 and Gmet_2764 ) or ( Gmet_2509 and Gmet_2510 and Gmet_2511 and Gmet_1896 ) )
OCBT	ornithine carbamoyltransferase	[c] : cbp + orn <==> citr-L + h + pi	Amino Acid Metabolism	2.1.3.3	Gmet_0205
OCDCAtexi	Octadecanoate transport via facilitated irreversible diffusion (extracellular to periplasm)	ocdca[e] --> ocdca[p]	Cell Envelope Biosynthesis		Gmet_1535
OCDCEAtexi	Octadecenoate (n-C18:1) transport via facilitated irreversible diffusion (extracellular to periplasm)	ocdcea[e] --> ocdcea[p]	Cell Envelope Biosynthesis		Gmet_1535
OCHCCH	6-oxo-cyclohex-1-ene-carbonyl-CoA hydrolase	[c] : 6occhcoa + (4) h + (2) h2o <==> 3hpimcoa	Aromatic Compound degradation		Gmet_2088
OCOAT1r	3-oxoacid CoA-transferase (Succinyl-CoA: acetoacetate)	[c] : acac + succoa <==> aacoa + succ	Central Metabolism	2.8.3.5	( ( Gmet_3296 and Gmet_3297 ) or Gmet_2054 or Gmet_3294 or Gmet_3304 )
OCOAT2r	3-oxoacid CoA-transferase (Succinyl-CoA: 3-methylbutanoate)	[c] : 3mb + succoa <==> ivcoa + succ	Alternate Carbon Metabolism	2.8.3.5	( Gmet_2054 or Gmet_3294 or Gmet_3304 )
OCOAT3r	3-oxoacid CoA-transferase (Succinyl-CoA: 4-hydroxybutanoate)	[c] : ghb + succoa <==> 4hbutcoa + succ	Central Metabolism	2.8.3.5	( Gmet_2054 or Gmet_3294 or Gmet_3304 )
OCTDPS	Octaprenyl pyrophosphate synthase	[c] : frdp + (5) ipdp --> octdp + (5) ppi	Vitamins & Cofactor Biosynthesis		Gmet_2455
OGCOAAT	oxopimelylcoa:glutarylcoa acyltransferase	[c] : 3opimcoa + coa <==> accoa + glutcoa + (5) h	Aromatic Compound degradation		Gmet_2058
OGMEACPD	3-Oxo-glutaryl-[ACP] methyl ester dehydratase	[c] : hgmeACP --> egmeACP + h2o	Vitamins & Cofactor Biosynthesis	4.2.1.59	( Gmet_2354 or Gmet_1697 )
OGMEACPR	3-Oxo-glutaryl-[ACP] methyl ester reductase	[c] : h + nadph + ogmeACP --> hgmeACP + nadp	Vitamins & Cofactor Biosynthesis	1.1.1.100	( Gmet_1694 or Gmet_1601 )
OGMEACPS	3-Oxo-glutaryl-[ACP] methyl ester synthase	[c] : h + malACP + malcoame --> co2 + coa + ogmeACP	Vitamins & Cofactor Biosynthesis		( Gmet_1599 or Gmet_3272 )
OHPBAT	O-Phospho-4-hydroxy-L-threonine:2-oxoglutarate aminotransferase	[c] : glu-L + ohpb <==> akg + phthr	Vitamins & Cofactor Biosynthesis	2.6.1.52	Gmet_3173
OIVD1	2-oxoisovalerate dehydrogenase (acylating; 4-methyl-2-oxopentaoate)	[c] : 4mop + coa + nad --> co2 + ivcoa + nadh	Valine, leucine and isoleucine degradation	1.2.1.25	( ( Gmet_2509 and Gmet_2510 and Gmet_2511 and Gmet_2764 ) or ( Gmet_2509 and Gmet_2510 and Gmet_2511 and Gmet_1896 ) )
OIVD2	2-oxoisovalerate dehydrogenase (acylating; 3-methyl-2-oxobutanoate)	[c] : 3mob + coa + nad --> co2 + ibcoa + nadh	Valine, leucine and isoleucine degradation	1.2.1.25	( ( Gmet_2509 and Gmet_2510 and Gmet_2511 and Gmet_2764 ) or ( Gmet_2509 and Gmet_2510 and Gmet_2511 and Gmet_1896 ) )
OIVD3	2-oxoisovalerate dehydrogenase (acylating; 3-methyl-2-oxopentanoate)	[c] : 3mop + coa + nad --> 2mbcoa + co2 + nadh	Valine, leucine and isoleucine degradation	1.2.1.25	( ( Gmet_2509 and Gmet_2510 and Gmet_2511 and Gmet_2764 ) or ( Gmet_2509 and Gmet_2510 and Gmet_2511 and Gmet_1896 ) )
OMCDC	2-Oxo-4-methyl-3-carboxypentanoate decarboxylation	[c] : 3c4mop + h --> 4mop + co2	Amino Acid Metabolism		s_0001
OMCPPCI	Outer Membrane Cytochrome Periplasmic Cytochrome redox (electrons in)	omclr[e] + ppco[p] --> omclo[e] + ppcr[p]	Energy Metabolism
OMCPPCI2	Outer Membrane Cytochrome Periplasmic Cytochrome redox (electrons in)	omclr[e] + ppc1o[p] --> omclo[e] + ppc1r[p]	Energy Metabolism
OMCPPCO	Outer Membrane Cytochrome Periplasmic Cytochrome redox (electrons Out)	omcho[e] + ppcr[p] --> omchr[e] + ppco[p]	Energy Metabolism		( Gmet_0930 and Gmet_2902 )
OMPDC	orotidine-5'-phosphate decarboxylase	[c] : h + orot5p --> co2 + ump	Nucleotide Metabolism	4.1.1.23	Gmet_1355
OOR2r	2-ketoglutarate ferredoxin oxidoreductase	[c] : akg + coa + fdxo-4:2 <==> co2 + fdxr-4:2 + h + succoa	Central Metabolism	1.2.7.3	( Gmet_1361 and Gmet_1362 and Gmet_1363 and Gmet_1364 )
OPMEACPD	3-Oxo-pimeloyl-[ACP] methyl ester dehydratase	[c] : hpmeACP --> epmeACP + h2o	Vitamins & Cofactor Biosynthesis	4.2.1.59	( Gmet_2354 or Gmet_1697 )
OPMEACPR	3-Oxo-pimeloyl-[ACP] methyl ester reductase	[c] : h + nadph + opmeACP --> hpmeACP + nadp	Vitamins & Cofactor Biosynthesis	1.1.1.100	( Gmet_1601 or Gmet_1694 )
OPMEACPS	3-Oxo-pimeloyl-[ACP] methyl ester synthase	[c] : gmeACP + h + malACP --> ACP + co2 + opmeACP	Vitamins & Cofactor Biosynthesis	2.3.1.41	( Gmet_1695 or Gmet_1603 )
ORNTAC	ornithine transacetylase	[c] : acorn + glu-L <==> acglu + orn	Amino Acid Metabolism	2.3.1.35	Gmet_0952
ORPT	orotate phosphoribosyltransferase	[c] : orot5p + ppi <==> orot + prpp	Nucleotide Metabolism	2.4.2.10	Gmet_1938
OXFOt4pp	Oxalate:Formate antiporter (periplasm)	for[c] + oxa[p] <==> for[p] + oxa[c]	Transport, Inner Membrane		Gmet_2465
OXFOtex	Oxalate:Formate antiporter (extracellular to periplasm)	oxa[e] <==> oxa[p]	Transport, Outer Membrane		( Gmet_1832 or Gmet_2727 )
P5CD	1-pyrroline-5-carboxylate dehydrogenase	[c] : 1pyr5c + (2) h2o + nad --> glu-L + h + nadh	Amino Acid Metabolism	1.5.1.12	Gmet_3512
P5CR	pyrroline-5-carboxylate reductase	[c] : 1pyr5c + (2) h + nadph --> nadp + pro-L	Amino Acid Metabolism	1.5.1.2	Gmet_0899
PA120abcpp	phosphatidate transport via ABC system (n-C12:0, periplasm)	atp[c] + h2o[c] + pa120[c] --> adp[c] + h[c] + pa120[p] + pi[c]	Transport, Inner Membrane		Gmet_2349
PA140abcpp	phosphatidate transport via ABC system (n-C14:0, periplasm)	atp[c] + h2o[c] + pa140[c] --> adp[c] + h[c] + pa140[p] + pi[c]	Transport, Inner Membrane		Gmet_2349
PA141abcpp	phosphatidate transport via ABC system (n-C14:1, periplasm)	atp[c] + h2o[c] + pa141[c] --> adp[c] + h[c] + pa141[p] + pi[c]	Transport, Inner Membrane		Gmet_2349
PA160abcpp	phosphatidate transport via ABC system (n-C16:0, periplasm)	atp[c] + h2o[c] + pa160[c] --> adp[c] + h[c] + pa160[p] + pi[c]	Transport, Inner Membrane		Gmet_2349
PA161abcpp	phosphatidate transport via ABC system (n-C16:1, periplasm)	atp[c] + h2o[c] + pa161[c] --> adp[c] + h[c] + pa161[p] + pi[c]	Transport, Inner Membrane		Gmet_2349
PA180abcpp	phosphatidate transport via ABC system (n-C18:0, periplasm)	atp[c] + h2o[c] + pa180[c] --> adp[c] + h[c] + pa180[p] + pi[c]	Transport, Inner Membrane		Gmet_2349
PA181abcpp	phosphatidate transport via ABC system (n-C18:1, periplasm)	atp[c] + h2o[c] + pa181[c] --> adp[c] + h[c] + pa181[p] + pi[c]	Transport, Inner Membrane		Gmet_2349
PACCOAL	phenylacetate-CoA ligase	[c] : atp + coa + pac --> amp + phaccoa + ppi	Amino Acid Metabolism	6.2.1.30	( Gmet_1818 or Gmet_1825 or Gmet_0950 )
PACCOAL2	phenylacetate-CoA ligase (hydroxyphenylacetate)	[c] : 4hphac + atp + coa --> amp + hphaccoa + ppi	Amino Acid Metabolism	6.2.1.30	( Gmet_1818 or Gmet_1825 or Gmet_0950 )
PACCOAL3	phenylacetate-CoA ligase (indoleacetate)	[c] : atp + coa + ind3ac --> amp + indaccoa + ppi	Amino Acid Metabolism	6.2.1.30	( Gmet_1818 or Gmet_1825 or Gmet_0950 )
PANTS	pantothenate synthase	[c] : ala-B + atp + pant-R --> amp + h + pnto-R + ppi	Vitamins & Cofactor Biosynthesis	6.3.2.1	Gmet_1643
PAPPT3	phospho-N-acetylmuramoyl-pentapeptide-transferase (meso-2,6-diaminopimelate)	[c] : udcpp + ugmda --> uagmda + ump	Cell Envelope Biosynthesis	2.7.8.13	Gmet_0409
PBUTT	phosphate butyryltransferase	[c] : btcoa + pi <==> butpi + coa	Central Metabolism	2.3.1.19	Gmet_2098
PC	pyruvate carboxylase	[c] : atp + hco3 + pyr --> adp + h + oaa + pi	Central Metabolism	6.4.1.1	Gmet_0816
PCMEH2pp	p-cresol methylhydroxylase (membrane bound, enzyme)	[p] : 4crsol + h2o + (2) ppco --> 4hba + (2) h + (2) ppcr	Aromatic Compound degradation		( Gmet_2119 and Gmet_2120 and Gmet_2121 and Gmet_2122 and Gmet_2123 and Gmet_2125 and Gmet_2126 )
PCMEH3pp	p-cresol methylhydroxylase / 4-hydroxybenzyl alcohol dehydrogenase(membrane bound, enzyme)	4hba[p] + mqn8[c] --> 4hbald[p] + mql8[c]	Aromatic Compound degradation		( Gmet_2119 and Gmet_2120 and Gmet_2121 and Gmet_2122 and Gmet_2123 and Gmet_2125 and Gmet_2126 )
PDE1	3',5'-cyclic-nucleotide phosphodiesterase	[c] : camp + h2o --> amp + h	Nucleotide Metabolism	3.1.4.17
PDH	pyruvate dehydrogenase	[c] : coa + nad + pyr --> accoa + co2 + nadh	Central Metabolism		( ( Gmet_1896 and ( Gmet_2753 and Gmet_2760 ) and Gmet_2752 ) or ( Gmet_2764 and ( Gmet_2753 and Gmet_2760 ) and Gmet_2752 ) )
PDX5PO2	pyridoxine 5'-phosphate oxidase (anaerboic	[c] : nad + pdx5p --> h + nadh + pydx5p	Vitamins & Cofactor Biosynthesis
PDX5PS	Pyridoxine 5'-phosphate synthase	[c] : dxyl5p + nad + phthr --> co2 + h + (2) h2o + nadh + pdx5p + pi	Vitamins & Cofactor Biosynthesis		( Gmet_3404 and Gmet_1885 )
PE120abcpp	phosphatidylethanolamine transport via ABC system (n-C12:0, periplasm)	atp[c] + h2o[c] + pe120[c] --> adp[c] + h[c] + pe120[p] + pi[c]	Transport, Inner Membrane		Gmet_2349
PE140abcpp	phosphatidylethanolamine transport via ABC system (n-C14:0, periplasm)	atp[c] + h2o[c] + pe140[c] --> adp[c] + h[c] + pe140[p] + pi[c]	Transport, Inner Membrane		Gmet_2349
PE141abcpp	phosphatidylethanolamine transport via ABC system (n-C14:1, periplasm)	atp[c] + h2o[c] + pe141[c] --> adp[c] + h[c] + pe141[p] + pi[c]	Transport, Inner Membrane		Gmet_2349
PE160abcpp	phosphatidylethanolamine transport via ABC system (n-C16:0, periplasm)	atp[c] + h2o[c] + pe160[c] --> adp[c] + h[c] + pe160[p] + pi[c]	Transport, Inner Membrane		Gmet_2349
PE161abcpp	phosphatidylethanolamine transport via ABC system (n-C16:1, periplasm)	atp[c] + h2o[c] + pe161[c] --> adp[c] + h[c] + pe161[p] + pi[c]	Transport, Inner Membrane		Gmet_2349
PE180abcpp	phosphatidylethanolamine transport via ABC system (n-C18:0, periplasm)	atp[c] + h2o[c] + pe180[c] --> adp[c] + h[c] + pe180[p] + pi[c]	Transport, Inner Membrane		Gmet_2349
PE181abcpp	phosphatidylethanolamine transport via ABC system (n-C18:1, periplasm)	atp[c] + h2o[c] + pe181[c] --> adp[c] + h[c] + pe181[p] + pi[c]	Transport, Inner Membrane		Gmet_2349
PEPCK	Phosphoenolpyruvate carboxykinase (GTP)	[c] : gtp + oaa --> co2 + gdp + pep	Central Metabolism	4.1.1.32	( Gmet_3169 or Gmet_2638 )
PERD	Erythronate 4-phosphate (4per) dehydrogenase	[c] : 4per + nad <==> h + nadh + ohpb	Vitamins & Cofactor Biosynthesis		Gmet_2378
PFK	phosphofructokinase	[c] : atp + f6p --> adp + fdp + h	Central Metabolism	2.7.1.11	( Gmet_1640 or Gmet_0938 )
PG120abcpp	phosphatidylglycerol transport via ABC system (n-C12:0, periplasm)	atp[c] + h2o[c] + pg120[c] --> adp[c] + h[c] + pg120[p] + pi[c]	Transport, Inner Membrane		Gmet_2349
PG140abcpp	phosphatidylglycerol transport via ABC system (n-C14:0, periplasm)	atp[c] + h2o[c] + pg140[c] --> adp[c] + h[c] + pg140[p] + pi[c]	Transport, Inner Membrane		Gmet_2349
PG141abcpp	phosphatidylglycerol transport via ABC system (n-C14:1, periplasm)	atp[c] + h2o[c] + pg141[c] --> adp[c] + h[c] + pg141[p] + pi[c]	Transport, Inner Membrane		Gmet_2349
PG160abcpp	phosphatidylglycerol transport via ABC system (n-C16:0, periplasm)	atp[c] + h2o[c] + pg160[c] --> adp[c] + h[c] + pg160[p] + pi[c]	Transport, Inner Membrane		Gmet_2349
PG161abcpp	phosphatidylglycerol transport via ABC system (n-C16:1, periplasm)	atp[c] + h2o[c] + pg161[c] --> adp[c] + h[c] + pg161[p] + pi[c]	Transport, Inner Membrane		Gmet_2349
PG180abcpp	phosphatidylglycerol transport via ABC system (n-C18:0, periplasm)	atp[c] + h2o[c] + pg180[c] --> adp[c] + h[c] + pg180[p] + pi[c]	Transport, Inner Membrane		Gmet_2349
PG181abcpp	phosphatidylglycerol transport via ABC system (n-C18:1, periplasm)	atp[c] + h2o[c] + pg181[c] --> adp[c] + h[c] + pg181[p] + pi[c]	Transport, Inner Membrane		Gmet_2349
PGAMT	phosphoglucosamine mutase	[c] : gam1p <==> gam6p	Cell Envelope Biosynthesis	5.4.2.10	Gmet_1886
PGCD	phosphoglycerate dehydrogenase	[c] : 3pg + nad --> 3php + h + nadh	Amino Acid Metabolism	1.1.1.95	Gmet_2378
PGI	glucose-6-phosphate isomerase	[c] : g6p <==> f6p	Central Metabolism	5.3.1.9	Gmet_2458
PGK	phosphoglycerate kinase	[c] : 3pg + atp <==> 13dpg + adp	Central Metabolism	2.7.2.3	Gmet_1947
PGL	6-phosphogluconolactonase	[c] : 6pgl + h2o --> 6pgc + h	Central Metabolism	3.1.1.31	Gmet_2618
PGLUSYN	Poly glutamate synthesis Reaction	[c] : atp + glu-D --> adp + pi + polglu	Cell Envelope Biosynthesis		Gmet_3529
PGM	phosphoglycerate mutase	[c] : 2pg <==> 3pg	Central Metabolism	5.4.2.1	( Gmet_1653 or Gmet_1428 or Gmet_3203 )
PGMT	phosphoglucomutase	[c] : g1p <==> g6p	Central Metabolism	5.4.2.2	( Gmet_0135 or Gmet_0990 )
PGP120abcpp	phosphatidylglycerophosphate transport via ABC system (n-C12:0, periplasm)	atp[c] + h2o[c] + pgp120[c] --> adp[c] + h[c] + pgp120[p] + pi[c]	Transport, Inner Membrane		Gmet_2349
PGP140abcpp	phosphatidylglycerophosphate transport via ABC system (n-C14:0, periplasm)	atp[c] + h2o[c] + pgp140[c] --> adp[c] + h[c] + pgp140[p] + pi[c]	Transport, Inner Membrane		Gmet_2349
PGP141abcpp	phosphatidylglycerophosphate transport via ABC system (n-C14:1, periplasm)	atp[c] + h2o[c] + pgp141[c] --> adp[c] + h[c] + pgp141[p] + pi[c]	Transport, Inner Membrane		Gmet_2349
PGP160abcpp	phosphatidylglycerophosphate transport via ABC system (n-C16:0, periplasm)	atp[c] + h2o[c] + pgp160[c] --> adp[c] + h[c] + pgp160[p] + pi[c]	Transport, Inner Membrane		Gmet_2349
PGP161abcpp	phosphatidylglycerophosphate transport via ABC system (n-C16:1, periplasm)	atp[c] + h2o[c] + pgp161[c] --> adp[c] + h[c] + pgp161[p] + pi[c]	Transport, Inner Membrane		Gmet_2349
PGP180abcpp	phosphatidylglycerophosphate transport via ABC system (n-C18:0, periplasm)	atp[c] + h2o[c] + pgp180[c] --> adp[c] + h[c] + pgp180[p] + pi[c]	Transport, Inner Membrane		Gmet_2349
PGP181abcpp	phosphatidylglycerophosphate transport via ABC system (n-C18:1, periplasm)	atp[c] + h2o[c] + pgp181[c] --> adp[c] + h[c] + pgp181[p] + pi[c]	Transport, Inner Membrane		Gmet_2349
PGPP120	phosphatidylglycerol phosphate phosphatase (n-C14:0)	[c] : h2o + pgp120 --> pg120 + pi	Glycerophospholipid Metabolism	3.1.3.27	Gmet_0195
PGPP120pp	phosphatidylglycerol phosphate phosphatase (periplasm, n-C14:0)	[p] : h2o + pgp120 --> pg120 + pi	Glycerophospholipid Metabolism	3.1.3.27	Gmet_0195
PGPP140	phosphatidylglycerol phosphate phosphatase (n-C14:0)	[c] : h2o + pgp140 --> pg140 + pi	Glycerophospholipid Metabolism	3.1.3.27	Gmet_0195
PGPP140pp	phosphatidylglycerol phosphate phosphatase (periplasm, n-C14:0)	[p] : h2o + pgp140 --> pg140 + pi	Glycerophospholipid Metabolism	3.1.3.27	Gmet_0195
PGPP141	phosphatidylglycerol phosphate phosphatase (n-C14:1)	[c] : h2o + pgp141 --> pg141 + pi	Glycerophospholipid Metabolism	3.1.3.27	Gmet_0195
PGPP141pp	phosphatidylglycerol phosphate phosphatase (periplasm, n-C14:1)	[p] : h2o + pgp141 --> pg141 + pi	Glycerophospholipid Metabolism	3.1.3.27	Gmet_0195
PGPP160	phosphatidylglycerol phosphate phosphatase (n-C16:0)	[c] : h2o + pgp160 --> pg160 + pi	Glycerophospholipid Metabolism	3.1.3.27	Gmet_0195
PGPP160pp	phosphatidylglycerol phosphate phosphatase (periplasm, n-C16:0)	[p] : h2o + pgp160 --> pg160 + pi	Glycerophospholipid Metabolism	3.1.3.27	Gmet_0195
PGPP161	phosphatidylglycerol phosphate phosphatase (n-C16:1)	[c] : h2o + pgp161 --> pg161 + pi	Glycerophospholipid Metabolism	3.1.3.27	Gmet_0195
PGPP161pp	phosphatidylglycerol phosphate phosphatase (periplasm, n-C16:1)	[p] : h2o + pgp161 --> pg161 + pi	Glycerophospholipid Metabolism	3.1.3.27	Gmet_0195
PGPP180	phosphatidylglycerol phosphate phosphatase (n-C18:0)	[c] : h2o + pgp180 --> pg180 + pi	Glycerophospholipid Metabolism	3.1.3.27	Gmet_0195
PGPP180pp	phosphatidylglycerol phosphate phosphatase (periplasm, n-C18:0)	[p] : h2o + pgp180 --> pg180 + pi	Glycerophospholipid Metabolism	3.1.3.27	Gmet_0195
PGPP181	phosphatidylglycerol phosphate phosphatase (n-C18:1)	[c] : h2o + pgp181 --> pg181 + pi	Glycerophospholipid Metabolism	3.1.3.27	Gmet_0195
PGPP181pp	phosphatidylglycerol phosphate phosphatase (periplasm, n-C18:1)	[p] : h2o + pgp181 --> pg181 + pi	Glycerophospholipid Metabolism	3.1.3.27	Gmet_0195
PGSA120	Phosphatidylglycerol synthase (n-C12:0)	[c] : cdpdddecg + glyc3p --> cmp + h + pgp120	Glycerophospholipid Metabolism	2.7.8.5	( Gmet_1952 or Gmet_0822 )
PGSA140	Phosphatidylglycerol synthase (n-C14:0)	[c] : cdpdtdecg + glyc3p --> cmp + h + pgp140	Glycerophospholipid Metabolism	2.7.8.5	( Gmet_1952 or Gmet_0822 )
PGSA141	Phosphatidylglycerol synthase (n-C14:1)	[c] : cdpdtdec7eg + glyc3p --> cmp + h + pgp141	Glycerophospholipid Metabolism	2.7.8.5	( Gmet_1952 or Gmet_0822 )
PGSA160	Phosphatidylglycerol synthase (n-C16:0)	[c] : cdpdhdecg + glyc3p --> cmp + h + pgp160	Glycerophospholipid Metabolism	2.7.8.5	( Gmet_1952 or Gmet_0822 )
PGSA161	Phosphatidylglycerol synthase (n-C16:1)	[c] : cdpdhdec9eg + glyc3p --> cmp + h + pgp161	Glycerophospholipid Metabolism	2.7.8.5	( Gmet_1952 or Gmet_0822 )
PGSA180	Phosphatidylglycerol synthase (n-C18:0)	[c] : cdpdodecg + glyc3p --> cmp + h + pgp180	Glycerophospholipid Metabolism	2.7.8.5	( Gmet_1952 or Gmet_0822 )
PGSA181	Phosphatidylglycerol synthase (n-C18:1)	[c] : cdpdodec11eg + glyc3p --> cmp + h + pgp181	Glycerophospholipid Metabolism	2.7.8.5	( Gmet_1952 or Gmet_0822 )
PHBEALD	4-hydroxybenzaldehyde dehydrogenase	[c] : 4hbald + h2o + nad <==> 4hbz + (2) h + nadh	Aromatic Compound degradation		Gmet_2131
PHENOLt2pp	phenol transport in via proton symport (periplasm)	h[p] + phenol[p] --> h[c] + phenol[c]	Transport, Inner Membrane
PHENOLtex	phenol transport via diffusion (extra-organism to periplasm)	phenol[p] <==> phenol[e]	Aromatic Compound degradation		( Gmet_2107 or ( Gmet_1832 or Gmet_2727 ) )
PHEPC	phenylphosphate carboxylase	[c] : co2 + h2o + pphos <==> 4hbz + h + pi	Aromatic Compound degradation		Gmet_2102
PHEPS	Phenylphosphate synthase	[c] : atp + h2o + phenol <==> amp + (2) h + pi + pphos	Aromatic Compound degradation		( Gmet_2100 and Gmet_2101 )
PHETA1	phenylalanine transaminase	[c] : akg + phe-L <==> glu-L + phpyr	Amino Acid Metabolism	2.6.1.58	( Gmet_3325 or Gmet_3433 or Gmet_0732 )
PHETRS	Phenylalanyl-tRNA synthetase	[c] : atp + phe-L + trnaphe --> amp + phetrna + ppi	Amino Acid Metabolism	6.1.1.20	( Gmet_1415 and Gmet_1416 )
PICH	phenylitaconyl-CoA hydratase	[c] : h2o + phitcoa <==> hmpscoa	Aromatic Compound degradation		Gmet_1524
PIt2rpp	phosphate reversible transport via symport (periplasm)	h[p] + pi[p] <==> h[c] + pi[c]	Transport, Inner Membrane		Gmet_3131
PIt7ipp	phosphate transport in via three Na+ symporter (periplasm)	(3) na1[p] + pi[p] --> (3) na1[c] + pi[c]	Transport, Inner Membrane		Gmet_1829
PItex	phosphate transport via diffusion (extracellular to periplasm)	pi[e] <==> pi[p]	Transport, Outer Membrane		( Gmet_1832 or Gmet_2727 )
PIuabcpp	phosphate transport via ABC system (uptake, periplasm)	atp[c] + h2o[c] + pi[p] --> adp[c] + h[c] + (2) pi[c]	Transport, Inner Membrane		( Gmet_2703 and Gmet_2704 and Gmet_2702 and Gmet_2701 )
PMANM	phosphomannomutase	[c] : man1p <==> man6p	Central Metabolism	5.4.2.8	( Gmet_0135 or Gmet_0990 )
PMDPHT	pyrimidine phosphatase	[c] : 5aprbu + h2o --> 4r5au + pi	Vitamins & Cofactor Biosynthesis
PMEACPE	Pimeloyl-[ACP] methyl ester esterase	[c] : h2o + pmeACP --> meoh + pimACP	Vitamins & Cofactor Biosynthesis		Gmet_0843
PMPK	phosphomethylpyrimidine kinase	[c] : 4ampm + atp --> 2mahmp + adp	Vitamins & Cofactor Biosynthesis	2.7.4.7	Gmet_2909
PNTK	pantothenate kinase	[c] : atp + pnto-R --> 4ppan + adp + h	Vitamins & Cofactor Biosynthesis	2.7.1.33	Gmet_1986
POR	pyruvate synthase	[c] : coa + fdxo-4:2 + pyr <==> accoa + co2 + fdxr-4:2 + h	Central Metabolism	1.2.7.1	Gmet_3419
POR3b	pyruvate synthase	[c] : 2obut + coa + fdxo-4:2 <==> co2 + fdxr-4:2 + h + ppcoa	Alternate Carbon Metabolism	1.2.7.2	( Gmet_1307 and Gmet_1308 and Gmet_1309 and Gmet_1306 )
POR5	pyruvate synthase	[c] : coa + (2) flxso + pyr <==> accoa + co2 + (2) flxr + h	Central Metabolism	1.2.7.1	Gmet_3419
PPA	inorganic diphosphatase	[c] : h2o + ppi --> h + (2) pi	Other	3.6.1.1	( Gmet_0503 or Gmet_0880 or Gmet_1419 )
PPA2	inorganic triphosphatase	[c] : h2o + pppi --> h + pi + ppi	Other	3.6.1.1	( Gmet_0880 or Gmet_0503 or Gmet_1419 )
PPAAFDOR	propanal:ferredoxin oxidoreductase	[c] : fdxo-4:2 + h2o + ppal <==> fdxr-4:2 + (3) h + ppa	Alternate Carbon Metabolism		Gmet_1045
PPAKr	Propionate kinase	[c] : adp + ppap <==> atp + ppa	Central Metabolism	2.7.2.1	( Gmet_1034 or Gmet_0149 )
PPA_1pp	inorganic diphosphatase (one proton translocation) (periplasm)	h2o[c] + ppi[c] --> h[p] + (2) pi[c]	Transport, Inner Membrane	3.6.1.1	Gmet_3239
PPAt2pp	H+/Propionate symporter (periplasm)	h[p] + ppa[p] --> h[c] + ppa[c]	Transport, Inner Membrane		( Gmet_3031 or Gmet_0739 or Gmet_3288 )
PPAt4pp	Na+/Propionate symporter (periplasm)	na1[p] + ppa[p] --> na1[c] + ppa[c]	Transport, Inner Membrane		( Gmet_3031 or Gmet_0739 or Gmet_3288 )
PPAtex	propionate transport via diffusion	ppa[e] <==> ppa[p]	Transport, Outer Membrane		( Gmet_1832 or Gmet_2727 )
PPBNGS	porphobilinogen synthase	[c] : (2) 5aop --> h + (2) h2o + ppbng	Vitamins & Cofactor Biosynthesis	4.2.1.24	Gmet_0189
PPC	phosphoenolpyruvate carboxylase	[c] : co2 + h2o + pep --> h + oaa + pi	Central Metabolism	4.1.1.31	Gmet_0304
PPCCYTC1pp	Periplasmic Cytochromes Intracellular cytochrome electron transfer (proton coupled, 1 H+ in)	focytC[c] + h[p] + ppco[p] <==> ficytC[c] + h[c] + ppcr[p]	Energy Metabolism		( Gmet_3091 and Gmet_2902 )
PPCDC	phosphopantothenoylcysteine decarboxylase	[c] : 4ppcys + h --> co2 + pan4p	Vitamins & Cofactor Biosynthesis	4.1.1.36	Gmet_2673
PPCK	phosphoenolpyruvate carboxykinase	[c] : atp + oaa --> adp + co2 + pep	Central Metabolism	4.1.1.49	( Gmet_3169 or Gmet_2638 )
PPCOAC	Propionyl-CoA carboxylase	[c] : atp + hco3 + ppcoa --> adp + h + mmcoa-S + pi	Central Metabolism	6.4.1.3	( Gmet_3248 and Gmet_3249 )
PPCSCTr	Propanoyl-CoA: succinate CoA-transferase	[c] : ppcoa + succ <==> ppa + succoa	Central Metabolism		Gmet_1125
PPDK	Pyruvate,phosphate dikinase.	[c] : atp + pi + pyr --> amp + h + pep + ppi	Central Metabolism	2.7.9.1	Gmet_2940
PPGPPDP	guanosine-3',5'-bis(diphosphate) 3'-diphosphatase	[c] : h2o + ppgpp --> gdp + ppi	Nucleotide Metabolism	3.1.7.2	Gmet_2399
PPK2r	polyphosphate kinase	[c] : atp + ppi <==> adp + pppi	Other	2.7.4.1	( Gmet_1092 or Gmet_0133 )
PPKr	polyphosphate kinase	[c] : atp + pi <==> adp + ppi	Other	2.7.4.1	( Gmet_0133 or Gmet_1092 )
PPM	phosphopentomutase	[c] : r1p <==> r5p	Central Metabolism	5.4.2.7	( Gmet_0990 or Gmet_0135 )
PPNCL	phosphopantothenate-cysteine ligase	[c] : 4ppan + ctp + cys-L --> 4ppcys + cdp + h + pi	Vitamins & Cofactor Biosynthesis	6.3.2.5	Gmet_2673
PPND	prephenate dehydrogenase	[c] : nad + pphn --> 34hpp + co2 + nadh	Amino Acid Metabolism	1.3.1.12	Gmet_0863
PPNDH	prephenate dehydratase	[c] : h + pphn --> co2 + h2o + phpyr	Amino Acid Metabolism	4.2.1.51	( Gmet_0862 or Gmet_1955 )
PPOHt2pp	propanol transport in via proton symport (periplasm)	h[p] + ppoh[p] --> h[c] + ppoh[c]	Transport, Inner Membrane
PPOHtex	propanol transport via diffusion (extracellular to periplasm)	ppoh[e] <==> ppoh[p]	Transport, Outer Membrane		( Gmet_1832 or Gmet_2727 )
PPPGO2	protoporphyrinogen oxidase (anaerobic, menaquinone)	[c] : (3) mqn8 + pppg9 --> (3) mql8 + ppp9	Vitamins & Cofactor Biosynthesis		Gmet_2953
PPPGO4	protoporphyrinogen oxidase (anaerobic, FAD)	[c] : (3) fad + pppg9 --> (3) fadh2 + ppp9	Vitamins & Cofactor Biosynthesis		Gmet_3551
PPS	phosphoenolpyruvate synthase	[c] : atp + h2o + pyr --> amp + (2) h + pep + pi	Central Metabolism	2.7.9.2	Gmet_0770
PRAGS	phosphoribosylglycinamide synthetase	[c] : atp + gly + pram --> adp + gar + h + pi	Nucleotide Metabolism	6.3.4.13	Gmet_2904
PRAI	phosphoribosylanthranilate isomerase	[c] : pran <==> 2cpr5p	Amino Acid Metabolism	5.3.1.24	Gmet_2492
PRAIS	phosphoribosylaminoimidazole synthase	[c] : atp + fpram --> adp + air + (2) h + pi	Nucleotide Metabolism	6.3.3.1	Gmet_1844
PRAMPC	phosphoribosyl-AMP cyclohydrolase	[c] : h2o + prbamp --> prfp	Amino Acid Metabolism	3.5.4.19	Gmet_1897
PRASCS	phosphoribosylaminoimidazolesuccinocarboxamide synthase	[c] : 5aizc + asp-L + atp <==> 25aics + adp + h + pi	Nucleotide Metabolism	6.3.2.6	Gmet_0916
PRATPP	phosphoribosyl-ATP pyrophosphatase	[c] : h2o + prbatp --> h + ppi + prbamp	Amino Acid Metabolism	3.6.1.31	( Gmet_1897 or Gmet_0390 )
PRFGS	phosphoribosylformylglycinamidine synthase	[c] : atp + fgam + gln-L + h2o --> adp + fpram + glu-L + h + pi	Nucleotide Metabolism	6.3.5.3	( Gmet_1940 and Gmet_1941 )
PRMICI	1-(5-phosphoribosyl)-5-[(5-phosphoribosylamino)methylideneamino)imidazole-4-carboxamide isomerase	[c] : prfp <==> prlp	Amino Acid Metabolism	5.3.1.16	Gmet_0388
PRO1y	proline oxidase (L-proline, NADP)	[c] : nadp + pro-L --> 1pyr5c + (2) h + nadph	Amino Acid Metabolism	1.5.1.2	Gmet_3512
PROTRS	Prolyl-tRNA synthetase	[c] : atp + pro-L + trnapro --> amp + ppi + protrna	Amino Acid Metabolism	6.1.1.15	Gmet_1354
PRPPS	phosphoribosylpyrophosphate synthetase	[c] : atp + r5p <==> amp + h + prpp	Amino Acid Metabolism	2.7.6.1	Gmet_2848
PS120abcpp	phosphatidylserine transport via ABC system (n-C12:0, periplasm)	atp[c] + h2o[c] + ps120[c] --> adp[c] + h[c] + pi[c] + ps120[p]	Transport, Inner Membrane		Gmet_2349
PS140abcpp	phosphatidylserine transport via ABC system (n-C14:0, periplasm)	atp[c] + h2o[c] + ps140[c] --> adp[c] + h[c] + pi[c] + ps140[p]	Transport, Inner Membrane		Gmet_2349
PS141abcpp	phosphatidylserine transport via ABC system (n-C14:1, periplasm)	atp[c] + h2o[c] + ps141[c] --> adp[c] + h[c] + pi[c] + ps141[p]	Transport, Inner Membrane		Gmet_2349
PS160abcpp	phosphatidylserine transport via ABC system (n-C16:0, periplasm)	atp[c] + h2o[c] + ps160[c] --> adp[c] + h[c] + pi[c] + ps160[p]	Transport, Inner Membrane		Gmet_2349
PS161abcpp	phosphatidylserine transport via ABC system (n-C16:1, periplasm)	atp[c] + h2o[c] + ps161[c] --> adp[c] + h[c] + pi[c] + ps161[p]	Transport, Inner Membrane		Gmet_2349
PS180abcpp	phosphatidylserine transport via ABC system (n-C18:0, periplasm)	atp[c] + h2o[c] + ps180[c] --> adp[c] + h[c] + pi[c] + ps180[p]	Transport, Inner Membrane		Gmet_2349
PS181abcpp	phosphatidylserine transport via ABC system (n-C18:1, periplasm)	atp[c] + h2o[c] + ps181[c] --> adp[c] + h[c] + pi[c] + ps181[p]	Transport, Inner Membrane		Gmet_2349
PSCVT	3-phosphoshikimate 1-carboxyvinyltransferase	[c] : pep + skm5p <==> 3psme + pi	Amino Acid Metabolism	2.5.1.19	Gmet_0864
PSD120	Phosphatidylserine decarboxylase (n-C12:0)	[c] : h + ps120 --> co2 + pe120	Glycerophospholipid Metabolism	4.1.1.65	( Gmet_1483 or Gmet_1263 )
PSD140	Phosphatidylserine decarboxylase (n-C14:0)	[c] : h + ps140 --> co2 + pe140	Glycerophospholipid Metabolism	4.1.1.65	( Gmet_1483 or Gmet_1263 )
PSD141	Phosphatidylserine decarboxylase (n-C14:1)	[c] : h + ps141 --> co2 + pe141	Glycerophospholipid Metabolism	4.1.1.65	( Gmet_1483 or Gmet_1263 )
PSD160	Phosphatidylserine decarboxylase (n-C16:0)	[c] : h + ps160 --> co2 + pe160	Glycerophospholipid Metabolism	4.1.1.65	( Gmet_1483 or Gmet_1263 )
PSD161	Phosphatidylserine decarboxylase (n-C16:1)	[c] : h + ps161 --> co2 + pe161	Glycerophospholipid Metabolism	4.1.1.65	( Gmet_1483 or Gmet_1263 )
PSD180	Phosphatidylserine decarboxylase (n-C18:0)	[c] : h + ps180 --> co2 + pe180	Glycerophospholipid Metabolism	4.1.1.65	( Gmet_1263 or Gmet_1483 )
PSD181	Phosphatidylserine decarboxylase (n-C18:1)	[c] : h + ps181 --> co2 + pe181	Glycerophospholipid Metabolism	4.1.1.65	( Gmet_1263 or Gmet_1483 )
PSERT	phosphoserine transaminase	[c] : 3php + glu-L --> akg + pser-L	Amino Acid Metabolism	2.6.1.52	Gmet_3173
PSP_L	phosphoserine phosphatase (L-serine)	[c] : h2o + pser-L --> pi + ser-L	Amino Acid Metabolism	3.1.3.3	Gmet_1630
PSSA120	Phosphatidylserine syntase (n-C12:0)	[c] : cdpdddecg + ser-L --> cmp + h + ps120	Glycerophospholipid Metabolism	2.7.8.8	Gmet_1264
PSSA140	Phosphatidylserine syntase (n-C14:0)	[c] : cdpdtdecg + ser-L --> cmp + h + ps140	Glycerophospholipid Metabolism	2.7.8.8	Gmet_1264
PSSA141	Phosphatidylserine syntase (n-C14:1)	[c] : cdpdtdec7eg + ser-L --> cmp + h + ps141	Glycerophospholipid Metabolism	2.7.8.8	Gmet_1264
PSSA160	Phosphatidylserine syntase (n-C16:0)	[c] : cdpdhdecg + ser-L --> cmp + h + ps160	Glycerophospholipid Metabolism	2.7.8.8	Gmet_1264
PSSA161	Phosphatidylserine syntase (n-C16:1)	[c] : cdpdhdec9eg + ser-L --> cmp + h + ps161	Glycerophospholipid Metabolism	2.7.8.8	Gmet_1264
PSSA180	Phosphatidylserine syntase (n-C18:0)	[c] : cdpdodecg + ser-L --> cmp + h + ps180	Glycerophospholipid Metabolism	2.7.8.8	Gmet_1264
PSSA181	Phosphatidylserine syntase (n-C18:1)	[c] : cdpdodec11eg + ser-L --> cmp + h + ps181	Glycerophospholipid Metabolism	2.7.8.8	Gmet_1264
PTA2r	Phosphate acetyltransferase	[c] : pi + ppcoa <==> coa + ppap	Central Metabolism		Gmet_1035
PTAr	phosphotransacetylase	[c] : accoa + pi <==> actp + coa	Central Metabolism	2.3.1.8	Gmet_1035
PTAtex	pentanoate transport via diffusion (extracellular to periplasm)	pta[e] <==> pta[p]	Transport, Outer Membrane		( Gmet_1832 or Gmet_2727 )
PTPAT	pantetheine-phosphate adenylyltransferase	[c] : atp + h + pan4p <==> dpcoa + ppi	Vitamins & Cofactor Biosynthesis	2.7.7.3	Gmet_1759
PUNP1	purine-nucleoside phosphorylase (Adenosine)	[c] : adn + pi <==> ade + r1p	Nucleotide Metabolism	2.4.2.1	Gmet_1274
PUTA3	puta3	[c] : glu5sa + h2o + nad --> glu-L + (2) h + nadh	Amino Acid Metabolism	1.5.1.12	Gmet_3512
PYK	pyruvate kinase	[c] : adp + h + pep --> atp + pyr	Central Metabolism	2.7.1.40	Gmet_0122
PYRt2pp	pyruvate reversible transport via proton symport (periplasm)	h[p] + pyr[p] --> h[c] + pyr[c]	Transport, Inner Membrane		( Gmet_3031 or Gmet_0739 or Gmet_3288 )
PYRt4pp	pyruvate transport via sodium symport	na1[p] + pyr[p] --> na1[c] + pyr[c]	Transport, Inner Membrane		( Gmet_3031 or Gmet_0739 or Gmet_3288 )
PYRtex	pyruvate transport via diffusion (extracellular to periplasm)	pyr[e] <==> pyr[p]	Transport, Outer Membrane		( Gmet_1832 or Gmet_2727 )
QULNS	quinolinate synthase	[c] : dhap + iasp --> (2) h2o + pi + quln	Vitamins & Cofactor Biosynthesis		Gmet_3544
RBFK	riboflavin kinase	[c] : atp + ribflv --> adp + fmn + h	Vitamins & Cofactor Biosynthesis	2.7.1.26	Gmet_1388
RBFSa	riboflavin synthase	[c] : 4r5au + db4p --> dmlz + (2) h2o + pi	Vitamins & Cofactor Biosynthesis	2.5.1.9	( Gmet_1625 and Gmet_1627 )
RBFSb	riboflavin synthase	[c] : (2) dmlz --> 4r5au + ribflv	Vitamins & Cofactor Biosynthesis	2.5.1.9	( Gmet_1625 and Gmet_1627 )
RBK	ribokinase	[c] : atp + rib-D --> adp + h + r5p	Central Metabolism	2.7.1.15	Gmet_2812
RDXR	Rubredoxin oxidoreductase	[c] : nadh + (2) rdxo --> h + nad + (2) rdxr	Energy Metabolism		( ( Gmet_3171 and Gmet_1148 ) or ( Gmet_3241 and Gmet_1148 ) )
RNDR1	ribonucleoside-diphosphate reductase (ADP)	[c] : adp + trdrd --> dadp + h2o + trdox	Nucleotide Metabolism	1.17.4.1	Gmet_1297
RNDR2	ribonucleoside-diphosphate reductase (GDP)	[c] : gdp + trdrd --> dgdp + h2o + trdox	Nucleotide Metabolism	1.17.4.1	Gmet_1297
RNDR3	ribonucleoside-diphosphate reductase (CDP)	[c] : cdp + trdrd --> dcdp + h2o + trdox	Nucleotide Metabolism	1.17.4.1	Gmet_1297
RNDR4	ribonucleoside-diphosphate reductase (UDP)	[c] : trdrd + udp --> dudp + h2o + trdox	Nucleotide Metabolism	1.17.4.1	Gmet_1297
ROO	Rubredoxin oxygen reductase	[c] : (4) h + o2 + (4) rdxr --> (2) h2o + (4) rdxo	Energy Metabolism		( ( Gmet_3171 and Gmet_3243 ) or ( Gmet_3241 and Gmet_3243 ) )
RPE	ribulose 5-phosphate 3-epimerase	[c] : ru5p-D <==> xu5p-D	Central Metabolism	5.1.3.1	Gmet_0067
RPI	ribose-5-phosphate isomerase	[c] : r5p <==> ru5p-D	Central Metabolism	5.3.1.6	( Gmet_2621 or Gmet_1604 )
RZ5PP	alpha-ribazole 5-phosphate phosphatase	[c] : 5prdmbz + h2o --> pi + rdmbzi	Vitamins & Cofactor Biosynthesis		Gmet_0469
S7PIr	sedoheptulose 7-phosphate isomerase (reversible)	[c] : s7p <==> gmhep7p	Lipopolysaccharide Biosynthesis / Recycling		Gmet_0920
SADT2	Sulfate adenyltransferase	[c] : atp + gtp + h2o + so4 --> aps + gdp + pi + ppi	Amino Acid Metabolism		( Gmet_2859 and Gmet_2860 )
SELCYSLY3	selenocysteine lyase (nadph)	[c] : nadph + selcys --> ala-L + nadp + seln	Other	4.4.1.16	( Gmet_2006 or Gmet_1300 )
SELCYSS	selenocysteine synthase	[c] : selnp + sertrna(sec) --> h + pi + sectrna	Amino Acid Metabolism	2.9.1.1	Gmet_0061
SELNPS	Selenophosphate synthase	[c] : atp + h2o + seln --> amp + pi + selnp	Other	2.7.9.3	Gmet_2907
SERAT	serine O-acetyltransferase	[c] : accoa + ser-L <==> acser + coa	Amino Acid Metabolism	2.3.1.30	Gmet_0870
SERD_L	L-serine deaminase	[c] : ser-L --> nh4 + pyr	Amino Acid Metabolism	4.3.1.17	Gmet_3072
SERTRS	Seryl-tRNA synthetase	[c] : atp + ser-L + trnaser --> amp + ppi + sertrna	Amino Acid Metabolism	6.1.1.11	Gmet_3528
SHCHCC	sirohydrochlorin cobaltochelatase	[c] : cobalt2 + dscl --> copre2 + (3) h	Vitamins & Cofactor Biosynthesis		Gmet_0476
SHCHD2	sirohydrochlorin dehydrogenase (NAD)	[c] : dscl + nad --> h + nadh + scl	Vitamins & Cofactor Biosynthesis		Gmet_3231
SHCHF	sirohydrochlorin ferrochelatase	[c] : fe2 + scl --> (3) h + sheme	Vitamins & Cofactor Biosynthesis		Gmet_3231
SHK3Dr	shikimate dehydrogenase	[c] : 3dhsk + h + nadph <==> nadp + skm	Amino Acid Metabolism	1.1.1.25	Gmet_1392
SHKK	shikimate kinase	[c] : atp + skm --> adp + h + skm5p	Amino Acid Metabolism	2.7.1.71	Gmet_0977
SO3abcpp	sulfite transport via ABC system (periplasm)	atp[c] + h2o[c] + so3[p] --> adp[c] + h[c] + pi[c] + so3[c]	Transport, Inner Membrane		( Gmet_1903 and Gmet_1906 and Gmet_1905 and Gmet_1904 )
SO3tex	sulfite transport via diffusion (extracellular to periplasm)	so3[e] <==> so3[p]	Transport, Outer Membrane		( Gmet_1832 or Gmet_2727 )
SO4tex	sulfate transport via diffusion (extracellular to periplasm)	so4[e] <==> so4[p]	Transport, Outer Membrane		( Gmet_1832 or Gmet_2727 )
SPMS	spermidine synthase	[c] : ametam + ptrc --> 5mta + h + spmd	Amino Acid Metabolism	2.5.1.16	Gmet_0583
SPODM	superoxide dismutase	[c] : (2) h + (2) o2s --> h2o2 + o2	Other	1.15.1.1	Gmet_2410
SSALy	succinate-semialdehyde dehydrogenase (NADP)	[c] : h2o + nadp + sucsal --> (2) h + nadph + succ	Central Metabolism	1.2.1.16	Gmet_3395
SSCOARy	succinyl-coA reductase (NADPH)	[c] : h + nadph + succoa <==> coa + nadp + sucsal	Central Metabolism		Gmet_3395
STPT1	phosphoserine:homoserine phosphotransferase	[c] : hom-L + pser-L --> phom + ser-L	Amino Acid Metabolism		Gmet_1630
STPT2	threonine phosphotransferase	[c] : pser-L + thr-L --> ser-L + thrp	Amino Acid Metabolism		Gmet_1630
SUCBZT1	succinyl:benzoate CoA transferase	[c] : bz + (4) h + succoa <==> benzcoa + succ	Aromatic Compound degradation		Gmet_2142
SUCBZT2	succinyl:4-hydroxybenzoate CoA transferase	[c] : 4hbz + succoa <==> 4hbzcoa + succ	Aromatic Compound degradation		Gmet_2142
SUCOAACTr	succinyl-CoA:acetate CoA transferase	[c] : ac + succoa <==> accoa + succ	Central Metabolism	2.8.3.8	( Gmet_3044 or Gmet_1730 )
SUCOAS	succinyl-CoA synthetase (ADP-forming)	[c] : atp + coa + succ <==> adp + pi + succoa	Central Metabolism	6.2.1.5	( ( Gmet_2260 and Gmet_2261 ) or ( Gmet_0729 and Gmet_0730 ) or ( Gmet_2068 and Gmet_2069 ) )
SULFACabcpp	sulfoacetate transport via ABC system (periplasm)	atp[c] + h2o[c] + sulfac[p] --> adp[c] + h[c] + pi[c] + sulfac[c]	Transport, Inner Membrane		( ( Gmet_0996 and Gmet_0997 and Gmet_0998 ) or ( Gmet_1901 and Gmet_1899 and Gmet_1900 ) )
SULFACtex	sulfoaceate transport via diffusion (extracellular to periplasm)	sulfac[e] <==> sulfac[p]	Transport, Outer Membrane		( Gmet_1832 or Gmet_2727 )
SULR2pp	Sulfite reductase (menaquinol) periplasmic	(2) h[p] + (3) mql8[c] + so3[p] --> (3) h2o[p] + h2s[p] + (3) mqn8[c]	Sulfur Metabolism	1.7.2.1	( ( Gmet_0294 and Gmet_0295 ) or ( Gmet_0296 and Gmet_0295 ) )
SULR3	Sulfite reductase (ferredoxin dependent)	[c] : (3) fdxr-4:2 + (8) h + so3 --> (3) fdxo-4:2 + (3) h2o + h2s	Sulfur Metabolism	1.7.2.1	( Gmet_2520 or ( Gmet_1570 and Gmet_3222 ) )
SULRi	sulfite reductase (NADPH2)	[c] : (5) h + (3) nadph + so3 --> (3) h2o + h2s + (3) nadp	Sulfur Metabolism	1.8.2.2	( Gmet_1570 and Gmet_3222 )
SULRpp	Sulfite reductase (cytochrome) periplasmic	[p] : (8) h + (6) ppcr + so3 --> (3) h2o + h2s + (6) ppco	Sulfur Metabolism	1.7.2.1	( Gmet_0294 or Gmet_0296 )
SULabcpp	sulfate transport via ABC system (periplasm)	atp[c] + h2o[c] + so4[p] --> adp[c] + h[c] + pi[c] + so4[c]	Transport, Inner Membrane		( Gmet_1903 and Gmet_1906 and Gmet_1905 and Gmet_1904 )
T2DECAI	trans-2-decenoyl-ACP isomerase	[c] : tdec2eACP <==> cdec3eACP	Cell Envelope Biosynthesis		( Gmet_2354 or Gmet_1697 )
TALA	transaldolase	[c] : g3p + s7p <==> e4p + f6p	Central Metabolism	2.2.1.2	Gmet_0497
TAURabcpp	taurine transport via ABC system (periplasm)	atp[c] + h2o[c] + taur[p] --> adp[c] + h[c] + pi[c] + taur[c]	Transport, Inner Membrane		( ( Gmet_0996 and Gmet_0997 and Gmet_0998 ) or ( Gmet_1901 and Gmet_1899 and Gmet_1900 ) )
TAURtex	taurine transport via diffusion (extracellular to periplasm)	taur[e] <==> taur[p]	Transport, Outer Membrane		( Gmet_1832 or Gmet_2727 )
TCFERCYT	Tc(VII)Fe reductase	[e] : (3) fe2 + tc7 --> (3) fe3 + tc4	Metal Respiration		Gmet_0930
TCURCYT	Tc(VII)U reductase	[e] : (2) tc7 + (3) u4 --> (2) tc4 + (3) u6	Metal Respiration		Gmet_0930
TDPDREr	dTDP-4-dehydrorhamnose 3,5-epimerase	[c] : dtdp4d6dg <==> dtdp4d6dm	Cell Envelope Biosynthesis	5.1.3.13	Gmet_0925
TDPDRRr	dTDP-4-dehydrorhamnose reductase	[c] : dtdprmn + nadp <==> dtdp4d6dm + h + nadph	Cell Envelope Biosynthesis	1.1.1.133	Gmet_2472
TDPGDH	dTDPglucose 4,6-dehydratase	[c] : dtdpglu --> dtdp4d6dg + h2o	Cell Envelope Biosynthesis	4.2.1.46	Gmet_2473
TDSK	Tetraacyldisaccharide 4'kinase	[c] : atp + lipidAds --> adp + h + lipidA	Lipopolysaccharide Biosynthesis / Recycling	2.7.1.130	Gmet_2347
TDSKN	Tetraacyldisaccharide 4'kinase (glucosediaminyl)	[c] : atp + lipidAdsn --> adp + h + lipidAn	Lipopolysaccharide Biosynthesis / Recycling	2.7.1.130	Gmet_2347
THRA2i	L-allo-Threonine Aldolase	[c] : athr-L --> acald + gly	Amino Acid Metabolism	4.1.2.5	Gmet_0270
THRAr	Threonine Aldolase	[c] : thr-L <==> acald + gly	Amino Acid Metabolism	4.1.2.5	Gmet_3503
THRD_L	L-threonine deaminase	[c] : thr-L --> 2obut + nh4	Amino Acid Metabolism	4.3.1.19	Gmet_3072
THRPD	threonine-phosphate decarboxylase	[c] : h + thrp --> applp + co2	Vitamins & Cofactor Biosynthesis		Gmet_0487
THRS	threonine synthase	[c] : h2o + phom --> pi + thr-L	Amino Acid Metabolism	4.2.3.1	Gmet_1631
THRTRS	Threonyl-tRNA synthetase	[c] : atp + thr-L + trnathr --> amp + ppi + thrtrna	Amino Acid Metabolism	6.1.1.3	Gmet_1411
THZPSN3	thiazole phosphate synthesis	[c] : atp + dhgly + dxyl5p + h + iscssh + nadph --> 4mpetz + amp + co2 + (2) h2o + iscs + nadp + ppi	Vitamins & Cofactor Biosynthesis		( ( Gmet_0992 and Gmet_2935 and Gmet_2855 and Gmet_2933 ) or ( Gmet_0992 and Gmet_2935 and Gmet_1568 and Gmet_2933 ) or ( Gmet_0992 and Gmet_2935 and Gmet_2855 and Gmet_1567 ) or ( Gmet_0992 and Gmet_2935 and Gmet_1568 and Gmet_1567 ) or ( Gmet_0872 and Gmet_2935 and Gmet_2855 and Gmet_2933 ) or ( Gmet_0872 and Gmet_2935 and Gmet_1568 and Gmet_2933 ) or ( Gmet_0872 and Gmet_2935 and Gmet_2855 and…
TKT1	transketolase	[c] : r5p + xu5p-D <==> g3p + s7p	Central Metabolism	2.2.1.1	( ( Gmet_0551 and Gmet_0552 ) or Gmet_0178 )
TKT2	transketolase	[c] : e4p + xu5p-D <==> f6p + g3p	Central Metabolism	2.2.1.1	( ( Gmet_0551 and Gmet_0552 ) or Gmet_0178 )
TMDS	thymidylate synthase	[c] : dump + mlthf --> dhf + dtmp	Nucleotide Metabolism	2.1.1.45	Gmet_0378
TMPK	thiamine-phosphate kinase	[c] : atp + thmmp --> adp + thmpp	Vitamins & Cofactor Biosynthesis	2.7.4.16	Gmet_3213
TMPPP	thiamine-phosphate diphosphorylase	[c] : 2mahmp + 4mpetz + h --> ppi + thmmp	Vitamins & Cofactor Biosynthesis	2.5.1.3	Gmet_2909
TOLt2pp	Toluene transport in via proton symport	h[p] + tol[p] --> h[c] + tol[c]	Transport, Inner Membrane
TOLtex	toluene outer membrane porin transport	tol[e] <==> tol[p]	Transport, Outer Membrane		( Gmet_1832 or Gmet_2727 )
TPI	triose-phosphate isomerase	[c] : dhap <==> g3p	Central Metabolism	5.3.1.1	Gmet_1948
TRDR	thioredoxin reductase (NADPH)	[c] : h + nadph + trdox --> nadp + trdrd	Central Metabolism	1.8.1.9	Gmet_3070
TRPS1	tryptophan synthase (indoleglycerol phosphate)	[c] : 3ig3p + ser-L --> g3p + h2o + trp-L	Amino Acid Metabolism	4.2.1.20	( ( Gmet_2477 and Gmet_2493 ) or ( Gmet_2477 and Gmet_2482 ) )
TRPTA	tryptophan transaminase	[c] : akg + trp-L <==> glu-L + indpyr	Amino Acid Metabolism		( Gmet_3325 or Gmet_3433 or Gmet_0732 )
TRPTRS	Tryptophanyl-tRNA synthetase	[c] : atp + trnatrp + trp-L --> amp + ppi + trptrna	Amino Acid Metabolism	6.1.1.2	Gmet_1960
TSULabcpp	thiosulfate transport via ABC system (periplasm)	atp[c] + h2o[c] + tsul[p] --> adp[c] + h[c] + pi[c] + tsul[c]	Transport, Inner Membrane		( Gmet_1903 and Gmet_1906 and Gmet_1905 and Gmet_1904 )
TSULtex	thiosulfate transport via diffusion (extracellular to periplasm)	tsul[e] <==> tsul[p]	Transport, Outer Membrane		( Gmet_1832 or Gmet_2727 )
TTDCAtexi	Tetradecanoate transport via facilitated irreversible diffusion (extracellular to periplasm)	ttdca[e] --> ttdca[p]	Cell Envelope Biosynthesis		Gmet_1535
TTDCEAtexi	Tetradecenoate transport via facilitated irreversible diffusion (extracellular to periplasm)	ttdcea[e] --> ttdcea[p]	Cell Envelope Biosynthesis		Gmet_1535
TUNGSabcpp	tungstate transport via ABC system (periplasm)	atp[c] + h2o[c] + tungs[p] --> adp[c] + h[c] + pi[c] + tungs[c]	Transport, Inner Membrane		( ( Gmet_1903 and Gmet_1906 and Gmet_1905 and Gmet_1904 ) or ( Gmet_0512 and Gmet_0513 and Gmet_0514 ) or ( Gmet_1041 and Gmet_1040 and Gmet_1039 ) )
TUNGStex	tungstate transport via diffusion (extracellular to periplasm)	tungs[e] <==> tungs[p]	Transport, Outer Membrane		( Gmet_1832 or Gmet_2727 )
TYRL	tyrosine lyase	[c] : amet + nadph + tyr-L --> 4crsol + dad-5 + dhgly + h + met-L + nadp	Vitamins & Cofactor Biosynthesis		Gmet_2934
TYRTA	tyrosine transaminase	[c] : akg + tyr-L <==> 34hpp + glu-L	Amino Acid Metabolism	2.6.1.5	( Gmet_3325 or Gmet_3433 or Gmet_0732 )
TYRTRS	tyrosyl-tRNA synthetase	[c] : atp + trnatyr + tyr-L --> amp + ppi + tyrtrna	Amino Acid Metabolism	6.1.1.1	Gmet_1182
U23GAAT	UDP-3-O-(3-hydroxymyristoyl)glucosamine acyltransferase	[c] : 3hmrsACP + u3hga --> ACP + h + u23ga	Lipopolysaccharide Biosynthesis / Recycling		Gmet_2355
U23GAATN	UDP-3-N-(3-hydroxymyristoyl)glucosediamine 2-N-acyltransferase	[c] : 3hmrsACP + u3hgn --> ACP + h + u23gn	Lipopolysaccharide Biosynthesis / Recycling		Gmet_2355
UAAGDS	UDP-N-acetylmuramoyl-L-alanyl-D-glutamyl-meso-2,6-diaminopimelate synthetase	[c] : 26dap-M + atp + uamag --> adp + h + pi + ugmd	Cell Envelope Biosynthesis	6.3.2.13	Gmet_0407
UACGAMDH	UDP-N-acetylglucosamine 3-dehydrogenase, NAD-dependent	[c] : nad + uacgam <==> h + nadh + uacgamo	Lipopolysaccharide Biosynthesis / Recycling		Gmet_2352
UACGAMOAT	UDP-2-acetamido-2-deoxy-alpha-D-ribo-hexopyranos-3-ulose 3-aminotransferase	[c] : glu-L + uacgamo <==> akg + uacgnn	Lipopolysaccharide Biosynthesis / Recycling		Gmet_2351
UACMAMO	UDP-N-acetyl-D-mannosamine oxidoreductase	[c] : h2o + (2) nad + uacmam --> (3) h + (2) nadh + uacmamu	Cell Envelope Biosynthesis		Gmet_1994
UAG2E	UDP-N-acetylglucosamine 2-epimerase	[c] : uacgam <==> uacmam	Cell Envelope Biosynthesis	5.1.3.14	( Gmet_1489 or Gmet_1504 )
UAGAAT	UDP-N-acetylglucosamine acyltransferase	[c] : 3hmrsACP + uacgam <==> ACP + u3aga	Lipopolysaccharide Biosynthesis / Recycling	2.3.1.129	( Gmet_2353 or Gmet_2567 )
UAGAATN	UDP-2-N-acetylglucose-2,3-diamine acyltransferase	[c] : 3hmrsACP + uacgnn <==> ACP + h + u3agn	Lipopolysaccharide Biosynthesis / Recycling		( Gmet_2353 or Gmet_2567 )
UAGCVT	UDP-N-acetylglucosamine 1-carboxyvinyltransferase	[c] : pep + uacgam --> pi + uaccg	Cell Envelope Biosynthesis	2.5.1.7	Gmet_0382
UAGDP	UDP-N-acetylglucosamine diphosphorylase	[c] : acgam1p + h + utp --> ppi + uacgam	Cell Envelope Biosynthesis	2.7.7.23	Gmet_0103
UAGPT3	UDP-N-acetylglucosamine-N-acetylmuramyl-(pentapeptide)pyrophosphoryl-undecaprenol N-acetylglucosamine transferase	[c] : uacgam + uagmda --> h + uaagmda + udp	Cell Envelope Biosynthesis		Gmet_0412
UAMAGS	UDP-N-acetylmuramoyl-L-alanyl-D-glutamate synthetase	[c] : atp + glu-D + uama --> adp + h + pi + uamag	Cell Envelope Biosynthesis	6.3.2.9	Gmet_0410
UAMAS	UDP-N-acetylmuramoyl-L-alanine synthetase	[c] : ala-L + atp + uamr --> adp + h + pi + uama	Cell Envelope Biosynthesis	6.3.2.8	Gmet_0413
UAPGR	UDP-N-acetylenolpyruvoylglucosamine reductase	[c] : h + nadph + uaccg --> nadp + uamr	Cell Envelope Biosynthesis	1.1.1.158	Gmet_0414
UDCPDP	undecaprenyl-diphosphatase	[c] : h2o + udcpdp --> h + pi + udcpp	Cell Envelope Biosynthesis	3.6.1.27	( Gmet_3133 or Gmet_0690 )
UDCPDPS	Undecaprenyl diphosphate synthase	[c] : frdp + (8) ipdp --> (8) ppi + udcpdp	Vitamins & Cofactor Biosynthesis		Gmet_1254
UDCPDPpp	undecaprenyl-diphosphatase (periplasm)	[p] : h2o + udcpdp --> h + pi + udcpp	Cell Envelope Biosynthesis	3.6.1.27	( Gmet_0690 or Gmet_3133 )
UDCPPtppi	undecaprenyl phosphate transport (cytoplasm to periplasm)	udcpp[p] --> udcpp[c]	Lipopolysaccharide Biosynthesis / Recycling
UDPG4E	UDPglucose 4-epimerase	[c] : udpg <==> udpgal	Alternate Carbon Metabolism	5.1.3.2	( Gmet_2329 or Gmet_1486 )
UDPGD	UDPglucose 6-dehydrogenase	[c] : h2o + (2) nad + udpg --> (3) h + (2) nadh + udpglcur	Cell Envelope Biosynthesis	1.1.1.22	Gmet_1430
UDPGDC	UDP-glucuronate C-4'' decarboxylase	[c] : nad + udpglcur --> co2 + nadh + udpLa4o	Lipopolysaccharide Biosynthesis / Recycling		Gmet_0883
UDPGLDC	UDP-D-glucuronate decarboxylase	[c] : h + udpglcur --> co2 + udpxyl	Lipopolysaccharide Biosynthesis / Recycling	4.1.1.35	Gmet_1431
UDPKAAT	UDP-4''-ketopentose:UDP-4-amino-4-deoxy-L-arabinose aminotransferase	[c] : glu-L + udpLa4o <==> akg + udpLa4n	Lipopolysaccharide Biosynthesis / Recycling		Gmet_0886
UGLT	UDPglucose--hexose-1-phosphate uridylyltransferase	[c] : gal1p + udpg <==> g1p + udpgal	Alternate Carbon Metabolism	2.7.7.12	Gmet_3176
UGMDDS	UDP-N-acetylmuramoyl-L-alanyl-D-glutamyl-meso-2,6-diaminopimeloyl-D-alanyl-D-alanine synthetase	[c] : alaala + atp + ugmd --> adp + h + pi + ugmda	Cell Envelope Biosynthesis	6.3.2.15	Gmet_0408
UHGADA	UDP-3-O-acetylglucosamine deacetylase	[c] : h2o + u3aga --> ac + u3hga	Lipopolysaccharide Biosynthesis / Recycling		Gmet_2607
UHGADAN	UDP-3-N-2-N-acetylglucosediamine deacetylase	[c] : h2o + u3agn --> ac + u3hgn	Lipopolysaccharide Biosynthesis / Recycling		Gmet_2607
ULA4NFT	UDP-L-Ara4N formyltransferase	[c] : 10fthf + udpLa4n --> h + thf + udpLa4fn	Lipopolysaccharide Biosynthesis / Recycling		Gmet_0884
ULA4Ntppi	transport (cytoplasm to periplasm)	uLa4n[c] --> uLa4n[p]	Lipopolysaccharide Biosynthesis / Recycling
UM3PL	UDP-N-acetylmuramate:L-alanyl-gamma-D-glutamyl-meso-diaminopimelate ligase	[c] : LalaDgluMdap + atp + uamr --> adp + h + pi + ugmd	Murein Recycling
UM4PCP	UDP-N-acetylmuramoyl-L-alanyl-D-gamma-glutamyl-meso-2,6-diaminopimelate-D-alanine L,D-carboxypeptidase	[c] : h2o + um4p --> ala-D + ugmd	Murein Recycling
UM4PL	UDP-N-acetylmuramate:L-alanyl-gamma-D-glutamyl-meso-diaminopimelate-D-alanine ligase	[c] : LalaDgluMdapDala + atp + uamr --> adp + h + pi + um4p	Murein Recycling
UPLA4FNF	undecaprenyl phosphate-L-Ara4FN formylase	[c] : h2o + uLa4fn --> for + uLa4n	Lipopolysaccharide Biosynthesis / Recycling		Gmet_0882
UPLA4FNT	undecaprenyl phosphate-L-Ara4FN transferase	[c] : udcpp + udpLa4fn --> uLa4fn + udp	Lipopolysaccharide Biosynthesis / Recycling		Gmet_0885
UPP3MT	uroporphyrinogen methyltransferase	[c] : (2) amet + uppg3 --> (2) ahcys + dscl + h	Vitamins & Cofactor Biosynthesis	2.1.1.107	Gmet_3235
UPP3S	uroporphyrinogen-III synthase	[c] : hmbil --> h2o + uppg3	Vitamins & Cofactor Biosynthesis	4.2.1.75	Gmet_3235
UPPDC1	uroporphyrinogen decarboxylase (uroporphyrinogen III)	[c] : (4) h + uppg3 --> (4) co2 + cpppg3	Vitamins & Cofactor Biosynthesis	4.1.1.37	Gmet_0016
UPPRT	uracil phosphoribosyltransferase	[c] : prpp + ura --> ppi + ump	Nucleotide Metabolism	2.4.2.9	Gmet_1768
URCYT	U(VI) reductase	[e] : (2) omchr + u6 --> (2) omcho + u4	Metal Respiration		Gmet_0930
URIDK1	uridylate kinase (UMP)	[c] : atp + ump --> adp + udp	Nucleotide Metabolism		Gmet_1252
USHD	UDP-sugar hydrolase	[c] : h2o + u23ga --> (2) h + lipidX + ump	Lipopolysaccharide Biosynthesis / Recycling		Gmet_2776
USHDN	UDP-N-2,N-3-di-(3-hydroxyacyl)glucosediamine pyrophosphatase	[c] : h2o + u23gn --> (2) h + lipidXn + ump	Lipopolysaccharide Biosynthesis / Recycling		Gmet_2776
VACOAI	vinylacetyl-CoA Delta-isomerase	[c] : vaccoa <==> b2coa	Central Metabolism	5.3.3.3	Gmet_2215
VALTA	valine transaminase	[c] : akg + val-L <==> 3mob + glu-L	Amino Acid Metabolism	2.6.1.42	Gmet_2853
VALTRS	Valyl-tRNA synthetase	[c] : atp + trnaval + val-L --> amp + ppi + valtrna	Amino Acid Metabolism	6.1.1.9	Gmet_0956
VALabcpp	L-valine transport via ABC system (periplasm)	atp[c] + h2o[c] + val-L[p] --> adp[c] + h[c] + pi[c] + val-L[c]	Transport, Inner Membrane		( Gmet_1819 and Gmet_1820 and Gmet_1821 and Gmet_1822 and Gmet_1823 )
VALtex	L-valine transport via diffusion (extracellular to periplasm)	val-L[e] <==> val-L[p]	Transport, Outer Membrane		( Gmet_1832 or Gmet_2727 )
VANCYT	Vanadium(V) reductase	[e] : omchr + v5 --> omcho + v4	Metal Respiration		Gmet_0930
VCACT	acetyl-CoA C-acyltransferase (3-oxovaleryl-CoA)	[c] : accoa + ppcoa <==> 3optcoa + coa	Membrane Lipid Metabolism		( Gmet_2074 or Gmet_0144 or Gmet_2197 or Gmet_2213 or Gmet_2268 or Gmet_1719 or Gmet_3302 )
VCOAD	acyl-CoA dehydrogenase (pentanoyl-CoA)	[c] : fad + ptcoa <==> fadh2 + pt2coa	Alternate Carbon Metabolism	1.3.99.2	( Gmet_1715 or Gmet_2199 or Gmet_3306 or Gmet_2270 or Gmet_2211 or Gmet_3307 or Gmet_1710 or Gmet_2198 )
VECOAH	3-hydroxyacyl-CoA dehydratase (3-hydroxypentanoyl-CoA)	[c] : 3hptcoa <==> h2o + pt2coa	Membrane Lipid Metabolism	4.2.1.17	( Gmet_1716 or Gmet_2071 or Gmet_2196 or Gmet_2224 or Gmet_2057 or Gmet_1572 or Gmet_2207 or Gmet_3305 or Gmet_2212 or Gmet_2195 or Gmet_3284 or Gmet_1575 or Gmet_2204 )
VOR1b	4-methyl-2-oxopentaoate dehydrogenase (ferredoxin)	[c] : 4mop + coa + fdxo-4:2 <==> co2 + fdxr-4:2 + h + ivcoa	Alternate Carbon Metabolism		( Gmet_1307 and Gmet_1308 and Gmet_1309 and Gmet_1306 )
VOR2b	3-methyl-2-oxobutanoate dehydrogenase (ferredoxin)	[c] : 3mob + coa + fdxo-4:2 <==> co2 + fdxr-4:2 + h + ibcoa	Alternate Carbon Metabolism		( Gmet_1307 and Gmet_1308 and Gmet_1309 and Gmet_1306 )
VOR3b	3-methyl-2-oxopentanoate dehydrogenase (ferredoxin)	[c] : 3mop + coa + fdxo-4:2 <==> 2mbcoa + co2 + fdxr-4:2 + h	Alternate Carbon Metabolism		( Gmet_1307 and Gmet_1308 and Gmet_1309 and Gmet_1306 )
WCOS	tungsten pterin cofactor synthase	[c] : (2) h + mptamp + tungs --> amp + cu2 + h2o + wco	Vitamins & Cofactor Biosynthesis		( Gmet_1038 or Gmet_0336 or Gmet_1804 )
ZN2t4pp	zinc transport out via antiport (periplasm)	h[p] + k[p] + zn2[c] --> h[c] + k[c] + zn2[p]	Transport, Inner Membrane		( ( ( Gmet_3507 and Gmet_3508 and Gmet_3509 ) and Gmet_3071 ) or ( ( Gmet_3507 and Gmet_3508 and Gmet_3509 ) and Gmet_0858 ) or ( ( Gmet_1547 and Gmet_1548 and Gmet_1549 ) and Gmet_0858 ) or ( ( Gmet_1547 and Gmet_1548 and Gmet_1549 ) and Gmet_3071 ) )
ZNabcpp	zinc (Zn+2) transport via ABC system (periplasm)	atp[c] + h2o[c] + zn2[p] --> adp[c] + h[c] + pi[c] + zn2[c]	Transport, Inner Membrane		( Gmet_0491 and Gmet_0493 and Gmet_0492 )
Zn2tex	zinc (Zn+2) transport via diffusion (extracellular to periplasm)	zn2[e] <==> zn2[p]	Transport, Outer Membrane		( Gmet_1832 or Gmet_2727 )

## Sheet: Reaction_notes
ABBREVIATION	REACTION NOTES	MODEL REACTION NOTES
SHCHF	EC 4.99.1.4 AZ: corrected the official name	"""The E. coli cysG gene encodes a trifunctional enzyme responsible for the comp lete transformation of uroporphyrinogen III into siroheme [ Warren94 , Spencer93 ] . The first reaction consists of two SAM-dependent methylations of uroporphyr inogen III to yield dihydrosirohydrochlorin (precorrin-2), a key intermediate [ Warren90 ] . The second reaction consists of a pyridine dinucleotide-dependen…
SHCHD2	JLR- uses nad rather than nadp (SHCHD) EC 1.3.1.76	"""The E. coli cysG gene encodes a trifunctional enzyme responsible for the comp lete transformation of uroporphyrinogen III into siroheme [ Warren94 , Spencer93 ] . The first reaction consists of two SAM-dependent methylations of uroporphyr inogen III to yield dihydrosirohydrochlorin (precorrin-2), a key intermediate [ Warren90 ] . The second reaction consists of a pyridine dinucleotide-dependen…
UPP3MT	See also SHCHD and SHCHF	"""The E. coli cysG gene encodes a trifunctional enzyme responsible for the comp lete transformation of uroporphyrinogen III into siroheme [ Warren94 , Spencer93 ] . The first reaction consists of two SAM-dependent methylations of uroporphyr inogen III to yield dihydrosirohydrochlorin (precorrin-2), a key intermediate [ Warren90 ] . The second reaction consists of a pyridine dinucleotide-dependen…
UPP3S		"""The E. coli cysG gene encodes a trifunctional enzyme responsible for the comp lete transformation of uroporphyrinogen III into siroheme [ Warren94 , Spencer93 ] . The first reaction consists of two SAM-dependent methylations of uroporphyr inogen III to yield dihydrosirohydrochlorin (precorrin-2), a key intermediate [ Warren90 ] . The second reaction consists of a pyridine dinucleotide-dependen…
IORb	AF 1.2.7.8 http://www.kegg.com/dbget-bin/www_bget?ec:1.2.7.8	"Added the reactions based on annotations and the Pcar model. -JSUN" Annotated in Muktak Aklujkar 2010 UMass annotation AMF
IOR3b	AF AND PMID: 15262931	"Added the reactions based on annotations and the Pcar model. -JSUN" Annotated in Muktak Aklujkar 2010 UMass annotation AMF
IOR2b	AF FROM PMID: 9108258 AND PMID: 15262931	"Added the reactions based on annotations and the Pcar model. -JSUN" Annotated in Muktak Aklujkar 2010 UMass annotation AMF
N2trpp	AMF	"Added to allow N2 into cell. -JSUN" Assumed diffusion. AMF
H2tpp		"Added to complete H2 metabolism. -JSUN" Assumed diffusion AMF
CO2tpp	tv renamed from CO2TPr to CO2t NCD	"Added to make GSU biomass. -JSUN" Assumed diffustion. AMF
MNabcpp		"Auto generated based on Geobacter sulfurreducens ATCC 51573 - 1.62 - Post-MS ch anges - SWIBACK - (11/16/2005 10:41 AM). ModelVersion_ID : 3567706 "
DMATT		"Auto generated based on Geobacter sulfurreducens ATCC 51573 - 1.62 - Post-MS ch anges - SWIBACK - (11/16/2005 10:41 AM). ModelVersion_ID : 3567706 Farnesyl dip hosphate synthase can utilize both dimethylallyl and geranyl diphosphates as sub strates generating geranyl and farnesyl diphosphates respectively. Therefore the enzyme can catalyze two sequential reactions in the polyisoprenoid biosynthe…
SULabcpp		"Auto generated based on Geobacter sulfurreducens ATCC 51573 - 1.62 - Post-MS ch anges - SWIBACK - (11/16/2005 10:41 AM). ModelVersion_ID : 3567706 Genes 969, 9 70 and 971 are associated with proteins suA, suB abd suC respectively although t he alignment of the protein associated with gene 969 is not very good. Similarly , genes 1798, 1799 and 1800 are respectively associated with suB, suC and su…
COabcpp		"Auto generated based on Geobacter sulfurreducens ATCC 51573 - 1.62 - Post-MS ch anges - SWIBACK - (11/16/2005 10:41 AM). ModelVersion_ID : 3567706 The cbiMNQP locus encoding an ATP-dependent transpot system for cobalt. Gmet_0472~Gmet_0475 see Citation. Gmet_2439~Gmet_2441 based on annotations. -JSUN"
FMETTRS		"Auto generated based on Geobacter sulfurreducens ATCC 51573 - 1.8 - Major Updat es - JSUN - (09/11/2006 08:54 AM). ModelVersion_ID : 4247179 match annotation. -JSUN"
ADCPS1	AMF EC 6.3.1.10	"Both reactions have the same EC# according to KEGG, and by CbiB protein in anae robic pathway. -JSUN"
CYRDAAT	[Stoichiometry unclear (SMP & RM, 12/05/2002)] AMF	"BtuR encodes ATP:corrinoid adenosyltransferase, that could catalyze all three a denosyltransferase reactions. See Citation. -JSUN"
CBLAT	JLR (EC 2.5.1.17)	"BtuR encodes ATP:corrinoid adenosyltransferase, that could catalyze all three a denosyltransferase reactions. See Citation. -JSUN"
CBIAT	JLR (EC 2.5.1.17)	"BtuR encodes ATP:corrinoid adenosyltransferase, that could catalyze all three a denosyltransferase reactions. See Citation. -JSUN"
CYRDAS	Made the name from similar reaction, similar to ADCYRS (EC 6.3.5.10) From KEGG, the EC is 6.3.1.-, not sure if ATP is used or not AMF	"CbiA is for anaerobic reaction CYRDAS. Use anaerobic pathway. -JSUN" Annotated in Muktak Aklujkar 2010 UMass annotation AMF
CPC5MT	AMF - Not sure if the reaction stoich is correct, used substrates and products, then balanced	"CbiD is for anaerobic reaction CPC5MT. Use anaerobic pathway. -JSUN" Muktatk 2 010 Annoation has CbiD performing the ydrolysis and CbiG the methyltransferase AMF
SHCHCC	REaction is different from KEGG pathway - no reduction of pre2 before insertion of Co - See reference Scott et al. 2002 Biosynthesis of cobalamin (vitamin B12) AMF - 8-16-04	"CbiX is for anaerobic reaction SHCHCC. Use anaerobic pathway. -JSUN"
CPC8MM	AMF chose reversible because of mutase reaction	"CobH is for aerobic reaction PC8XM and CbiC is for anaerobic reaction CPC8MM. U se anaerobic pathway. -JSUN" Annotated in Muktak Aklujkar 2010 UMass annotation AMF
CPC2MT	EC = 2.1.1.130 AMF	"CobI is for aerobic reaction PC20M and CbiL is for anaerobic reaction CPC2MT. S o, changed reaction CPC2MT with CbiL. Use anaerobic pathway. -JSUN" Annotated i n Muktak Aklujkar 2010 UMass annotation AMF
CPC3MT	EC = 2.1.1.131 AMF	"CobJ is for anaerobic reaction PC17M and CbiG is for aerobic reaction CPC3MT. S o, changed reaction CPC3MT with CbiG. CbiH is also for anaerobic reaction of pre corrin-3B C17-methyltransferase CPC3MT. -JSUN" Annotated in Muktak Aklujkar 201 0 UMass annotation AMF
CPC6MT	AMF	"CobL is for aerobic reaction PC6YM and CbiE is for anaerobic reaction CPC6MT. U se anaerobic pathway. -JSUN" Annotated in Muktak Aklujkar 2010 UMass annotation AMF
CPC4MT	EC = 2.1.1.133 AMF	"CobM is for aerobic reaction PC11M and CbiF is for anaerobic reaction CPC4MT. S o, changed to reaction CPC4MT with CbiG. Use anaerobic pathway. -JSUN" Annotate d in Muktak Aklujkar 2010 UMass annotation AMF
FTHFCL	NCD	"Correct GPR. Old Gmet_1179 > Ftcl > FOMETR New Gmet_1179 > Ftcl > FTHFCL -JSUN"
DHORD5	JLR	"Dihydroorotate dehydrogenases (DHODs) catalyze the stereospecific oxidation of (S)-dihydroorotate to orotate through reduction of their prosthetic FMN group as the only redox reaction in the de novo biosynthesis of pyrimidines. DHODs can b e divided into two main classes. Class 1 enzymes, which are subdivided into clas s 1A and 1B enzymes, are cytosolic proteins, whereas class 2 enzymes, which a…
APSPr		"The CysH enzyme catalyzes the reduction of 3'-phosphoadenosine 5'-phosphosulfat e using reduced thioredoxin as electron donor, yielding free sulfite. Free thior edoxin or glutaredoxin serves as the hydrogen donor. [BioCyc] GPR modified based on Ecoli model. APSPT is the combination of PAPSR (CysH) and ADSK (CysC). I bel ieve that is not correct, maybe due to the missing of ADSK reaction. -JSUN" …
CYTBCYTC		2010 Muktak Aklujkar annotation exchange of electrons between cyt b and cytc HN
DPLPTAT		2010 Muktak Aklujkar annotation HN
SULR2pp		2010 Muktak Aklujkar annotation HN
FADMQOR		2010 Muktak Aklujkar annotation HN
NADFADOR		2010 Muktak Aklujkar Annotation HN Also accounting for electron bifurcation - as per Muktak's email "The paper about NfnAB led me to another (PubMed ID 179935 31) about the electron transfer flavoprotein (Etf) complex, which I have been di scussing with Adam. The Etf complex transfers electrons from the flavin cofactor of acyl-CoA dehydrogenase (e.g. from oxidation of butyryl-CoA to crotonyl-CoA)…
SULR3		2010 Muktak Aklujkar annotation Made irreversible like other sulfte reductases to avoid looping with reducing equivalents HN
MECDPDH4	E. coli appears to use flavodoxin as the electron donor for this reaction (PMID 16268586). Had to add h to balance charge and mass. JDO	2C-methyl-D-erythritol 2,4 cyclodiphosphate dehydratase is 1-hydroxy-2-methyl-2- (E)-butenyl 4-diphosphate synthase. Added based on annotation and GSU model. -JS UN Annotated on MODEL SEED and Muktak UMass annotation. Changed to ferrodoxin 4 20 cofactor usage. AMF
5HBZIDMT	assumed cofactors AMF	5hbzid is the archeal substrate for cobalamin cofactor, this could be the same f or Geobacter. The reaction converts it to dmbzid, which is inserted. AMF
CTPS2		According to KEGG, glutamine can replace ammonia.
FERCYT		Accounted for appropriate localization of cytochromes HN
MICITD	JLR	AcnB exhibits 2-methylaconitate hydratase activity, hydrates 2-methyl-cis-aconit ate to (2R,3S)-2-methylisocitrate in the propionate metabolism pathway. There ar e two aconitases in E. coli, both of which catalyze the reversible isomerization of citrate and iso-citrate via cis-aconitate. The acnA gene product is more sta ble, has a higher affinity for citrate and is active over a wider pH range t…
GLYCTO3	JLR	Added based Gsu model. -JSUN Removed reaction using nadph as an electron accept or/donor. Did not assign to lactate dehydrogenase activity, as Muktatk correspon dance in 2010 "The pair of genes that I assign to D-lactate/glycolate dehydroge nase have no characterized homologs, but they are distantly related to two of th e three subunits of D-lactate/glycolate dehydrogenase in E. coli. Gmet and ot…
NTPP1	JLR	Added based on annotation and Ecoli model. -JSUN PMID 12218018 "MazG was chara cterized as a nucleoside triphosphate pyrophosphohydrolase which can hydrolyze a ll eight of the canonical ribo- and deoxynucleoside triphosphates to their respe ctive monophosphates and PP(i), with a preference for deoxynucleotides." MazG e xhibits pyrophosphohydrolase activity toward all four dNTPs and also exhibits …
NTPP2	JLR	Added based on annotation and Ecoli model. -JSUN PMID 12218018 "MazG was chara cterized as a nucleoside triphosphate pyrophosphohydrolase which can hydrolyze a ll eight of the canonical ribo- and deoxynucleoside triphosphates to their respe ctive monophosphates and PP(i), with a preference for deoxynucleotides." MazG e xhibits pyrophosphohydrolase activity toward all four dNTPs and also exhibits …
NTPP4	JLR	Added based on annotation and Ecoli model. -JSUN PMID 12218018 "MazG was chara cterized as a nucleoside triphosphate pyrophosphohydrolase which can hydrolyze a ll eight of the canonical ribo- and deoxynucleoside triphosphates to their respe ctive monophosphates and PP(i), with a preference for deoxynucleotides." MazG e xhibits pyrophosphohydrolase activity toward all four dNTPs and also exhibits …
NTPP3	JLR	Added based on annotation and Ecoli model. -JSUN PMID 12218018 "MazG was chara cterized as a nucleoside triphosphate pyrophosphohydrolase which can hydrolyze a ll eight of the canonical ribo- and deoxynucleoside triphosphates to their respe ctive monophosphates and PP(i), with a preference for deoxynucleotides." MazG e xhibits pyrophosphohydrolase activity toward all four dNTPs and also exhibits …
NTPP6	JLR	Added based on annotation and Ecoli model. -JSUN PMID 12218018 "MazG was chara cterized as a nucleoside triphosphate pyrophosphohydrolase which can hydrolyze a ll eight of the canonical ribo- and deoxynucleoside triphosphates to their respe ctive monophosphates and PP(i), with a preference for deoxynucleotides." MazG e xhibits pyrophosphohydrolase activity toward all four dNTPs and also exhibits …
NTPP7	JLR	Added based on annotation and Ecoli model. -JSUN PMID 12218018 "MazG was chara cterized as a nucleoside triphosphate pyrophosphohydrolase which can hydrolyze a ll eight of the canonical ribo- and deoxynucleoside triphosphates to their respe ctive monophosphates and PP(i), with a preference for deoxynucleotides." MazG e xhibits pyrophosphohydrolase activity toward all four dNTPs and also exhibits …
NTPP8	JLR	Added based on annotation and Ecoli model. -JSUN PMID 12218018 "MazG was chara cterized as a nucleoside triphosphate pyrophosphohydrolase which can hydrolyze a ll eight of the canonical ribo- and deoxynucleoside triphosphates to their respe ctive monophosphates and PP(i), with a preference for deoxynucleotides." MazG e xhibits pyrophosphohydrolase activity toward all four dNTPs and also exhibits …
NTPP5	JLR	Added based on annotation and Ecoli model. -JSUN PMID 12218018 "MazG was chara cterized as a nucleoside triphosphate pyrophosphohydrolase which can hydrolyze a ll eight of the canonical ribo- and deoxynucleoside triphosphates to their respe ctive monophosphates and PP(i), with a preference for deoxynucleotides." MazG e xhibits pyrophosphohydrolase activity toward all four dNTPs and also exhibits …
HEMEOS		Added based on annotation and GSU model. -JSUN
ALATRS		Added based on annotation. -JSUN
A5PISO	tv	Added based on Ecoli model. -JSUN
SELCYSS	AMF	Added based on Gsu model and annotation. -JSUN
AMALT1	JLR	Added based on Gsu model and annotation. -JSUN Annotated in Muktak Aklujkar 201 0 UMass annotation AMF Discussed in PMID: 19473543 The genome sequence of Geoba cter metallireducens: features of metabolism, physiology and regulation common a nd dissimilar to Geobacter sulfurreducens. Aklujkar M, Krushkal J, DiBartolo G, Lapidus A, Land ML, Lovley DR. BMC Microbiol. 2009 May 27;9:109.
AMALT3	JLR	Added based on Gsu model and annotation. -JSUN Annotated in Muktak Aklujkar 201 0 UMass annotation AMF Discussed in PMID: 19473543 The genome sequence of Geoba cter metallireducens: features of metabolism, physiology and regulation common a nd dissimilar to Geobacter sulfurreducens. Aklujkar M, Krushkal J, DiBartolo G, Lapidus A, Land ML, Lovley DR. BMC Microbiol. 2009 May 27;9:109.
AMALT2	JLR	Added based on Gsu model and annotation. -JSUN Annotated in Muktak Aklujkar 201 0 UMass annotation AMF Discussed in PMID: 19473543 The genome sequence of Geoba cter metallireducens: features of metabolism, physiology and regulation common a nd dissimilar to Geobacter sulfurreducens. Aklujkar M, Krushkal J, DiBartolo G, Lapidus A, Land ML, Lovley DR. BMC Microbiol. 2009 May 27;9:109.
AMALT4	JLR	Added based on Gsu model and annotation. -JSUN Annotated in Muktak Aklujkar 201 0 UMass annotation AMF Discussed in PMID: 19473543 The genome sequence of Geoba cter metallireducens: features of metabolism, physiology and regulation common a nd dissimilar to Geobacter sulfurreducens. Aklujkar M, Krushkal J, DiBartolo G, Lapidus A, Land ML, Lovley DR. BMC Microbiol. 2009 May 27;9:109.
ACPS1	JLR	Added based on Gsu model. -JSUN
NTPP11	JLR; IT	Added based on GSU model. Use both dITP and XTP as substrates [BioCyc]. -JSUN
NTPP10		Added based on GSU model. Use both dITP and XTP as substrates [BioCyc]. -JSUN
FACOAE160	AMF	Added based on Muktak 2010 UMass annotation. May be other tioesterases. AMF
FACOAE140	EC 3.1.2.- AMF	Added based on Muktak 2010 UMass annotation. May be other tioesterases. AMF
FACOAE161	EC 3.1.2.- AMF	Added based on Muktak 2010 UMass annotation. May be other tioesterases. AMF
PGLUSYN		Added based on Muktak annotation
NI2t4pp		Added based on Muktatk 2010 UMass annotation AMF
CD2t4pp		Added based on Muktatk 2010 UMass annotation AMF
COBALTt4pp		Added based on Muktatk 2010 UMass annotation AMF
ZN2t4pp		Added based on Muktatk 2010 UMass annotation AMF
ACGAMT	JLR	Added based on Pcar model. -JSUN Annotated in Model Seed and Muktak Aklujkar UM ass annotation AMF
13PPDHr	JLR- reversibility?	Added based on Pcar model. Same as in KEGG. -JSUN Annotated in Muktak Aklujkar 2010 UMass annotation specificity of alcohol dehydrogenases is unclear and there could be more substrates AMF
ALCD3		Added for propanol utilization as a substrate. Assigned to two different alcohol d dehydrogenases. From Muktakt "My best guess for propanol dehydrogenase is Gme t_1046 because it is orthologous to the ethanol dehydrogenases predicted from Sh elley Haveman's microarray data for P. carbinolicus. (There are five genes with high sequence identity to Gmet_1046 in Pcar, and two of them are upregulated …
HMPSCD		Added for toluene degradation. -JSUN
BZSCD		Added for toluene degradation. -JSUN
BZSCT		Added for toluene degradation. -JSUN
BZSS		Added for toluene degradation. -JSUN
PICH		Added for toluene degradation. -JSUN
BSCT		Added for toluene degradation. -JSUN
ACPS	tv Actual rxn: CoA + Apo-ACP --> ACP-pant4p + pap ACP-pan4p (holo-ACP) is the a ctivated form of the protein necessary for fatty acid synthesis 2 coupled rxns: hydrolysis of CoA -> pant4p + pap addition of pant4 p into ACP	Added from Muktak 2010 UMass annotaiton AMF
ASR2	AMF	Added from Muktak 2010 UMass annotation AMF
TSULabcpp	JLR	Added from Muktak 2010 UMass annotation AMF
ASO4rt2rpp	NCD	Added from Muktak 2010 UMass annotation AMF
IPPMIb	Part of IPPMI (3-isopropylmalate dehydrogenase) enzyme added EC -NCD	Added from Muktak 2010 UMass annotation AMF
CITCIb	Part of IPPMI (3-isopropylmalate dehydrogenase) enzyme added EC -NCD	Added from Muktak 2010 UMass annotation AMF
PUNP1	Specificity not completely determined. Can also catalyse ribosyltransferase reac tions of the type catalysed by EC 2.4.2.5, nucleoside ribosyltransferase	added from Muktak 2010 UMass annotation AMF
IPPMIa		Added from Muktak 2010 UMass annotation AMF
TUNGSabcpp		Added from Muktak 2010 UMass annotation AMF
CITCIa		Added from Muktak 2010 UMass annotation AMF
CITMS		Added from Muktak 2010 UMass annotation AMF
CBPAH		Added from Muktak 2010 UMass annotation AMF
AGMDA		Added from Muktak 2010 UMass annotation AMF
ASO3t4pp		Added from Muktak 2010 UMass annotation AMF
ASO4t4pp		Added from Muktak 2010 UMass annotation AMF
3MMD		Added from Muktak 2010 UMass annotation AMF
SO3abcpp		Added from Muktak 2010 UMass annotation AMF
PNTK		Added from Muktak 2010 UMass annotation. AMF Filled gap from 2008 recon (Added t o complete pathway. -JSUN)
CLt3r_2pp	AMF	Added from Muktatk 2010 UMass annotaiton AMF
DGUNC	2.7.7.65 AMF	Added from Muktatk 2010 UMass annotation. Part of a metabolic signalling pathway . AMF
CDGUNPD	2.7.7.65 AMF	Added from Muktatk 2010 UMass annotation. Part of a metabolic signalling pathway . AMF
DADNC	AMF	Added from Muktatk 2010 UMass annotation. Part of a metabolic signalling pathway . AMF
NADPC		Added from Muktatk 2010 UMass annotation. Part of a metabolic signalling pathway . AMF
CPC6R	AMF	Added to complete cobalamin biosynthesis. -JSUN Added with no gene association. No gene in 2010 Muktak annotation either. AMF
CYRDAR	EC 1.16.8.1 AMF can use FADH as well, but not NADPH	Added to complete Cobalamin synthesis -JSUN Muktak Aklujkar 2010 UMass recon ha s flxr as electron donor AMF
CYSLY3	AMF	addede from Muktak 2010 UMass annotation. Not sure of nadph specificity for elec tron donor. CsdB genes could also be cysteine desulfurase, however mechanism see ms unknown. AMF
SELCYSLY3	SAB	addede from Muktak 2010 UMass annotation. Not sure of nadph specificity for elec tron donor. CsdB genes could also be cysteine desulfurase, however mechanism see ms unknown. AMF
ADNK1	2-Aminoadenosine can also act as acceptor	Adenylate kinase is an essential enzyme, responsible for recycling AMP in energe tically active cells. [ Rose91 ] The enzyme can utilize both ribo- and deoxyribo nucleotides as substrates. Although highly specific for AMP and dAMP, detectable activity is observed when ATP or dATP is replaced by a variety of ribonucleosid e triphosphates. [ Holmes73 ] The enzyme has been crystallized. [ Muller92 ]…
DADK	AMP can also act as acceptor	Adenylate kinase is an essential enzyme, responsible for recycling AMP in energe tically active cells. [ Rose91 ] The enzyme can utilize both ribo- and deoxyribo nucleotides as substrates. Although highly specific for AMP and dAMP, detectable activity is observed when ATP or dATP is replaced by a variety of ribonucleosid e triphosphates. [ Holmes73 ] The enzyme has been crystallized. [ Muller92 ]…
ADK1	Inorganic triphosphate can also act as donor	Adenylate kinase is an essential enzyme, responsible for recycling AMP in energe tically active cells. [ Rose91 ] The enzyme can utilize both ribo- and deoxyribo nucleotides as substrates. Although highly specific for AMP and dAMP, detectable activity is observed when ATP or dATP is replaced by a variety of ribonucleosid e triphosphates. [ Holmes73 ] The enzyme has been crystallized. [ Muller92 ]…
ADK2	Inorganic triphosphate can also act as donor	Adenylate kinase is an essential enzyme, responsible for recycling AMP in energe tically active cells. [ Rose91 ] The enzyme can utilize both ribo- and deoxyribo nucleotides as substrates. Although highly specific for AMP and dAMP, detectable activity is observed when ATP or dATP is replaced by a variety of ribonucleosid e triphosphates. [ Holmes73 ] The enzyme has been crystallized. [ Muller92 ]…
ADK4	JLR	Adenylate kinase is an essential enzyme, responsible for recycling AMP in energe tically active cells. [ Rose91 ] The enzyme can utilize both ribo- and deoxyribo nucleotides as substrates. Although highly specific for AMP and dAMP, detectable activity is observed when ATP or dATP is replaced by a variety of ribonucleosid e triphosphates. [ Holmes73 ] The enzyme has been crystallized. [ Muller92 ]…
ADK3	JLR	Adenylate kinase is an essential enzyme, responsible for recycling AMP in energe tically active cells. [ Rose91 ] The enzyme can utilize both ribo- and deoxyribo nucleotides as substrates. Although highly specific for AMP and dAMP, detectable activity is observed when ATP or dATP is replaced by a variety of ribonucleosid e triphosphates. [ Holmes73 ] The enzyme has been crystallized. [ Muller92 ]…
PDH		Again, there are multiple copies of the E2 component of pyruvate dehydrogenase( from genes 2579 and 2350) and also multiple copies of the componnet E1 of pyruv ate dehydrogenase ( one which is result of complex formation between the product s of genes 2584 and 2580 and another which is a result of complex formation betw een the products of genes 2348 and 2349 respectively). The GPRS are going to …
ACCOAC	A biotinyl-protein. Step 1: biotin + ATP + HCO3 -> carboxy-biotin + ADP + Pi. S tep 2: carboxy-biotin + ACCOA -> MALCOA bacteria have separate enzymes for each step and a biotin-carrier protein; in yeast a single protein carries out all act ivities NCD	Annotated in Model Seed and Muktak Aklujkar UMass annotation AMF
LADGMDH	AMF	Annotated in Model Seed and Muktak Aklujkar UMass annotation AMF
UDCPDPpp	AMF	Annotated in Model Seed and Muktak Aklujkar UMass annotation AMF
AGM3PA	AMF	Annotated in Model Seed and Muktak Aklujkar UMass annotation AMF
AGM4PApp	AMF	Annotated in Model Seed and Muktak Aklujkar UMass annotation AMF
AGM4PA	AMF	Annotated in Model Seed and Muktak Aklujkar UMass annotation AMF
AM4PCP	AMF	Annotated in Model Seed and Muktak Aklujkar UMass annotation AMF
AM3PA	AMF	Annotated in Model Seed and Muktak Aklujkar UMass annotation AMF
UM4PCP	AMF	Annotated in Model Seed and Muktak Aklujkar UMass annotation AMF
4PEPTabcpp	AMF	Annotated in Model Seed and Muktak Aklujkar UMass annotation AMF
AGM3Pt2pp	AMF	Annotated in Model Seed and Muktak Aklujkar UMass annotation AMF
AGM4Pt2pp	AMF	Annotated in Model Seed and Muktak Aklujkar UMass annotation AMF
AGMt2pp	AMF	Annotated in Model Seed and Muktak Aklujkar UMass annotation AMF
AGM4PCP	AMF	Annotated in Model Seed and Muktak Aklujkar UMass annotation AMF
4PCP	AMF	Annotated in Model Seed and Muktak Aklujkar UMass annotation AMF
4PCPpp	AMF	Annotated in Model Seed and Muktak Aklujkar UMass annotation AMF
AGM4PCPpp	AMF	Annotated in Model Seed and Muktak Aklujkar UMass annotation AMF
ANHMK	AMF	Annotated in Model Seed and Muktak Aklujkar UMass annotation AMF
AGM3PApp	AMF	Annotated in Model Seed and Muktak Aklujkar UMass annotation AMF
AGM4PH	AMF	Annotated in Model Seed and Muktak Aklujkar UMass annotation AMF
AM4PA	AMF	Annotated in Model Seed and Muktak Aklujkar UMass annotation AMF
AGM3PH	AMF	Annotated in Model Seed and Muktak Aklujkar UMass annotation AMF
AACPS6	AMF	Annotated in Model Seed and Muktak Aklujkar UMass annotation AMF
AACPS7	AMF	Annotated in Model Seed and Muktak Aklujkar UMass annotation AMF
2AGPGAT180	AMF	Annotated in Model Seed and Muktak Aklujkar UMass annotation AMF
2AGPGAT181	AMF	Annotated in Model Seed and Muktak Aklujkar UMass annotation AMF
AACPS8	AMF	Annotated in Model Seed and Muktak Aklujkar UMass annotation AMF
AACPS9	AMF	Annotated in Model Seed and Muktak Aklujkar UMass annotation AMF
2AGPEAT160	AMF	Annotated in Model Seed and Muktak Aklujkar UMass annotation AMF
3OAS161	AMF	Annotated in Model Seed and Muktak Aklujkar UMass annotation AMF
PGSA180	AMF	Annotated in Model Seed and Muktak Aklujkar UMass annotation AMF
2AGPGAT141	AMF	Annotated in Model Seed and Muktak Aklujkar UMass annotation AMF
3OAS141	AMF	Annotated in Model Seed and Muktak Aklujkar UMass annotation AMF
3OAR121	AMF	Annotated in Model Seed and Muktak Aklujkar UMass annotation AMF
ALAALAD	AMF	Annotated in Model Seed and Muktak Aklujkar UMass annotation AMF
2AGPEAT180	AMF	Annotated in Model Seed and Muktak Aklujkar UMass annotation AMF
2AGPEAT181	AMF	Annotated in Model Seed and Muktak Aklujkar UMass annotation AMF
2AGPGAT140	AMF	Annotated in Model Seed and Muktak Aklujkar UMass annotation AMF
2AGPGAT161	AMF	Annotated in Model Seed and Muktak Aklujkar UMass annotation AMF
2AGPEAT140	AMF	Annotated in Model Seed and Muktak Aklujkar UMass annotation AMF
2AGPEAT120	AMF	Annotated in Model Seed and Muktak Aklujkar UMass annotation AMF
2AGPEAT161	AMF	Annotated in Model Seed and Muktak Aklujkar UMass annotation AMF
2AGPEAT141	AMF	Annotated in Model Seed and Muktak Aklujkar UMass annotation AMF
2AGPGAT160	AMF	Annotated in Model Seed and Muktak Aklujkar UMass annotation AMF
2AGPGAT120	AMF	Annotated in Model Seed and Muktak Aklujkar UMass annotation AMF
PGPP140pp	AMF	Annotated in Model Seed and Muktak Aklujkar UMass annotation AMF
PGPP141pp	AMF	Annotated in Model Seed and Muktak Aklujkar UMass annotation AMF
PGPP160pp	AMF	Annotated in Model Seed and Muktak Aklujkar UMass annotation AMF
PGPP180pp	AMF	Annotated in Model Seed and Muktak Aklujkar UMass annotation AMF
MDDCP1pp	AMF	Annotated in Model Seed and Muktak Aklujkar UMass annotation AMF
AGMH	AMF	Annotated in Model Seed and Muktak Aklujkar UMass annotation AMF
PGSA141	AMF	Annotated in Model Seed and Muktak Aklujkar UMass annotation AMF
3OAR120	AMF	Annotated in Model Seed and Muktak Aklujkar UMass annotation AMF
AGPAT120	AMF	Annotated in Model Seed and Muktak Aklujkar UMass annotation AMF
PGPP120	AMF	Annotated in Model Seed and Muktak Aklujkar UMass annotation AMF
DAGK120	AMF	Annotated in Model Seed and Muktak Aklujkar UMass annotation AMF
PSD160	AMF	Annotated in Model Seed and Muktak Aklujkar UMass annotation AMF
PSD161	AMF	Annotated in Model Seed and Muktak Aklujkar UMass annotation AMF
PSD180	AMF	Annotated in Model Seed and Muktak Aklujkar UMass annotation AMF
3OAR181	AMF	Annotated in Model Seed and Muktak Aklujkar UMass annotation AMF
MDDCP2pp	AMF	Annotated in Model Seed and Muktak Aklujkar UMass annotation AMF
MDDCP3pp	AMF	Annotated in Model Seed and Muktak Aklujkar UMass annotation AMF
3OAS181	AMF	Annotated in Model Seed and Muktak Aklujkar UMass annotation AMF
AGPAT160	AMF	Annotated in Model Seed and Muktak Aklujkar UMass annotation AMF
MLDCP1App	AMF	Annotated in Model Seed and Muktak Aklujkar UMass annotation AMF
3OAR141	AMF	Annotated in Model Seed and Muktak Aklujkar UMass annotation AMF
3OAR161	AMF	Annotated in Model Seed and Muktak Aklujkar UMass annotation AMF
PSD140	AMF	Annotated in Model Seed and Muktak Aklujkar UMass annotation AMF
PGSA140	AMF	Annotated in Model Seed and Muktak Aklujkar UMass annotation AMF
MLDCP2App	AMF	Annotated in Model Seed and Muktak Aklujkar UMass annotation AMF
PGPP120pp	AMF	Annotated in Model Seed and Muktak Aklujkar UMass annotation AMF
PGPP181pp	AMF	Annotated in Model Seed and Muktak Aklujkar UMass annotation AMF
PGSA181	AMF	Annotated in Model Seed and Muktak Aklujkar UMass annotation AMF
PGPP140	AMF	Annotated in Model Seed and Muktak Aklujkar UMass annotation AMF
PGPP141	AMF	Annotated in Model Seed and Muktak Aklujkar UMass annotation AMF
MDDCP5pp	AMF	Annotated in Model Seed and Muktak Aklujkar UMass annotation AMF
AGPAT140	AMF	Annotated in Model Seed and Muktak Aklujkar UMass annotation AMF
PGSA160	AMF	Annotated in Model Seed and Muktak Aklujkar UMass annotation AMF
MLDCP2Bpp	AMF	Annotated in Model Seed and Muktak Aklujkar UMass annotation AMF
3OAS140	AMF	Annotated in Model Seed and Muktak Aklujkar UMass annotation AMF
3OAR140	AMF	Annotated in Model Seed and Muktak Aklujkar UMass annotation AMF
3OAR160	AMF	Annotated in Model Seed and Muktak Aklujkar UMass annotation AMF
PGSA161	AMF	Annotated in Model Seed and Muktak Aklujkar UMass annotation AMF
PGPP160	AMF	Annotated in Model Seed and Muktak Aklujkar UMass annotation AMF
PGPP180	AMF	Annotated in Model Seed and Muktak Aklujkar UMass annotation AMF
PGPP161	AMF	Annotated in Model Seed and Muktak Aklujkar UMass annotation AMF
PGPP181	AMF	Annotated in Model Seed and Muktak Aklujkar UMass annotation AMF
PSD141	AMF	Annotated in Model Seed and Muktak Aklujkar UMass annotation AMF
MDDCP4pp	AMF	Annotated in Model Seed and Muktak Aklujkar UMass annotation AMF
DAGK140	AMF	Annotated in Model Seed and Muktak Aklujkar UMass annotation AMF
DAGK160	AMF	Annotated in Model Seed and Muktak Aklujkar UMass annotation AMF
DAGK141	AMF	Annotated in Model Seed and Muktak Aklujkar UMass annotation AMF
DAGK161	AMF	Annotated in Model Seed and Muktak Aklujkar UMass annotation AMF
AGPAT181	AMF	Annotated in Model Seed and Muktak Aklujkar UMass annotation AMF
MDDEP3pp	AMF	Annotated in Model Seed and Muktak Aklujkar UMass annotation AMF
MDDEP4pp	AMF	Annotated in Model Seed and Muktak Aklujkar UMass annotation AMF
3OAS60	AMF	Annotated in Model Seed and Muktak Aklujkar UMass annotation AMF
3OAS160	AMF	Annotated in Model Seed and Muktak Aklujkar UMass annotation AMF
3OAR60	AMF	Annotated in Model Seed and Muktak Aklujkar UMass annotation AMF
3OAR80	AMF	Annotated in Model Seed and Muktak Aklujkar UMass annotation AMF
MLDCP3App	AMF	Annotated in Model Seed and Muktak Aklujkar UMass annotation AMF
MLDCP1Bpp	AMF	Annotated in Model Seed and Muktak Aklujkar UMass annotation AMF
PGPP161pp	AMF	Annotated in Model Seed and Muktak Aklujkar UMass annotation AMF
3OAS121	AMF	Annotated in Model Seed and Muktak Aklujkar UMass annotation AMF
3OAS80	AMF	Annotated in Model Seed and Muktak Aklujkar UMass annotation AMF
3OAS100	AMF	Annotated in Model Seed and Muktak Aklujkar UMass annotation AMF
3OAS120	AMF	Annotated in Model Seed and Muktak Aklujkar UMass annotation AMF
3OAR40	AMF	Annotated in Model Seed and Muktak Aklujkar UMass annotation AMF
3OAR100	AMF	Annotated in Model Seed and Muktak Aklujkar UMass annotation AMF
AGPAT180	AMF	Annotated in Model Seed and Muktak Aklujkar UMass annotation AMF
AGPAT141	AMF	Annotated in Model Seed and Muktak Aklujkar UMass annotation AMF
AGPAT161	AMF	Annotated in Model Seed and Muktak Aklujkar UMass annotation AMF
MLDEP1pp	AMF	Annotated in Model Seed and Muktak Aklujkar UMass annotation AMF
MLDEP2pp	AMF	Annotated in Model Seed and Muktak Aklujkar UMass annotation AMF
3OAS180	AMF	Annotated in Model Seed and Muktak Aklujkar UMass annotation AMF
PSD120	AMF	Annotated in Model Seed and Muktak Aklujkar UMass annotation AMF
MDDEP1pp	AMF	Annotated in Model Seed and Muktak Aklujkar UMass annotation AMF
MDDEP2pp	AMF	Annotated in Model Seed and Muktak Aklujkar UMass annotation AMF
PSD181	AMF	Annotated in Model Seed and Muktak Aklujkar UMass annotation AMF
DAGK180	AMF	Annotated in Model Seed and Muktak Aklujkar UMass annotation AMF
DAGK181	AMF	Annotated in Model Seed and Muktak Aklujkar UMass annotation AMF
3OAR180	AMF	Annotated in Model Seed and Muktak Aklujkar UMass annotation AMF
PGSA120	AMF	Annotated in Model Seed and Muktak Aklujkar UMass annotation AMF
ACPPAT120	AMF	Annotated in Model Seed and Muktak Aklujkar UMass annotation AMF
APG3PAT120	AMF	Annotated in Model Seed and Muktak Aklujkar UMass annotation AMF
APH120	AMF	Annotated in Model Seed and Muktak Aklujkar UMass annotation AMF
PSSA140	AMF - not sure of reversibility	Annotated in Model Seed and Muktak Aklujkar UMass annotation AMF
PSSA180	AMF - not sure of reversibility	Annotated in Model Seed and Muktak Aklujkar UMass annotation AMF
PSSA161	AMF - not sure of reversibility	Annotated in Model Seed and Muktak Aklujkar UMass annotation AMF
PSSA141	AMF - not sure of reversibility	Annotated in Model Seed and Muktak Aklujkar UMass annotation AMF
PSSA160	AMF - not sure of reversibility	Annotated in Model Seed and Muktak Aklujkar UMass annotation AMF
PSSA181	AMF - not sure of reversibility	Annotated in Model Seed and Muktak Aklujkar UMass annotation AMF
PSSA120	AMF - not sure of reversibility	Annotated in Model Seed and Muktak Aklujkar UMass annotation AMF
3HAD80	AMF EC number taken from KEGG, not sure or reversibility	Annotated in Model Seed and Muktak Aklujkar UMass annotation AMF
3HAD120	AMF EC number taken from KEGG, not sure or reversibility	Annotated in Model Seed and Muktak Aklujkar UMass annotation AMF
3HAD161	AMF EC number taken from KEGG, not sure or reversibility	Annotated in Model Seed and Muktak Aklujkar UMass annotation AMF
3HAD121	AMF EC number taken from KEGG, not sure or reversibility	Annotated in Model Seed and Muktak Aklujkar UMass annotation AMF
3HAD141	AMF EC number taken from KEGG, not sure or reversibility	Annotated in Model Seed and Muktak Aklujkar UMass annotation AMF
3HAD181	AMF EC number taken from KEGG, not sure or reversibility	Annotated in Model Seed and Muktak Aklujkar UMass annotation AMF
3HAD40	AMF EC number taken from KEGG, not sure or reversibility	Annotated in Model Seed and Muktak Aklujkar UMass annotation AMF
3HAD60	AMF EC number taken from KEGG, not sure or reversibility	Annotated in Model Seed and Muktak Aklujkar UMass annotation AMF
3HAD100	AMF EC number taken from KEGG, not sure or reversibility	Annotated in Model Seed and Muktak Aklujkar UMass annotation AMF
3HAD140	AMF EC number taken from KEGG, not sure or reversibility	Annotated in Model Seed and Muktak Aklujkar UMass annotation AMF
3HAD160	AMF EC number taken from KEGG, not sure or reversibility	Annotated in Model Seed and Muktak Aklujkar UMass annotation AMF
3HAD180	AMF EC number taken from KEGG, not sure or reversibility	Annotated in Model Seed and Muktak Aklujkar UMass annotation AMF
MCTP1Bpp	AMF links the peptides of a 2 murein unit (A2pm->A2pm) 3.4.-.-	Annotated in Model Seed and Muktak Aklujkar UMass annotation AMF
MCTP1App	AMF links the peptides of a 2 murein unit (A2pm->D-ala) 3.4.-.-	Annotated in Model Seed and Muktak Aklujkar UMass annotation AMF
T2DECAI	AMf not sure of reversibility	Annotated in Model Seed and Muktak Aklujkar UMass annotation AMF
EAR141y	AMF not sure of reversibility	Annotated in Model Seed and Muktak Aklujkar UMass annotation AMF
EAR161x	AMF not sure of reversibility	Annotated in Model Seed and Muktak Aklujkar UMass annotation AMF
DASYN160	AMF not sure of reversibility	Annotated in Model Seed and Muktak Aklujkar UMass annotation AMF
DASYN161	AMF not sure of reversibility	Annotated in Model Seed and Muktak Aklujkar UMass annotation AMF
DASYN181	AMF not sure of reversibility	Annotated in Model Seed and Muktak Aklujkar UMass annotation AMF
EAR141x	AMF not sure of reversibility	Annotated in Model Seed and Muktak Aklujkar UMass annotation AMF
EAR181x	AMF not sure of reversibility	Annotated in Model Seed and Muktak Aklujkar UMass annotation AMF
EAR181y	AMF not sure of reversibility	Annotated in Model Seed and Muktak Aklujkar UMass annotation AMF
DASYN140	AMF not sure of reversibility	Annotated in Model Seed and Muktak Aklujkar UMass annotation AMF
DASYN180	AMF not sure of reversibility	Annotated in Model Seed and Muktak Aklujkar UMass annotation AMF
DASYN141	AMF not sure of reversibility	Annotated in Model Seed and Muktak Aklujkar UMass annotation AMF
EAR180x	AMF not sure of reversibility	Annotated in Model Seed and Muktak Aklujkar UMass annotation AMF
EAR180y	AMF not sure of reversibility	Annotated in Model Seed and Muktak Aklujkar UMass annotation AMF
EAR80y	AMF not sure of reversibility	Annotated in Model Seed and Muktak Aklujkar UMass annotation AMF
EAR120y	AMF not sure of reversibility	Annotated in Model Seed and Muktak Aklujkar UMass annotation AMF
EAR121y	AMF not sure of reversibility	Annotated in Model Seed and Muktak Aklujkar UMass annotation AMF
EAR140x	AMF not sure of reversibility	Annotated in Model Seed and Muktak Aklujkar UMass annotation AMF
EAR40y	AMF not sure of reversibility	Annotated in Model Seed and Muktak Aklujkar UMass annotation AMF
EAR161y	AMF not sure of reversibility	Annotated in Model Seed and Muktak Aklujkar UMass annotation AMF
EAR160y	AMF not sure of reversibility	Annotated in Model Seed and Muktak Aklujkar UMass annotation AMF
EAR100y	AMF not sure of reversibility	Annotated in Model Seed and Muktak Aklujkar UMass annotation AMF
EAR121x	AMF not sure of reversibility	Annotated in Model Seed and Muktak Aklujkar UMass annotation AMF
EAR100x	AMF not sure of reversibility	Annotated in Model Seed and Muktak Aklujkar UMass annotation AMF
EAR120x	AMF not sure of reversibility	Annotated in Model Seed and Muktak Aklujkar UMass annotation AMF
EAR160x	AMF not sure of reversibility	Annotated in Model Seed and Muktak Aklujkar UMass annotation AMF
EAR140y	AMF not sure of reversibility	Annotated in Model Seed and Muktak Aklujkar UMass annotation AMF
DASYN120	AMF not sure of reversibility	Annotated in Model Seed and Muktak Aklujkar UMass annotation AMF
EAR40x	AMF not sure of reversibility	Annotated in Model Seed and Muktak Aklujkar UMass annotation AMF
EAR60y	AMF not sure of reversibility	Annotated in Model Seed and Muktak Aklujkar UMass annotation AMF
EAR60x	AMF not sure of reversibility	Annotated in Model Seed and Muktak Aklujkar UMass annotation AMF
EAR80x	AMF not sure of reversibility	Annotated in Model Seed and Muktak Aklujkar UMass annotation AMF
ALAGLUE	AMF PMID: 11747447	Annotated in Model Seed and Muktak Aklujkar UMass annotation AMF
LALGP	AMF PMID: 11747447	Annotated in Model Seed and Muktak Aklujkar UMass annotation AMF
MPTG	AMF this is formation makes a murein unit with a leading ester bond already assu med, so this unit would be in the middle of a chain	Annotated in Model Seed and Muktak Aklujkar UMass annotation AMF
MPTG2	AMF this is formation makes a murein unit with a leading ester bond already assu med, so this unit would be in the middle of a chain	Annotated in Model Seed and Muktak Aklujkar UMass annotation AMF
MLTGY3pp	AMF this reaction assumes that there are two cleaving reactions freeing two GlcN ac(anh)MurNac-tetrapeptides	Annotated in Model Seed and Muktak Aklujkar UMass annotation AMF
MLTGY1pp	AMF this reaction assumes that there are two cleaving reactions freeing two GlcN ac(anh)MurNac-tetrapeptides	Annotated in Model Seed and Muktak Aklujkar UMass annotation AMF
MLTGY2pp	AMF this reaction assumes that there are two cleaving reactions freeing two GlcN ac(anh)MurNac-tetrapeptides	Annotated in Model Seed and Muktak Aklujkar UMass annotation AMF
MLTGY4pp	AMF this reaction assumes that there are two cleaving reactions freeing two GlcN ac(anh)MurNac-tetrapeptides	Annotated in Model Seed and Muktak Aklujkar UMass annotation AMF
MCTP2App	AMF this reaction is the net result of two consectutive linkings involving 3 dif ferent chains links the peptides of a 2 murein unit (A2pm->D-ala) 3.4.-.-	Annotated in Model Seed and Muktak Aklujkar UMass annotation AMF
FACOAL160t2pp	FadD - works primarily on C12-C18; some transport/activity of smaller FA's (C10 ) MKA AMF - assumed that a proton is moved with or that the fatty acid is in the protonated form	Annotated in Model Seed and Muktak Aklujkar UMass annotation AMF
FACOAL180t2pp	FadD - works primarily on C12-C18; some transport/activity of smaller FA's (C10 ) MKA AMF - assumed that a proton is moved with or that the fatty acid is in the protonated form	Annotated in Model Seed and Muktak Aklujkar UMass annotation AMF
FACOAL80t2pp	FadD - works primarily on C12-C18; some transport/activity of smaller FA's (C10 ) MKA AMF - assumed that a proton is moved with or that the fatty acid is in the protonated form	Annotated in Model Seed and Muktak Aklujkar UMass annotation AMF
FACOAL60t2pp	FadD - works primarily on C12-C18; some transport/activity of smaller FA's (C10 ) MKA AMF - assumed that a proton is moved with or that the fatty acid is in the protonated form	Annotated in Model Seed and Muktak Aklujkar UMass annotation AMF
FACOAL100t2pp	FadD - works primarily on C12-C18; some transport/activity of smaller FA's (C10 ) MKA AMF - assumed that a proton is moved with or that the fatty acid is in the protonated form	Annotated in Model Seed and Muktak Aklujkar UMass annotation AMF
FACOAL120t2pp	FadD - works primarily on C12-C18; some transport/activity of smaller FA's (C10 ) MKA AMF - assumed that a proton is moved with or that the fatty acid is in the protonated form	Annotated in Model Seed and Muktak Aklujkar UMass annotation AMF
FACOAL140t2pp	FadD - works primarily on C12-C18; some transport/activity of smaller FA's (C10 ) MKA AMF - assumed that a proton is moved with or that the fatty acid is in the protonated form	Annotated in Model Seed and Muktak Aklujkar UMass annotation AMF
FACOAL181t2pp	FadD - works primarily on C12-C18; some transport/activity of smaller FA's (C10 ) MKA AMF - assumed that a proton is moved with or that the fatty acid is in the protonated form	Annotated in Model Seed and Muktak Aklujkar UMass annotation AMF
FACOAL141t2pp	FadD - works primarily on C12-C18; some transport/activity of smaller FA's (C10 ) MKA AMF - assumed that a proton is moved with or that the fatty acid is in the protonated form	Annotated in Model Seed and Muktak Aklujkar UMass annotation AMF
FACOAL161t2pp	FadD - works primarily on C12-C18; some transport/activity of smaller FA's (C10 ) MKA AMF - assumed that a proton is moved with or that the fatty acid is in the protonated form	Annotated in Model Seed and Muktak Aklujkar UMass annotation AMF
ALAALA	Involved with EC 6.3.2.7, EC 6.3.2.8, EC 6.3.2.9 and EC 6.3.2.10.	Annotated in Model Seed and Muktak Aklujkar UMass annotation AMF
ACPPAT141	JDO	Annotated in Model Seed and Muktak Aklujkar UMass annotation AMF
ACPPAT161	JDO	Annotated in Model Seed and Muktak Aklujkar UMass annotation AMF
ACPPAT180	JDO	Annotated in Model Seed and Muktak Aklujkar UMass annotation AMF
APG3PAT160	JDO	Annotated in Model Seed and Muktak Aklujkar UMass annotation AMF
APG3PAT161	JDO	Annotated in Model Seed and Muktak Aklujkar UMass annotation AMF
APG3PAT180	JDO	Annotated in Model Seed and Muktak Aklujkar UMass annotation AMF
ACPPAT160	JDO	Annotated in Model Seed and Muktak Aklujkar UMass annotation AMF
ACPPAT181	JDO	Annotated in Model Seed and Muktak Aklujkar UMass annotation AMF
APH141	JDO	Annotated in Model Seed and Muktak Aklujkar UMass annotation AMF
APH161	JDO	Annotated in Model Seed and Muktak Aklujkar UMass annotation AMF
APH180	JDO	Annotated in Model Seed and Muktak Aklujkar UMass annotation AMF
APH181	JDO	Annotated in Model Seed and Muktak Aklujkar UMass annotation AMF
ACPPAT140	JDO	Annotated in Model Seed and Muktak Aklujkar UMass annotation AMF
APG3PAT140	JDO	Annotated in Model Seed and Muktak Aklujkar UMass annotation AMF
APG3PAT141	JDO	Annotated in Model Seed and Muktak Aklujkar UMass annotation AMF
APG3PAT181	JDO	Annotated in Model Seed and Muktak Aklujkar UMass annotation AMF
APH140	JDO	Annotated in Model Seed and Muktak Aklujkar UMass annotation AMF
APH160	JDO	Annotated in Model Seed and Muktak Aklujkar UMass annotation AMF
MACPD	JLR	Annotated in Model Seed and Muktak Aklujkar UMass annotation AMF
AACPS2	JLR	Annotated in Model Seed and Muktak Aklujkar UMass annotation AMF
AACPS3	JLR	Annotated in Model Seed and Muktak Aklujkar UMass annotation AMF
AACPS4	JLR	Annotated in Model Seed and Muktak Aklujkar UMass annotation AMF
G1PTT	JLR	Annotated in Model Seed and Muktak Aklujkar UMass annotation AMF
TDPGDH	JLR	Annotated in Model Seed and Muktak Aklujkar UMass annotation AMF
AGMHE	JLR	Annotated in Model Seed and Muktak Aklujkar UMass annotation AMF
GMAND	JLR	Annotated in Model Seed and Muktak Aklujkar UMass annotation AMF
UDPGD	JLR	Annotated in Model Seed and Muktak Aklujkar UMass annotation AMF
AACPS5	JLR	Annotated in Model Seed and Muktak Aklujkar UMass annotation AMF
CLPNS160pp	JLR - (EC 2.7.8.-)	Annotated in Model Seed and Muktak Aklujkar UMass annotation AMF
CLPNS180pp	JLR - (EC 2.7.8.-) AMF	Annotated in Model Seed and Muktak Aklujkar UMass annotation AMF
CLPNS181pp	JLR - (EC 2.7.8.-) AMF	Annotated in Model Seed and Muktak Aklujkar UMass annotation AMF
CLPNS120pp	JLR - (EC 2.7.8.-) AMF	Annotated in Model Seed and Muktak Aklujkar UMass annotation AMF
CLPNS161pp	JLR - (EC 2.7.8.-) AMF	Annotated in Model Seed and Muktak Aklujkar UMass annotation AMF
CLPNS140pp	JLR - (EC 2.7.8.-) AMF - not sure of reversibility	Annotated in Model Seed and Muktak Aklujkar UMass annotation AMF
CLPNS141pp	JLR - (EC 2.7.8.-) AMF - not sure of reversibility	Annotated in Model Seed and Muktak Aklujkar UMass annotation AMF
GDMANE	JLR (EC 5.1.3.- ; reaction number R03400)	Annotated in Model Seed and Muktak Aklujkar UMass annotation AMF
DXPRIi	JLR- added irreversible form of DXPRI. EC 1.1.1.267	Annotated in Model Seed and Muktak Aklujkar UMass annotation AMF
UGLT	NCD	Annotated in Model Seed and Muktak Aklujkar UMass annotation AMF
FA161ACPHi	NCD	Annotated in Model Seed and Muktak Aklujkar UMass annotation AMF
FA141ACPHi	NCD	Annotated in Model Seed and Muktak Aklujkar UMass annotation AMF
FA160ACPHi	NCD	Annotated in Model Seed and Muktak Aklujkar UMass annotation AMF
FA120ACPHi	NCD rxn is now charge balanced - NCD	Annotated in Model Seed and Muktak Aklujkar UMass annotation AMF
FA140ACPHi	NCD rxn is now charge balanced - NCD	Annotated in Model Seed and Muktak Aklujkar UMass annotation AMF
FA80ACPHi	NJ	Annotated in Model Seed and Muktak Aklujkar UMass annotation AMF
FA100ACPHi	NJ	Annotated in Model Seed and Muktak Aklujkar UMass annotation AMF
UAGPT3	No exact EC number yet: EC 2.4.1.- catalyzed by murG gene in Bacillus subtilis A lso found in H. pylori. Ref: Mendz pg 161 (tv)	Annotated in Model Seed and Muktak Aklujkar UMass annotation AMF
UM3PL	PMID: 8808921, added ATP hydrolysis in reaction AMF	Annotated in Model Seed and Muktak Aklujkar UMass annotation AMF
UM4PL	PMID: 8808921, added ATP hydrolysis in reaction AMF	Annotated in Model Seed and Muktak Aklujkar UMass annotation AMF
MCOATA	tv	Annotated in Model Seed and Muktak Aklujkar UMass annotation AMF
KAS14	tv AMF	Annotated in Model Seed and Muktak Aklujkar UMass annotation AMF
KAS15	tv AMF	Annotated in Model Seed and Muktak Aklujkar UMass annotation AMF
ACOATA	tv rxn is now charge balanced; removed h - NCD	Annotated in Model Seed and Muktak Aklujkar UMass annotation AMF
ALAR		Annotated in Model Seed and Muktak Aklujkar UMass annotation AMF
UAGDP		Annotated in Model Seed and Muktak Aklujkar UMass annotation AMF
UAGCVT		Annotated in Model Seed and Muktak Aklujkar UMass annotation AMF
GLUR		Annotated in Model Seed and Muktak Aklujkar UMass annotation AMF
GALU		Annotated in Model Seed and Muktak Aklujkar UMass annotation AMF
UDCPDP		Annotated in Model Seed and Muktak Aklujkar UMass annotation AMF
UAPGR		Annotated in Model Seed and Muktak Aklujkar UMass annotation AMF
PAPPT3		Annotated in Model Seed and Muktak Aklujkar UMass annotation AMF
UAAGDS		Annotated in Model Seed and Muktak Aklujkar UMass annotation AMF
UAMAS		Annotated in Model Seed and Muktak Aklujkar UMass annotation AMF
UAMAGS		Annotated in Model Seed and Muktak Aklujkar UMass annotation AMF
TDPDREr		Annotated in Model Seed and Muktak Aklujkar UMass annotation AMF
ACGAMK		Annotated in Model Seed and Muktak Aklujkar UMass annotation AMF
ACNPLYS		Annotated in Model Seed and Muktak Aklujkar UMass annotation AMF
3PEPTabcpp		Annotated in Model Seed and Muktak Aklujkar UMass annotation AMF
DDCAtexi		Annotated in Model Seed and Muktak Aklujkar UMass annotation AMF
TTDCAtexi		Annotated in Model Seed and Muktak Aklujkar UMass annotation AMF
HDCAtexi		Annotated in Model Seed and Muktak Aklujkar UMass annotation AMF
OCDCAtexi		Annotated in Model Seed and Muktak Aklujkar UMass annotation AMF
OCDCEAtexi		Annotated in Model Seed and Muktak Aklujkar UMass annotation AMF
TTDCEAtexi		Annotated in Model Seed and Muktak Aklujkar UMass annotation AMF
HDCEAtexi		Annotated in Model Seed and Muktak Aklujkar UMass annotation AMF
CTECOAI8	AMF	Annotated in Model Seed and Muktak Aklujkar UMass annotation Evidence in PMID: 1 2535077. Reaction in beta-oxidation of fatty acids, required to feed unsaturated fatty acids into the main pathway to trans form. Not sure of reaction reversib ility. Likely many different acyl chain lengths could be considered. C6 - C12 me ntioned in Ecocyc. AMF
CTECOAI6	AMF	Annotated in Model Seed and Muktak Aklujkar UMass annotation Evidence in PMID: 1 2535077. Reaction in beta-oxidation of fatty acids, required to feed unsaturated fatty acids into the main pathway to trans form. Not sure of reaction reversib ility. Likely many different acyl chain lengths could be considered. C6 - C12 me ntioned in Ecocyc. AMF
CTECOAI7	AMF	Annotated in Model Seed and Muktak Aklujkar UMass annotation Evidence in PMID: 1 2535077. Reaction in beta-oxidation of fatty acids, required to feed unsaturated fatty acids into the main pathway to trans form. Not sure of reaction reversib ility. Likely many different acyl chain lengths could be considered. C6 - C12 me ntioned in Ecocyc. AMF
GLA	added based on PMID: 15937173, for Klebsiella pneumoniae LPS Jade 20090515	Annotated in Model Seed and Muktak Aklujkar UMass annotation Included Pathway fo r both 2-amino-2-deoxy form and 2,3-diamino-2-deoxy from. Included acyl chain le ngh of 14:0 for simplicity. There are others idnetified, see PMID: 18846396 AMF
UDPGDC	AMF	Annotated in Model Seed and Muktak Aklujkar UMass annotation Included Pathway fo r both 2-amino-2-deoxy form and 2,3-diamino-2-deoxy from. Included acyl chain le ngh of 14:0 for simplicity. There are others idnetified, see PMID: 18846396 AMF
UDPKAAT	AMF	Annotated in Model Seed and Muktak Aklujkar UMass annotation Included Pathway fo r both 2-amino-2-deoxy form and 2,3-diamino-2-deoxy from. Included acyl chain le ngh of 14:0 for simplicity. There are others idnetified, see PMID: 18846396 AMF
ULA4NFT	AMF	Annotated in Model Seed and Muktak Aklujkar UMass annotation Included Pathway fo r both 2-amino-2-deoxy form and 2,3-diamino-2-deoxy from. Included acyl chain le ngh of 14:0 for simplicity. There are others idnetified, see PMID: 18846396 AMF
UPLA4FNT	AMF	Annotated in Model Seed and Muktak Aklujkar UMass annotation Included Pathway fo r both 2-amino-2-deoxy form and 2,3-diamino-2-deoxy from. Included acyl chain le ngh of 14:0 for simplicity. There are others idnetified, see PMID: 18846396 AMF
UPLA4FNF	AMF	Annotated in Model Seed and Muktak Aklujkar UMass annotation Included Pathway fo r both 2-amino-2-deoxy form and 2,3-diamino-2-deoxy from. Included acyl chain le ngh of 14:0 for simplicity. There are others idnetified, see PMID: 18846396 AMF
UAGAATN	AMF	Annotated in Model Seed and Muktak Aklujkar UMass annotation Included Pathway fo r both 2-amino-2-deoxy form and 2,3-diamino-2-deoxy from. Included acyl chain le ngh of 14:0 for simplicity. There are others idnetified, see PMID: 18846396 AMF
U23GAATN	AMF	Annotated in Model Seed and Muktak Aklujkar UMass annotation Included Pathway fo r both 2-amino-2-deoxy form and 2,3-diamino-2-deoxy from. Included acyl chain le ngh of 14:0 for simplicity. There are others idnetified, see PMID: 18846396 AMF
USHDN	AMF	Annotated in Model Seed and Muktak Aklujkar UMass annotation Included Pathway fo r both 2-amino-2-deoxy form and 2,3-diamino-2-deoxy from. Included acyl chain le ngh of 14:0 for simplicity. There are others idnetified, see PMID: 18846396 AMF
LPADSSN	AMF	Annotated in Model Seed and Muktak Aklujkar UMass annotation Included Pathway fo r both 2-amino-2-deoxy form and 2,3-diamino-2-deoxy from. Included acyl chain le ngh of 14:0 for simplicity. There are others idnetified, see PMID: 18846396 AMF
TDSKN	AMF	Annotated in Model Seed and Muktak Aklujkar UMass annotation Included Pathway fo r both 2-amino-2-deoxy form and 2,3-diamino-2-deoxy from. Included acyl chain le ngh of 14:0 for simplicity. There are others idnetified, see PMID: 18846396 AMF
EDTXS1N	AMF	Annotated in Model Seed and Muktak Aklujkar UMass annotation Included Pathway fo r both 2-amino-2-deoxy form and 2,3-diamino-2-deoxy from. Included acyl chain le ngh of 14:0 for simplicity. There are others idnetified, see PMID: 18846396 AMF
EDTXS1	JLR	Annotated in Model Seed and Muktak Aklujkar UMass annotation Included Pathway fo r both 2-amino-2-deoxy form and 2,3-diamino-2-deoxy from. Included acyl chain le ngh of 14:0 for simplicity. There are others idnetified, see PMID: 18846396 AMF
GMHEPAT	JLR Kegg RXN R05644	Annotated in Model Seed and Muktak Aklujkar UMass annotation Included Pathway fo r both 2-amino-2-deoxy form and 2,3-diamino-2-deoxy from. Included acyl chain le ngh of 14:0 for simplicity. There are others idnetified, see PMID: 18846396 AMF
S7PIr	JLR Kegg RXN R05645 SAB made reversible form for S. aureus	Annotated in Model Seed and Muktak Aklujkar UMass annotation Included Pathway fo r both 2-amino-2-deoxy form and 2,3-diamino-2-deoxy from. Included acyl chain le ngh of 14:0 for simplicity. There are others idnetified, see PMID: 18846396 AMF
GMHEPK	JLR- Kegg RXN R05646	Annotated in Model Seed and Muktak Aklujkar UMass annotation Included Pathway fo r both 2-amino-2-deoxy form and 2,3-diamino-2-deoxy from. Included acyl chain le ngh of 14:0 for simplicity. There are others idnetified, see PMID: 18846396 AMF
GMHEPPA	JLR Kegg RXN R05647	Annotated in Model Seed and Muktak Aklujkar UMass annotation Included Pathway fo r both 2-amino-2-deoxy form and 2,3-diamino-2-deoxy from. Included acyl chain le ngh of 14:0 for simplicity. There are others idnetified, see PMID: 18846396 AMF
KDOCT2	JLR- makes the ring form of kdo	Annotated in Model Seed and Muktak Aklujkar UMass annotation Included Pathway fo r both 2-amino-2-deoxy form and 2,3-diamino-2-deoxy from. Included acyl chain le ngh of 14:0 for simplicity. There are others idnetified, see PMID: 18846396 AMF
UAGAAT	JLR- NH page 1041	Annotated in Model Seed and Muktak Aklujkar UMass annotation Included Pathway fo r both 2-amino-2-deoxy form and 2,3-diamino-2-deoxy from. Included acyl chain le ngh of 14:0 for simplicity. There are others idnetified, see PMID: 18846396 AMF
U23GAAT	JLR- NH page 1042	Annotated in Model Seed and Muktak Aklujkar UMass annotation Included Pathway fo r both 2-amino-2-deoxy form and 2,3-diamino-2-deoxy from. Included acyl chain le ngh of 14:0 for simplicity. There are others idnetified, see PMID: 18846396 AMF
MOAT	JLR- NH page 1043	Annotated in Model Seed and Muktak Aklujkar UMass annotation Included Pathway fo r both 2-amino-2-deoxy form and 2,3-diamino-2-deoxy from. Included acyl chain le ngh of 14:0 for simplicity. There are others idnetified, see PMID: 18846396 AMF
MOAT2	JLR- NH page 1043	Annotated in Model Seed and Muktak Aklujkar UMass annotation Included Pathway fo r both 2-amino-2-deoxy form and 2,3-diamino-2-deoxy from. Included acyl chain le ngh of 14:0 for simplicity. There are others idnetified, see PMID: 18846396 AMF
MOATN	JLR- NH page 1043	Annotated in Model Seed and Muktak Aklujkar UMass annotation Included Pathway fo r both 2-amino-2-deoxy form and 2,3-diamino-2-deoxy from. Included acyl chain le ngh of 14:0 for simplicity. There are others idnetified, see PMID: 18846396 AMF
MOAT2N	JLR- NH page 1043	Annotated in Model Seed and Muktak Aklujkar UMass annotation Included Pathway fo r both 2-amino-2-deoxy form and 2,3-diamino-2-deoxy from. Included acyl chain le ngh of 14:0 for simplicity. There are others idnetified, see PMID: 18846396 AMF
UDPGLDC	NCD	Annotated in Model Seed and Muktak Aklujkar UMass annotation Included Pathway fo r both 2-amino-2-deoxy form and 2,3-diamino-2-deoxy from. Included acyl chain le ngh of 14:0 for simplicity. There are others idnetified, see PMID: 18846396 AMF
UHGADA	tc	Annotated in Model Seed and Muktak Aklujkar UMass annotation Included Pathway fo r both 2-amino-2-deoxy form and 2,3-diamino-2-deoxy from. Included acyl chain le ngh of 14:0 for simplicity. There are others idnetified, see PMID: 18846396 AMF
UHGADAN	tc	Annotated in Model Seed and Muktak Aklujkar UMass annotation Included Pathway fo r both 2-amino-2-deoxy form and 2,3-diamino-2-deoxy from. Included acyl chain le ngh of 14:0 for simplicity. There are others idnetified, see PMID: 18846396 AMF
KDOPS	TDV (5-31-2004) new EC from Kegg: 2.5.1.55	Annotated in Model Seed and Muktak Aklujkar UMass annotation Included Pathway fo r both 2-amino-2-deoxy form and 2,3-diamino-2-deoxy from. Included acyl chain le ngh of 14:0 for simplicity. There are others idnetified, see PMID: 18846396 AMF
LPADSS	tv	Annotated in Model Seed and Muktak Aklujkar UMass annotation Included Pathway fo r both 2-amino-2-deoxy form and 2,3-diamino-2-deoxy from. Included acyl chain le ngh of 14:0 for simplicity. There are others idnetified, see PMID: 18846396 AMF
TDSK	tv	Annotated in Model Seed and Muktak Aklujkar UMass annotation Included Pathway fo r both 2-amino-2-deoxy form and 2,3-diamino-2-deoxy from. Included acyl chain le ngh of 14:0 for simplicity. There are others idnetified, see PMID: 18846396 AMF
KDOPP	tv	Annotated in Model Seed and Muktak Aklujkar UMass annotation Included Pathway fo r both 2-amino-2-deoxy form and 2,3-diamino-2-deoxy from. Included acyl chain le ngh of 14:0 for simplicity. There are others idnetified, see PMID: 18846396 AMF
USHD	tv JLR- EC 3.6.1.45	Annotated in Model Seed and Muktak Aklujkar UMass annotation Included Pathway fo r both 2-amino-2-deoxy form and 2,3-diamino-2-deoxy from. Included acyl chain le ngh of 14:0 for simplicity. There are others idnetified, see PMID: 18846396 AMF
HEPT1	AMF	Annotated in Model Seed and Muktak Aklujkar UMass annotation Included Pathway fo r both 2-amino-2-deoxy form and 2,3-diamino-2-deoxy from. Included acyl chain le ngh of 14:0 for simplicity. There are others idnetified, see PMID: 18846396 Cor e region from G. sulfurreducens determined by PMID: 15582618. Core for G. metall irducens assumed to be: "I hypothesize the following structure for the LPS i…
HEPT2	AMF	Annotated in Model Seed and Muktak Aklujkar UMass annotation Included Pathway fo r both 2-amino-2-deoxy form and 2,3-diamino-2-deoxy from. Included acyl chain le ngh of 14:0 for simplicity. There are others idnetified, see PMID: 18846396 Cor e region from G. sulfurreducens determined by PMID: 15582618. Core for G. metall irducens assumed to be: "I hypothesize the following structure for the LPS i…
GLCTR4N	AMF	Annotated in Model Seed and Muktak Aklujkar UMass annotation Included Pathway fo r both 2-amino-2-deoxy form and 2,3-diamino-2-deoxy from. Included acyl chain le ngh of 14:0 for simplicity. There are others idnetified, see PMID: 18846396 Cor e region from G. sulfurreducens determined by PMID: 15582618. Core for G. metall irducens assumed to be: "I hypothesize the following structure for the LPS i…
HEPT5	AMF	Annotated in Model Seed and Muktak Aklujkar UMass annotation Included Pathway fo r both 2-amino-2-deoxy form and 2,3-diamino-2-deoxy from. Included acyl chain le ngh of 14:0 for simplicity. There are others idnetified, see PMID: 18846396 Cor e region from G. sulfurreducens determined by PMID: 15582618. Core for G. metall irducens assumed to be: "I hypothesize the following structure for the LPS i…
HEPT1N	AMF	Annotated in Model Seed and Muktak Aklujkar UMass annotation Included Pathway fo r both 2-amino-2-deoxy form and 2,3-diamino-2-deoxy from. Included acyl chain le ngh of 14:0 for simplicity. There are others idnetified, see PMID: 18846396 Cor e region from G. sulfurreducens determined by PMID: 15582618. Core for G. metall irducens assumed to be: "I hypothesize the following structure for the LPS i…
HEPT2N	AMF	Annotated in Model Seed and Muktak Aklujkar UMass annotation Included Pathway fo r both 2-amino-2-deoxy form and 2,3-diamino-2-deoxy from. Included acyl chain le ngh of 14:0 for simplicity. There are others idnetified, see PMID: 18846396 Cor e region from G. sulfurreducens determined by PMID: 15582618. Core for G. metall irducens assumed to be: "I hypothesize the following structure for the LPS i…
GLCTR4	AMF	Annotated in Model Seed and Muktak Aklujkar UMass annotation Included Pathway fo r both 2-amino-2-deoxy form and 2,3-diamino-2-deoxy from. Included acyl chain le ngh of 14:0 for simplicity. There are others idnetified, see PMID: 18846396 Cor e region from G. sulfurreducens determined by PMID: 15582618. Core for G. metall irducens assumed to be: "I hypothesize the following structure for the LPS i…
HEPT5N	AMF	Annotated in Model Seed and Muktak Aklujkar UMass annotation Included Pathway fo r both 2-amino-2-deoxy form and 2,3-diamino-2-deoxy from. Included acyl chain le ngh of 14:0 for simplicity. There are others idnetified, see PMID: 18846396 Cor e region from G. sulfurreducens determined by PMID: 15582618. Core for G. metall irducens assumed to be: "I hypothesize the following structure for the LPS i…
LA4NTGM1pp	AMF	Annotated in Model Seed and Muktak Aklujkar UMass annotation Included Pathway fo r both 2-amino-2-deoxy form and 2,3-diamino-2-deoxy from. Included acyl chain le ngh of 14:0 for simplicity. There are others idnetified, see PMID: 18846396 Cor e region from G. sulfurreducens determined by PMID: 15582618. Core for G. metall irducens assumed to be: "I hypothesize the following structure for the LPS i…
LA4NTGM2pp	AMF	Annotated in Model Seed and Muktak Aklujkar UMass annotation Included Pathway fo r both 2-amino-2-deoxy form and 2,3-diamino-2-deoxy from. Included acyl chain le ngh of 14:0 for simplicity. There are others idnetified, see PMID: 18846396 Cor e region from G. sulfurreducens determined by PMID: 15582618. Core for G. metall irducens assumed to be: "I hypothesize the following structure for the LPS i…
LIPAabcpp		Annotated in Model Seed and Muktak Aklujkar UMass annotation Included Pathway fo r both 2-amino-2-deoxy form and 2,3-diamino-2-deoxy from. Included acyl chain le ngh of 14:0 for simplicity. There are others idnetified, see PMID: 18846396 Spe cific metallireducens modified lipid As are transported along with common cores that have been shown to be transported in E coli (LIPA, K2L4A). AMF
K2L4Aabcpp		Annotated in Model Seed and Muktak Aklujkar UMass annotation Included Pathway fo r both 2-amino-2-deoxy form and 2,3-diamino-2-deoxy from. Included acyl chain le ngh of 14:0 for simplicity. There are others idnetified, see PMID: 18846396 Spe cific metallireducens modified lipid As are transported along with common cores that have been shown to be transported in E coli (LIPA, K2L4A). AMF
GM1LIPAabcpp		Annotated in Model Seed and Muktak Aklujkar UMass annotation Included Pathway fo r both 2-amino-2-deoxy form and 2,3-diamino-2-deoxy from. Included acyl chain le ngh of 14:0 for simplicity. There are others idnetified, see PMID: 18846396 Spe cific metallireducens modified lipid As are transported along with common cores that have been shown to be transported in E coli (LIPA, K2L4A). AMF
GM2LIPAabcpp		Annotated in Model Seed and Muktak Aklujkar UMass annotation Included Pathway fo r both 2-amino-2-deoxy form and 2,3-diamino-2-deoxy from. Included acyl chain le ngh of 14:0 for simplicity. There are others idnetified, see PMID: 18846396 Spe cific metallireducens modified lipid As are transported along with common cores that have been shown to be transported in E coli (LIPA, K2L4A). AMF
UDPG4E		Annotated in Model Seed and Muktak Aklujkar UMass annotation Removed the 'UDPG4 E' reaction from GalE as the substrate is unused. This was assigned in UMass 201 0 annoation. AMF
ACOAD3f	Assume FAD/FADH2 as acceptors Lumped long-chain acyl-CoA dehydrogenase (EC 1.3.9 9.13) This reaction is therefore equilivalent to trans-2-enoyl-CoA reductase (NA D) (EC 1.3.1.44)	Annotated in Model Seed and Muktak Aklujkar UMass annotation. PMID: 18846396, di d not add the pathways for all of the 'iso' and 'enoyl' forms for oxidative brea kdown, there are like pathways for addition forms found in Geobacter species. AM F
ACOAD4f	Assume FAD/FADH2 as acceptors Lumped long-chain acyl-CoA dehydrogenase (EC 1.3.9 9.13) This reaction is therefore equilivalent to trans-2-enoyl-CoA reductase (NA D) (EC 1.3.1.44)	Annotated in Model Seed and Muktak Aklujkar UMass annotation. PMID: 18846396, di d not add the pathways for all of the 'iso' and 'enoyl' forms for oxidative brea kdown, there are like pathways for addition forms found in Geobacter species. AM F
ACOAD6f	Assume FAD/FADH2 as acceptors Lumped long-chain acyl-CoA dehydrogenase (EC 1.3.9 9.13) This reaction is therefore equilivalent to trans-2-enoyl-CoA reductase (NA D) (EC 1.3.1.44)	Annotated in Model Seed and Muktak Aklujkar UMass annotation. PMID: 18846396, di d not add the pathways for all of the 'iso' and 'enoyl' forms for oxidative brea kdown, there are like pathways for addition forms found in Geobacter species. AM F
ACOAD1f	Assume NAD/NADH as acceptors Lumped long-chain acyl-CoA dehydrogenase (EC 1.3.99 .13) This reaction is therefore equilivalent to trans-2-enoyl-CoA reductase (NAD ) (EC 1.3.1.44)	Annotated in Model Seed and Muktak Aklujkar UMass annotation. PMID: 18846396, di d not add the pathways for all of the 'iso' and 'enoyl' forms for oxidative brea kdown, there are like pathways for addition forms found in Geobacter species. AM F
ACOAD2f	Assume NAD/NADH as acceptors Lumped long-chain acyl-CoA dehydrogenase (EC 1.3.99 .13) This reaction is therefore equilivalent to trans-2-enoyl-CoA reductase (NAD ) (EC 1.3.1.44)	Annotated in Model Seed and Muktak Aklujkar UMass annotation. PMID: 18846396, di d not add the pathways for all of the 'iso' and 'enoyl' forms for oxidative brea kdown, there are like pathways for addition forms found in Geobacter species. AM F
ECOAH5	JC	Annotated in Model Seed and Muktak Aklujkar UMass annotation. PMID: 18846396, di d not add the pathways for all of the 'iso' and 'enoyl' forms for oxidative brea kdown, there are like pathways for addition forms found in Geobacter species. AM F
ECOAH7	JC	Annotated in Model Seed and Muktak Aklujkar UMass annotation. PMID: 18846396, di d not add the pathways for all of the 'iso' and 'enoyl' forms for oxidative brea kdown, there are like pathways for addition forms found in Geobacter species. AM F
ACOAD7f	JC Assume FAD/FADH2 as acceptors Lumped long-chain acyl-CoA dehydrogenase (EC 1. 3.99.3)	Annotated in Model Seed and Muktak Aklujkar UMass annotation. PMID: 18846396, di d not add the pathways for all of the 'iso' and 'enoyl' forms for oxidative brea kdown, there are like pathways for addition forms found in Geobacter species. AM F
ACOAD5f	JC Assume FAD/FADH2 as acceptors Lumped long-chain acyl-CoA dehydrogenase (EC 1. 3.99.3)	Annotated in Model Seed and Muktak Aklujkar UMass annotation. PMID: 18846396, di d not add the pathways for all of the 'iso' and 'enoyl' forms for oxidative brea kdown, there are like pathways for addition forms found in Geobacter species. AM F
ECOAH8	JLR	Annotated in Model Seed and Muktak Aklujkar UMass annotation. PMID: 18846396, di d not add the pathways for all of the 'iso' and 'enoyl' forms for oxidative brea kdown, there are like pathways for addition forms found in Geobacter species. AM F
ACOAD8f	JLR Assume FAD/FADH2 as acceptors Lumped long-chain acyl-CoA dehydrogenase (EC 1 .3.99.3)	Annotated in Model Seed and Muktak Aklujkar UMass annotation. PMID: 18846396, di d not add the pathways for all of the 'iso' and 'enoyl' forms for oxidative brea kdown, there are like pathways for addition forms found in Geobacter species. AM F
ECOAH4		Annotated in Model Seed and Muktak Aklujkar UMass annotation. PMID: 18846396, di d not add the pathways for all of the 'iso' and 'enoyl' forms for oxidative brea kdown, there are like pathways for addition forms found in Geobacter species. AM F
ECOAH6		Annotated in Model Seed and Muktak Aklujkar UMass annotation. PMID: 18846396, di d not add the pathways for all of the 'iso' and 'enoyl' forms for oxidative brea kdown, there are like pathways for addition forms found in Geobacter species. AM F
ECOAH2		Annotated in Model Seed and Muktak Aklujkar UMass annotation. PMID: 18846396, di d not add the pathways for all of the 'iso' and 'enoyl' forms for oxidative brea kdown, there are like pathways for addition forms found in Geobacter species. AM F
ECOAH3		Annotated in Model Seed and Muktak Aklujkar UMass annotation. PMID: 18846396, di d not add the pathways for all of the 'iso' and 'enoyl' forms for oxidative brea kdown, there are like pathways for addition forms found in Geobacter species. AM F
ECOAH1		Annotated in Model Seed and Muktak Aklujkar UMass annotation. PMID: 18846396, di d not add the pathways for all of the 'iso' and 'enoyl' forms for oxidative brea kdown, there are like pathways for addition forms found in Geobacter species. Pa rt of CO2 fixation pathway AMF
VECOAH	AMF	Annotated in Model Seed and Muktak Aklujkar UMass annotation. PMID: 18846396, di d not add the pathways for all of the 'iso' and 'enoyl' forms for oxidative brea kdown, there are like pathways for addition forms found in Geobacter species. V ECOAH added for valerate substrate utilization. AMF
LEUTA	2.6.1.42	Annotated in Model Seed and Muktatk UMass annotation AMF
NTRIRfcpp		Annotated in Muktak Aklujkar 2010 Annotation Assigned to periplasm - based on l ocalization predictions HN
HXANt2pp	AMF	Annotated in Muktak Aklujkar 2010 UMass annotation
GUAt2pp		Annotated in Muktak Aklujkar 2010 UMass annotation
IBTMr	5.4.99.13 AMF	Annotated in Muktak Aklujkar 2010 UMass annotation - Did not add mutase acting o n cobalamin-coa compound to two mutase proteins AMF
MMM2r	rev version by NJ	Annotated in Muktak Aklujkar 2010 UMass annotation - Did not add mutase acting o n cobalamin-coa compound to two mutase proteins AMF
FLNDPR2r		Annotated in Muktak Aklujkar 2010 UMass annotation Accounts for 1 electron tran sfer with flavodoxin Also accounting for Electron bifurcation - PMID:20675474 H N
MTRIi	Ying	Annotated in Muktak Aklujkar 2010 UMass annotation adds a dead end in the recons truction Gmet_2289, Gmet_2290, Gmet_2288 - genes predicted to complete the path way in UMass 2010 annotation, but I could not find evidence for these reactions in other sources. AMF
UPPDC1	Acts on a number of porphyrinogens	Annotated in Muktak Aklujkar 2010 UMass annotation AMF
PPPGO2	added participation of fumarate: NH pg 740 "In anaerobic E. coli cells the reac tion is coupled to the reduction of nitrate or fumarate." - AMF	Annotated in Muktak Aklujkar 2010 UMass annotation AMF
PPPGO4	added participation of fumarate: NH pg 740 "In anaerobic E. coli cells the reac tion is coupled to the reduction of nitrate or fumarate." - AMF	Annotated in Muktak Aklujkar 2010 UMass annotation AMF
PACCOAL2	AMF	Annotated in Muktak Aklujkar 2010 UMass annotation AMF
BUTSO3abcpp	AMF	Annotated in Muktak Aklujkar 2010 UMass annotation AMF
ISETACabcpp	AMF	Annotated in Muktak Aklujkar 2010 UMass annotation AMF
GDPDPK	AMF	Annotated in Muktak Aklujkar 2010 UMass annotation AMF
MG2uabcpp	AMF	Annotated in Muktak Aklujkar 2010 UMass annotation AMF
CSPMDDH	AMF	Annotated in Muktak Aklujkar 2010 UMass annotation AMF
CSPMDDC	AMF	Annotated in Muktak Aklujkar 2010 UMass annotation AMF
PACCOAL3	AMF-made reversible	Annotated in Muktak Aklujkar 2010 UMass annotation AMF
BUTAFDOR	as shown in Lehninger (4th ed.) for threonine degradation MM	Annotated in Muktak Aklujkar 2010 UMass annotation AMF
ACAFDOR	as shown in Lehninger (4th ed.) for threonine degradation MM	Annotated in Muktak Aklujkar 2010 UMass annotation AMF
HEX4	D-Glucose, D-mannose, D-fructose, sorbitol and D-glucosamine can act as acceptor s; ITP and dATP can act as donors. The liver isoenzyme has sometimes been called glucokinase. also active in ecoli PMID: 4557975	Annotated in Muktak Aklujkar 2010 UMass annotation AMF
HEX1	D-Glucose, D-mannose, D-fructose, sorbitol and D-glucosamine can act as acceptor s; ITP and dATP can act as donors. The liver isoenzyme has sometimes been called glucokinase. Reaction also associated with EC 2.7.1.2	Annotated in Muktak Aklujkar 2010 UMass annotation AMF
NADH10	JLR	Annotated in Muktak Aklujkar 2010 UMass annotation AMF
PACCOAL	JLR	Annotated in Muktak Aklujkar 2010 UMass annotation AMF
GLYCLTDx	JLR	Annotated in Muktak Aklujkar 2010 UMass annotation AMF
SPODM	JLR	Annotated in Muktak Aklujkar 2010 UMass annotation AMF
PERD	JLR	Annotated in Muktak Aklujkar 2010 UMass annotation AMF
CYTBD2pp	JLR EC 1.10.2.2 and 1.9.3.1	Annotated in Muktak Aklujkar 2010 UMass annotation AMF
SULRi	JLR- EC number is 1.8.1.2? YC	Annotated in Muktak Aklujkar 2010 UMass annotation AMF
DNMPPA	JLR- Neidhardt page 667	Annotated in Muktak Aklujkar 2010 UMass annotation AMF
HPPK2	JLR- Neidhardt pg 667	Annotated in Muktak Aklujkar 2010 UMass annotation AMF
DNTPPA	JLR- Neidhardt pg 667	Annotated in Muktak Aklujkar 2010 UMass annotation AMF
DHNPA2r	JLR- similar to DHNPA except the 'pterin product is different	Annotated in Muktak Aklujkar 2010 UMass annotation AMF
DHPS2	JLR- similar to DHPS except uses 6hmhptpp (has ketone rather than OH)	Annotated in Muktak Aklujkar 2010 UMass annotation AMF
HYD4pp	JLR- ubiquinone-8 specific	Annotated in Muktak Aklujkar 2010 UMass annotation AMF
G3PDr	kb 3/8/03 AZ: new EC no. 1.1.5.3	Annotated in Muktak Aklujkar 2010 UMass annotation AMF
CS	old EC number (4.1.3.7) is obsolete -- transferred to 2.3.3.1 NCD	Annotated in Muktak Aklujkar 2010 UMass annotation AMF
GTPCI	The reaction involves hydrolysis of two C-N bonds and isomerization of the pento se unit; the recyclization may be non-enzymic	Annotated in Muktak Aklujkar 2010 UMass annotation AMF
MAN6PI		Annotated in Muktak Aklujkar 2010 UMass annotation AMF
FBA		Annotated in Muktak Aklujkar 2010 UMass annotation AMF
SPMS		Annotated in Muktak Aklujkar 2010 UMass annotation AMF
GTPDPK		Annotated in Muktak Aklujkar 2010 UMass annotation AMF
UPPRT		Annotated in Muktak Aklujkar 2010 UMass annotation AMF
DAPE		Annotated in Muktak Aklujkar 2010 UMass annotation AMF
DHDPRy		Annotated in Muktak Aklujkar 2010 UMass annotation AMF
AHC		Annotated in Muktak Aklujkar 2010 UMass annotation AMF
IGPDH		Annotated in Muktak Aklujkar 2010 UMass annotation AMF
ASPK		Annotated in Muktak Aklujkar 2010 UMass annotation AMF
DAPDC		Annotated in Muktak Aklujkar 2010 UMass annotation AMF
DHDPS		Annotated in Muktak Aklujkar 2010 UMass annotation AMF
PPND		Annotated in Muktak Aklujkar 2010 UMass annotation AMF
TAURabcpp		Annotated in Muktak Aklujkar 2010 UMass annotation AMF
DHFS		Annotated in Muktak Aklujkar 2010 UMass annotation AMF
MTAP		Annotated in Muktak Aklujkar 2010 UMass annotation AMF
ETHSO3abcpp		Annotated in Muktak Aklujkar 2010 UMass annotation AMF
SULFACabcpp		Annotated in Muktak Aklujkar 2010 UMass annotation AMF
MSO3abcpp		Annotated in Muktak Aklujkar 2010 UMass annotation AMF
HSTPT		Annotated in Muktak Aklujkar 2010 UMass annotation AMF
Kt3pp		Annotated in Muktak Aklujkar 2010 UMass annotation AMF
LDAPAT		Annotated in Muktak Aklujkar 2010 UMass annotation AMF
N2OR		Annotated in Muktak Aklujkar 2010 UMass annotation AMF
CRO4abcpp		Annotated in Muktak Aklujkar 2010 UMass annotation AMF
LCYSTabcpp		Annotated in Muktak Aklujkar 2010 UMass annotation AMF
CREStex		Annotated in Muktak Aklujkar 2010 UMass annotation AMF
PHENOLtex		Annotated in Muktak Aklujkar 2010 UMass annotation AMF
PPCSCTr	JLR	Annotated in Muktak Aklujkar 2010 UMass annotation AMF assumed reversible as At oA reactions
CRO4t3pp	AMF	Annotated in Muktak Aklujkar 2010 UMass annotation AMF discussed in (not in G s ulf) PMID: 19473543 The genome sequence of Geobacter metallireducens: features o f metabolism, physiology and regulation common and dissimilar to Geobacter sulfu rreducens. Aklujkar M, Krushkal J, DiBartolo G, Lapidus A, Land ML, Lovley DR. B MC Microbiol. 2009 May 27;9:109.
MOTS1	AMF	Annotated in Muktak Aklujkar 2010 UMass annotation AMF Discussed in PMID: 19473 543 The genome sequence of Geobacter metallireducens: features of metabolism, ph ysiology and regulation common and dissimilar to Geobacter sulfurreducens. Akluj kar M, Krushkal J, DiBartolo G, Lapidus A, Land ML, Lovley DR. BMC Microbiol. 20 09 May 27;9:109.
MOTH3	AMF	Annotated in Muktak Aklujkar 2010 UMass annotation AMF Discussed in PMID: 19473 543 The genome sequence of Geobacter metallireducens: features of metabolism, ph ysiology and regulation common and dissimilar to Geobacter sulfurreducens. Akluj kar M, Krushkal J, DiBartolo G, Lapidus A, Land ML, Lovley DR. BMC Microbiol. 20 09 May 27;9:109.
STPT2	AMF	Annotated in Muktak Aklujkar 2010 UMass annotation AMF Discussed in PMID: 19473 543 The genome sequence of Geobacter metallireducens: features of metabolism, ph ysiology and regulation common and dissimilar to Geobacter sulfurreducens. Akluj kar M, Krushkal J, DiBartolo G, Lapidus A, Land ML, Lovley DR. BMC Microbiol. 20 09 May 27;9:109. AMF
MOTS2	AMF	Annotated in Muktak Aklujkar 2010 UMass annotation AMF Discussed in PMID: 19473 543 The genome sequence of Geobacter metallireducens: features of metabolism, ph ysiology and regulation common and dissimilar to Geobacter sulfurreducens. Akluj kar M, Krushkal J, DiBartolo G, Lapidus A, Land ML, Lovley DR. BMC Microbiol. 20 09 May 27;9:109.
MOTS3	AMF	Annotated in Muktak Aklujkar 2010 UMass annotation AMF Discussed in PMID: 19473 543 The genome sequence of Geobacter metallireducens: features of metabolism, ph ysiology and regulation common and dissimilar to Geobacter sulfurreducens. Akluj kar M, Krushkal J, DiBartolo G, Lapidus A, Land ML, Lovley DR. BMC Microbiol. 20 09 May 27;9:109.
MOTH1	AMF	Annotated in Muktak Aklujkar 2010 UMass annotation AMF Discussed in PMID: 19473 543 The genome sequence of Geobacter metallireducens: features of metabolism, ph ysiology and regulation common and dissimilar to Geobacter sulfurreducens. Akluj kar M, Krushkal J, DiBartolo G, Lapidus A, Land ML, Lovley DR. BMC Microbiol. 20 09 May 27;9:109.
MOTH2	AMF	Annotated in Muktak Aklujkar 2010 UMass annotation AMF Discussed in PMID: 19473 543 The genome sequence of Geobacter metallireducens: features of metabolism, ph ysiology and regulation common and dissimilar to Geobacter sulfurreducens. Akluj kar M, Krushkal J, DiBartolo G, Lapidus A, Land ML, Lovley DR. BMC Microbiol. 20 09 May 27;9:109.
MOTH4	AMF conceptually, the same at MOTH see PMID: 10658666 NJ	Annotated in Muktak Aklujkar 2010 UMass annotation AMF Discussed in PMID: 19473 543 The genome sequence of Geobacter metallireducens: features of metabolism, ph ysiology and regulation common and dissimilar to Geobacter sulfurreducens. Akluj kar M, Krushkal J, DiBartolo G, Lapidus A, Land ML, Lovley DR. BMC Microbiol. 20 09 May 27;9:109.
MOTS4	AMF conceptually, the same at the MOTS reaction	Annotated in Muktak Aklujkar 2010 UMass annotation AMF Discussed in PMID: 19473 543 The genome sequence of Geobacter metallireducens: features of metabolism, ph ysiology and regulation common and dissimilar to Geobacter sulfurreducens. Akluj kar M, Krushkal J, DiBartolo G, Lapidus A, Land ML, Lovley DR. BMC Microbiol. 20 09 May 27;9:109.
MTI	NJ AMF	Annotated in Muktak Aklujkar 2010 UMass annotation AMF Discussed in PMID: 19473 543 The genome sequence of Geobacter metallireducens: features of metabolism, ph ysiology and regulation common and dissimilar to Geobacter sulfurreducens. Akluj kar M, Krushkal J, DiBartolo G, Lapidus A, Land ML, Lovley DR. BMC Microbiol. 20 09 May 27;9:109. appears to also catalyze maltokinase, but malt1p is current…
Kt2pp	TC: 9.A.5.1.1	Annotated in Muktak Aklujkar 2010 UMass annotation AMF discussed in PMID: 19473 543 The genome sequence of Geobacter metallireducens: features of metabolism, ph ysiology and regulation common and dissimilar to Geobacter sulfurreducens. Akluj kar M, Krushkal J, DiBartolo G, Lapidus A, Land ML, Lovley DR. BMC Microbiol. 20 09 May 27;9:109.
HKtpp	TV, RS (5/16/2005) This reaction are catalyzed by two classes of ATPase pumps (P -and ABC types)	Annotated in Muktak Aklujkar 2010 UMass annotation AMF discussed in PMID: 19473 543 The genome sequence of Geobacter metallireducens: features of metabolism, ph ysiology and regulation common and dissimilar to Geobacter sulfurreducens. Akluj kar M, Krushkal J, DiBartolo G, Lapidus A, Land ML, Lovley DR. BMC Microbiol. 20 09 May 27;9:109.
GLNTRS		Annotated in Muktak Aklujkar 2010 UMass annotation AMF Discussed in PMID: 19473 543 The genome sequence of Geobacter metallireducens: features of metabolism, ph ysiology and regulation common and dissimilar to Geobacter sulfurreducens. Akluj kar M, Krushkal J, DiBartolo G, Lapidus A, Land ML, Lovley DR. BMC Microbiol. 20 09 May 27;9:109. AMF
CHORM		Annotated in Muktak Aklujkar 2010 UMass annotation AMF discussed in PMID: 19473 543 The genome sequence of Geobacter metallireducens: features of metabolism, ph ysiology and regulation common and dissimilar to Geobacter sulfurreducens. Akluj kar M, Krushkal J, DiBartolo G, Lapidus A, Land ML, Lovley DR. BMC Microbiol. 20 09 May 27;9:109.
DDPA		Annotated in Muktak Aklujkar 2010 UMass annotation AMF discussed in PMID: 19473 543 The genome sequence of Geobacter metallireducens: features of metabolism, ph ysiology and regulation common and dissimilar to Geobacter sulfurreducens. Akluj kar M, Krushkal J, DiBartolo G, Lapidus A, Land ML, Lovley DR. BMC Microbiol. 20 09 May 27;9:109.
ASAD		Annotated in Muktak Aklujkar 2010 UMass annotation AMF Discussed in PMID: 19473 543 The genome sequence of Geobacter metallireducens: features of metabolism, ph ysiology and regulation common and dissimilar to Geobacter sulfurreducens. Akluj kar M, Krushkal J, DiBartolo G, Lapidus A, Land ML, Lovley DR. BMC Microbiol. 20 09 May 27;9:109. AMF
ME2		Annotated in Muktak Aklujkar 2010 UMass annotation AMF Discussed in PMID: 19473 543 The genome sequence of Geobacter metallireducens: features of metabolism, ph ysiology and regulation common and dissimilar to Geobacter sulfurreducens. Akluj kar M, Krushkal J, DiBartolo G, Lapidus A, Land ML, Lovley DR. BMC Microbiol. 20 09 May 27;9:109.
CBPS		Annotated in Muktak Aklujkar 2010 UMass annotation AMF discussed in PMID: 19473 543 The genome sequence of Geobacter metallireducens: features of metabolism, ph ysiology and regulation common and dissimilar to Geobacter sulfurreducens. Akluj kar M, Krushkal J, DiBartolo G, Lapidus A, Land ML, Lovley DR. BMC Microbiol. 20 09 May 27;9:109.
GLU5K		Annotated in Muktak Aklujkar 2010 UMass annotation AMF discussed in PMID: 19473 543 The genome sequence of Geobacter metallireducens: features of metabolism, ph ysiology and regulation common and dissimilar to Geobacter sulfurreducens. Akluj kar M, Krushkal J, DiBartolo G, Lapidus A, Land ML, Lovley DR. BMC Microbiol. 20 09 May 27;9:109.
IPPS		Annotated in Muktak Aklujkar 2010 UMass annotation AMF discussed in PMID: 19473 543 The genome sequence of Geobacter metallireducens: features of metabolism, ph ysiology and regulation common and dissimilar to Geobacter sulfurreducens. Akluj kar M, Krushkal J, DiBartolo G, Lapidus A, Land ML, Lovley DR. BMC Microbiol. 20 09 May 27;9:109.
TRPS1		Annotated in Muktak Aklujkar 2010 UMass annotation AMF discussed in PMID: 19473 543 The genome sequence of Geobacter metallireducens: features of metabolism, ph ysiology and regulation common and dissimilar to Geobacter sulfurreducens. Akluj kar M, Krushkal J, DiBartolo G, Lapidus A, Land ML, Lovley DR. BMC Microbiol. 20 09 May 27;9:109.
PSP_L		Annotated in Muktak Aklujkar 2010 UMass annotation AMF Discussed in PMID: 19473 543 The genome sequence of Geobacter metallireducens: features of metabolism, ph ysiology and regulation common and dissimilar to Geobacter sulfurreducens. Akluj kar M, Krushkal J, DiBartolo G, Lapidus A, Land ML, Lovley DR. BMC Microbiol. 20 09 May 27;9:109. AMF
STPT1		Annotated in Muktak Aklujkar 2010 UMass annotation AMF Discussed in PMID: 19473 543 The genome sequence of Geobacter metallireducens: features of metabolism, ph ysiology and regulation common and dissimilar to Geobacter sulfurreducens. Akluj kar M, Krushkal J, DiBartolo G, Lapidus A, Land ML, Lovley DR. BMC Microbiol. 20 09 May 27;9:109. AMF
ASPTA		Annotated in Muktak Aklujkar 2010 UMass annotation AMF Discussed to act on aspa rtate in PMID: 19473543 The genome sequence of Geobacter metallireducens: featur es of metabolism, physiology and regulation common and dissimilar to Geobacter s ulfurreducens. Aklujkar M, Krushkal J, DiBartolo G, Lapidus A, Land ML, Lovley D R. BMC Microbiol. 2009 May 27;9:109. AMF
ASNS1		Annotated in Muktak Aklujkar 2010 UMass annotation AMF Discussed to synthesize aspartate in PMID: 19473543 The genome sequence of Geobacter metallireducens: fe atures of metabolism, physiology and regulation common and dissimilar to Geobact er sulfurreducens. Aklujkar M, Krushkal J, DiBartolo G, Lapidus A, Land ML, Lovl ey DR. BMC Microbiol. 2009 May 27;9:109. AMF
SUCOAACTr	RM	Annotated in Muktak Aklujkar 2010 UMass annotation AMF PMID: 19473543 cites bot h genes have been induced during acetate-fueled growth and is reversible pathway AMF
ACS		Annotated in Muktak Aklujkar 2010 UMass annotation AMF PMID: 19473543 cites irr eversible activity. AMF
PTA2r	JLR (R00921)	Annotated in Muktak Aklujkar 2010 UMass annotation AMF PMID: 19473543 cites rev ersible pathway AMF
PTAr	JLR- added reversible form of PTA reaction. The reversible form already exists, but it is called PTA_do not use.	Annotated in Muktak Aklujkar 2010 UMass annotation AMF PMID: 19473543 cites rev ersible pathway AMF
ACKr	JLR- This is the reversible form of ACK. The reaction already exists in the dat abase, but it is listed as ACK_do not use.	Annotated in Muktak Aklujkar 2010 UMass annotation AMF PMID: 19473543 cites rev ersible pathway and _1034 for only ACKr activity. AMF
HEX7	D-Glucose, D-mannose, D-fructose, sorbitol and D-glucosamine can act as acceptor s; ITP and dATP can act as donors. The liver isoenzyme has sometimes been called glucokinase. Same as 2.7.1.4	Annotated in Muktak Aklujkar 2010 UMass annotation AMF PMID: 19473543 The genom e sequence of Geobacter metallireducens: features of metabolism, physiology and regulation common and dissimilar to Geobacter sulfurreducens. Aklujkar M, Krushk al J, DiBartolo G, Lapidus A, Land ML, Lovley DR. BMC Microbiol. 2009 May 27;9:1 09.
E4PD	JLR- Reaction from KEGG R01825	Annotated in Muktak Aklujkar 2010 UMass annotation AMF PMID: 19473543 The genom e sequence of Geobacter metallireducens: features of metabolism, physiology and regulation common and dissimilar to Geobacter sulfurreducens. Aklujkar M, Krushk al J, DiBartolo G, Lapidus A, Land ML, Lovley DR. BMC Microbiol. 2009 May 27;9:1 09.
MCITS	NCD new EC is 2.3.3.5 - NCD	Annotated in Muktak Aklujkar 2010 UMass annotation AMF PMID: 19473543 The genom e sequence of Geobacter metallireducens: features of metabolism, physiology and regulation common and dissimilar to Geobacter sulfurreducens. Aklujkar M, Krushk al J, DiBartolo G, Lapidus A, Land ML, Lovley DR. BMC Microbiol. 2009 May 27;9:1 09. - See Figure 2
GAPD	SMP	Annotated in Muktak Aklujkar 2010 UMass annotation AMF PMID: 19473543 The genom e sequence of Geobacter metallireducens: features of metabolism, physiology and regulation common and dissimilar to Geobacter sulfurreducens. Aklujkar M, Krushk al J, DiBartolo G, Lapidus A, Land ML, Lovley DR. BMC Microbiol. 2009 May 27;9:1 09.
RPI	SMP	Annotated in Muktak Aklujkar 2010 UMass annotation AMF PMID: 19473543 The genom e sequence of Geobacter metallireducens: features of metabolism, physiology and regulation common and dissimilar to Geobacter sulfurreducens. Aklujkar M, Krushk al J, DiBartolo G, Lapidus A, Land ML, Lovley DR. BMC Microbiol. 2009 May 27;9:1 09.
GND	SMP Note no proton generation by the the reaction	Annotated in Muktak Aklujkar 2010 UMass annotation AMF PMID: 19473543 The genom e sequence of Geobacter metallireducens: features of metabolism, physiology and regulation common and dissimilar to Geobacter sulfurreducens. Aklujkar M, Krushk al J, DiBartolo G, Lapidus A, Land ML, Lovley DR. BMC Microbiol. 2009 May 27;9:1 09.
UAG2E		Annotated in Muktak Aklujkar 2010 UMass annotation AMF PMID: 19473543 The genom e sequence of Geobacter metallireducens: features of metabolism, physiology and regulation common and dissimilar to Geobacter sulfurreducens. Aklujkar M, Krushk al J, DiBartolo G, Lapidus A, Land ML, Lovley DR. BMC Microbiol. 2009 May 27;9:1 09.
DTMPK		Annotated in Muktak Aklujkar 2010 UMass annotation AMF PMID: 19473543 The genom e sequence of Geobacter metallireducens: features of metabolism, physiology and regulation common and dissimilar to Geobacter sulfurreducens. Aklujkar M, Krushk al J, DiBartolo G, Lapidus A, Land ML, Lovley DR. BMC Microbiol. 2009 May 27;9:1 09. Removed TMDK1 from recon, thymd is a dead end AMF
GARFT		Annotated in Muktak Aklujkar 2010 UMass annotation AMF PMID: 19473543 The genom e sequence of Geobacter metallireducens: features of metabolism, physiology and regulation common and dissimilar to Geobacter sulfurreducens. Aklujkar M, Krushk al J, DiBartolo G, Lapidus A, Land ML, Lovley DR. BMC Microbiol. 2009 May 27;9:1 09.
BCOALIG	AMF	Annotated in Muktak Aklujkar 2010 UMass annotation AMF See PMID: 16313613 for B enzoate degredation in G metalli.
SUCBZT1	AMF	Annotated in Muktak Aklujkar 2010 UMass annotation AMF See PMID: 16313613 for B enzoate degredation in G metalli.
SUCBZT2		Annotated in Muktak Aklujkar 2010 UMass annotation AMF See PMID: 16313613 for B enzoate degredation in G metalli.
CHDCCH		Annotated in Muktak Aklujkar 2010 UMass annotation AMF See PMID: 16313613 for B enzoate degredation in G metalli.
HOCCD		Annotated in Muktak Aklujkar 2010 UMass annotation AMF See PMID: 16313613 for B enzoate degredation in G metalli.
OCHCCH		Annotated in Muktak Aklujkar 2010 UMass annotation AMF See PMID: 16313613 for B enzoate degredation in G metalli.
BCOALIG2	AMF	Annotated in Muktak Aklujkar 2010 UMass annotation AMF See PMID: 16313613 for B enzoate degredation in G metalli. 4HBTE reaction removed that was in 2008 G. me talli recon as it would negate this atp step. AMF
HISTP		Annotated in Muktak Aklujkar 2010 UMass annotation AMF was previously assigned to myo-inositol phophatase in 2008 recon AMF
GTPCII2	JLR	Annotated in Muktak Aklujkar 2010 UMass annotation and The MODEL SEED. Necessar y for fad synthesis. AMF
NADH17pp	AMF	Annotated in Muktak Aklujkar 2010 UMass annotation Assumed a net 3 proton trans lotaion of protons out of the cell for Nuo1 and Nuo2. No evidence that the stoic hiometry is any different than E coli. AMF
OOR2r	tv, jp	Annotated in Muktak Aklujkar 2010 UMass annotation Assumed reversibility AMF
ADOCBIK	JLR (Kegg Rxn R05221) EC 2.7.1.156	Annotated in Muktak Aklujkar 2010 UMass annotation CobU function consistent with other bacteria, e coli, etc. AMF
ACBIPGT	JLR (Kegg Rxn R05222) EC 2.7.7.62	Annotated in Muktak Aklujkar 2010 UMass annotation CobU function consistent with other bacteria, e coli, etc. AMF
TRPTA	AMF	Annotated in Muktak Aklujkar 2010 UMass annotation Could be more transaminase re actions assigned to each, more listed in 2010 Muktak annotation AMF
PHETA1		Annotated in Muktak Aklujkar 2010 UMass annotation Could be more transaminase re actions assigned to each, more listed in 2010 Muktak annotation AMF
TYRTA		Annotated in Muktak Aklujkar 2010 UMass annotation Could be more transaminase re actions assigned to each, more listed in 2010 Muktak annotation AMF
FESR	iron donor unknown AMF	Annotated in Muktak Aklujkar 2010 UMass annotation damage PMID: 15308657 AMF
OHPBAT	NCD	Annotated in Muktak Aklujkar 2010 UMass annotation Did not assign catalytic act ivity towards acting on hydroxypuruvate, although it was in Muktak annotation. W as a dead end in network. AMF
ALATA_L		Annotated in Muktak Aklujkar 2010 UMass annotation Did not assign catalytic act ivity towards acting on hydroxypuruvate, although it was in Muktak annotation. W as a dead end in network. AMF
NO3t2pp		Annotated in Muktak Aklujkar 2010 UMass annotation discussed in PMID: 19473543 The genome sequence of Geobacter metallireducens: features of metabolism, physio logy and regulation common and dissimilar to Geobacter sulfurreducens. Aklujkar M, Krushkal J, DiBartolo G, Lapidus A, Land ML, Lovley DR. BMC Microbiol. 2009 M ay 27;9:109. Not sure of reversibility. 2008 reconstruction has no3 transport …
FRD2rpp	AMF - Activation of the enzyme by covalent attachment of FAD to the SdhA enzyme subunit is promoted by intermediates of the TCA cycle PMID: 2659351	Annotated in Muktak Aklujkar 2010 UMass annotation Entered as irreversible based on E coli reonstruction. Part of CO2 fixation pathway AMF Changed to reversibl e to match the C13 data in Sun et al. E coli has Suc DH which does the opposite. G met same enzyme does both. HN FRD is assigned to be electrogenic However, more recent evidence indicates that succinate dehydrogenase catalyzed by the bif u…
PYK	SMP	Annotated in Muktak Aklujkar 2010 UMass annotation Figure 3 - PMID: 19473543 Th e genome sequence of Geobacter metallireducens: features of metabolism, physiolo gy and regulation common and dissimilar to Geobacter sulfurreducens. Aklujkar M, Krushkal J, DiBartolo G, Lapidus A, Land ML, Lovley DR. BMC Microbiol. 2009 May 27;9:109. AMF
PPS	SMP Note: two protons generated	Annotated in Muktak Aklujkar 2010 UMass annotation Figure 3 - PMID: 19473543 Th e genome sequence of Geobacter metallireducens: features of metabolism, physiolo gy and regulation common and dissimilar to Geobacter sulfurreducens. Aklujkar M, Krushkal J, DiBartolo G, Lapidus A, Land ML, Lovley DR. BMC Microbiol. 2009 May 27;9:109. AMF
PPCK		Annotated in Muktak Aklujkar 2010 UMass annotation Figure 3 - PMID: 19473543 Th e genome sequence of Geobacter metallireducens: features of metabolism, physiolo gy and regulation common and dissimilar to Geobacter sulfurreducens. Aklujkar M, Krushkal J, DiBartolo G, Lapidus A, Land ML, Lovley DR. BMC Microbiol. 2009 May 27;9:109. AMF
PPC		Annotated in Muktak Aklujkar 2010 UMass annotation Figure 3 - PMID: 19473543 Th e genome sequence of Geobacter metallireducens: features of metabolism, physiolo gy and regulation common and dissimilar to Geobacter sulfurreducens. Aklujkar M, Krushkal J, DiBartolo G, Lapidus A, Land ML, Lovley DR. BMC Microbiol. 2009 May 27;9:109. AMF
PPDK		Annotated in Muktak Aklujkar 2010 UMass annotation Figure 3 - PMID: 19473543 Th e genome sequence of Geobacter metallireducens: features of metabolism, physiolo gy and regulation common and dissimilar to Geobacter sulfurreducens. Aklujkar M, Krushkal J, DiBartolo G, Lapidus A, Land ML, Lovley DR. BMC Microbiol. 2009 May 27;9:109. AMF
PEPCK		Annotated in Muktak Aklujkar 2010 UMass annotation Figure 3 - PMID: 19473543 Th e genome sequence of Geobacter metallireducens: features of metabolism, physiolo gy and regulation common and dissimilar to Geobacter sulfurreducens. Aklujkar M, Krushkal J, DiBartolo G, Lapidus A, Land ML, Lovley DR. BMC Microbiol. 2009 May 27;9:109. AMF
TYRL	EC # 1.3.99.- JDO	Annotated in Muktak Aklujkar 2010 UMass annotation Gmet can metabolize p-cresol , E coli can not. Thiamin biosynthesis pathway has primary steps for biosynthes is. THZPSN reaction mechanism and byproducts could be reanalyzed and parsed, pot entially, PMID: 19348578, PMID: 17969213 AMF
THZPSN3	EC # 4.-.-.- JDO	Annotated in Muktak Aklujkar 2010 UMass annotation Gmet can metabolize p-cresol , E coli can not. Thiamin biosynthesis pathway has primary steps for biosynthes is. THZPSN reaction mechanism and byproducts could be reanalyzed and parsed, pot entially, PMID: 19348578, PMID: 17969213 AMF
SELNPS	JLR	Annotated in Muktak Aklujkar 2010 UMass annotation HN
CDGR	PMID: 15767583 EC# 1.7.1.13 JDO	Annotated in Muktak Aklujkar 2010 UMass annotation HN
6CTDS	PMID: 19231875 JDO	Annotated in Muktak Aklujkar 2010 UMass annotation HN
CDGS1	PMID: 19354300 JDO	Annotated in Muktak Aklujkar 2010 UMass annotation HN
CCGS	PMID: 19354300 JDO	Annotated in Muktak Aklujkar 2010 UMass annotation HN
NORRDX		Annotated in Muktak Aklujkar 2010 UMass annotation HN
ROO		Annotated in Muktak Aklujkar 2010 UMass annotation HN
FACOAL50t2pp	AMF	Annotated in Muktak Aklujkar 2010 UMass annotation IbvS was assigned only to th e short chains 4:0, 4:0i, 5:0, 5:0i, specificity is unknown. AMF
FACOAL40t2pp	AMF	Annotated in Muktak Aklujkar 2010 UMass annotation IbvS was assigned only to th e short chains 4:0, 4:0i, 5:0, 5:0i, specificity is unknown. AMF
FACOAL40It2pp	AMF	Annotated in Muktak Aklujkar 2010 UMass annotation IbvS was assigned only to th e short chains 4:0, 4:0i, 5:0, 5:0i, specificity is unknown. AMF
FACOAL50It2pp	AMF	Annotated in Muktak Aklujkar 2010 UMass annotation IbvS was assigned only to th e short chains 4:0, 4:0i, 5:0, 5:0i, specificity is unknown. AMF
SSCOARy	1.2.1.76 AMF	Annotated in Muktak Aklujkar 2010 UMass annotation It is unknown if the GabD gen e catalyzes both SSAL and SSCOAR, but that is the latest 2010 information. "I ke pt the succinic semialdehyde dehydrogenase reaction for Gmet_3395, although ther e is no catabolic reaction in the reconstruction that would produce succinic sem ialdehyde, because Gmet_3395 aligns well with characterized succinic semial…
SSALy		Annotated in Muktak Aklujkar 2010 UMass annotation It is unknown if the GabD gen e catalyzes both SSAL and SSCOAR, but that is the latest 2010 information. "I ke pt the succinic semialdehyde dehydrogenase reaction for Gmet_3395, although ther e is no catabolic reaction in the reconstruction that would produce succinic sem ialdehyde, because Gmet_3395 aligns well with characterized succinic semial…
PPK2r	ATP:polyphosphate phosphotransferase; KEGG R00196 SMP (11/21/2002)	Annotated in Muktak Aklujkar 2010 UMass annotation might not be reversible, mig ht have opposite roles AMF
PPKr		Annotated in Muktak Aklujkar 2010 UMass annotation might not be reversible, mig ht have opposite roles AMF
PPNDH		Annotated in Muktak Aklujkar 2010 UMass annotation Muktak 2010 annotation has P heA2 as ChoM and not assocaited to PPNDH, just CHORM AMF
OCOAT2r	NCD	Annotated in Muktak Aklujkar 2010 UMass annotation not sure of substrate specifi city of the transferases AMF
OCOAT3r	NCD	Annotated in Muktak Aklujkar 2010 UMass annotation not sure of substrate specifi city of the transferases Part of CO2 fixation pathway - there could also be a sy nthase that substitues for this activity AMF
BCR6pp	reaction not validated, assumed to associted with Ech translocation AMF	Annotated in Muktak Aklujkar 2010 UMass annotation other Acd as well AMF See PM ID: 16313613 for Benzoate degredation in G metalli. The mechanism to drive this reaciton is unknwon. A study has shown that the benzoyl-CoA reductase in G. met allireducens is ATP-independent. It includes a note that the Ech hydrogenase cou ld be involved because it is upregulated. We don't know what the source of ene…
POR		Annotated in Muktak Aklujkar 2010 UMass annotation Part of CO2 fixation pathway . It is unclear by sequence homology if the cofactor is ferredoxin or flavodoxin . AMF
PC		Annotated in Muktak Aklujkar 2010 UMass annotation Part of CO2 fixation pathway AMF
SUCOAS		Annotated in Muktak Aklujkar 2010 UMass annotation Part of CO2 fixation pathway AMF Discussed in PMID: 19473543 The genome sequence of Geobacter metallireducen s: features of metabolism, physiology and regulation common and dissimilar to Ge obacter sulfurreducens. Aklujkar M, Krushkal J, DiBartolo G, Lapidus A, Land ML, Lovley DR. BMC Microbiol. 2009 May 27;9:109.
MDH		Annotated in Muktak Aklujkar 2010 UMass annotation Part of CO2 fixation pathway AMF PMID: 19473543 The genome sequence of Geobacter metallireducens: features o f metabolism, physiology and regulation common and dissimilar to Geobacter sulfu rreducens. Aklujkar M, Krushkal J, DiBartolo G, Lapidus A, Land ML, Lovley DR. B MC Microbiol. 2009 May 27;9:109. - See Figure 2
FUM		Annotated in Muktak Aklujkar 2010 UMass annotation Part of CO2 fixation pathway AMF PMID: 19473543 The genome sequence of Geobacter metallireducens: features o f metabolism, physiology and regulation common and dissimilar to Geobacter sulfu rreducens. Aklujkar M, Krushkal J, DiBartolo G, Lapidus A, Land ML, Lovley DR. B MC Microbiol. 2009 May 27;9:109. - See Figure 2
GHBDHy	JDO	Annotated in Muktak Aklujkar 2010 UMass annotation Part of CO2 fixation pathway AMF PubMed ID 22037946 The gist is that the genes that I annotated as "glyoxal ate/3-oxopropanoate/4-oxobutanoate reductase" in G. sulfurreducens (Gsul_1372) a nd G. metallireducens (Gmet_3011) have been demonstrated to reduce 4-oxobutanoat e ("succinic semialdehyde") to 4-hydroxybutyrate, with a preference for NADPH,…
4HBCOAH	EC 4.2.1.120 AMF	Annotated in Muktak Aklujkar 2010 UMass annotation Part of CO2 fixation pathway The other reaction associated to this gene could be combined with this reaciton if the intermediate does not leave the bound enzyme AMF
VACOAI	EC 5.3.3.3 AMF	Annotated in Muktak Aklujkar 2010 UMass annotation Part of CO2 fixation pathway The other reaction associated to this gene could be combined with this reaciton if the intermediate does not leave the bound enzyme AMF
PDX5PS	JLR- two reactions combined (intermediate of the first is unknown)	Annotated in Muktak Aklujkar 2010 UMass annotation PdxA and PdxJ combined assoc iation for activity assumed from E coli AMF
NORZpp		Annotated in Muktak Aklujkar 2010 UMass annotation PMIDs 395121, 395123, 395130 indicate NOR periplasmically active in P denitrificans and C neactor. HN
NNAM		Annotated in Muktak Aklujkar 2010 UMass annotation removed PRYZAM association f rom PncA. Dead end and not in UMass 2010 Annotation. AMF
POR5		Annotated in Muktak Aklujkar 2010 UMass annotation Replaced existing POR5 to ac count for 1 electron transfer of flavodoxin HN
PPGPPDP	AMF	Annotated in Muktak Aklujkar 2010 UMass annotation separte gene RelA is typical in other bacteria (E coli) AMF
GDPTPDP	AMF	Annotated in Muktak Aklujkar 2010 UMass annotation separte gene RelA is typical in other bacteria (E coli) AMF
ALCD1		Annotated in Muktak Aklujkar 2010 UMass annotation specificity of alcohol dehydr ogenases is unclear and there could be more substrates AMF
ALCD4		Annotated in Muktak Aklujkar 2010 UMass annotation specificity of alcohol dehydr ogenases is unclear and there could be more substrates AMF
5HBZIDS2	assumed 'air' as substrate AMF	Annotated in Muktak Aklujkar 2010 UMass annotation substrate unknown, air, assu med to be substrate baded on Muktak annotation. Also, could be riboflavin, but p athway is not yet worked out. AMF
3MBt2pp	AMF	Annotated in Muktak Aklujkar 2010 UMass annotation The "sodium/solute symporter s" have only been studied with acetate, using knockout mutants in G. sulfurreduc ens. Their phylogeny is difficult to resolve, so we don't know which transporter of G. metallireducens has what affinity for acetate, let alone what other solut es are transported. I followed the annotation of this family of transporters …
PPAt2pp	AMF	Annotated in Muktak Aklujkar 2010 UMass annotation The "sodium/solute symporter s" have only been studied with acetate, using knockout mutants in G. sulfurreduc ens. Their phylogeny is difficult to resolve, so we don't know which transporter of G. metallireducens has what affinity for acetate, let alone what other solut es are transported. I followed the annotation of this family of transporters …
PYRt2pp	AMF	Annotated in Muktak Aklujkar 2010 UMass annotation The "sodium/solute symporter s" have only been studied with acetate, using knockout mutants in G. sulfurreduc ens. Their phylogeny is difficult to resolve, so we don't know which transporter of G. metallireducens has what affinity for acetate, let alone what other solut es are transported. I followed the annotation of this family of transporters …
BUTt2pp	JLR	Annotated in Muktak Aklujkar 2010 UMass annotation The "sodium/solute symporter s" have only been studied with acetate, using knockout mutants in G. sulfurreduc ens. Their phylogeny is difficult to resolve, so we don't know which transporter of G. metallireducens has what affinity for acetate, let alone what other solut es are transported. I followed the annotation of this family of transporters …
BUTt4pp	JLR	Annotated in Muktak Aklujkar 2010 UMass annotation The "sodium/solute symporter s" have only been studied with acetate, using knockout mutants in G. sulfurreduc ens. Their phylogeny is difficult to resolve, so we don't know which transporter of G. metallireducens has what affinity for acetate, let alone what other solut es are transported. I followed the annotation of this family of transporters …
ACt4pp	JLR 2.A.21.7.2	Annotated in Muktak Aklujkar 2010 UMass annotation The "sodium/solute symporter s" have only been studied with acetate, using knockout mutants in G. sulfurreduc ens. Their phylogeny is difficult to resolve, so we don't know which transporter of G. metallireducens has what affinity for acetate, let alone what other solut es are transported. I followed the annotation of this family of transporters …
3MBt4pp	JLR 2.A.21.7.2	Annotated in Muktak Aklujkar 2010 UMass annotation The "sodium/solute symporter s" have only been studied with acetate, using knockout mutants in G. sulfurreduc ens. Their phylogeny is difficult to resolve, so we don't know which transporter of G. metallireducens has what affinity for acetate, let alone what other solut es are transported. I followed the annotation of this family of transporters …
PYRt4pp	NCD	Annotated in Muktak Aklujkar 2010 UMass annotation The "sodium/solute symporter s" have only been studied with acetate, using knockout mutants in G. sulfurreduc ens. Their phylogeny is difficult to resolve, so we don't know which transporter of G. metallireducens has what affinity for acetate, let alone what other solut es are transported. I followed the annotation of this family of transporters …
PPAt4pp		Annotated in Muktak Aklujkar 2010 UMass annotation The "sodium/solute symporter s" have only been studied with acetate, using knockout mutants in G. sulfurreduc ens. Their phylogeny is difficult to resolve, so we don't know which transporter of G. metallireducens has what affinity for acetate, let alone what other solut es are transported. I followed the annotation of this family of transporters …
ACt2pp		Annotated in Muktak Aklujkar 2010 UMass annotation The "sodium/solute symporter s" have only been studied with acetate, using knockout mutants in G. sulfurreduc ens. Their phylogeny is difficult to resolve, so we don't know which transporter of G. metallireducens has what affinity for acetate, let alone what other solut es are transported. I followed the annotation of this family of transporters …
RZ5PP	JLR (Kegg Rxn R04594)	Annotated in Muktak Aklujkar 2010 UMass annotation The CobC and CobS steps migh t be reversed in order (metacyc and ecocyc have them both ways) AMF
ADOCBLS	JLR (Kegg RXN R05223) EC 2.7.8.26	Annotated in Muktak Aklujkar 2010 UMass annotation The CobC and CobS steps migh t be reversed in order (metacyc and ecocyc have them both ways) AMF
AMPMS2	AMF- mechanism (scheme 8) proposed in PMID: 15326535, though not certain	Annotated in Muktak Aklujkar 2010 UMass annotation Thiamin biosynthesis pathway has primary steps for biosynthesis. THZPSN reaction mechanism and byproducts cou ld be reanalyzed and parsed, potentially, PMID: 19348578 AMF
TMPK	cvcv	Annotated in Muktak Aklujkar 2010 UMass annotation Thiamin biosynthesis pathway has primary steps for biosynthesis. THZPSN reaction mechanism and byproducts cou ld be reanalyzed and parsed, potentially, PMID: 19348578 AMF
TMPPP		Annotated in Muktak Aklujkar 2010 UMass annotation Thiamin biosynthesis pathway has primary steps for biosynthesis. THZPSN reaction mechanism and byproducts cou ld be reanalyzed and parsed, potentially, PMID: 19348578 AMF
HMPK1		Annotated in Muktak Aklujkar 2010 UMass annotation Thiamin biosynthesis pathway has primary steps for biosynthesis. THZPSN reaction mechanism and byproducts cou ld be reanalyzed and parsed, potentially, PMID: 19348578 AMF
HMPK2		Annotated in Muktak Aklujkar 2010 UMass annotation Thiamin biosynthesis pathway has primary steps for biosynthesis. THZPSN reaction mechanism and byproducts cou ld be reanalyzed and parsed, potentially, PMID: 19348578 AMF
PMPK		Annotated in Muktak Aklujkar 2010 UMass annotation Thiamin biosynthesis pathway has primary steps for biosynthesis. THZPSN reaction mechanism and byproducts cou ld be reanalyzed and parsed, potentially, PMID: 19348578 AMF
HMPK4		Annotated in Muktak Aklujkar 2010 UMass annotation Thiamin biosynthesis pathway has primary steps for biosynthesis. THZPSN reaction mechanism and byproducts cou ld be reanalyzed and parsed, potentially, PMID: 19348578 AMF
HMPK3		Annotated in Muktak Aklujkar 2010 UMass annotation Thiamin biosynthesis pathway has primary steps for biosynthesis. THZPSN reaction mechanism and byproducts cou ld be reanalyzed and parsed, potentially, PMID: 19348578 AMF
BPNT		Annotated in Muktak Aklujkar 2010 UMass annotation this function is not assigne d to SurE in E coli, CysQ instead AMF
GLYTA	EC - 2.6.1.4 AMF	Annotated in Muktak Aklujkar 2010 UMass annotation Unsure of substrate specific ity (reaction is needed to degrade glycolaldehyde and glyoxylate) Did not assig n catalytic activity towards acting on hydroxypuruvate, although it was in Mukta k annotation. Was a dead end in network. AMF
NO3R2pp	JLR (assumed h2o is by-product)	Annotated in Muktak Aklujkar 2010 UMass annotation. Evidence for associations ta ken from PMID: 18761683. 'NO3R3' reaction removed as inaccurate cytochrome formu la AMF
NO3R3pp		Annotated in Muktak Aklujkar 2010 UMass annotation. Evidence for associations ta ken from PMID: 18761683. 'NO3R3' reaction removed as inaccurate cytochrome formu la AMF
[truncated: 509 more rows]

## Sheet: confidence_level
REACTION ABBREVIATION	REACTION NAME	CONFIDENCE LEVEL	INFORMATION TYPE	INFORMATION LEVEL
13PPDHr	1,3-propanediol dehydrogenase (reversible)	2	Sequence Data	High
2AGPEAT120	2-acyl-glycerophospho-ethanolamine acyltransferase (n-C12:0)	2	Sequence Data	High
[truncated: 1,397 more rows]
