# Supplementary material for: Constraint-Based Modeling of Carbon Fixation and the Energetics of Electron Transfer in Geobacter metallireducens
Source: PLoS Comput Biol. 2014 Apr 24;10(4):e1003575. doi: 10.1371/journal.pcbi.1003575 (PMC3998878; doi:10.1371/journal.pcbi.1003575)
Supplement: Dataset S4 — SBML files of the iAF987 reconstruction. (ZIP) [file pcbi.1003575.s004.zip]

Archive with 4 entries (4 files):
- Gm_iAF987_ac_Fe_L2V4.xml
- Gm_iAF987_ac_dcuB.xml
- Gm_iAF987_ac_dcuB_L2V4.xml
- Gm_iAF987_ac_Fe.xml
