# Supplementary material for: Constraint-Based Modeling of Carbon Fixation and the Energetics of Electron Transfer in Geobacter metallireducens
Source: PLoS Comput Biol. 2014 Apr 24;10(4):e1003575. doi: 10.1371/journal.pcbi.1003575 (PMC3998878; doi:10.1371/journal.pcbi.1003575)
Supplement: Dataset S4 — SBML files of the iAF987 reconstruction. (ZIP) [file pcbi.1003575.s004.zip › Gm_iAF987_ac_Fe_L2V4.xml]

<?xml version='1.0' encoding='UTF-8' standalone='no'?>
<!-- Created by COBRA version 2.0.5 on 2013-10-18 11:24 with JSBML version 1.0-rc1. -->
<sbml xmlns="http://www.sbml.org/sbml/level2/version4" xmlns:html="http://www.w3.org/1999/xhtml" level="2" version="4">
  <model id="Gm_iAF987_ac_Fe" metaid="f989e9f9-f030-414b-bec1-579fe386dad2" sboTerm="SBO:0000231">
    <annotation>
      <rdf:RDF xmlns:rdf="http://www.w3.org/1999/02/22-rdf-syntax-ns#" xmlns:dc="http://purl.org/dc/elements/1.1/" xmlns:vCard="http://www.w3.org/2001/vcard-rdf/3.0#" xmlns:dcterms="http://purl.org/dc/terms/">
        <rdf:Description rdf:about="#f989e9f9-f030-414b-bec1-579fe386dad2">
          <dc:creator>
            <rdf:Bag>
              <rdf:li rdf:parseType="Resource">
                <vCard:N rdf:parseType="Resource">
                  <vCard:Family>Feist</vCard:Family>
                  <vCard:Given>Adam</vCard:Given>
                </vCard:N>
                <vCard:EMAIL>afeist@ucsd.edu</vCard:EMAIL>
                <vCard:ORG rdf:parseType="Resource">
                  <vCard:Orgname>University of California, San Diego</vCard:Orgname>
                </vCard:ORG>
              </rdf:li>
            </rdf:Bag>
          </dc:creator>
          <dcterms:created rdf:parseType="Resource">
            <dcterms:W3CDTF>2013-10-18T18:24:29Z</dcterms:W3CDTF>
          </dcterms:created>
          <dcterms:modified rdf:parseType="Resource">
            <dcterms:W3CDTF>2013-10-18T18:24:29Z</dcterms:W3CDTF>
          </dcterms:modified>
        </rdf:Description>
      </rdf:RDF>
    </annotation>
      <listOfUnitDefinitions>
      <unitDefinition id="mmol_per_gDW_per_hr">
        <listOfUnits>
          <unit scale="-3" exponent="1" multiplier="1" kind="mole"/>
          <unit scale="0" exponent="-1" multiplier="1" kind="gram"/>
          <unit scale="0" exponent="-1" multiplier="36000" kind="second"/>
        </listOfUnits>
      </unitDefinition>
    </listOfUnitDefinitions>
    <listOfCompartments>
      <compartment id="c" constant="true" spatialDimensions="3" name="Cytosol" sboTerm="SBO:0000290" units="volume" size="NaN"/>
      <compartment id="e" constant="true" spatialDimensions="3" name="Extra-organism" sboTerm="SBO:0000290" units="volume" size="NaN"/>
      <compartment id="p" constant="true" spatialDimensions="3" name="Periplasm" sboTerm="SBO:0000290" units="volume" size="NaN"/>
    </listOfCompartments>
    <listOfSpecies>
      <species id="_10fthf_c" constant="false" charge="-2" initialAmount="NaN" hasOnlySubstanceUnits="true" name="10-Formyltetrahydrofolate" metaid="_39bf603f-7c20-40bc-af2e-634034745b1a" boundaryCondition="false" sboTerm="SBO:0000247" substanceUnits="substance" compartment="c">
        <notes>
          <html:p>FORMULA: C20H21N7O7</html:p>
          <html:p>CHARGE: -2</html:p>
          
        </notes>
        <annotation>
          <rdf:RDF xmlns:rdf="http://www.w3.org/1999/02/22-rdf-syntax-ns#" xmlns:bqbiol="http://biomodels.net/biology-qualifiers/" xmlns:bqmodel="http://biomodels.net/model-qualifiers/">
            <rdf:Description rdf:about="#_39bf603f-7c20-40bc-af2e-634034745b1a">
              <bqbiol:is>
                <rdf:Bag>
                  <rdf:li rdf:resource="http://identifiers.org/kegg.compound/C00234"/>
                </rdf:Bag>
              </bqbiol:is>
            </rdf:Description>
          </rdf:RDF>
        </annotation>
            </species>
      <species id="_12dgr120_c" constant="false" charge="0" initialAmount="NaN" hasOnlySubstanceUnits="true" name="1,2-Diacyl-sn-glycerol (didodecanoyl, n-C12:0)" metaid="_4c7ae745-438b-44a9-bb0e-92d773c69364" boundaryCondition="false" sboTerm="SBO:0000247" substanceUnits="substance" compartment="c">
        <notes>
          <html:p>FORMULA: C27H52O5</html:p>
          <html:p>CHARGE: 0</html:p>
          
        </notes>
        <annotation>
          <rdf:RDF xmlns:rdf="http://www.w3.org/1999/02/22-rdf-syntax-ns#" xmlns:bqbiol="http://biomodels.net/biology-qualifiers/" xmlns:bqmodel="http://biomodels.net/model-qualifiers/">
            <rdf:Description rdf:about="#_4c7ae745-438b-44a9-bb0e-92d773c69364">
              <bqbiol:is>
                <rdf:Bag>
                  <rdf:li rdf:resource="http://identifiers.org/kegg.compound/C00641"/>
                </rdf:Bag>
              </bqbiol:is>
            </rdf:Description>
          </rdf:RDF>
        </annotation>
            </species>
      <species id="_12dgr140_c" constant="false" charge="0" initialAmount="NaN" hasOnlySubstanceUnits="true" name="1,2-Diacyl-sn-glycerol (ditetradecanoyl, n-C14:0)" metaid="_08f59bd1-20d9-4f43-87d5-67d8b894d86d" boundaryCondition="false" sboTerm="SBO:0000247" substanceUnits="substance" compartment="c">
        <notes>
          <html:p>FORMULA: C31H60O5</html:p>
          <html:p>CHARGE: 0</html:p>
          
        </notes>
        <annotation>
          <rdf:RDF xmlns:rdf="http://www.w3.org/1999/02/22-rdf-syntax-ns#" xmlns:bqbiol="http://biomodels.net/biology-qualifiers/" xmlns:bqmodel="http://biomodels.net/model-qualifiers/">
            <rdf:Description rdf:about="#_08f59bd1-20d9-4f43-87d5-67d8b894d86d">
              <bqbiol:is>
                <rdf:Bag>
                  <rdf:li rdf:resource="http://identifiers.org/kegg.compound/C00641"/>
                </rdf:Bag>
              </bqbiol:is>
            </rdf:Description>
          </rdf:RDF>
        </annotation>
            </species>
      <species id="_12dgr141_c" constant="false" charge="0" initialAmount="NaN" hasOnlySubstanceUnits="true" name="1,2-Diacyl-sn-glycerol (ditetradec-7-enoyl, n-C14:1)" metaid="f7c6d82d-3189-4615-a3b1-40c3a6b2c3b9" boundaryCondition="false" sboTerm="SBO:0000247" substanceUnits="substance" compartment="c">
        <notes>
          <html:p>FORMULA: C31H56O5</html:p>
          <html:p>CHARGE: 0</html:p>
          
        </notes>
        <annotation>
          <rdf:RDF xmlns:rdf="http://www.w3.org/1999/02/22-rdf-syntax-ns#" xmlns:bqbiol="http://biomodels.net/biology-qualifiers/" xmlns:bqmodel="http://biomodels.net/model-qualifiers/">
            <rdf:Description rdf:about="#f7c6d82d-3189-4615-a3b1-40c3a6b2c3b9">
              <bqbiol:is>
                <rdf:Bag>
                  <rdf:li rdf:resource="http://identifiers.org/kegg.compound/C00641"/>
                </rdf:Bag>
              </bqbiol:is>
            </rdf:Description>
          </rdf:RDF>
        </annotation>
            </species>
      <species id="_12dgr160_c" constant="false" charge="0" initialAmount="NaN" hasOnlySubstanceUnits="true" name="1,2-Diacyl-sn-glycerol (dihexadecanoyl, n-C16:0)" metaid="_25198abf-1e92-4638-948f-7f6a45e76d66" boundaryCondition="false" sboTerm="SBO:0000247" substanceUnits="substance" compartment="c">
        <notes>
          <html:p>FORMULA: C35H68O5</html:p>
          <html:p>CHARGE: 0</html:p>
          
        </notes>
        <annotation>
          <rdf:RDF xmlns:rdf="http://www.w3.org/1999/02/22-rdf-syntax-ns#" xmlns:bqbiol="http://biomodels.net/biology-qualifiers/" xmlns:bqmodel="http://biomodels.net/model-qualifiers/">
            <rdf:Description rdf:about="#_25198abf-1e92-4638-948f-7f6a45e76d66">
              <bqbiol:is>
                <rdf:Bag>
                  <rdf:li rdf:resource="http://identifiers.org/kegg.compound/C00641"/>
                </rdf:Bag>
              </bqbiol:is>
            </rdf:Description>
          </rdf:RDF>
        </annotation>
            </species>
      <species id="_12dgr161_c" constant="false" charge="0" initialAmount="NaN" hasOnlySubstanceUnits="true" name="1,2-Diacyl-sn-glycerol (dihexadec-9-enoyl, n-C16:1)" metaid="_23d60b4b-602a-4a99-8329-af1318171a88" boundaryCondition="false" sboTerm="SBO:0000247" substanceUnits="substance" compartment="c">
        <notes>
          <html:p>FORMULA: C35H64O5</html:p>
          <html:p>CHARGE: 0</html:p>
          
        </notes>
        <annotation>
          <rdf:RDF xmlns:rdf="http://www.w3.org/1999/02/22-rdf-syntax-ns#" xmlns:bqbiol="http://biomodels.net/biology-qualifiers/" xmlns:bqmodel="http://biomodels.net/model-qualifiers/">
            <rdf:Description rdf:about="#_23d60b4b-602a-4a99-8329-af1318171a88">
              <bqbiol:is>
                <rdf:Bag>
                  <rdf:li rdf:resource="http://identifiers.org/kegg.compound/C00641"/>
                </rdf:Bag>
              </bqbiol:is>
            </rdf:Description>
          </rdf:RDF>
        </annotation>
            </species>
      <species id="_12dgr180_c" constant="false" charge="0" initialAmount="NaN" hasOnlySubstanceUnits="true" name="1,2-Diacyl-sn-glycerol (dioctadecanoyl, n-C18:0)" metaid="_9136cdcc-2280-4bfa-af9b-079293e8e45c" boundaryCondition="false" sboTerm="SBO:0000247" substanceUnits="substance" compartment="c">
        <notes>
          <html:p>FORMULA: C39H76O5</html:p>
          <html:p>CHARGE: 0</html:p>
          
        </notes>
        <annotation>
          <rdf:RDF xmlns:rdf="http://www.w3.org/1999/02/22-rdf-syntax-ns#" xmlns:bqbiol="http://biomodels.net/biology-qualifiers/" xmlns:bqmodel="http://biomodels.net/model-qualifiers/">
            <rdf:Description rdf:about="#_9136cdcc-2280-4bfa-af9b-079293e8e45c">
              <bqbiol:is>
                <rdf:Bag>
                  <rdf:li rdf:resource="http://identifiers.org/kegg.compound/C00641"/>
                </rdf:Bag>
              </bqbiol:is>
            </rdf:Description>
          </rdf:RDF>
        </annotation>
            </species>
      <species id="_12dgr181_c" constant="false" charge="0" initialAmount="NaN" hasOnlySubstanceUnits="true" name="1,2-Diacyl-sn-glycerol (dioctadec-11-enoyl, n-C18:1)" metaid="_5d1b6648-5d5d-40b0-b282-266850b44a01" boundaryCondition="false" sboTerm="SBO:0000247" substanceUnits="substance" compartment="c">
        <notes>
          <html:p>FORMULA: C39H72O5</html:p>
          <html:p>CHARGE: 0</html:p>
          
        </notes>
        <annotation>
          <rdf:RDF xmlns:rdf="http://www.w3.org/1999/02/22-rdf-syntax-ns#" xmlns:bqbiol="http://biomodels.net/biology-qualifiers/" xmlns:bqmodel="http://biomodels.net/model-qualifiers/">
            <rdf:Description rdf:about="#_5d1b6648-5d5d-40b0-b282-266850b44a01">
              <bqbiol:is>
                <rdf:Bag>
                  <rdf:li rdf:resource="http://identifiers.org/kegg.compound/C00641"/>
                </rdf:Bag>
              </bqbiol:is>
            </rdf:Description>
          </rdf:RDF>
        </annotation>
            </species>
      <species id="_13dpg_c" constant="false" charge="-4" initialAmount="NaN" hasOnlySubstanceUnits="true" name="3-Phospho-D-glyceroyl phosphate" metaid="_5f849a85-b435-4f9a-b045-ebf35113ea37" boundaryCondition="false" sboTerm="SBO:0000247" substanceUnits="substance" compartment="c">
        <notes>
          <html:p>FORMULA: C3H4O10P2</html:p>
          <html:p>CHARGE: -4</html:p>
          
        </notes>
        <annotation>
          <rdf:RDF xmlns:rdf="http://www.w3.org/1999/02/22-rdf-syntax-ns#" xmlns:bqbiol="http://biomodels.net/biology-qualifiers/" xmlns:bqmodel="http://biomodels.net/model-qualifiers/">
            <rdf:Description rdf:about="#_5f849a85-b435-4f9a-b045-ebf35113ea37">
              <bqbiol:is>
                <rdf:Bag>
                  <rdf:li rdf:resource="http://identifiers.org/kegg.compound/C00236"/>
                </rdf:Bag>
              </bqbiol:is>
            </rdf:Description>
          </rdf:RDF>
        </annotation>
            </species>
      <species id="_13ppd_c" constant="false" charge="0" initialAmount="NaN" hasOnlySubstanceUnits="true" name="1,3-Propanediol" metaid="d7c82de5-a617-4df4-bf1e-b980e7357e32" boundaryCondition="false" sboTerm="SBO:0000247" substanceUnits="substance" compartment="c">
        <notes>
          <html:p>FORMULA: C3H8O2</html:p>
          <html:p>CHARGE: 0</html:p>
          
        </notes>
        <annotation>
          <rdf:RDF xmlns:rdf="http://www.w3.org/1999/02/22-rdf-syntax-ns#" xmlns:bqbiol="http://biomodels.net/biology-qualifiers/" xmlns:bqmodel="http://biomodels.net/model-qualifiers/">
            <rdf:Description rdf:about="#d7c82de5-a617-4df4-bf1e-b980e7357e32">
              <bqbiol:is>
                <rdf:Bag>
                  <rdf:li rdf:resource="http://identifiers.org/kegg.compound/C02457"/>
                </rdf:Bag>
              </bqbiol:is>
            </rdf:Description>
          </rdf:RDF>
        </annotation>
            </species>
      <species id="_1ddecg3p_c" constant="false" charge="-2" initialAmount="NaN" hasOnlySubstanceUnits="true" name="1-dodecanoyl-sn-glycerol 3-phosphate" metaid="_0330bacf-97af-4333-88d3-c1beb154c619" boundaryCondition="false" sboTerm="SBO:0000247" substanceUnits="substance" compartment="c">
        <notes>
          <html:p>FORMULA: C15H29O7P1</html:p>
          <html:p>CHARGE: -2</html:p>
          
        </notes>
        <annotation>
          <rdf:RDF xmlns:rdf="http://www.w3.org/1999/02/22-rdf-syntax-ns#" xmlns:bqbiol="http://biomodels.net/biology-qualifiers/" xmlns:bqmodel="http://biomodels.net/model-qualifiers/">
            <rdf:Description rdf:about="#_0330bacf-97af-4333-88d3-c1beb154c619">
              <bqbiol:is>
                <rdf:Bag>
                  <rdf:li rdf:resource="http://identifiers.org/kegg.compound/C00681"/>
                </rdf:Bag>
              </bqbiol:is>
            </rdf:Description>
          </rdf:RDF>
        </annotation>
            </species>
      <species id="_1hdec9eg3p_c" constant="false" charge="-2" initialAmount="NaN" hasOnlySubstanceUnits="true" name="1-hexadec-9-enoyl-sn-glycerol 3-phosphate" metaid="_69ed7a56-cf00-44f6-b361-1761e66dc816" boundaryCondition="false" sboTerm="SBO:0000247" substanceUnits="substance" compartment="c">
        <notes>
          <html:p>FORMULA: C19H35O7P1</html:p>
          <html:p>CHARGE: -2</html:p>
          
        </notes>
        <annotation>
          <rdf:RDF xmlns:rdf="http://www.w3.org/1999/02/22-rdf-syntax-ns#" xmlns:bqbiol="http://biomodels.net/biology-qualifiers/" xmlns:bqmodel="http://biomodels.net/model-qualifiers/">
            <rdf:Description rdf:about="#_69ed7a56-cf00-44f6-b361-1761e66dc816">
              <bqbiol:is>
                <rdf:Bag>
                  <rdf:li rdf:resource="http://identifiers.org/kegg.compound/c00681"/>
                </rdf:Bag>
              </bqbiol:is>
            </rdf:Description>
          </rdf:RDF>
        </annotation>
            </species>
      <species id="_1hdecg3p_c" constant="false" charge="-2" initialAmount="NaN" hasOnlySubstanceUnits="true" name="1-hexadecanoyl-sn-glycerol 3-phosphate" metaid="_87d1d230-0402-4445-8d20-195c47d9e46d" boundaryCondition="false" sboTerm="SBO:0000247" substanceUnits="substance" compartment="c">
        <notes>
          <html:p>FORMULA: C19H37O7P1</html:p>
          <html:p>CHARGE: -2</html:p>
          
        </notes>
        <annotation>
          <rdf:RDF xmlns:rdf="http://www.w3.org/1999/02/22-rdf-syntax-ns#" xmlns:bqbiol="http://biomodels.net/biology-qualifiers/" xmlns:bqmodel="http://biomodels.net/model-qualifiers/">
            <rdf:Description rdf:about="#_87d1d230-0402-4445-8d20-195c47d9e46d">
              <bqbiol:is>
                <rdf:Bag>
                  <rdf:li rdf:resource="http://identifiers.org/kegg.compound/C00681"/>
                </rdf:Bag>
              </bqbiol:is>
            </rdf:Description>
          </rdf:RDF>
        </annotation>
            </species>
      <species id="_1odec11eg3p_c" constant="false" charge="-2" initialAmount="NaN" hasOnlySubstanceUnits="true" name="1-octadec-11-enoyl-sn-glycerol 3-phosphate" metaid="dcc429a1-62f2-4bed-a82a-9bf382f6d899" boundaryCondition="false" sboTerm="SBO:0000247" substanceUnits="substance" compartment="c">
        <notes>
          <html:p>FORMULA: C21H39O7P1</html:p>
          <html:p>CHARGE: -2</html:p>
          
        </notes>
        <annotation>
          <rdf:RDF xmlns:rdf="http://www.w3.org/1999/02/22-rdf-syntax-ns#" xmlns:bqbiol="http://biomodels.net/biology-qualifiers/" xmlns:bqmodel="http://biomodels.net/model-qualifiers/">
            <rdf:Description rdf:about="#dcc429a1-62f2-4bed-a82a-9bf382f6d899">
              <bqbiol:is>
                <rdf:Bag>
                  <rdf:li rdf:resource="http://identifiers.org/kegg.compound/c00681"/>
                </rdf:Bag>
              </bqbiol:is>
            </rdf:Description>
          </rdf:RDF>
        </annotation>
            </species>
      <species id="_1odecg3p_c" constant="false" charge="-2" initialAmount="NaN" hasOnlySubstanceUnits="true" name="1-octadecanoyl-sn-glycerol 3-phosphate" metaid="cf6032bf-6e3a-469c-9f9e-0ef189025ff3" boundaryCondition="false" sboTerm="SBO:0000247" substanceUnits="substance" compartment="c">
        <notes>
          <html:p>FORMULA: C21H41O7P1</html:p>
          <html:p>CHARGE: -2</html:p>
          
        </notes>
        <annotation>
          <rdf:RDF xmlns:rdf="http://www.w3.org/1999/02/22-rdf-syntax-ns#" xmlns:bqbiol="http://biomodels.net/biology-qualifiers/" xmlns:bqmodel="http://biomodels.net/model-qualifiers/">
            <rdf:Description rdf:about="#cf6032bf-6e3a-469c-9f9e-0ef189025ff3">
              <bqbiol:is>
                <rdf:Bag>
                  <rdf:li rdf:resource="http://identifiers.org/kegg.compound/C00681"/>
                </rdf:Bag>
              </bqbiol:is>
            </rdf:Description>
          </rdf:RDF>
        </annotation>
            </species>
      <species id="_1p3h5c_c" constant="false" charge="-1" initialAmount="NaN" hasOnlySubstanceUnits="true" name="L-1-Pyrroline-3-hydroxy-5-carboxylate" metaid="_49fba001-d6b3-46c4-b5c1-cc81bb6b98ff" boundaryCondition="false" sboTerm="SBO:0000247" substanceUnits="substance" compartment="c">
        <notes>
          <html:p>FORMULA: C5H6NO3</html:p>
          <html:p>CHARGE: -1</html:p>
          
        </notes>
        <annotation>
          <rdf:RDF xmlns:rdf="http://www.w3.org/1999/02/22-rdf-syntax-ns#" xmlns:bqbiol="http://biomodels.net/biology-qualifiers/" xmlns:bqmodel="http://biomodels.net/model-qualifiers/">
            <rdf:Description rdf:about="#_49fba001-d6b3-46c4-b5c1-cc81bb6b98ff">
              <bqbiol:is>
                <rdf:Bag>
                  <rdf:li rdf:resource="http://identifiers.org/kegg.compound/C04281"/>
                </rdf:Bag>
              </bqbiol:is>
            </rdf:Description>
          </rdf:RDF>
        </annotation>
            </species>
      <species id="_1pyr5c_c" constant="false" charge="-1" initialAmount="NaN" hasOnlySubstanceUnits="true" name="1-Pyrroline-5-carboxylate" metaid="_33571c08-ac45-4b5d-80c1-f484e4fc7560" boundaryCondition="false" sboTerm="SBO:0000247" substanceUnits="substance" compartment="c">
        <notes>
          <html:p>FORMULA: C5H6NO2</html:p>
          <html:p>CHARGE: -1</html:p>
          
        </notes>
        <annotation>
          <rdf:RDF xmlns:rdf="http://www.w3.org/1999/02/22-rdf-syntax-ns#" xmlns:bqbiol="http://biomodels.net/biology-qualifiers/" xmlns:bqmodel="http://biomodels.net/model-qualifiers/">
            <rdf:Description rdf:about="#_33571c08-ac45-4b5d-80c1-f484e4fc7560">
              <bqbiol:is>
                <rdf:Bag>
                  <rdf:li rdf:resource="http://identifiers.org/kegg.compound/C03912"/>
                </rdf:Bag>
              </bqbiol:is>
            </rdf:Description>
          </rdf:RDF>
        </annotation>
            </species>
      <species id="_1tdec7eg3p_c" constant="false" charge="-2" initialAmount="NaN" hasOnlySubstanceUnits="true" name="1-tetradec-7-enoyl-sn-glycerol 3-phosphate" metaid="bfa7c951-8bd3-4ec5-838c-10a152978591" boundaryCondition="false" sboTerm="SBO:0000247" substanceUnits="substance" compartment="c">
        <notes>
          <html:p>FORMULA: C17H31O7P1</html:p>
          <html:p>CHARGE: -2</html:p>
          
        </notes>
        <annotation>
          <rdf:RDF xmlns:rdf="http://www.w3.org/1999/02/22-rdf-syntax-ns#" xmlns:bqbiol="http://biomodels.net/biology-qualifiers/" xmlns:bqmodel="http://biomodels.net/model-qualifiers/">
            <rdf:Description rdf:about="#bfa7c951-8bd3-4ec5-838c-10a152978591">
              <bqbiol:is>
                <rdf:Bag>
                  <rdf:li rdf:resource="http://identifiers.org/kegg.compound/C00681"/>
                </rdf:Bag>
              </bqbiol:is>
            </rdf:Description>
          </rdf:RDF>
        </annotation>
            </species>
      <species id="_1tdecg3p_c" constant="false" charge="-2" initialAmount="NaN" hasOnlySubstanceUnits="true" name="1-tetradecanoyl-sn-glycerol 3-phosphate" metaid="d2798061-8760-4ea3-9a00-86ff03cabe89" boundaryCondition="false" sboTerm="SBO:0000247" substanceUnits="substance" compartment="c">
        <notes>
          <html:p>FORMULA: C17H33O7P1</html:p>
          <html:p>CHARGE: -2</html:p>
          
        </notes>
        <annotation>
          <rdf:RDF xmlns:rdf="http://www.w3.org/1999/02/22-rdf-syntax-ns#" xmlns:bqbiol="http://biomodels.net/biology-qualifiers/" xmlns:bqmodel="http://biomodels.net/model-qualifiers/">
            <rdf:Description rdf:about="#d2798061-8760-4ea3-9a00-86ff03cabe89">
              <bqbiol:is>
                <rdf:Bag>
                  <rdf:li rdf:resource="http://identifiers.org/kegg.compound/C00681"/>
                </rdf:Bag>
              </bqbiol:is>
            </rdf:Description>
          </rdf:RDF>
        </annotation>
            </species>
      <species id="_23dhdp_c" constant="false" charge="-2" initialAmount="NaN" hasOnlySubstanceUnits="true" name="2,3-Dihydrodipicolinate" metaid="_52caaa3d-f735-49ba-a2b1-4a440da8777f" boundaryCondition="false" sboTerm="SBO:0000247" substanceUnits="substance" compartment="c">
        <notes>
          <html:p>FORMULA: C7H5NO4</html:p>
          <html:p>CHARGE: -2</html:p>
          
        </notes>
        <annotation>
          <rdf:RDF xmlns:rdf="http://www.w3.org/1999/02/22-rdf-syntax-ns#" xmlns:bqbiol="http://biomodels.net/biology-qualifiers/" xmlns:bqmodel="http://biomodels.net/model-qualifiers/">
            <rdf:Description rdf:about="#_52caaa3d-f735-49ba-a2b1-4a440da8777f">
              <bqbiol:is>
                <rdf:Bag>
                  <rdf:li rdf:resource="http://identifiers.org/kegg.compound/C03340"/>
                </rdf:Bag>
              </bqbiol:is>
            </rdf:Description>
          </rdf:RDF>
        </annotation>
            </species>
      <species id="_23dhmb_c" constant="false" charge="-1" initialAmount="NaN" hasOnlySubstanceUnits="true" name="(R)-2,3-Dihydroxy-3-methylbutanoate" metaid="_6c243a4a-0569-406c-9182-74143cdbd55d" boundaryCondition="false" sboTerm="SBO:0000247" substanceUnits="substance" compartment="c">
        <notes>
          <html:p>FORMULA: C5H9O4</html:p>
          <html:p>CHARGE: -1</html:p>
          
        </notes>
        <annotation>
          <rdf:RDF xmlns:rdf="http://www.w3.org/1999/02/22-rdf-syntax-ns#" xmlns:bqbiol="http://biomodels.net/biology-qualifiers/" xmlns:bqmodel="http://biomodels.net/model-qualifiers/">
            <rdf:Description rdf:about="#_6c243a4a-0569-406c-9182-74143cdbd55d">
              <bqbiol:is>
                <rdf:Bag>
                  <rdf:li rdf:resource="http://identifiers.org/kegg.compound/C04272"/>
                </rdf:Bag>
              </bqbiol:is>
            </rdf:Description>
          </rdf:RDF>
        </annotation>
            </species>
      <species id="_23dhmp_c" constant="false" charge="-1" initialAmount="NaN" hasOnlySubstanceUnits="true" name="(R)-2,3-Dihydroxy-3-methylpentanoate" metaid="_8701059e-0818-4264-a036-8e54c8ef903c" boundaryCondition="false" sboTerm="SBO:0000247" substanceUnits="substance" compartment="c">
        <notes>
          <html:p>FORMULA: C6H11O4</html:p>
          <html:p>CHARGE: -1</html:p>
          
        </notes>
        <annotation>
          <rdf:RDF xmlns:rdf="http://www.w3.org/1999/02/22-rdf-syntax-ns#" xmlns:bqbiol="http://biomodels.net/biology-qualifiers/" xmlns:bqmodel="http://biomodels.net/model-qualifiers/">
            <rdf:Description rdf:about="#_8701059e-0818-4264-a036-8e54c8ef903c">
              <bqbiol:is>
                <rdf:Bag>
                  <rdf:li rdf:resource="http://identifiers.org/kegg.compound/C06007"/>
                </rdf:Bag>
              </bqbiol:is>
            </rdf:Description>
          </rdf:RDF>
        </annotation>
            </species>
      <species id="_25aics_c" constant="false" charge="-4" initialAmount="NaN" hasOnlySubstanceUnits="true" name="(S)-2-[5-Amino-1-(5-phospho-D-ribosyl)imidazole-4-carboxamido]succinate" metaid="c039fb95-115d-4caf-bbce-136d8b1485d8" boundaryCondition="false" sboTerm="SBO:0000247" substanceUnits="substance" compartment="c">
        <notes>
          <html:p>FORMULA: C13H15N4O12P</html:p>
          <html:p>CHARGE: -4</html:p>
          
        </notes>
        <annotation>
          <rdf:RDF xmlns:rdf="http://www.w3.org/1999/02/22-rdf-syntax-ns#" xmlns:bqbiol="http://biomodels.net/biology-qualifiers/" xmlns:bqmodel="http://biomodels.net/model-qualifiers/">
            <rdf:Description rdf:about="#c039fb95-115d-4caf-bbce-136d8b1485d8">
              <bqbiol:is>
                <rdf:Bag>
                  <rdf:li rdf:resource="http://identifiers.org/kegg.compound/C04823"/>
                </rdf:Bag>
              </bqbiol:is>
            </rdf:Description>
          </rdf:RDF>
        </annotation>
            </species>
      <species id="_25drapp_c" constant="false" charge="-2" initialAmount="NaN" hasOnlySubstanceUnits="true" name="2,5-Diamino-6-(ribosylamino)-4-(3H)-pyrimidinone 5'-phosphate" metaid="c074f9c7-bdba-433b-8a91-f5ab2266c908" boundaryCondition="false" sboTerm="SBO:0000247" substanceUnits="substance" compartment="c">
        <notes>
          <html:p>FORMULA: C9H14N5O8P</html:p>
          <html:p>CHARGE: -2</html:p>
          
        </notes>
        <annotation>
          <rdf:RDF xmlns:rdf="http://www.w3.org/1999/02/22-rdf-syntax-ns#" xmlns:bqbiol="http://biomodels.net/biology-qualifiers/" xmlns:bqmodel="http://biomodels.net/model-qualifiers/">
            <rdf:Description rdf:about="#c074f9c7-bdba-433b-8a91-f5ab2266c908">
              <bqbiol:is>
                <rdf:Bag>
                  <rdf:li rdf:resource="http://identifiers.org/kegg.compound/C01304"/>
                </rdf:Bag>
              </bqbiol:is>
            </rdf:Description>
          </rdf:RDF>
        </annotation>
            </species>
      <species id="_26dap_LL_c" constant="false" charge="0" initialAmount="NaN" hasOnlySubstanceUnits="true" name="LL-2,6-Diaminoheptanedioate" metaid="f8812c79-a0ee-48a1-8920-c0ba56a82352" boundaryCondition="false" sboTerm="SBO:0000247" substanceUnits="substance" compartment="c">
        <notes>
          <html:p>FORMULA: C7H14N2O4</html:p>
          <html:p>CHARGE: 0</html:p>
          
        </notes>
        <annotation>
          <rdf:RDF xmlns:rdf="http://www.w3.org/1999/02/22-rdf-syntax-ns#" xmlns:bqbiol="http://biomodels.net/biology-qualifiers/" xmlns:bqmodel="http://biomodels.net/model-qualifiers/">
            <rdf:Description rdf:about="#f8812c79-a0ee-48a1-8920-c0ba56a82352">
              <bqbiol:is>
                <rdf:Bag>
                  <rdf:li rdf:resource="http://identifiers.org/kegg.compound/C00666"/>
                </rdf:Bag>
              </bqbiol:is>
            </rdf:Description>
          </rdf:RDF>
        </annotation>
            </species>
      <species id="_26dap_M_c" constant="false" charge="0" initialAmount="NaN" hasOnlySubstanceUnits="true" name="meso-2,6-Diaminoheptanedioate" metaid="_2f699cd3-75ef-47b5-914a-d899ff2af9f0" boundaryCondition="false" sboTerm="SBO:0000247" substanceUnits="substance" compartment="c">
        <notes>
          <html:p>FORMULA: C7H14N2O4</html:p>
          <html:p>CHARGE: 0</html:p>
          
        </notes>
        <annotation>
          <rdf:RDF xmlns:rdf="http://www.w3.org/1999/02/22-rdf-syntax-ns#" xmlns:bqbiol="http://biomodels.net/biology-qualifiers/" xmlns:bqmodel="http://biomodels.net/model-qualifiers/">
            <rdf:Description rdf:about="#_2f699cd3-75ef-47b5-914a-d899ff2af9f0">
              <bqbiol:is>
                <rdf:Bag>
                  <rdf:li rdf:resource="http://identifiers.org/kegg.compound/C00680"/>
                </rdf:Bag>
              </bqbiol:is>
            </rdf:Description>
          </rdf:RDF>
        </annotation>
            </species>
      <species id="_2agpe120_c" constant="false" charge="0" initialAmount="NaN" hasOnlySubstanceUnits="true" name="2-Acyl-sn-glycero-3-phosphoethanolamine (n-C12:0)" metaid="da9947cc-223e-405f-aaeb-f741d26050ec" boundaryCondition="false" sboTerm="SBO:0000247" substanceUnits="substance" compartment="c">
        <notes>
          <html:p>FORMULA: C17H36NO7P1</html:p>
          <html:p>CHARGE: 0</html:p>
          
        </notes>
        <annotation>
          <rdf:RDF xmlns:rdf="http://www.w3.org/1999/02/22-rdf-syntax-ns#" xmlns:bqbiol="http://biomodels.net/biology-qualifiers/" xmlns:bqmodel="http://biomodels.net/model-qualifiers/">
            <rdf:Description rdf:about="#da9947cc-223e-405f-aaeb-f741d26050ec">
              <bqbiol:is>
                <rdf:Bag>
                  <rdf:li rdf:resource="http://identifiers.org/kegg.compound/C05973"/>
                </rdf:Bag>
              </bqbiol:is>
            </rdf:Description>
          </rdf:RDF>
        </annotation>
            </species>
      <species id="_2agpe140_c" constant="false" charge="0" initialAmount="NaN" hasOnlySubstanceUnits="true" name="2-Acyl-sn-glycero-3-phosphoethanolamine (n-C14:0)" metaid="ad85f05e-f088-426c-9fb8-4f6d126db4c3" boundaryCondition="false" sboTerm="SBO:0000247" substanceUnits="substance" compartment="c">
        <notes>
          <html:p>FORMULA: C19H40NO7P1</html:p>
          <html:p>CHARGE: 0</html:p>
          
        </notes>
        <annotation>
          <rdf:RDF xmlns:rdf="http://www.w3.org/1999/02/22-rdf-syntax-ns#" xmlns:bqbiol="http://biomodels.net/biology-qualifiers/" xmlns:bqmodel="http://biomodels.net/model-qualifiers/">
            <rdf:Description rdf:about="#ad85f05e-f088-426c-9fb8-4f6d126db4c3">
              <bqbiol:is>
                <rdf:Bag>
                  <rdf:li rdf:resource="http://identifiers.org/kegg.compound/C05973"/>
                </rdf:Bag>
              </bqbiol:is>
            </rdf:Description>
          </rdf:RDF>
        </annotation>
            </species>
      <species id="_2agpe141_c" constant="false" charge="0" initialAmount="NaN" hasOnlySubstanceUnits="true" name="2-Acyl-sn-glycero-3-phosphoethanolamine (n-C14:1)" metaid="_5f6b84e1-1a66-4654-aec9-e7ae0252daa6" boundaryCondition="false" sboTerm="SBO:0000247" substanceUnits="substance" compartment="c">
        <notes>
          <html:p>FORMULA: C19H38NO7P1</html:p>
          <html:p>CHARGE: 0</html:p>
          
        </notes>
        <annotation>
          <rdf:RDF xmlns:rdf="http://www.w3.org/1999/02/22-rdf-syntax-ns#" xmlns:bqbiol="http://biomodels.net/biology-qualifiers/" xmlns:bqmodel="http://biomodels.net/model-qualifiers/">
            <rdf:Description rdf:about="#_5f6b84e1-1a66-4654-aec9-e7ae0252daa6">
              <bqbiol:is>
                <rdf:Bag>
                  <rdf:li rdf:resource="http://identifiers.org/kegg.compound/C05973"/>
                </rdf:Bag>
              </bqbiol:is>
            </rdf:Description>
          </rdf:RDF>
        </annotation>
            </species>
      <species id="_2agpe160_c" constant="false" charge="0" initialAmount="NaN" hasOnlySubstanceUnits="true" name="2-Acyl-sn-glycero-3-phosphoethanolamine (n-C16:0)" metaid="_5e84fe20-6212-49b4-b284-998311ededfc" boundaryCondition="false" sboTerm="SBO:0000247" substanceUnits="substance" compartment="c">
        <notes>
          <html:p>FORMULA: C21H44NO7P1</html:p>
          <html:p>CHARGE: 0</html:p>
          
        </notes>
        <annotation>
          <rdf:RDF xmlns:rdf="http://www.w3.org/1999/02/22-rdf-syntax-ns#" xmlns:bqbiol="http://biomodels.net/biology-qualifiers/" xmlns:bqmodel="http://biomodels.net/model-qualifiers/">
            <rdf:Description rdf:about="#_5e84fe20-6212-49b4-b284-998311ededfc">
              <bqbiol:is>
                <rdf:Bag>
                  <rdf:li rdf:resource="http://identifiers.org/kegg.compound/C05973"/>
                </rdf:Bag>
              </bqbiol:is>
            </rdf:Description>
          </rdf:RDF>
        </annotation>
            </species>
      <species id="_2agpe161_c" constant="false" charge="0" initialAmount="NaN" hasOnlySubstanceUnits="true" name="2-Acyl-sn-glycero-3-phosphoethanolamine (n-C16:1)" metaid="a5176dbc-b9f5-48e9-be8d-9c014cbe374b" boundaryCondition="false" sboTerm="SBO:0000247" substanceUnits="substance" compartment="c">
        <notes>
          <html:p>FORMULA: C21H42NO7P1</html:p>
          <html:p>CHARGE: 0</html:p>
          
        </notes>
        <annotation>
          <rdf:RDF xmlns:rdf="http://www.w3.org/1999/02/22-rdf-syntax-ns#" xmlns:bqbiol="http://biomodels.net/biology-qualifiers/" xmlns:bqmodel="http://biomodels.net/model-qualifiers/">
            <rdf:Description rdf:about="#a5176dbc-b9f5-48e9-be8d-9c014cbe374b">
              <bqbiol:is>
                <rdf:Bag>
                  <rdf:li rdf:resource="http://identifiers.org/kegg.compound/C05973"/>
                </rdf:Bag>
              </bqbiol:is>
            </rdf:Description>
          </rdf:RDF>
        </annotation>
            </species>
      <species id="_2agpe180_c" constant="false" charge="0" initialAmount="NaN" hasOnlySubstanceUnits="true" name="2-Acyl-sn-glycero-3-phosphoethanolamine (n-C18:0)" metaid="_78456df0-de95-4c5d-a720-2816346a108f" boundaryCondition="false" sboTerm="SBO:0000247" substanceUnits="substance" compartment="c">
        <notes>
          <html:p>FORMULA: C23H48NO7P1</html:p>
          <html:p>CHARGE: 0</html:p>
          
        </notes>
        <annotation>
          <rdf:RDF xmlns:rdf="http://www.w3.org/1999/02/22-rdf-syntax-ns#" xmlns:bqbiol="http://biomodels.net/biology-qualifiers/" xmlns:bqmodel="http://biomodels.net/model-qualifiers/">
            <rdf:Description rdf:about="#_78456df0-de95-4c5d-a720-2816346a108f">
              <bqbiol:is>
                <rdf:Bag>
                  <rdf:li rdf:resource="http://identifiers.org/kegg.compound/C05973"/>
                </rdf:Bag>
              </bqbiol:is>
            </rdf:Description>
          </rdf:RDF>
        </annotation>
            </species>
      <species id="_2agpe181_c" constant="false" charge="0" initialAmount="NaN" hasOnlySubstanceUnits="true" name="2-Acyl-sn-glycero-3-phosphoethanolamine (n-C18:1)" metaid="_509e990f-6411-446e-a18c-2773d7e5936f" boundaryCondition="false" sboTerm="SBO:0000247" substanceUnits="substance" compartment="c">
        <notes>
          <html:p>FORMULA: C23H46NO7P1</html:p>
          <html:p>CHARGE: 0</html:p>
          
        </notes>
        <annotation>
          <rdf:RDF xmlns:rdf="http://www.w3.org/1999/02/22-rdf-syntax-ns#" xmlns:bqbiol="http://biomodels.net/biology-qualifiers/" xmlns:bqmodel="http://biomodels.net/model-qualifiers/">
            <rdf:Description rdf:about="#_509e990f-6411-446e-a18c-2773d7e5936f">
              <bqbiol:is>
                <rdf:Bag>
                  <rdf:li rdf:resource="http://identifiers.org/kegg.compound/C05973"/>
                </rdf:Bag>
              </bqbiol:is>
            </rdf:Description>
          </rdf:RDF>
        </annotation>
            </species>
      <species id="_2agpg120_c" constant="false" charge="-1" initialAmount="NaN" hasOnlySubstanceUnits="true" name="2-Acyl-sn-glycero-3-phosphoglycerol (n-C12:0)" metaid="e634c984-8974-4bbf-afda-28972832126b" boundaryCondition="false" sboTerm="SBO:0000247" substanceUnits="substance" compartment="c">
        <notes>
          <html:p>FORMULA: C18H36O9P1</html:p>
          <html:p>CHARGE: -1</html:p>
          
        </notes>
        <annotation>
          <rdf:RDF xmlns:rdf="http://www.w3.org/1999/02/22-rdf-syntax-ns#" xmlns:bqbiol="http://biomodels.net/biology-qualifiers/" xmlns:bqmodel="http://biomodels.net/model-qualifiers/">
            <rdf:Description rdf:about="#e634c984-8974-4bbf-afda-28972832126b">
              <bqbiol:is>
                <rdf:Bag>
                  <rdf:li rdf:resource="http://identifiers.org/kegg.compound/"/>
                </rdf:Bag>
              </bqbiol:is>
            </rdf:Description>
          </rdf:RDF>
        </annotation>
            </species>
      <species id="_2agpg140_c" constant="false" charge="-1" initialAmount="NaN" hasOnlySubstanceUnits="true" name="2-Acyl-sn-glycero-3-phosphoglycerol (n-C14:0)" metaid="d8206d45-5d95-4bec-99e3-46ea8baf8188" boundaryCondition="false" sboTerm="SBO:0000247" substanceUnits="substance" compartment="c">
        <notes>
          <html:p>FORMULA: C20H40O9P1</html:p>
          <html:p>CHARGE: -1</html:p>
          
        </notes>
        <annotation>
          <rdf:RDF xmlns:rdf="http://www.w3.org/1999/02/22-rdf-syntax-ns#" xmlns:bqbiol="http://biomodels.net/biology-qualifiers/" xmlns:bqmodel="http://biomodels.net/model-qualifiers/">
            <rdf:Description rdf:about="#d8206d45-5d95-4bec-99e3-46ea8baf8188">
              <bqbiol:is>
                <rdf:Bag>
                  <rdf:li rdf:resource="http://identifiers.org/kegg.compound/"/>
                </rdf:Bag>
              </bqbiol:is>
            </rdf:Description>
          </rdf:RDF>
        </annotation>
            </species>
      <species id="_2agpg141_c" constant="false" charge="-1" initialAmount="NaN" hasOnlySubstanceUnits="true" name="2-Acyl-sn-glycero-3-phosphoglycerol (n-C14:1)" metaid="_2a311b00-d53d-4b35-a7aa-06f54b1e6668" boundaryCondition="false" sboTerm="SBO:0000247" substanceUnits="substance" compartment="c">
        <notes>
          <html:p>FORMULA: C20H38O9P1</html:p>
          <html:p>CHARGE: -1</html:p>
          
        </notes>
        <annotation>
          <rdf:RDF xmlns:rdf="http://www.w3.org/1999/02/22-rdf-syntax-ns#" xmlns:bqbiol="http://biomodels.net/biology-qualifiers/" xmlns:bqmodel="http://biomodels.net/model-qualifiers/">
            <rdf:Description rdf:about="#_2a311b00-d53d-4b35-a7aa-06f54b1e6668">
              <bqbiol:is>
                <rdf:Bag>
                  <rdf:li rdf:resource="http://identifiers.org/kegg.compound/"/>
                </rdf:Bag>
              </bqbiol:is>
            </rdf:Description>
          </rdf:RDF>
        </annotation>
            </species>
      <species id="_2agpg160_c" constant="false" charge="-1" initialAmount="NaN" hasOnlySubstanceUnits="true" name="2-Acyl-sn-glycero-3-phosphoglycerol (n-C16:0)" metaid="_6058394f-b850-41fd-bda3-33cb8fecb424" boundaryCondition="false" sboTerm="SBO:0000247" substanceUnits="substance" compartment="c">
        <notes>
          <html:p>FORMULA: C22H44O9P1</html:p>
          <html:p>CHARGE: -1</html:p>
          
        </notes>
        <annotation>
          <rdf:RDF xmlns:rdf="http://www.w3.org/1999/02/22-rdf-syntax-ns#" xmlns:bqbiol="http://biomodels.net/biology-qualifiers/" xmlns:bqmodel="http://biomodels.net/model-qualifiers/">
            <rdf:Description rdf:about="#_6058394f-b850-41fd-bda3-33cb8fecb424">
              <bqbiol:is>
                <rdf:Bag>
                  <rdf:li rdf:resource="http://identifiers.org/kegg.compound/"/>
                </rdf:Bag>
              </bqbiol:is>
            </rdf:Description>
          </rdf:RDF>
        </annotation>
            </species>
      <species id="_2agpg161_c" constant="false" charge="-1" initialAmount="NaN" hasOnlySubstanceUnits="true" name="2-Acyl-sn-glycero-3-phosphoglycerol (n-C16:1)" metaid="_13738d46-82ac-4ecc-96a4-590b40796baa" boundaryCondition="false" sboTerm="SBO:0000247" substanceUnits="substance" compartment="c">
        <notes>
          <html:p>FORMULA: C22H42O9P1</html:p>
          <html:p>CHARGE: -1</html:p>
          
        </notes>
        <annotation>
          <rdf:RDF xmlns:rdf="http://www.w3.org/1999/02/22-rdf-syntax-ns#" xmlns:bqbiol="http://biomodels.net/biology-qualifiers/" xmlns:bqmodel="http://biomodels.net/model-qualifiers/">
            <rdf:Description rdf:about="#_13738d46-82ac-4ecc-96a4-590b40796baa">
              <bqbiol:is>
                <rdf:Bag>
                  <rdf:li rdf:resource="http://identifiers.org/kegg.compound/"/>
                </rdf:Bag>
              </bqbiol:is>
            </rdf:Description>
          </rdf:RDF>
        </annotation>
            </species>
      <species id="_2agpg180_c" constant="false" charge="-1" initialAmount="NaN" hasOnlySubstanceUnits="true" name="2-Acyl-sn-glycero-3-phosphoglycerol (n-C18:0)" metaid="_841c12be-81fa-4306-bdb1-300c6a4d7397" boundaryCondition="false" sboTerm="SBO:0000247" substanceUnits="substance" compartment="c">
        <notes>
          <html:p>FORMULA: C24H48O9P1</html:p>
          <html:p>CHARGE: -1</html:p>
          
        </notes>
        <annotation>
          <rdf:RDF xmlns:rdf="http://www.w3.org/1999/02/22-rdf-syntax-ns#" xmlns:bqbiol="http://biomodels.net/biology-qualifiers/" xmlns:bqmodel="http://biomodels.net/model-qualifiers/">
            <rdf:Description rdf:about="#_841c12be-81fa-4306-bdb1-300c6a4d7397">
              <bqbiol:is>
                <rdf:Bag>
                  <rdf:li rdf:resource="http://identifiers.org/kegg.compound/"/>
                </rdf:Bag>
              </bqbiol:is>
            </rdf:Description>
          </rdf:RDF>
        </annotation>
            </species>
      <species id="_2agpg181_c" constant="false" charge="-1" initialAmount="NaN" hasOnlySubstanceUnits="true" name="2-Acyl-sn-glycero-3-phosphoglycerol (n-C18:1)" metaid="_91ec400a-a39f-42a6-b21a-baae90d9e6fb" boundaryCondition="false" sboTerm="SBO:0000247" substanceUnits="substance" compartment="c">
        <notes>
          <html:p>FORMULA: C24H46O9P1</html:p>
          <html:p>CHARGE: -1</html:p>
          
        </notes>
        <annotation>
          <rdf:RDF xmlns:rdf="http://www.w3.org/1999/02/22-rdf-syntax-ns#" xmlns:bqbiol="http://biomodels.net/biology-qualifiers/" xmlns:bqmodel="http://biomodels.net/model-qualifiers/">
            <rdf:Description rdf:about="#_91ec400a-a39f-42a6-b21a-baae90d9e6fb">
              <bqbiol:is>
                <rdf:Bag>
                  <rdf:li rdf:resource="http://identifiers.org/kegg.compound/"/>
                </rdf:Bag>
              </bqbiol:is>
            </rdf:Description>
          </rdf:RDF>
        </annotation>
            </species>
      <species id="_2ahbut_c" constant="false" charge="-1" initialAmount="NaN" hasOnlySubstanceUnits="true" name="(S)-2-Aceto-2-hydroxybutanoate" metaid="_3c4cea29-b83c-4629-ace7-c1a539e58d73" boundaryCondition="false" sboTerm="SBO:0000247" substanceUnits="substance" compartment="c">
        <notes>
          <html:p>FORMULA: C6H9O4</html:p>
          <html:p>CHARGE: -1</html:p>
          
        </notes>
        <annotation>
          <rdf:RDF xmlns:rdf="http://www.w3.org/1999/02/22-rdf-syntax-ns#" xmlns:bqbiol="http://biomodels.net/biology-qualifiers/" xmlns:bqmodel="http://biomodels.net/model-qualifiers/">
            <rdf:Description rdf:about="#_3c4cea29-b83c-4629-ace7-c1a539e58d73">
              <bqbiol:is>
                <rdf:Bag>
                  <rdf:li rdf:resource="http://identifiers.org/kegg.compound/C06006"/>
                </rdf:Bag>
              </bqbiol:is>
            </rdf:Description>
          </rdf:RDF>
        </annotation>
            </species>
      <species id="_2cpr5p_c" constant="false" charge="-3" initialAmount="NaN" hasOnlySubstanceUnits="true" name="1-(2-Carboxyphenylamino)-1-deoxy-D-ribulose 5-phosphate" metaid="_91554570-2db2-4b50-819a-944c98de1e8c" boundaryCondition="false" sboTerm="SBO:0000247" substanceUnits="substance" compartment="c">
        <notes>
          <html:p>FORMULA: C12H13NO9P</html:p>
          <html:p>CHARGE: -3</html:p>
          
        </notes>
        <annotation>
          <rdf:RDF xmlns:rdf="http://www.w3.org/1999/02/22-rdf-syntax-ns#" xmlns:bqbiol="http://biomodels.net/biology-qualifiers/" xmlns:bqmodel="http://biomodels.net/model-qualifiers/">
            <rdf:Description rdf:about="#_91554570-2db2-4b50-819a-944c98de1e8c">
              <bqbiol:is>
                <rdf:Bag>
                  <rdf:li rdf:resource="http://identifiers.org/kegg.compound/C01302"/>
                </rdf:Bag>
              </bqbiol:is>
            </rdf:Description>
          </rdf:RDF>
        </annotation>
            </species>
      <species id="_2dda7p_c" constant="false" charge="-3" initialAmount="NaN" hasOnlySubstanceUnits="true" name="2-Dehydro-3-deoxy-D-arabino-heptonate 7-phosphate" metaid="ea5dee4a-bfbe-4a9f-947d-d6766c9660a1" boundaryCondition="false" sboTerm="SBO:0000247" substanceUnits="substance" compartment="c">
        <notes>
          <html:p>FORMULA: C7H10O10P</html:p>
          <html:p>CHARGE: -3</html:p>
          
        </notes>
        <annotation>
          <rdf:RDF xmlns:rdf="http://www.w3.org/1999/02/22-rdf-syntax-ns#" xmlns:bqbiol="http://biomodels.net/biology-qualifiers/" xmlns:bqmodel="http://biomodels.net/model-qualifiers/">
            <rdf:Description rdf:about="#ea5dee4a-bfbe-4a9f-947d-d6766c9660a1">
              <bqbiol:is>
                <rdf:Bag>
                  <rdf:li rdf:resource="http://identifiers.org/kegg.compound/C04691"/>
                </rdf:Bag>
              </bqbiol:is>
            </rdf:Description>
          </rdf:RDF>
        </annotation>
            </species>
      <species id="_2dhp_c" constant="false" charge="-1" initialAmount="NaN" hasOnlySubstanceUnits="true" name="2-Dehydropantoate" metaid="_27299980-47bc-41dc-9fea-016116e166fc" boundaryCondition="false" sboTerm="SBO:0000247" substanceUnits="substance" compartment="c">
        <notes>
          <html:p>FORMULA: C6H9O4</html:p>
          <html:p>CHARGE: -1</html:p>
          
        </notes>
        <annotation>
          <rdf:RDF xmlns:rdf="http://www.w3.org/1999/02/22-rdf-syntax-ns#" xmlns:bqbiol="http://biomodels.net/biology-qualifiers/" xmlns:bqmodel="http://biomodels.net/model-qualifiers/">
            <rdf:Description rdf:about="#_27299980-47bc-41dc-9fea-016116e166fc">
              <bqbiol:is>
                <rdf:Bag>
                  <rdf:li rdf:resource="http://identifiers.org/kegg.compound/C00966"/>
                </rdf:Bag>
              </bqbiol:is>
            </rdf:Description>
          </rdf:RDF>
        </annotation>
            </species>
      <species id="_2dmmql8_c" constant="false" charge="0" initialAmount="NaN" hasOnlySubstanceUnits="true" name="2-Demethylmenaquinol 8" metaid="_8991ada3-8562-42ae-8eeb-d282264facf2" boundaryCondition="false" sboTerm="SBO:0000247" substanceUnits="substance" compartment="c">
        <notes>
          <html:p>FORMULA: C50H72O2</html:p>
          <html:p>CHARGE: 0</html:p>
          
        </notes>
        <annotation>
          <rdf:RDF xmlns:rdf="http://www.w3.org/1999/02/22-rdf-syntax-ns#" xmlns:bqbiol="http://biomodels.net/biology-qualifiers/" xmlns:bqmodel="http://biomodels.net/model-qualifiers/">
            <rdf:Description rdf:about="#_8991ada3-8562-42ae-8eeb-d282264facf2">
              <bqbiol:is>
                <rdf:Bag>
                  <rdf:li rdf:resource="http://identifiers.org/kegg.compound/"/>
                </rdf:Bag>
              </bqbiol:is>
            </rdf:Description>
          </rdf:RDF>
        </annotation>
            </species>
      <species id="_2fe1s_c" constant="false" charge="2" initialAmount="NaN" hasOnlySubstanceUnits="true" name="[2Fe-1S] desulfurated iron-sulfur cluster" metaid="_7df094be-f44b-4738-897a-295169722dd9" boundaryCondition="false" sboTerm="SBO:0000247" substanceUnits="substance" compartment="c">
        <notes>
          <html:p>FORMULA: SFe2</html:p>
          <html:p>CHARGE: 2</html:p>
          
        </notes>
        <annotation>
          <rdf:RDF xmlns:rdf="http://www.w3.org/1999/02/22-rdf-syntax-ns#" xmlns:bqbiol="http://biomodels.net/biology-qualifiers/" xmlns:bqmodel="http://biomodels.net/model-qualifiers/">
            <rdf:Description rdf:about="#_7df094be-f44b-4738-897a-295169722dd9">
              <bqbiol:is>
                <rdf:Bag>
                  <rdf:li rdf:resource="http://identifiers.org/kegg.compound/"/>
                </rdf:Bag>
              </bqbiol:is>
            </rdf:Description>
          </rdf:RDF>
        </annotation>
            </species>
      <species id="_2fe2s_c" constant="false" charge="2" initialAmount="NaN" hasOnlySubstanceUnits="true" name="[2Fe-2S] iron-sulfur cluster" metaid="_40ef11aa-164e-41c9-908b-f108ff2b8070" boundaryCondition="false" sboTerm="SBO:0000247" substanceUnits="substance" compartment="c">
        <notes>
          <html:p>FORMULA: S2Fe2</html:p>
          <html:p>CHARGE: 2</html:p>
          
        </notes>
        <annotation>
          <rdf:RDF xmlns:rdf="http://www.w3.org/1999/02/22-rdf-syntax-ns#" xmlns:bqbiol="http://biomodels.net/biology-qualifiers/" xmlns:bqmodel="http://biomodels.net/model-qualifiers/">
            <rdf:Description rdf:about="#_40ef11aa-164e-41c9-908b-f108ff2b8070">
              <bqbiol:is>
                <rdf:Bag>
                  <rdf:li rdf:resource="http://identifiers.org/kegg.compound/"/>
                </rdf:Bag>
              </bqbiol:is>
            </rdf:Description>
          </rdf:RDF>
        </annotation>
            </species>
      <species id="_2ippm_c" constant="false" charge="-2" initialAmount="NaN" hasOnlySubstanceUnits="true" name="2-Isopropylmaleate" metaid="_2cba270d-0ca3-4ce7-be3c-8846572f310c" boundaryCondition="false" sboTerm="SBO:0000247" substanceUnits="substance" compartment="c">
        <notes>
          <html:p>FORMULA: C7H8O4</html:p>
          <html:p>CHARGE: -2</html:p>
          
        </notes>
        <annotation>
          <rdf:RDF xmlns:rdf="http://www.w3.org/1999/02/22-rdf-syntax-ns#" xmlns:bqbiol="http://biomodels.net/biology-qualifiers/" xmlns:bqmodel="http://biomodels.net/model-qualifiers/">
            <rdf:Description rdf:about="#_2cba270d-0ca3-4ce7-be3c-8846572f310c">
              <bqbiol:is>
                <rdf:Bag>
                  <rdf:li rdf:resource="http://identifiers.org/kegg.compound/C02631"/>
                </rdf:Bag>
              </bqbiol:is>
            </rdf:Description>
          </rdf:RDF>
        </annotation>
            </species>
      <species id="_2m3osuc_c" constant="false" charge="-2" initialAmount="NaN" hasOnlySubstanceUnits="true" name="2-methyl-3-oxosuccinate" metaid="dedcc546-de41-44d9-a139-ee5769dde09d" boundaryCondition="false" sboTerm="SBO:0000247" substanceUnits="substance" compartment="c">
        <notes>
          <html:p>FORMULA: C5H4O5</html:p>
          <html:p>CHARGE: -2</html:p>
          
        </notes>
        <annotation>
          <rdf:RDF xmlns:rdf="http://www.w3.org/1999/02/22-rdf-syntax-ns#" xmlns:bqbiol="http://biomodels.net/biology-qualifiers/" xmlns:bqmodel="http://biomodels.net/model-qualifiers/">
            <rdf:Description rdf:about="#dedcc546-de41-44d9-a139-ee5769dde09d">
              <bqbiol:is>
                <rdf:Bag>
                  <rdf:li rdf:resource="http://identifiers.org/kegg.compound/"/>
                </rdf:Bag>
              </bqbiol:is>
            </rdf:Description>
          </rdf:RDF>
        </annotation>
            </species>
      <species id="_2mahmp_c" constant="false" charge="-3" initialAmount="NaN" hasOnlySubstanceUnits="true" name="2-Methyl-4-amino-5-hydroxymethylpyrimidine diphosphate" metaid="_850a416a-eafd-4181-a778-5433c905bfce" boundaryCondition="false" sboTerm="SBO:0000247" substanceUnits="substance" compartment="c">
        <notes>
          <html:p>FORMULA: C6H8N3O7P2</html:p>
          <html:p>CHARGE: -3</html:p>
          
        </notes>
        <annotation>
          <rdf:RDF xmlns:rdf="http://www.w3.org/1999/02/22-rdf-syntax-ns#" xmlns:bqbiol="http://biomodels.net/biology-qualifiers/" xmlns:bqmodel="http://biomodels.net/model-qualifiers/">
            <rdf:Description rdf:about="#_850a416a-eafd-4181-a778-5433c905bfce">
              <bqbiol:is>
                <rdf:Bag>
                  <rdf:li rdf:resource="http://identifiers.org/kegg.compound/C04752"/>
                </rdf:Bag>
              </bqbiol:is>
            </rdf:Description>
          </rdf:RDF>
        </annotation>
            </species>
      <species id="_2mbcoa_c" constant="false" charge="-4" initialAmount="NaN" hasOnlySubstanceUnits="true" name="2-Methylbutanoyl-CoA" metaid="_3897eee1-d6d7-4139-bc67-c1814859ff8c" boundaryCondition="false" sboTerm="SBO:0000247" substanceUnits="substance" compartment="c">
        <notes>
          <html:p>FORMULA: C26H40N7O17P3S</html:p>
          <html:p>CHARGE: -4</html:p>
          
        </notes>
        <annotation>
          <rdf:RDF xmlns:rdf="http://www.w3.org/1999/02/22-rdf-syntax-ns#" xmlns:bqbiol="http://biomodels.net/biology-qualifiers/" xmlns:bqmodel="http://biomodels.net/model-qualifiers/">
            <rdf:Description rdf:about="#_3897eee1-d6d7-4139-bc67-c1814859ff8c">
              <bqbiol:is>
                <rdf:Bag>
                  <rdf:li rdf:resource="http://identifiers.org/kegg.compound/C01033"/>
                </rdf:Bag>
              </bqbiol:is>
            </rdf:Description>
          </rdf:RDF>
        </annotation>
            </species>
      <species id="_2mcacn_c" constant="false" charge="-3" initialAmount="NaN" hasOnlySubstanceUnits="true" name="cis-2-Methylaconitate" metaid="e3fe68fa-0111-4b48-ae96-c178a5b79b98" boundaryCondition="false" sboTerm="SBO:0000247" substanceUnits="substance" compartment="c">
        <notes>
          <html:p>FORMULA: C7H5O6</html:p>
          <html:p>CHARGE: -3</html:p>
          
        </notes>
        <annotation>
          <rdf:RDF xmlns:rdf="http://www.w3.org/1999/02/22-rdf-syntax-ns#" xmlns:bqbiol="http://biomodels.net/biology-qualifiers/" xmlns:bqmodel="http://biomodels.net/model-qualifiers/">
            <rdf:Description rdf:about="#e3fe68fa-0111-4b48-ae96-c178a5b79b98">
              <bqbiol:is>
                <rdf:Bag>
                  <rdf:li rdf:resource="http://identifiers.org/kegg.compound/C04225"/>
                </rdf:Bag>
              </bqbiol:is>
            </rdf:Description>
          </rdf:RDF>
        </annotation>
            </species>
      <species id="_2mcit_c" constant="false" charge="-3" initialAmount="NaN" hasOnlySubstanceUnits="true" name="2-Methylcitrate" metaid="_72225566-a7bc-4a8d-ac6b-24d634da2c5b" boundaryCondition="false" sboTerm="SBO:0000247" substanceUnits="substance" compartment="c">
        <notes>
          <html:p>FORMULA: C7H7O7</html:p>
          <html:p>CHARGE: -3</html:p>
          
        </notes>
        <annotation>
          <rdf:RDF xmlns:rdf="http://www.w3.org/1999/02/22-rdf-syntax-ns#" xmlns:bqbiol="http://biomodels.net/biology-qualifiers/" xmlns:bqmodel="http://biomodels.net/model-qualifiers/">
            <rdf:Description rdf:about="#_72225566-a7bc-4a8d-ac6b-24d634da2c5b">
              <bqbiol:is>
                <rdf:Bag>
                  <rdf:li rdf:resource="http://identifiers.org/kegg.compound/C02225"/>
                </rdf:Bag>
              </bqbiol:is>
            </rdf:Description>
          </rdf:RDF>
        </annotation>
            </species>
      <species id="_2me4p_c" constant="false" charge="-2" initialAmount="NaN" hasOnlySubstanceUnits="true" name="2-C-methyl-D-erythritol 4-phosphate" metaid="bbab2604-100f-459c-a60d-bd0d07e63a2d" boundaryCondition="false" sboTerm="SBO:0000247" substanceUnits="substance" compartment="c">
        <notes>
          <html:p>FORMULA: C5H11O7P</html:p>
          <html:p>CHARGE: -2</html:p>
          
        </notes>
        <annotation>
          <rdf:RDF xmlns:rdf="http://www.w3.org/1999/02/22-rdf-syntax-ns#" xmlns:bqbiol="http://biomodels.net/biology-qualifiers/" xmlns:bqmodel="http://biomodels.net/model-qualifiers/">
            <rdf:Description rdf:about="#bbab2604-100f-459c-a60d-bd0d07e63a2d">
              <bqbiol:is>
                <rdf:Bag>
                  <rdf:li rdf:resource="http://identifiers.org/kegg.compound/C11434"/>
                </rdf:Bag>
              </bqbiol:is>
            </rdf:Description>
          </rdf:RDF>
        </annotation>
            </species>
      <species id="_2mecdp_c" constant="false" charge="-2" initialAmount="NaN" hasOnlySubstanceUnits="true" name="2-C-methyl-D-erythritol 2,4-cyclodiphosphate" metaid="feebff1b-af16-40bf-aad8-e375a6a98a7b" boundaryCondition="false" sboTerm="SBO:0000247" substanceUnits="substance" compartment="c">
        <notes>
          <html:p>FORMULA: C5H10O9P2</html:p>
          <html:p>CHARGE: -2</html:p>
          
        </notes>
        <annotation>
          <rdf:RDF xmlns:rdf="http://www.w3.org/1999/02/22-rdf-syntax-ns#" xmlns:bqbiol="http://biomodels.net/biology-qualifiers/" xmlns:bqmodel="http://biomodels.net/model-qualifiers/">
            <rdf:Description rdf:about="#feebff1b-af16-40bf-aad8-e375a6a98a7b">
              <bqbiol:is>
                <rdf:Bag>
                  <rdf:li rdf:resource="http://identifiers.org/kegg.compound/C11453"/>
                </rdf:Bag>
              </bqbiol:is>
            </rdf:Description>
          </rdf:RDF>
        </annotation>
            </species>
      <species id="_2obut_c" constant="false" charge="-1" initialAmount="NaN" hasOnlySubstanceUnits="true" name="2-Oxobutanoate" metaid="cbb30b78-6e82-442f-be50-8e56686bac7c" boundaryCondition="false" sboTerm="SBO:0000247" substanceUnits="substance" compartment="c">
        <notes>
          <html:p>FORMULA: C4H5O3</html:p>
          <html:p>CHARGE: -1</html:p>
          
        </notes>
        <annotation>
          <rdf:RDF xmlns:rdf="http://www.w3.org/1999/02/22-rdf-syntax-ns#" xmlns:bqbiol="http://biomodels.net/biology-qualifiers/" xmlns:bqmodel="http://biomodels.net/model-qualifiers/">
            <rdf:Description rdf:about="#cbb30b78-6e82-442f-be50-8e56686bac7c">
              <bqbiol:is>
                <rdf:Bag>
                  <rdf:li rdf:resource="http://identifiers.org/kegg.compound/C00109"/>
                </rdf:Bag>
              </bqbiol:is>
            </rdf:Description>
          </rdf:RDF>
        </annotation>
            </species>
      <species id="_2p4c2me_c" constant="false" charge="-4" initialAmount="NaN" hasOnlySubstanceUnits="true" name="2-phospho-4-(cytidine 5'-diphospho)-2-C-methyl-D-erythritol" metaid="_903b515e-67bc-4a48-aabe-ea59bda0aa44" boundaryCondition="false" sboTerm="SBO:0000247" substanceUnits="substance" compartment="c">
        <notes>
          <html:p>FORMULA: C14H22N3O17P3</html:p>
          <html:p>CHARGE: -4</html:p>
          
        </notes>
        <annotation>
          <rdf:RDF xmlns:rdf="http://www.w3.org/1999/02/22-rdf-syntax-ns#" xmlns:bqbiol="http://biomodels.net/biology-qualifiers/" xmlns:bqmodel="http://biomodels.net/model-qualifiers/">
            <rdf:Description rdf:about="#_903b515e-67bc-4a48-aabe-ea59bda0aa44">
              <bqbiol:is>
                <rdf:Bag>
                  <rdf:li rdf:resource="http://identifiers.org/kegg.compound/C11436"/>
                </rdf:Bag>
              </bqbiol:is>
            </rdf:Description>
          </rdf:RDF>
        </annotation>
            </species>
      <species id="_2pg_c" constant="false" charge="-3" initialAmount="NaN" hasOnlySubstanceUnits="true" name="D-Glycerate 2-phosphate" metaid="_4d97cbff-ea87-480a-a31e-14eea30a92a8" boundaryCondition="false" sboTerm="SBO:0000247" substanceUnits="substance" compartment="c">
        <notes>
          <html:p>FORMULA: C3H4O7P</html:p>
          <html:p>CHARGE: -3</html:p>
          
        </notes>
        <annotation>
          <rdf:RDF xmlns:rdf="http://www.w3.org/1999/02/22-rdf-syntax-ns#" xmlns:bqbiol="http://biomodels.net/biology-qualifiers/" xmlns:bqmodel="http://biomodels.net/model-qualifiers/">
            <rdf:Description rdf:about="#_4d97cbff-ea87-480a-a31e-14eea30a92a8">
              <bqbiol:is>
                <rdf:Bag>
                  <rdf:li rdf:resource="http://identifiers.org/kegg.compound/C00631"/>
                </rdf:Bag>
              </bqbiol:is>
            </rdf:Description>
          </rdf:RDF>
        </annotation>
            </species>
      <species id="_34hpp_c" constant="false" charge="-1" initialAmount="NaN" hasOnlySubstanceUnits="true" name="3-(4-Hydroxyphenyl)pyruvate" metaid="_31ca6cac-2e8d-4bd2-8d52-ba3c81a5848a" boundaryCondition="false" sboTerm="SBO:0000247" substanceUnits="substance" compartment="c">
        <notes>
          <html:p>FORMULA: C9H7O4</html:p>
          <html:p>CHARGE: -1</html:p>
          
        </notes>
        <annotation>
          <rdf:RDF xmlns:rdf="http://www.w3.org/1999/02/22-rdf-syntax-ns#" xmlns:bqbiol="http://biomodels.net/biology-qualifiers/" xmlns:bqmodel="http://biomodels.net/model-qualifiers/">
            <rdf:Description rdf:about="#_31ca6cac-2e8d-4bd2-8d52-ba3c81a5848a">
              <bqbiol:is>
                <rdf:Bag>
                  <rdf:li rdf:resource="http://identifiers.org/kegg.compound/C01179"/>
                </rdf:Bag>
              </bqbiol:is>
            </rdf:Description>
          </rdf:RDF>
        </annotation>
            </species>
      <species id="_3c2hmp_c" constant="false" charge="-2" initialAmount="NaN" hasOnlySubstanceUnits="true" name="3-Carboxy-2-hydroxy-4-methylpentanoate" metaid="a64493d5-5d91-4f83-bd32-1654331897d9" boundaryCondition="false" sboTerm="SBO:0000247" substanceUnits="substance" compartment="c">
        <notes>
          <html:p>FORMULA: C7H10O5</html:p>
          <html:p>CHARGE: -2</html:p>
          
        </notes>
        <annotation>
          <rdf:RDF xmlns:rdf="http://www.w3.org/1999/02/22-rdf-syntax-ns#" xmlns:bqbiol="http://biomodels.net/biology-qualifiers/" xmlns:bqmodel="http://biomodels.net/model-qualifiers/">
            <rdf:Description rdf:about="#a64493d5-5d91-4f83-bd32-1654331897d9">
              <bqbiol:is>
                <rdf:Bag>
                  <rdf:li rdf:resource="http://identifiers.org/kegg.compound/C04411"/>
                </rdf:Bag>
              </bqbiol:is>
            </rdf:Description>
          </rdf:RDF>
        </annotation>
            </species>
      <species id="_3c3hmp_c" constant="false" charge="-2" initialAmount="NaN" hasOnlySubstanceUnits="true" name="3-Carboxy-3-hydroxy-4-methylpentanoate" metaid="a8cca83e-b77d-45ed-9d2f-13e526a8cc34" boundaryCondition="false" sboTerm="SBO:0000247" substanceUnits="substance" compartment="c">
        <notes>
          <html:p>FORMULA: C7H10O5</html:p>
          <html:p>CHARGE: -2</html:p>
          
        </notes>
        <annotation>
          <rdf:RDF xmlns:rdf="http://www.w3.org/1999/02/22-rdf-syntax-ns#" xmlns:bqbiol="http://biomodels.net/biology-qualifiers/" xmlns:bqmodel="http://biomodels.net/model-qualifiers/">
            <rdf:Description rdf:about="#a8cca83e-b77d-45ed-9d2f-13e526a8cc34">
              <bqbiol:is>
                <rdf:Bag>
                  <rdf:li rdf:resource="http://identifiers.org/kegg.compound/C02504"/>
                </rdf:Bag>
              </bqbiol:is>
            </rdf:Description>
          </rdf:RDF>
        </annotation>
            </species>
      <species id="_3c4mop_c" constant="false" charge="-2" initialAmount="NaN" hasOnlySubstanceUnits="true" name="3-Carboxy-4-methyl-2-oxopentanoate" metaid="_799c488c-b73b-40d1-9c25-626b52de5fd5" boundaryCondition="false" sboTerm="SBO:0000247" substanceUnits="substance" compartment="c">
        <notes>
          <html:p>FORMULA: C7H8O5</html:p>
          <html:p>CHARGE: -2</html:p>
          
        </notes>
        <annotation>
          <rdf:RDF xmlns:rdf="http://www.w3.org/1999/02/22-rdf-syntax-ns#" xmlns:bqbiol="http://biomodels.net/biology-qualifiers/" xmlns:bqmodel="http://biomodels.net/model-qualifiers/">
            <rdf:Description rdf:about="#_799c488c-b73b-40d1-9c25-626b52de5fd5">
              <bqbiol:is>
                <rdf:Bag>
                  <rdf:li rdf:resource="http://identifiers.org/kegg.compound/C04236"/>
                </rdf:Bag>
              </bqbiol:is>
            </rdf:Description>
          </rdf:RDF>
        </annotation>
            </species>
      <species id="_3dhq_c" constant="false" charge="-1" initialAmount="NaN" hasOnlySubstanceUnits="true" name="3-Dehydroquinate" metaid="_416119a3-31e7-4a53-95e4-60bcc9cb3cd6" boundaryCondition="false" sboTerm="SBO:0000247" substanceUnits="substance" compartment="c">
        <notes>
          <html:p>FORMULA: C7H9O6</html:p>
          <html:p>CHARGE: -1</html:p>
          
        </notes>
        <annotation>
          <rdf:RDF xmlns:rdf="http://www.w3.org/1999/02/22-rdf-syntax-ns#" xmlns:bqbiol="http://biomodels.net/biology-qualifiers/" xmlns:bqmodel="http://biomodels.net/model-qualifiers/">
            <rdf:Description rdf:about="#_416119a3-31e7-4a53-95e4-60bcc9cb3cd6">
              <bqbiol:is>
                <rdf:Bag>
                  <rdf:li rdf:resource="http://identifiers.org/kegg.compound/C00944"/>
                </rdf:Bag>
              </bqbiol:is>
            </rdf:Description>
          </rdf:RDF>
        </annotation>
            </species>
      <species id="_3dhsk_c" constant="false" charge="-1" initialAmount="NaN" hasOnlySubstanceUnits="true" name="3-Dehydroshikimate" metaid="dff4e358-de46-4e15-b37e-9138cfdbe07a" boundaryCondition="false" sboTerm="SBO:0000247" substanceUnits="substance" compartment="c">
        <notes>
          <html:p>FORMULA: C7H7O5</html:p>
          <html:p>CHARGE: -1</html:p>
          
        </notes>
        <annotation>
          <rdf:RDF xmlns:rdf="http://www.w3.org/1999/02/22-rdf-syntax-ns#" xmlns:bqbiol="http://biomodels.net/biology-qualifiers/" xmlns:bqmodel="http://biomodels.net/model-qualifiers/">
            <rdf:Description rdf:about="#dff4e358-de46-4e15-b37e-9138cfdbe07a">
              <bqbiol:is>
                <rdf:Bag>
                  <rdf:li rdf:resource="http://identifiers.org/kegg.compound/C02637"/>
                </rdf:Bag>
              </bqbiol:is>
            </rdf:Description>
          </rdf:RDF>
        </annotation>
            </species>
      <species id="_3fe4s_c" constant="false" charge="0" initialAmount="NaN" hasOnlySubstanceUnits="true" name="[3Fe-4S] damaged iron-sulfur cluster" metaid="_0f7ba9f0-e780-4fe7-834f-3a573fb8195a" boundaryCondition="false" sboTerm="SBO:0000247" substanceUnits="substance" compartment="c">
        <notes>
          <html:p>FORMULA: S4Fe3</html:p>
          <html:p>CHARGE: 0</html:p>
          
        </notes>
        <annotation>
          <rdf:RDF xmlns:rdf="http://www.w3.org/1999/02/22-rdf-syntax-ns#" xmlns:bqbiol="http://biomodels.net/biology-qualifiers/" xmlns:bqmodel="http://biomodels.net/model-qualifiers/">
            <rdf:Description rdf:about="#_0f7ba9f0-e780-4fe7-834f-3a573fb8195a">
              <bqbiol:is>
                <rdf:Bag>
                  <rdf:li rdf:resource="http://identifiers.org/kegg.compound/"/>
                </rdf:Bag>
              </bqbiol:is>
            </rdf:Description>
          </rdf:RDF>
        </annotation>
            </species>
      <species id="_3haACP_c" constant="false" charge="-1" initialAmount="NaN" hasOnlySubstanceUnits="true" name="(3R)-3-Hydroxyacyl-[acyl-carrier protein]" metaid="_022275ce-8fd2-4c15-85fe-6c86e84795cd" boundaryCondition="false" sboTerm="SBO:0000247" substanceUnits="substance" compartment="c">
        <notes>
          <html:p>FORMULA: C15H27N2O9PRS</html:p>
          <html:p>CHARGE: -1</html:p>
          
        </notes>
        <annotation>
          <rdf:RDF xmlns:rdf="http://www.w3.org/1999/02/22-rdf-syntax-ns#" xmlns:bqbiol="http://biomodels.net/biology-qualifiers/" xmlns:bqmodel="http://biomodels.net/model-qualifiers/">
            <rdf:Description rdf:about="#_022275ce-8fd2-4c15-85fe-6c86e84795cd">
              <bqbiol:is>
                <rdf:Bag>
                  <rdf:li rdf:resource="http://identifiers.org/kegg.compound/C01271"/>
                </rdf:Bag>
              </bqbiol:is>
            </rdf:Description>
          </rdf:RDF>
        </annotation>
            </species>
      <species id="_3hbcoa_c" constant="false" charge="-4" initialAmount="NaN" hasOnlySubstanceUnits="true" name="(S)-3-Hydroxybutanoyl-CoA" metaid="b2892bc3-35af-4235-9851-f9140b76ab2a" boundaryCondition="false" sboTerm="SBO:0000247" substanceUnits="substance" compartment="c">
        <notes>
          <html:p>FORMULA: C25H38N7O18P3S</html:p>
          <html:p>CHARGE: -4</html:p>
          
        </notes>
        <annotation>
          <rdf:RDF xmlns:rdf="http://www.w3.org/1999/02/22-rdf-syntax-ns#" xmlns:bqbiol="http://biomodels.net/biology-qualifiers/" xmlns:bqmodel="http://biomodels.net/model-qualifiers/">
            <rdf:Description rdf:about="#b2892bc3-35af-4235-9851-f9140b76ab2a">
              <bqbiol:is>
                <rdf:Bag>
                  <rdf:li rdf:resource="http://identifiers.org/kegg.compound/C01144"/>
                </rdf:Bag>
              </bqbiol:is>
            </rdf:Description>
          </rdf:RDF>
        </annotation>
            </species>
      <species id="_3hcddec5eACP_c" constant="false" charge="-1" initialAmount="NaN" hasOnlySubstanceUnits="true" name="(R)-3-hydroxy-cis-dodec-5-enoyl-[acyl-carrier protein]" metaid="_21b8a49a-b0c5-497a-b20a-08067c252293" boundaryCondition="false" sboTerm="SBO:0000247" substanceUnits="substance" compartment="c">
        <notes>
          <html:p>FORMULA: C23H41N2O9PRS</html:p>
          <html:p>CHARGE: -1</html:p>
          
        </notes>
        <annotation>
          <rdf:RDF xmlns:rdf="http://www.w3.org/1999/02/22-rdf-syntax-ns#" xmlns:bqbiol="http://biomodels.net/biology-qualifiers/" xmlns:bqmodel="http://biomodels.net/model-qualifiers/">
            <rdf:Description rdf:about="#_21b8a49a-b0c5-497a-b20a-08067c252293">
              <bqbiol:is>
                <rdf:Bag>
                  <rdf:li rdf:resource="http://identifiers.org/kegg.compound/"/>
                </rdf:Bag>
              </bqbiol:is>
            </rdf:Description>
          </rdf:RDF>
        </annotation>
            </species>
      <species id="_3hcmrs7eACP_c" constant="false" charge="-1" initialAmount="NaN" hasOnlySubstanceUnits="true" name="(R)-3-hydroxy-cis-myristol-7-eoyl-[acyl-carrier protein]" metaid="_7b06d583-d8dd-467b-a90c-63b9327b2eb8" boundaryCondition="false" sboTerm="SBO:0000247" substanceUnits="substance" compartment="c">
        <notes>
          <html:p>FORMULA: C25H45N2O9PRS</html:p>
          <html:p>CHARGE: -1</html:p>
          
        </notes>
        <annotation>
          <rdf:RDF xmlns:rdf="http://www.w3.org/1999/02/22-rdf-syntax-ns#" xmlns:bqbiol="http://biomodels.net/biology-qualifiers/" xmlns:bqmodel="http://biomodels.net/model-qualifiers/">
            <rdf:Description rdf:about="#_7b06d583-d8dd-467b-a90c-63b9327b2eb8">
              <bqbiol:is>
                <rdf:Bag>
                  <rdf:li rdf:resource="http://identifiers.org/kegg.compound/"/>
                </rdf:Bag>
              </bqbiol:is>
            </rdf:Description>
          </rdf:RDF>
        </annotation>
            </species>
      <species id="_3hcpalm9eACP_c" constant="false" charge="-1" initialAmount="NaN" hasOnlySubstanceUnits="true" name="(R)-3-hydroxy-cis-palm-9-eoyl-[acyl-carrier protein]" metaid="fe74a4d7-fde0-4253-b86d-04249507d37b" boundaryCondition="false" sboTerm="SBO:0000247" substanceUnits="substance" compartment="c">
        <notes>
          <html:p>FORMULA: C27H49N2O9PRS</html:p>
          <html:p>CHARGE: -1</html:p>
          
        </notes>
        <annotation>
          <rdf:RDF xmlns:rdf="http://www.w3.org/1999/02/22-rdf-syntax-ns#" xmlns:bqbiol="http://biomodels.net/biology-qualifiers/" xmlns:bqmodel="http://biomodels.net/model-qualifiers/">
            <rdf:Description rdf:about="#fe74a4d7-fde0-4253-b86d-04249507d37b">
              <bqbiol:is>
                <rdf:Bag>
                  <rdf:li rdf:resource="http://identifiers.org/kegg.compound/"/>
                </rdf:Bag>
              </bqbiol:is>
            </rdf:Description>
          </rdf:RDF>
        </annotation>
            </species>
      <species id="_3hcvac11eACP_c" constant="false" charge="-1" initialAmount="NaN" hasOnlySubstanceUnits="true" name="(R)-3-hydroxy-cis-vacc-11-enoyl-[acyl-carrier protein]" metaid="e3361c85-4da8-42e5-94ef-fea8b5311226" boundaryCondition="false" sboTerm="SBO:0000247" substanceUnits="substance" compartment="c">
        <notes>
          <html:p>FORMULA: C29H53N2O9PRS</html:p>
          <html:p>CHARGE: -1</html:p>
          
        </notes>
        <annotation>
          <rdf:RDF xmlns:rdf="http://www.w3.org/1999/02/22-rdf-syntax-ns#" xmlns:bqbiol="http://biomodels.net/biology-qualifiers/" xmlns:bqmodel="http://biomodels.net/model-qualifiers/">
            <rdf:Description rdf:about="#e3361c85-4da8-42e5-94ef-fea8b5311226">
              <bqbiol:is>
                <rdf:Bag>
                  <rdf:li rdf:resource="http://identifiers.org/kegg.compound/"/>
                </rdf:Bag>
              </bqbiol:is>
            </rdf:Description>
          </rdf:RDF>
        </annotation>
            </species>
      <species id="_3hdcoa_c" constant="false" charge="-4" initialAmount="NaN" hasOnlySubstanceUnits="true" name="(S)-3-Hydroxydecanoyl-CoA" metaid="_5318901c-4e50-4bd4-9059-9e481ca6a185" boundaryCondition="false" sboTerm="SBO:0000247" substanceUnits="substance" compartment="c">
        <notes>
          <html:p>FORMULA: C31H50N7O18P3S</html:p>
          <html:p>CHARGE: -4</html:p>
          
        </notes>
        <annotation>
          <rdf:RDF xmlns:rdf="http://www.w3.org/1999/02/22-rdf-syntax-ns#" xmlns:bqbiol="http://biomodels.net/biology-qualifiers/" xmlns:bqmodel="http://biomodels.net/model-qualifiers/">
            <rdf:Description rdf:about="#_5318901c-4e50-4bd4-9059-9e481ca6a185">
              <bqbiol:is>
                <rdf:Bag>
                  <rdf:li rdf:resource="http://identifiers.org/kegg.compound/C05264"/>
                </rdf:Bag>
              </bqbiol:is>
            </rdf:Description>
          </rdf:RDF>
        </annotation>
            </species>
      <species id="_3hddcoa_c" constant="false" charge="-4" initialAmount="NaN" hasOnlySubstanceUnits="true" name="(S)-3-Hydroxydodecanoyl-CoA" metaid="_2f0518c0-f345-48cf-80ff-88d9884fffae" boundaryCondition="false" sboTerm="SBO:0000247" substanceUnits="substance" compartment="c">
        <notes>
          <html:p>FORMULA: C33H54N7O18P3S</html:p>
          <html:p>CHARGE: -4</html:p>
          
        </notes>
        <annotation>
          <rdf:RDF xmlns:rdf="http://www.w3.org/1999/02/22-rdf-syntax-ns#" xmlns:bqbiol="http://biomodels.net/biology-qualifiers/" xmlns:bqmodel="http://biomodels.net/model-qualifiers/">
            <rdf:Description rdf:about="#_2f0518c0-f345-48cf-80ff-88d9884fffae">
              <bqbiol:is>
                <rdf:Bag>
                  <rdf:li rdf:resource="http://identifiers.org/kegg.compound/C05262"/>
                </rdf:Bag>
              </bqbiol:is>
            </rdf:Description>
          </rdf:RDF>
        </annotation>
            </species>
      <species id="_3hddecACP_c" constant="false" charge="-1" initialAmount="NaN" hasOnlySubstanceUnits="true" name="(R)-3-Hydroxydodecanoyl-[acyl-carrier protein]" metaid="_3bb6c19e-1e5a-448e-9a59-509d13bd7e3c" boundaryCondition="false" sboTerm="SBO:0000247" substanceUnits="substance" compartment="c">
        <notes>
          <html:p>FORMULA: C23H43N2O9PRS</html:p>
          <html:p>CHARGE: -1</html:p>
          
        </notes>
        <annotation>
          <rdf:RDF xmlns:rdf="http://www.w3.org/1999/02/22-rdf-syntax-ns#" xmlns:bqbiol="http://biomodels.net/biology-qualifiers/" xmlns:bqmodel="http://biomodels.net/model-qualifiers/">
            <rdf:Description rdf:about="#_3bb6c19e-1e5a-448e-9a59-509d13bd7e3c">
              <bqbiol:is>
                <rdf:Bag>
                  <rdf:li rdf:resource="http://identifiers.org/kegg.compound/C05757"/>
                </rdf:Bag>
              </bqbiol:is>
            </rdf:Description>
          </rdf:RDF>
        </annotation>
            </species>
      <species id="_3hdecACP_c" constant="false" charge="-1" initialAmount="NaN" hasOnlySubstanceUnits="true" name="(R)-3-Hydroxydecanoyl-[acyl-carrier protein]" metaid="_7e854b6f-ae01-442f-b9cf-5624437d285c" boundaryCondition="false" sboTerm="SBO:0000247" substanceUnits="substance" compartment="c">
        <notes>
          <html:p>FORMULA: C21H39N2O9PRS</html:p>
          <html:p>CHARGE: -1</html:p>
          
        </notes>
        <annotation>
          <rdf:RDF xmlns:rdf="http://www.w3.org/1999/02/22-rdf-syntax-ns#" xmlns:bqbiol="http://biomodels.net/biology-qualifiers/" xmlns:bqmodel="http://biomodels.net/model-qualifiers/">
            <rdf:Description rdf:about="#_7e854b6f-ae01-442f-b9cf-5624437d285c">
              <bqbiol:is>
                <rdf:Bag>
                  <rdf:li rdf:resource="http://identifiers.org/kegg.compound/C04619"/>
                </rdf:Bag>
              </bqbiol:is>
            </rdf:Description>
          </rdf:RDF>
        </annotation>
            </species>
      <species id="_3hhcoa_c" constant="false" charge="-4" initialAmount="NaN" hasOnlySubstanceUnits="true" name="(S)-3-Hydroxyhexanoyl-CoA" metaid="_144cba2d-edc8-47bb-a69f-042eb06eff0a" boundaryCondition="false" sboTerm="SBO:0000247" substanceUnits="substance" compartment="c">
        <notes>
          <html:p>FORMULA: C27H42N7O18P3S</html:p>
          <html:p>CHARGE: -4</html:p>
          
        </notes>
        <annotation>
          <rdf:RDF xmlns:rdf="http://www.w3.org/1999/02/22-rdf-syntax-ns#" xmlns:bqbiol="http://biomodels.net/biology-qualifiers/" xmlns:bqmodel="http://biomodels.net/model-qualifiers/">
            <rdf:Description rdf:about="#_144cba2d-edc8-47bb-a69f-042eb06eff0a">
              <bqbiol:is>
                <rdf:Bag>
                  <rdf:li rdf:resource="http://identifiers.org/kegg.compound/C05268"/>
                </rdf:Bag>
              </bqbiol:is>
            </rdf:Description>
          </rdf:RDF>
        </annotation>
            </species>
      <species id="_3hhdcoa_c" constant="false" charge="-4" initialAmount="NaN" hasOnlySubstanceUnits="true" name="(S)-3-Hydroxyhexadecanoyl-CoA" metaid="c61d460a-eb45-4fc1-9f2d-ea33de382977" boundaryCondition="false" sboTerm="SBO:0000247" substanceUnits="substance" compartment="c">
        <notes>
          <html:p>FORMULA: C37H62N7O18P3S</html:p>
          <html:p>CHARGE: -4</html:p>
          
        </notes>
        <annotation>
          <rdf:RDF xmlns:rdf="http://www.w3.org/1999/02/22-rdf-syntax-ns#" xmlns:bqbiol="http://biomodels.net/biology-qualifiers/" xmlns:bqmodel="http://biomodels.net/model-qualifiers/">
            <rdf:Description rdf:about="#c61d460a-eb45-4fc1-9f2d-ea33de382977">
              <bqbiol:is>
                <rdf:Bag>
                  <rdf:li rdf:resource="http://identifiers.org/kegg.compound/C05258"/>
                </rdf:Bag>
              </bqbiol:is>
            </rdf:Description>
          </rdf:RDF>
        </annotation>
            </species>
      <species id="_3hhexACP_c" constant="false" charge="-1" initialAmount="NaN" hasOnlySubstanceUnits="true" name="(R)-3-Hydroxyhexanoyl-[acyl-carrier protein]" metaid="a501adea-56ef-4154-9a6c-9ef368e272b7" boundaryCondition="false" sboTerm="SBO:0000247" substanceUnits="substance" compartment="c">
        <notes>
          <html:p>FORMULA: C17H31N2O9PRS</html:p>
          <html:p>CHARGE: -1</html:p>
          
        </notes>
        <annotation>
          <rdf:RDF xmlns:rdf="http://www.w3.org/1999/02/22-rdf-syntax-ns#" xmlns:bqbiol="http://biomodels.net/biology-qualifiers/" xmlns:bqmodel="http://biomodels.net/model-qualifiers/">
            <rdf:Description rdf:about="#a501adea-56ef-4154-9a6c-9ef368e272b7">
              <bqbiol:is>
                <rdf:Bag>
                  <rdf:li rdf:resource="http://identifiers.org/kegg.compound/C05747"/>
                </rdf:Bag>
              </bqbiol:is>
            </rdf:Description>
          </rdf:RDF>
        </annotation>
            </species>
      <species id="_3hmrsACP_c" constant="false" charge="-1" initialAmount="NaN" hasOnlySubstanceUnits="true" name="(R)-3-Hydroxytetradecanoyl-[acyl-carrier protein]" metaid="fe48b319-14d5-41f0-becc-b26121ffb8fa" boundaryCondition="false" sboTerm="SBO:0000247" substanceUnits="substance" compartment="c">
        <notes>
          <html:p>FORMULA: C25H47N2O9PRS</html:p>
          <html:p>CHARGE: -1</html:p>
          
        </notes>
        <annotation>
          <rdf:RDF xmlns:rdf="http://www.w3.org/1999/02/22-rdf-syntax-ns#" xmlns:bqbiol="http://biomodels.net/biology-qualifiers/" xmlns:bqmodel="http://biomodels.net/model-qualifiers/">
            <rdf:Description rdf:about="#fe48b319-14d5-41f0-becc-b26121ffb8fa">
              <bqbiol:is>
                <rdf:Bag>
                  <rdf:li rdf:resource="http://identifiers.org/kegg.compound/C04688"/>
                </rdf:Bag>
              </bqbiol:is>
            </rdf:Description>
          </rdf:RDF>
        </annotation>
            </species>
      <species id="_3hocoa_c" constant="false" charge="-4" initialAmount="NaN" hasOnlySubstanceUnits="true" name="(S)-3-Hydroxyoctanoyl-CoA" metaid="b2ea71c7-a686-4994-b361-73ddfbe49deb" boundaryCondition="false" sboTerm="SBO:0000247" substanceUnits="substance" compartment="c">
        <notes>
          <html:p>FORMULA: C29H46N7O18P3S</html:p>
          <html:p>CHARGE: -4</html:p>
          
        </notes>
        <annotation>
          <rdf:RDF xmlns:rdf="http://www.w3.org/1999/02/22-rdf-syntax-ns#" xmlns:bqbiol="http://biomodels.net/biology-qualifiers/" xmlns:bqmodel="http://biomodels.net/model-qualifiers/">
            <rdf:Description rdf:about="#b2ea71c7-a686-4994-b361-73ddfbe49deb">
              <bqbiol:is>
                <rdf:Bag>
                  <rdf:li rdf:resource="http://identifiers.org/kegg.compound/C05266"/>
                </rdf:Bag>
              </bqbiol:is>
            </rdf:Description>
          </rdf:RDF>
        </annotation>
            </species>
      <species id="_3hoctACP_c" constant="false" charge="-1" initialAmount="NaN" hasOnlySubstanceUnits="true" name="(R)-3-Hydroxyoctanoyl-[acyl-carrier protein]" metaid="db7a3fd0-4d4e-43a4-8fa4-4149e9fdab51" boundaryCondition="false" sboTerm="SBO:0000247" substanceUnits="substance" compartment="c">
        <notes>
          <html:p>FORMULA: C19H35N2O9PRS</html:p>
          <html:p>CHARGE: -1</html:p>
          
        </notes>
        <annotation>
          <rdf:RDF xmlns:rdf="http://www.w3.org/1999/02/22-rdf-syntax-ns#" xmlns:bqbiol="http://biomodels.net/biology-qualifiers/" xmlns:bqmodel="http://biomodels.net/model-qualifiers/">
            <rdf:Description rdf:about="#db7a3fd0-4d4e-43a4-8fa4-4149e9fdab51">
              <bqbiol:is>
                <rdf:Bag>
                  <rdf:li rdf:resource="http://identifiers.org/kegg.compound/C04620"/>
                </rdf:Bag>
              </bqbiol:is>
            </rdf:Description>
          </rdf:RDF>
        </annotation>
            </species>
      <species id="_3hoctaACP_c" constant="false" charge="-1" initialAmount="NaN" hasOnlySubstanceUnits="true" name="(R)-3-Hydroxyoctadecanoyl-[acyl-carrier protein]" metaid="fd24d975-2d32-49fb-b9c3-39d5de0febdd" boundaryCondition="false" sboTerm="SBO:0000247" substanceUnits="substance" compartment="c">
        <notes>
          <html:p>FORMULA: C29H55N2O9PRS</html:p>
          <html:p>CHARGE: -1</html:p>
          
        </notes>
        <annotation>
          <rdf:RDF xmlns:rdf="http://www.w3.org/1999/02/22-rdf-syntax-ns#" xmlns:bqbiol="http://biomodels.net/biology-qualifiers/" xmlns:bqmodel="http://biomodels.net/model-qualifiers/">
            <rdf:Description rdf:about="#fd24d975-2d32-49fb-b9c3-39d5de0febdd">
              <bqbiol:is>
                <rdf:Bag>
                  <rdf:li rdf:resource="http://identifiers.org/kegg.compound/C16220"/>
                </rdf:Bag>
              </bqbiol:is>
            </rdf:Description>
          </rdf:RDF>
        </annotation>
            </species>
      <species id="_3hodcoa_c" constant="false" charge="-4" initialAmount="NaN" hasOnlySubstanceUnits="true" name="(S)-3-Hydroxyoctadecanoyl-CoA" metaid="fb249b60-14de-448b-ae12-a2b6ff46d2d7" boundaryCondition="false" sboTerm="SBO:0000247" substanceUnits="substance" compartment="c">
        <notes>
          <html:p>FORMULA: C39H66N7O18P3S</html:p>
          <html:p>CHARGE: -4</html:p>
          
        </notes>
        <annotation>
          <rdf:RDF xmlns:rdf="http://www.w3.org/1999/02/22-rdf-syntax-ns#" xmlns:bqbiol="http://biomodels.net/biology-qualifiers/" xmlns:bqmodel="http://biomodels.net/model-qualifiers/">
            <rdf:Description rdf:about="#fb249b60-14de-448b-ae12-a2b6ff46d2d7">
              <bqbiol:is>
                <rdf:Bag>
                  <rdf:li rdf:resource="http://identifiers.org/kegg.compound/C16217"/>
                </rdf:Bag>
              </bqbiol:is>
            </rdf:Description>
          </rdf:RDF>
        </annotation>
            </species>
      <species id="_3hpalmACP_c" constant="false" charge="-1" initialAmount="NaN" hasOnlySubstanceUnits="true" name="R-3-hydroxypalmitoyl-[acyl-carrier protein]" metaid="_24fdbd6c-5a59-4354-b319-6981e01dd197" boundaryCondition="false" sboTerm="SBO:0000247" substanceUnits="substance" compartment="c">
        <notes>
          <html:p>FORMULA: C27H51N2O9PRS</html:p>
          <html:p>CHARGE: -1</html:p>
          
        </notes>
        <annotation>
          <rdf:RDF xmlns:rdf="http://www.w3.org/1999/02/22-rdf-syntax-ns#" xmlns:bqbiol="http://biomodels.net/biology-qualifiers/" xmlns:bqmodel="http://biomodels.net/model-qualifiers/">
            <rdf:Description rdf:about="#_24fdbd6c-5a59-4354-b319-6981e01dd197">
              <bqbiol:is>
                <rdf:Bag>
                  <rdf:li rdf:resource="http://identifiers.org/kegg.compound/C04633"/>
                </rdf:Bag>
              </bqbiol:is>
            </rdf:Description>
          </rdf:RDF>
        </annotation>
            </species>
      <species id="_3hpimcoa_c" constant="false" charge="0" initialAmount="NaN" hasOnlySubstanceUnits="true" name="3-Hydroxypimelyl-CoA" metaid="_60df1d5e-8bc0-4be2-9580-6a7bc12b3feb" boundaryCondition="false" sboTerm="SBO:0000247" substanceUnits="substance" compartment="c">
        <notes>
          <html:p>FORMULA: C28H46N7O20P3S</html:p>
          <html:p>CHARGE: 0</html:p>
          
        </notes>
        <annotation>
          <rdf:RDF xmlns:rdf="http://www.w3.org/1999/02/22-rdf-syntax-ns#" xmlns:bqbiol="http://biomodels.net/biology-qualifiers/" xmlns:bqmodel="http://biomodels.net/model-qualifiers/">
            <rdf:Description rdf:about="#_60df1d5e-8bc0-4be2-9580-6a7bc12b3feb">
              <bqbiol:is>
                <rdf:Bag>
                  <rdf:li rdf:resource="http://identifiers.org/kegg.compound/C06714"/>
                </rdf:Bag>
              </bqbiol:is>
            </rdf:Description>
          </rdf:RDF>
        </annotation>
            </species>
      <species id="_3hppnl_c" constant="false" charge="0" initialAmount="NaN" hasOnlySubstanceUnits="true" name="3-Hydroxypropanal" metaid="fff6d7f9-2cd6-4ee1-bd47-387df73648c9" boundaryCondition="false" sboTerm="SBO:0000247" substanceUnits="substance" compartment="c">
        <notes>
          <html:p>FORMULA: C3H6O2</html:p>
          <html:p>CHARGE: 0</html:p>
          
        </notes>
        <annotation>
          <rdf:RDF xmlns:rdf="http://www.w3.org/1999/02/22-rdf-syntax-ns#" xmlns:bqbiol="http://biomodels.net/biology-qualifiers/" xmlns:bqmodel="http://biomodels.net/model-qualifiers/">
            <rdf:Description rdf:about="#fff6d7f9-2cd6-4ee1-bd47-387df73648c9">
              <bqbiol:is>
                <rdf:Bag>
                  <rdf:li rdf:resource="http://identifiers.org/kegg.compound/C00969"/>
                </rdf:Bag>
              </bqbiol:is>
            </rdf:Description>
          </rdf:RDF>
        </annotation>
            </species>
      <species id="_3hptcoa_c" constant="false" charge="-4" initialAmount="NaN" hasOnlySubstanceUnits="true" name="3-Hydroxypentoyl-CoA" metaid="_98e5723f-7c23-4e78-b38a-4e1e5ebeb339" boundaryCondition="false" sboTerm="SBO:0000247" substanceUnits="substance" compartment="c">
        <notes>
          <html:p>FORMULA: C26H40N7O18P3S</html:p>
          <html:p>CHARGE: -4</html:p>
          
        </notes>
        <annotation>
          <rdf:RDF xmlns:rdf="http://www.w3.org/1999/02/22-rdf-syntax-ns#" xmlns:bqbiol="http://biomodels.net/biology-qualifiers/" xmlns:bqmodel="http://biomodels.net/model-qualifiers/">
            <rdf:Description rdf:about="#_98e5723f-7c23-4e78-b38a-4e1e5ebeb339">
              <bqbiol:is>
                <rdf:Bag>
                  <rdf:li rdf:resource="http://identifiers.org/kegg.compound/"/>
                </rdf:Bag>
              </bqbiol:is>
            </rdf:Description>
          </rdf:RDF>
        </annotation>
            </species>
      <species id="_3htdcoa_c" constant="false" charge="-4" initialAmount="NaN" hasOnlySubstanceUnits="true" name="(S)-3-Hydroxytetradecanoyl-CoA" metaid="_41125131-65f8-4540-99c7-2e7bd567dbf1" boundaryCondition="false" sboTerm="SBO:0000247" substanceUnits="substance" compartment="c">
        <notes>
          <html:p>FORMULA: C35H58N7O18P3S</html:p>
          <html:p>CHARGE: -4</html:p>
          
        </notes>
        <annotation>
          <rdf:RDF xmlns:rdf="http://www.w3.org/1999/02/22-rdf-syntax-ns#" xmlns:bqbiol="http://biomodels.net/biology-qualifiers/" xmlns:bqmodel="http://biomodels.net/model-qualifiers/">
            <rdf:Description rdf:about="#_41125131-65f8-4540-99c7-2e7bd567dbf1">
              <bqbiol:is>
                <rdf:Bag>
                  <rdf:li rdf:resource="http://identifiers.org/kegg.compound/C05260"/>
                </rdf:Bag>
              </bqbiol:is>
            </rdf:Description>
          </rdf:RDF>
        </annotation>
            </species>
      <species id="_3ig3p_c" constant="false" charge="-2" initialAmount="NaN" hasOnlySubstanceUnits="true" name="C'-(3-Indolyl)-glycerol 3-phosphate" metaid="_30e9ada9-dd38-49d8-8c85-15fc0e40450c" boundaryCondition="false" sboTerm="SBO:0000247" substanceUnits="substance" compartment="c">
        <notes>
          <html:p>FORMULA: C11H12NO6P</html:p>
          <html:p>CHARGE: -2</html:p>
          
        </notes>
        <annotation>
          <rdf:RDF xmlns:rdf="http://www.w3.org/1999/02/22-rdf-syntax-ns#" xmlns:bqbiol="http://biomodels.net/biology-qualifiers/" xmlns:bqmodel="http://biomodels.net/model-qualifiers/">
            <rdf:Description rdf:about="#_30e9ada9-dd38-49d8-8c85-15fc0e40450c">
              <bqbiol:is>
                <rdf:Bag>
                  <rdf:li rdf:resource="http://identifiers.org/kegg.compound/C03506"/>
                </rdf:Bag>
              </bqbiol:is>
            </rdf:Description>
          </rdf:RDF>
        </annotation>
            </species>
      <species id="_3mb_c" constant="false" charge="-1" initialAmount="NaN" hasOnlySubstanceUnits="true" name="3-Methylbutanoic acid" metaid="cbda0c99-711b-48bb-a4be-91328f6d4ed3" boundaryCondition="false" sboTerm="SBO:0000247" substanceUnits="substance" compartment="c">
        <notes>
          <html:p>FORMULA: C5H9O2</html:p>
          <html:p>CHARGE: -1</html:p>
          
        </notes>
        <annotation>
          <rdf:RDF xmlns:rdf="http://www.w3.org/1999/02/22-rdf-syntax-ns#" xmlns:bqbiol="http://biomodels.net/biology-qualifiers/" xmlns:bqmodel="http://biomodels.net/model-qualifiers/">
            <rdf:Description rdf:about="#cbda0c99-711b-48bb-a4be-91328f6d4ed3">
              <bqbiol:is>
                <rdf:Bag>
                  <rdf:li rdf:resource="http://identifiers.org/kegg.compound/C08262"/>
                </rdf:Bag>
              </bqbiol:is>
            </rdf:Description>
          </rdf:RDF>
        </annotation>
            </species>
      <species id="_3mb2coa_c" constant="false" charge="-4" initialAmount="NaN" hasOnlySubstanceUnits="true" name="3-Methylbut-2-enoyl-CoA" metaid="_4623db55-e1c1-48e2-929b-324a98e5b762" boundaryCondition="false" sboTerm="SBO:0000247" substanceUnits="substance" compartment="c">
        <notes>
          <html:p>FORMULA: C26H38N7O17P3S</html:p>
          <html:p>CHARGE: -4</html:p>
          
        </notes>
        <annotation>
          <rdf:RDF xmlns:rdf="http://www.w3.org/1999/02/22-rdf-syntax-ns#" xmlns:bqbiol="http://biomodels.net/biology-qualifiers/" xmlns:bqmodel="http://biomodels.net/model-qualifiers/">
            <rdf:Description rdf:about="#_4623db55-e1c1-48e2-929b-324a98e5b762">
              <bqbiol:is>
                <rdf:Bag>
                  <rdf:li rdf:resource="http://identifiers.org/kegg.compound/C03069"/>
                </rdf:Bag>
              </bqbiol:is>
            </rdf:Description>
          </rdf:RDF>
        </annotation>
            </species>
      <species id="_3mgcoa_c" constant="false" charge="-5" initialAmount="NaN" hasOnlySubstanceUnits="true" name="3-Methylglutaconyl-CoA" metaid="d2110661-0b42-428e-ad9a-2ba3d3d223db" boundaryCondition="false" sboTerm="SBO:0000247" substanceUnits="substance" compartment="c">
        <notes>
          <html:p>FORMULA: C27H37N7O19P3S</html:p>
          <html:p>CHARGE: -5</html:p>
          
        </notes>
        <annotation>
          <rdf:RDF xmlns:rdf="http://www.w3.org/1999/02/22-rdf-syntax-ns#" xmlns:bqbiol="http://biomodels.net/biology-qualifiers/" xmlns:bqmodel="http://biomodels.net/model-qualifiers/">
            <rdf:Description rdf:about="#d2110661-0b42-428e-ad9a-2ba3d3d223db">
              <bqbiol:is>
                <rdf:Bag>
                  <rdf:li rdf:resource="http://identifiers.org/kegg.compound/C03231"/>
                </rdf:Bag>
              </bqbiol:is>
            </rdf:Description>
          </rdf:RDF>
        </annotation>
            </species>
      <species id="_3mob_c" constant="false" charge="-1" initialAmount="NaN" hasOnlySubstanceUnits="true" name="3-Methyl-2-oxobutanoate" metaid="d8c4b73f-6b01-414d-af94-32afa488c446" boundaryCondition="false" sboTerm="SBO:0000247" substanceUnits="substance" compartment="c">
        <notes>
          <html:p>FORMULA: C5H7O3</html:p>
          <html:p>CHARGE: -1</html:p>
          
        </notes>
        <annotation>
          <rdf:RDF xmlns:rdf="http://www.w3.org/1999/02/22-rdf-syntax-ns#" xmlns:bqbiol="http://biomodels.net/biology-qualifiers/" xmlns:bqmodel="http://biomodels.net/model-qualifiers/">
            <rdf:Description rdf:about="#d8c4b73f-6b01-414d-af94-32afa488c446">
              <bqbiol:is>
                <rdf:Bag>
                  <rdf:li rdf:resource="http://identifiers.org/kegg.compound/C00141"/>
                </rdf:Bag>
              </bqbiol:is>
            </rdf:Description>
          </rdf:RDF>
        </annotation>
            </species>
      <species id="_3mop_c" constant="false" charge="-1" initialAmount="NaN" hasOnlySubstanceUnits="true" name="(S)-3-Methyl-2-oxopentanoate" metaid="_345fbb7c-bf31-4bda-b835-d27899a0bee3" boundaryCondition="false" sboTerm="SBO:0000247" substanceUnits="substance" compartment="c">
        <notes>
          <html:p>FORMULA: C6H9O3</html:p>
          <html:p>CHARGE: -1</html:p>
          
        </notes>
        <annotation>
          <rdf:RDF xmlns:rdf="http://www.w3.org/1999/02/22-rdf-syntax-ns#" xmlns:bqbiol="http://biomodels.net/biology-qualifiers/" xmlns:bqmodel="http://biomodels.net/model-qualifiers/">
            <rdf:Description rdf:about="#_345fbb7c-bf31-4bda-b835-d27899a0bee3">
              <bqbiol:is>
                <rdf:Bag>
                  <rdf:li rdf:resource="http://identifiers.org/kegg.compound/C00671"/>
                </rdf:Bag>
              </bqbiol:is>
            </rdf:Description>
          </rdf:RDF>
        </annotation>
            </species>
      <species id="_3ocddec5eACP_c" constant="false" charge="-1" initialAmount="NaN" hasOnlySubstanceUnits="true" name="3-oxo-cis-dodec-5-enoyl-[acyl-carrier protein]" metaid="_24ef207f-3dec-4b8f-ab1c-a82824b350cd" boundaryCondition="false" sboTerm="SBO:0000247" substanceUnits="substance" compartment="c">
        <notes>
          <html:p>FORMULA: C23H39N2O9PRS</html:p>
          <html:p>CHARGE: -1</html:p>
          
        </notes>
        <annotation>
          <rdf:RDF xmlns:rdf="http://www.w3.org/1999/02/22-rdf-syntax-ns#" xmlns:bqbiol="http://biomodels.net/biology-qualifiers/" xmlns:bqmodel="http://biomodels.net/model-qualifiers/">
            <rdf:Description rdf:about="#_24ef207f-3dec-4b8f-ab1c-a82824b350cd">
              <bqbiol:is>
                <rdf:Bag>
                  <rdf:li rdf:resource="http://identifiers.org/kegg.compound/"/>
                </rdf:Bag>
              </bqbiol:is>
            </rdf:Description>
          </rdf:RDF>
        </annotation>
            </species>
      <species id="_3ocmrs7eACP_c" constant="false" charge="-1" initialAmount="NaN" hasOnlySubstanceUnits="true" name="3-oxo-cis-myristol-7-eoyl-[acyl-carrier protein]" metaid="_739550cc-b333-4232-8d5f-d7674b09e096" boundaryCondition="false" sboTerm="SBO:0000247" substanceUnits="substance" compartment="c">
        <notes>
          <html:p>FORMULA: C25H43N2O9PRS</html:p>
          <html:p>CHARGE: -1</html:p>
          
        </notes>
        <annotation>
          <rdf:RDF xmlns:rdf="http://www.w3.org/1999/02/22-rdf-syntax-ns#" xmlns:bqbiol="http://biomodels.net/biology-qualifiers/" xmlns:bqmodel="http://biomodels.net/model-qualifiers/">
            <rdf:Description rdf:about="#_739550cc-b333-4232-8d5f-d7674b09e096">
              <bqbiol:is>
                <rdf:Bag>
                  <rdf:li rdf:resource="http://identifiers.org/kegg.compound/"/>
                </rdf:Bag>
              </bqbiol:is>
            </rdf:Description>
          </rdf:RDF>
        </annotation>
            </species>
      <species id="_3ocpalm9eACP_c" constant="false" charge="-1" initialAmount="NaN" hasOnlySubstanceUnits="true" name="3-oxo-cis-palm-9-eoyl-[acyl-carrier protein]" metaid="_51b53b55-cf0a-45fc-8b12-9e0ee9888df4" boundaryCondition="false" sboTerm="SBO:0000247" substanceUnits="substance" compartment="c">
        <notes>
          <html:p>FORMULA: C27H47N2O9PRS</html:p>
          <html:p>CHARGE: -1</html:p>
          
        </notes>
        <annotation>
          <rdf:RDF xmlns:rdf="http://www.w3.org/1999/02/22-rdf-syntax-ns#" xmlns:bqbiol="http://biomodels.net/biology-qualifiers/" xmlns:bqmodel="http://biomodels.net/model-qualifiers/">
            <rdf:Description rdf:about="#_51b53b55-cf0a-45fc-8b12-9e0ee9888df4">
              <bqbiol:is>
                <rdf:Bag>
                  <rdf:li rdf:resource="http://identifiers.org/kegg.compound/"/>
                </rdf:Bag>
              </bqbiol:is>
            </rdf:Description>
          </rdf:RDF>
        </annotation>
            </species>
      <species id="_3ocvac11eACP_c" constant="false" charge="-1" initialAmount="NaN" hasOnlySubstanceUnits="true" name="3-oxo-cis-vacc-11-enoyl-[acyl-carrier protein]" metaid="_9a780360-f6c0-4338-ac1e-bdac4ffd4c21" boundaryCondition="false" sboTerm="SBO:0000247" substanceUnits="substance" compartment="c">
        <notes>
          <html:p>FORMULA: C29H51N2O9PRS</html:p>
          <html:p>CHARGE: -1</html:p>
          
        </notes>
        <annotation>
          <rdf:RDF xmlns:rdf="http://www.w3.org/1999/02/22-rdf-syntax-ns#" xmlns:bqbiol="http://biomodels.net/biology-qualifiers/" xmlns:bqmodel="http://biomodels.net/model-qualifiers/">
            <rdf:Description rdf:about="#_9a780360-f6c0-4338-ac1e-bdac4ffd4c21">
              <bqbiol:is>
                <rdf:Bag>
                  <rdf:li rdf:resource="http://identifiers.org/kegg.compound/"/>
                </rdf:Bag>
              </bqbiol:is>
            </rdf:Description>
          </rdf:RDF>
        </annotation>
            </species>
      <species id="_3odcoa_c" constant="false" charge="-4" initialAmount="NaN" hasOnlySubstanceUnits="true" name="3-Oxodecanoyl-CoA" metaid="_1cc59ff2-34da-467a-be11-0c1e287646b9" boundaryCondition="false" sboTerm="SBO:0000247" substanceUnits="substance" compartment="c">
        <notes>
          <html:p>FORMULA: C31H48N7O18P3S</html:p>
          <html:p>CHARGE: -4</html:p>
          
        </notes>
        <annotation>
          <rdf:RDF xmlns:rdf="http://www.w3.org/1999/02/22-rdf-syntax-ns#" xmlns:bqbiol="http://biomodels.net/biology-qualifiers/" xmlns:bqmodel="http://biomodels.net/model-qualifiers/">
            <rdf:Description rdf:about="#_1cc59ff2-34da-467a-be11-0c1e287646b9">
              <bqbiol:is>
                <rdf:Bag>
                  <rdf:li rdf:resource="http://identifiers.org/kegg.compound/C05265"/>
                </rdf:Bag>
              </bqbiol:is>
            </rdf:Description>
          </rdf:RDF>
        </annotation>
            </species>
      <species id="_3oddcoa_c" constant="false" charge="-4" initialAmount="NaN" hasOnlySubstanceUnits="true" name="3-Oxododecanoyl-CoA" metaid="_72f19c0d-85ce-42a8-a683-550058d72fec" boundaryCondition="false" sboTerm="SBO:0000247" substanceUnits="substance" compartment="c">
        <notes>
          <html:p>FORMULA: C33H52N7O18P3S</html:p>
          <html:p>CHARGE: -4</html:p>
          
        </notes>
        <annotation>
          <rdf:RDF xmlns:rdf="http://www.w3.org/1999/02/22-rdf-syntax-ns#" xmlns:bqbiol="http://biomodels.net/biology-qualifiers/" xmlns:bqmodel="http://biomodels.net/model-qualifiers/">
            <rdf:Description rdf:about="#_72f19c0d-85ce-42a8-a683-550058d72fec">
              <bqbiol:is>
                <rdf:Bag>
                  <rdf:li rdf:resource="http://identifiers.org/kegg.compound/C05263"/>
                </rdf:Bag>
              </bqbiol:is>
            </rdf:Description>
          </rdf:RDF>
        </annotation>
            </species>
      <species id="_3oddecACP_c" constant="false" charge="-1" initialAmount="NaN" hasOnlySubstanceUnits="true" name="3-Oxododecanoyl-[acyl-carrier protein]" metaid="aa51384c-b7b7-4b58-80fd-ca01957a3ae6" boundaryCondition="false" sboTerm="SBO:0000247" substanceUnits="substance" compartment="c">
        <notes>
          <html:p>FORMULA: C23H41N2O9PRS</html:p>
          <html:p>CHARGE: -1</html:p>
          
        </notes>
        <annotation>
          <rdf:RDF xmlns:rdf="http://www.w3.org/1999/02/22-rdf-syntax-ns#" xmlns:bqbiol="http://biomodels.net/biology-qualifiers/" xmlns:bqmodel="http://biomodels.net/model-qualifiers/">
            <rdf:Description rdf:about="#aa51384c-b7b7-4b58-80fd-ca01957a3ae6">
              <bqbiol:is>
                <rdf:Bag>
                  <rdf:li rdf:resource="http://identifiers.org/kegg.compound/C05756"/>
                </rdf:Bag>
              </bqbiol:is>
            </rdf:Description>
          </rdf:RDF>
        </annotation>
            </species>
      <species id="_3odecACP_c" constant="false" charge="-1" initialAmount="NaN" hasOnlySubstanceUnits="true" name="3-Oxodecanoyl-[acyl-carrier protein]" metaid="_544a7470-642e-4d04-9404-ddc8710dd1cd" boundaryCondition="false" sboTerm="SBO:0000247" substanceUnits="substance" compartment="c">
        <notes>
          <html:p>FORMULA: C21H37N2O9PRS</html:p>
          <html:p>CHARGE: -1</html:p>
          
        </notes>
        <annotation>
          <rdf:RDF xmlns:rdf="http://www.w3.org/1999/02/22-rdf-syntax-ns#" xmlns:bqbiol="http://biomodels.net/biology-qualifiers/" xmlns:bqmodel="http://biomodels.net/model-qualifiers/">
            <rdf:Description rdf:about="#_544a7470-642e-4d04-9404-ddc8710dd1cd">
              <bqbiol:is>
                <rdf:Bag>
                  <rdf:li rdf:resource="http://identifiers.org/kegg.compound/C05753"/>
                </rdf:Bag>
              </bqbiol:is>
            </rdf:Description>
          </rdf:RDF>
        </annotation>
            </species>
      <species id="_3ohcoa_c" constant="false" charge="-4" initialAmount="NaN" hasOnlySubstanceUnits="true" name="3-Oxohexanoyl-CoA" metaid="_086a6342-4dc6-4c54-a4fa-0f3b3fbec525" boundaryCondition="false" sboTerm="SBO:0000247" substanceUnits="substance" compartment="c">
        <notes>
          <html:p>FORMULA: C27H40N7O18P3S</html:p>
          <html:p>CHARGE: -4</html:p>
          
        </notes>
        <annotation>
          <rdf:RDF xmlns:rdf="http://www.w3.org/1999/02/22-rdf-syntax-ns#" xmlns:bqbiol="http://biomodels.net/biology-qualifiers/" xmlns:bqmodel="http://biomodels.net/model-qualifiers/">
            <rdf:Description rdf:about="#_086a6342-4dc6-4c54-a4fa-0f3b3fbec525">
              <bqbiol:is>
                <rdf:Bag>
                  <rdf:li rdf:resource="http://identifiers.org/kegg.compound/C05269"/>
                </rdf:Bag>
              </bqbiol:is>
            </rdf:Description>
          </rdf:RDF>
        </annotation>
            </species>
      <species id="_3ohdcoa_c" constant="false" charge="-4" initialAmount="NaN" hasOnlySubstanceUnits="true" name="3-Oxohexadecanoyl-CoA" metaid="b0d2dae4-736e-408e-86f4-7b4c26aa643e" boundaryCondition="false" sboTerm="SBO:0000247" substanceUnits="substance" compartment="c">
        <notes>
          <html:p>FORMULA: C37H60N7O18P3S</html:p>
          <html:p>CHARGE: -4</html:p>
          
        </notes>
        <annotation>
          <rdf:RDF xmlns:rdf="http://www.w3.org/1999/02/22-rdf-syntax-ns#" xmlns:bqbiol="http://biomodels.net/biology-qualifiers/" xmlns:bqmodel="http://biomodels.net/model-qualifiers/">
            <rdf:Description rdf:about="#b0d2dae4-736e-408e-86f4-7b4c26aa643e">
              <bqbiol:is>
                <rdf:Bag>
                  <rdf:li rdf:resource="http://identifiers.org/kegg.compound/C05259"/>
                </rdf:Bag>
              </bqbiol:is>
            </rdf:Description>
          </rdf:RDF>
        </annotation>
            </species>
      <species id="_3ohexACP_c" constant="false" charge="-1" initialAmount="NaN" hasOnlySubstanceUnits="true" name="3-Oxohexanoyl-[acyl-carrier protein]" metaid="_38299e2b-9e8f-4594-9ebc-578028573836" boundaryCondition="false" sboTerm="SBO:0000247" substanceUnits="substance" compartment="c">
        <notes>
          <html:p>FORMULA: C17H29N2O9PRS</html:p>
          <html:p>CHARGE: -1</html:p>
          
        </notes>
        <annotation>
          <rdf:RDF xmlns:rdf="http://www.w3.org/1999/02/22-rdf-syntax-ns#" xmlns:bqbiol="http://biomodels.net/biology-qualifiers/" xmlns:bqmodel="http://biomodels.net/model-qualifiers/">
            <rdf:Description rdf:about="#_38299e2b-9e8f-4594-9ebc-578028573836">
              <bqbiol:is>
                <rdf:Bag>
                  <rdf:li rdf:resource="http://identifiers.org/kegg.compound/C05746"/>
                </rdf:Bag>
              </bqbiol:is>
            </rdf:Description>
          </rdf:RDF>
        </annotation>
            </species>
      <species id="_3omrsACP_c" constant="false" charge="-1" initialAmount="NaN" hasOnlySubstanceUnits="true" name="3-Oxotetradecanoyl-[acyl-carrier protein]" metaid="_182f959f-0f81-47d7-b1a3-96b048f16f49" boundaryCondition="false" sboTerm="SBO:0000247" substanceUnits="substance" compartment="c">
        <notes>
          <html:p>FORMULA: C25H45N2O9PRS</html:p>
          <html:p>CHARGE: -1</html:p>
          
        </notes>
        <annotation>
          <rdf:RDF xmlns:rdf="http://www.w3.org/1999/02/22-rdf-syntax-ns#" xmlns:bqbiol="http://biomodels.net/biology-qualifiers/" xmlns:bqmodel="http://biomodels.net/model-qualifiers/">
            <rdf:Description rdf:about="#_182f959f-0f81-47d7-b1a3-96b048f16f49">
              <bqbiol:is>
                <rdf:Bag>
                  <rdf:li rdf:resource="http://identifiers.org/kegg.compound/C05759"/>
                </rdf:Bag>
              </bqbiol:is>
            </rdf:Description>
          </rdf:RDF>
        </annotation>
            </species>
      <species id="_3oocoa_c" constant="false" charge="-4" initialAmount="NaN" hasOnlySubstanceUnits="true" name="3-Oxooctanoyl-CoA" metaid="c751f36b-43d9-4c3a-92a4-878e6387bf31" boundaryCondition="false" sboTerm="SBO:0000247" substanceUnits="substance" compartment="c">
        <notes>
          <html:p>FORMULA: C29H44N7O18P3S</html:p>
          <html:p>CHARGE: -4</html:p>
          
        </notes>
        <annotation>
          <rdf:RDF xmlns:rdf="http://www.w3.org/1999/02/22-rdf-syntax-ns#" xmlns:bqbiol="http://biomodels.net/biology-qualifiers/" xmlns:bqmodel="http://biomodels.net/model-qualifiers/">
            <rdf:Description rdf:about="#c751f36b-43d9-4c3a-92a4-878e6387bf31">
              <bqbiol:is>
                <rdf:Bag>
                  <rdf:li rdf:resource="http://identifiers.org/kegg.compound/C05267"/>
                </rdf:Bag>
              </bqbiol:is>
            </rdf:Description>
          </rdf:RDF>
        </annotation>
            </species>
      <species id="_3ooctACP_c" constant="false" charge="-1" initialAmount="NaN" hasOnlySubstanceUnits="true" name="3-Oxooctanoyl-[acyl-carrier protein]" metaid="_80811598-d5ab-4044-b7a0-172354bd4bb2" boundaryCondition="false" sboTerm="SBO:0000247" substanceUnits="substance" compartment="c">
        <notes>
          <html:p>FORMULA: C19H33N2O9PRS</html:p>
          <html:p>CHARGE: -1</html:p>
          
        </notes>
        <annotation>
          <rdf:RDF xmlns:rdf="http://www.w3.org/1999/02/22-rdf-syntax-ns#" xmlns:bqbiol="http://biomodels.net/biology-qualifiers/" xmlns:bqmodel="http://biomodels.net/model-qualifiers/">
            <rdf:Description rdf:about="#_80811598-d5ab-4044-b7a0-172354bd4bb2">
              <bqbiol:is>
                <rdf:Bag>
                  <rdf:li rdf:resource="http://identifiers.org/kegg.compound/C05750"/>
                </rdf:Bag>
              </bqbiol:is>
            </rdf:Description>
          </rdf:RDF>
        </annotation>
            </species>
      <species id="_3ooctdACP_c" constant="false" charge="-1" initialAmount="NaN" hasOnlySubstanceUnits="true" name="3-Oxooctadecanoyl-[acyl-carrier protein]" metaid="_6e85bfcb-c3b0-4c1e-bb59-1e6446023ac9" boundaryCondition="false" sboTerm="SBO:0000247" substanceUnits="substance" compartment="c">
        <notes>
          <html:p>FORMULA: C29H53N2O9PRS</html:p>
          <html:p>CHARGE: -1</html:p>
          
        </notes>
        <annotation>
          <rdf:RDF xmlns:rdf="http://www.w3.org/1999/02/22-rdf-syntax-ns#" xmlns:bqbiol="http://biomodels.net/biology-qualifiers/" xmlns:bqmodel="http://biomodels.net/model-qualifiers/">
            <rdf:Description rdf:about="#_6e85bfcb-c3b0-4c1e-bb59-1e6446023ac9">
              <bqbiol:is>
                <rdf:Bag>
                  <rdf:li rdf:resource="http://identifiers.org/kegg.compound/C16219"/>
                </rdf:Bag>
              </bqbiol:is>
            </rdf:Description>
          </rdf:RDF>
        </annotation>
            </species>
      <species id="_3oodcoa_c" constant="false" charge="-4" initialAmount="NaN" hasOnlySubstanceUnits="true" name="3-Oxooctadecanoyl-CoA" metaid="f349843c-b970-4d5e-9dc4-48897263003a" boundaryCondition="false" sboTerm="SBO:0000247" substanceUnits="substance" compartment="c">
        <notes>
          <html:p>FORMULA: C39H64N7O18P3S</html:p>
          <html:p>CHARGE: -4</html:p>
          
        </notes>
        <annotation>
          <rdf:RDF xmlns:rdf="http://www.w3.org/1999/02/22-rdf-syntax-ns#" xmlns:bqbiol="http://biomodels.net/biology-qualifiers/" xmlns:bqmodel="http://biomodels.net/model-qualifiers/">
            <rdf:Description rdf:about="#f349843c-b970-4d5e-9dc4-48897263003a">
              <bqbiol:is>
                <rdf:Bag>
                  <rdf:li rdf:resource="http://identifiers.org/kegg.compound/C16216"/>
                </rdf:Bag>
              </bqbiol:is>
            </rdf:Description>
          </rdf:RDF>
        </annotation>
            </species>
      <species id="_3opalmACP_c" constant="false" charge="-1" initialAmount="NaN" hasOnlySubstanceUnits="true" name="3-Oxohexadecanoyl-[acyl-carrier protein]" metaid="_95f7e90b-ec28-4ba4-8412-46c7d5711dab" boundaryCondition="false" sboTerm="SBO:0000247" substanceUnits="substance" compartment="c">
        <notes>
          <html:p>FORMULA: C27H49N2O9PRS</html:p>
          <html:p>CHARGE: -1</html:p>
          
        </notes>
        <annotation>
          <rdf:RDF xmlns:rdf="http://www.w3.org/1999/02/22-rdf-syntax-ns#" xmlns:bqbiol="http://biomodels.net/biology-qualifiers/" xmlns:bqmodel="http://biomodels.net/model-qualifiers/">
            <rdf:Description rdf:about="#_95f7e90b-ec28-4ba4-8412-46c7d5711dab">
              <bqbiol:is>
                <rdf:Bag>
                  <rdf:li rdf:resource="http://identifiers.org/kegg.compound/C05762"/>
                </rdf:Bag>
              </bqbiol:is>
            </rdf:Description>
          </rdf:RDF>
        </annotation>
            </species>
      <species id="_3opimcoa_c" constant="false" charge="0" initialAmount="NaN" hasOnlySubstanceUnits="true" name="3-Oxopimeloyl-CoA" metaid="_9f4379ee-a96a-4f15-be39-b3340410d151" boundaryCondition="false" sboTerm="SBO:0000247" substanceUnits="substance" compartment="c">
        <notes>
          <html:p>FORMULA: C28H44N7O20P3S</html:p>
          <html:p>CHARGE: 0</html:p>
          
        </notes>
        <annotation>
          <rdf:RDF xmlns:rdf="http://www.w3.org/1999/02/22-rdf-syntax-ns#" xmlns:bqbiol="http://biomodels.net/biology-qualifiers/" xmlns:bqmodel="http://biomodels.net/model-qualifiers/">
            <rdf:Description rdf:about="#_9f4379ee-a96a-4f15-be39-b3340410d151">
              <bqbiol:is>
                <rdf:Bag>
                  <rdf:li rdf:resource="http://identifiers.org/kegg.compound/C06715"/>
                </rdf:Bag>
              </bqbiol:is>
            </rdf:Description>
          </rdf:RDF>
        </annotation>
            </species>
      <species id="_3optcoa_c" constant="false" charge="-4" initialAmount="NaN" hasOnlySubstanceUnits="true" name="3-Ocopentanoyl-CoA" metaid="ecf28413-6fa5-4237-abdf-8a5f585b8a8a" boundaryCondition="false" sboTerm="SBO:0000247" substanceUnits="substance" compartment="c">
        <notes>
          <html:p>FORMULA: C26H38N7O18P3S</html:p>
          <html:p>CHARGE: -4</html:p>
          
        </notes>
        <annotation>
          <rdf:RDF xmlns:rdf="http://www.w3.org/1999/02/22-rdf-syntax-ns#" xmlns:bqbiol="http://biomodels.net/biology-qualifiers/" xmlns:bqmodel="http://biomodels.net/model-qualifiers/">
            <rdf:Description rdf:about="#ecf28413-6fa5-4237-abdf-8a5f585b8a8a">
              <bqbiol:is>
                <rdf:Bag>
                  <rdf:li rdf:resource="http://identifiers.org/kegg.compound/"/>
                </rdf:Bag>
              </bqbiol:is>
            </rdf:Description>
          </rdf:RDF>
        </annotation>
            </species>
      <species id="_3otdcoa_c" constant="false" charge="-4" initialAmount="NaN" hasOnlySubstanceUnits="true" name="3-Oxotetradecanoyl-CoA" metaid="a3824fe7-d70f-473e-af45-9d53bc9c1290" boundaryCondition="false" sboTerm="SBO:0000247" substanceUnits="substance" compartment="c">
        <notes>
          <html:p>FORMULA: C35H56N7O18P3S</html:p>
          <html:p>CHARGE: -4</html:p>
          
        </notes>
        <annotation>
          <rdf:RDF xmlns:rdf="http://www.w3.org/1999/02/22-rdf-syntax-ns#" xmlns:bqbiol="http://biomodels.net/biology-qualifiers/" xmlns:bqmodel="http://biomodels.net/model-qualifiers/">
            <rdf:Description rdf:about="#a3824fe7-d70f-473e-af45-9d53bc9c1290">
              <bqbiol:is>
                <rdf:Bag>
                  <rdf:li rdf:resource="http://identifiers.org/kegg.compound/C05261"/>
                </rdf:Bag>
              </bqbiol:is>
            </rdf:Description>
          </rdf:RDF>
        </annotation>
            </species>
      <species id="_3pg_c" constant="false" charge="-3" initialAmount="NaN" hasOnlySubstanceUnits="true" name="3-Phospho-D-glycerate" metaid="_8a768489-4b89-473e-b281-c51ffa2fe594" boundaryCondition="false" sboTerm="SBO:0000247" substanceUnits="substance" compartment="c">
        <notes>
          <html:p>FORMULA: C3H4O7P</html:p>
          <html:p>CHARGE: -3</html:p>
          
        </notes>
        <annotation>
          <rdf:RDF xmlns:rdf="http://www.w3.org/1999/02/22-rdf-syntax-ns#" xmlns:bqbiol="http://biomodels.net/biology-qualifiers/" xmlns:bqmodel="http://biomodels.net/model-qualifiers/">
            <rdf:Description rdf:about="#_8a768489-4b89-473e-b281-c51ffa2fe594">
              <bqbiol:is>
                <rdf:Bag>
                  <rdf:li rdf:resource="http://identifiers.org/kegg.compound/C00197"/>
                </rdf:Bag>
              </bqbiol:is>
            </rdf:Description>
          </rdf:RDF>
        </annotation>
            </species>
      <species id="_3php_c" constant="false" charge="-3" initialAmount="NaN" hasOnlySubstanceUnits="true" name="3-Phosphohydroxypyruvate" metaid="_52f297e3-98c2-4379-be5f-0a8cab4ac6e2" boundaryCondition="false" sboTerm="SBO:0000247" substanceUnits="substance" compartment="c">
        <notes>
          <html:p>FORMULA: C3H2O7P</html:p>
          <html:p>CHARGE: -3</html:p>
          
        </notes>
        <annotation>
          <rdf:RDF xmlns:rdf="http://www.w3.org/1999/02/22-rdf-syntax-ns#" xmlns:bqbiol="http://biomodels.net/biology-qualifiers/" xmlns:bqmodel="http://biomodels.net/model-qualifiers/">
            <rdf:Description rdf:about="#_52f297e3-98c2-4379-be5f-0a8cab4ac6e2">
              <bqbiol:is>
                <rdf:Bag>
                  <rdf:li rdf:resource="http://identifiers.org/kegg.compound/C03232"/>
                </rdf:Bag>
              </bqbiol:is>
            </rdf:Description>
          </rdf:RDF>
        </annotation>
            </species>
      <species id="_3psme_c" constant="false" charge="-4" initialAmount="NaN" hasOnlySubstanceUnits="true" name="5-O-(1-Carboxyvinyl)-3-phosphoshikimate" metaid="b1bfaf4b-404f-45f8-9250-e53306740f17" boundaryCondition="false" sboTerm="SBO:0000247" substanceUnits="substance" compartment="c">
        <notes>
          <html:p>FORMULA: C10H9O10P</html:p>
          <html:p>CHARGE: -4</html:p>
          
        </notes>
        <annotation>
          <rdf:RDF xmlns:rdf="http://www.w3.org/1999/02/22-rdf-syntax-ns#" xmlns:bqbiol="http://biomodels.net/biology-qualifiers/" xmlns:bqmodel="http://biomodels.net/model-qualifiers/">
            <rdf:Description rdf:about="#b1bfaf4b-404f-45f8-9250-e53306740f17">
              <bqbiol:is>
                <rdf:Bag>
                  <rdf:li rdf:resource="http://identifiers.org/kegg.compound/C01269"/>
                </rdf:Bag>
              </bqbiol:is>
            </rdf:Description>
          </rdf:RDF>
        </annotation>
            </species>
      <species id="_4abz_c" constant="false" charge="-1" initialAmount="NaN" hasOnlySubstanceUnits="true" name="4-Aminobenzoate" metaid="_8f156289-ffca-4649-b58e-b1dfa08fd408" boundaryCondition="false" sboTerm="SBO:0000247" substanceUnits="substance" compartment="c">
        <notes>
          <html:p>FORMULA: C7H6NO2</html:p>
          <html:p>CHARGE: -1</html:p>
          
        </notes>
        <annotation>
          <rdf:RDF xmlns:rdf="http://www.w3.org/1999/02/22-rdf-syntax-ns#" xmlns:bqbiol="http://biomodels.net/biology-qualifiers/" xmlns:bqmodel="http://biomodels.net/model-qualifiers/">
            <rdf:Description rdf:about="#_8f156289-ffca-4649-b58e-b1dfa08fd408">
              <bqbiol:is>
                <rdf:Bag>
                  <rdf:li rdf:resource="http://identifiers.org/kegg.compound/C00568"/>
                </rdf:Bag>
              </bqbiol:is>
            </rdf:Description>
          </rdf:RDF>
        </annotation>
            </species>
      <species id="_4adcho_c" constant="false" charge="-1" initialAmount="NaN" hasOnlySubstanceUnits="true" name="4-amino-4-deoxychorismate" metaid="eb7a6cb9-5194-41a6-a512-ec0f954bb41c" boundaryCondition="false" sboTerm="SBO:0000247" substanceUnits="substance" compartment="c">
        <notes>
          <html:p>FORMULA: C10H10NO5</html:p>
          <html:p>CHARGE: -1</html:p>
          
        </notes>
        <annotation>
          <rdf:RDF xmlns:rdf="http://www.w3.org/1999/02/22-rdf-syntax-ns#" xmlns:bqbiol="http://biomodels.net/biology-qualifiers/" xmlns:bqmodel="http://biomodels.net/model-qualifiers/">
            <rdf:Description rdf:about="#eb7a6cb9-5194-41a6-a512-ec0f954bb41c">
              <bqbiol:is>
                <rdf:Bag>
                  <rdf:li rdf:resource="http://identifiers.org/kegg.compound/C11355"/>
                </rdf:Bag>
              </bqbiol:is>
            </rdf:Description>
          </rdf:RDF>
        </annotation>
            </species>
      <species id="_4ahmmp_c" constant="false" charge="0" initialAmount="NaN" hasOnlySubstanceUnits="true" name="4-Amino-5-hydroxymethyl-2-methylpyrimidine" metaid="_126e93e3-9210-46fc-894a-20f232d8472a" boundaryCondition="false" sboTerm="SBO:0000247" substanceUnits="substance" compartment="c">
        <notes>
          <html:p>FORMULA: C6H9N3O</html:p>
          <html:p>CHARGE: 0</html:p>
          
        </notes>
        <annotation>
          <rdf:RDF xmlns:rdf="http://www.w3.org/1999/02/22-rdf-syntax-ns#" xmlns:bqbiol="http://biomodels.net/biology-qualifiers/" xmlns:bqmodel="http://biomodels.net/model-qualifiers/">
            <rdf:Description rdf:about="#_126e93e3-9210-46fc-894a-20f232d8472a">
              <bqbiol:is>
                <rdf:Bag>
                  <rdf:li rdf:resource="http://identifiers.org/kegg.compound/C01279"/>
                </rdf:Bag>
              </bqbiol:is>
            </rdf:Description>
          </rdf:RDF>
        </annotation>
            </species>
      <species id="_4ampm_c" constant="false" charge="-2" initialAmount="NaN" hasOnlySubstanceUnits="true" name="4-Amino-2-methyl-5-phosphomethylpyrimidine" metaid="_4020cccf-f1b9-444e-8f9b-25f86e75812e" boundaryCondition="false" sboTerm="SBO:0000247" substanceUnits="substance" compartment="c">
        <notes>
          <html:p>FORMULA: C6H8N3O4P</html:p>
          <html:p>CHARGE: -2</html:p>
          
        </notes>
        <annotation>
          <rdf:RDF xmlns:rdf="http://www.w3.org/1999/02/22-rdf-syntax-ns#" xmlns:bqbiol="http://biomodels.net/biology-qualifiers/" xmlns:bqmodel="http://biomodels.net/model-qualifiers/">
            <rdf:Description rdf:about="#_4020cccf-f1b9-444e-8f9b-25f86e75812e">
              <bqbiol:is>
                <rdf:Bag>
                  <rdf:li rdf:resource="http://identifiers.org/kegg.compound/C04556"/>
                </rdf:Bag>
              </bqbiol:is>
            </rdf:Description>
          </rdf:RDF>
        </annotation>
            </species>
      <species id="_4c2me_c" constant="false" charge="-2" initialAmount="NaN" hasOnlySubstanceUnits="true" name="4-(cytidine 5'-diphospho)-2-C-methyl-D-erythritol" metaid="_51e3a33f-46ac-4617-bf8f-0e2a23f38f8f" boundaryCondition="false" sboTerm="SBO:0000247" substanceUnits="substance" compartment="c">
        <notes>
          <html:p>FORMULA: C14H23N3O14P2</html:p>
          <html:p>CHARGE: -2</html:p>
          
        </notes>
        <annotation>
          <rdf:RDF xmlns:rdf="http://www.w3.org/1999/02/22-rdf-syntax-ns#" xmlns:bqbiol="http://biomodels.net/biology-qualifiers/" xmlns:bqmodel="http://biomodels.net/model-qualifiers/">
            <rdf:Description rdf:about="#_51e3a33f-46ac-4617-bf8f-0e2a23f38f8f">
              <bqbiol:is>
                <rdf:Bag>
                  <rdf:li rdf:resource="http://identifiers.org/kegg.compound/C11435"/>
                </rdf:Bag>
              </bqbiol:is>
            </rdf:Description>
          </rdf:RDF>
        </annotation>
            </species>
      <species id="_4crsol_c" constant="false" charge="0" initialAmount="NaN" hasOnlySubstanceUnits="true" name="p-Cresol" metaid="_70d0bfcd-bde9-4ab9-86c7-05cebb6c0e8f" boundaryCondition="false" sboTerm="SBO:0000247" substanceUnits="substance" compartment="c">
        <notes>
          <html:p>FORMULA: C7H8O</html:p>
          <html:p>CHARGE: 0</html:p>
          
        </notes>
        <annotation>
          <rdf:RDF xmlns:rdf="http://www.w3.org/1999/02/22-rdf-syntax-ns#" xmlns:bqbiol="http://biomodels.net/biology-qualifiers/" xmlns:bqmodel="http://biomodels.net/model-qualifiers/">
            <rdf:Description rdf:about="#_70d0bfcd-bde9-4ab9-86c7-05cebb6c0e8f">
              <bqbiol:is>
                <rdf:Bag>
                  <rdf:li rdf:resource="http://identifiers.org/kegg.compound/C01468"/>
                </rdf:Bag>
              </bqbiol:is>
            </rdf:Description>
          </rdf:RDF>
        </annotation>
            </species>
      <species id="_4fe4s_c" constant="false" charge="2" initialAmount="NaN" hasOnlySubstanceUnits="true" name="[4Fe-4S] iron-sulfur cluster" metaid="_3b4d1a19-d6ed-4119-a2f6-1b63e5a36e17" boundaryCondition="false" sboTerm="SBO:0000247" substanceUnits="substance" compartment="c">
        <notes>
          <html:p>FORMULA: S4Fe4</html:p>
          <html:p>CHARGE: 2</html:p>
          
        </notes>
        <annotation>
          <rdf:RDF xmlns:rdf="http://www.w3.org/1999/02/22-rdf-syntax-ns#" xmlns:bqbiol="http://biomodels.net/biology-qualifiers/" xmlns:bqmodel="http://biomodels.net/model-qualifiers/">
            <rdf:Description rdf:about="#_3b4d1a19-d6ed-4119-a2f6-1b63e5a36e17">
              <bqbiol:is>
                <rdf:Bag>
                  <rdf:li rdf:resource="http://identifiers.org/kegg.compound/"/>
                </rdf:Bag>
              </bqbiol:is>
            </rdf:Description>
          </rdf:RDF>
        </annotation>
            </species>
      <species id="_4hbald_c" constant="false" charge="0" initialAmount="NaN" hasOnlySubstanceUnits="true" name="4-Hydroxybenzaldehyde" metaid="_0e98edc0-a297-4489-9589-cd9a9e959565" boundaryCondition="false" sboTerm="SBO:0000247" substanceUnits="substance" compartment="c">
        <notes>
          <html:p>FORMULA: C7H6O2</html:p>
          <html:p>CHARGE: 0</html:p>
          
        </notes>
        <annotation>
          <rdf:RDF xmlns:rdf="http://www.w3.org/1999/02/22-rdf-syntax-ns#" xmlns:bqbiol="http://biomodels.net/biology-qualifiers/" xmlns:bqmodel="http://biomodels.net/model-qualifiers/">
            <rdf:Description rdf:about="#_0e98edc0-a297-4489-9589-cd9a9e959565">
              <bqbiol:is>
                <rdf:Bag>
                  <rdf:li rdf:resource="http://identifiers.org/kegg.compound/C00633"/>
                </rdf:Bag>
              </bqbiol:is>
            </rdf:Description>
          </rdf:RDF>
        </annotation>
            </species>
      <species id="_4hbutcoa_c" constant="false" charge="-4" initialAmount="NaN" hasOnlySubstanceUnits="true" name="4-Hydroxybutanoyl-CoA" metaid="ef5738e3-5068-4e68-a567-a22918a5f9f1" boundaryCondition="false" sboTerm="SBO:0000247" substanceUnits="substance" compartment="c">
        <notes>
          <html:p>FORMULA: C25H38N7O18P3S</html:p>
          <html:p>CHARGE: -4</html:p>
          
        </notes>
        <annotation>
          <rdf:RDF xmlns:rdf="http://www.w3.org/1999/02/22-rdf-syntax-ns#" xmlns:bqbiol="http://biomodels.net/biology-qualifiers/" xmlns:bqmodel="http://biomodels.net/model-qualifiers/">
            <rdf:Description rdf:about="#ef5738e3-5068-4e68-a567-a22918a5f9f1">
              <bqbiol:is>
                <rdf:Bag>
                  <rdf:li rdf:resource="http://identifiers.org/kegg.compound/C11062"/>
                </rdf:Bag>
              </bqbiol:is>
            </rdf:Description>
          </rdf:RDF>
        </annotation>
            </species>
      <species id="_4hbz_c" constant="false" charge="-1" initialAmount="NaN" hasOnlySubstanceUnits="true" name="4-Hydroxybenzoate" metaid="c208ce1a-fbb4-4ec2-9551-b12d551cbea3" boundaryCondition="false" sboTerm="SBO:0000247" substanceUnits="substance" compartment="c">
        <notes>
          <html:p>FORMULA: C7H5O3</html:p>
          <html:p>CHARGE: -1</html:p>
          
        </notes>
        <annotation>
          <rdf:RDF xmlns:rdf="http://www.w3.org/1999/02/22-rdf-syntax-ns#" xmlns:bqbiol="http://biomodels.net/biology-qualifiers/" xmlns:bqmodel="http://biomodels.net/model-qualifiers/">
            <rdf:Description rdf:about="#c208ce1a-fbb4-4ec2-9551-b12d551cbea3">
              <bqbiol:is>
                <rdf:Bag>
                  <rdf:li rdf:resource="http://identifiers.org/kegg.compound/C00156"/>
                </rdf:Bag>
              </bqbiol:is>
            </rdf:Description>
          </rdf:RDF>
        </annotation>
            </species>
      <species id="_4hbzcoa_c" constant="false" charge="-4" initialAmount="NaN" hasOnlySubstanceUnits="true" name="4-hydroxybenoyl-CoA" metaid="_302431a9-c275-4eee-a34d-ace50e0f5bd2" boundaryCondition="false" sboTerm="SBO:0000247" substanceUnits="substance" compartment="c">
        <notes>
          <html:p>FORMULA: C28H36N7O18P3S</html:p>
          <html:p>CHARGE: -4</html:p>
          
        </notes>
        <annotation>
          <rdf:RDF xmlns:rdf="http://www.w3.org/1999/02/22-rdf-syntax-ns#" xmlns:bqbiol="http://biomodels.net/biology-qualifiers/" xmlns:bqmodel="http://biomodels.net/model-qualifiers/">
            <rdf:Description rdf:about="#_302431a9-c275-4eee-a34d-ace50e0f5bd2">
              <bqbiol:is>
                <rdf:Bag>
                  <rdf:li rdf:resource="http://identifiers.org/kegg.compound/"/>
                </rdf:Bag>
              </bqbiol:is>
            </rdf:Description>
          </rdf:RDF>
        </annotation>
            </species>
      <species id="_4hglu_c" constant="false" charge="-2" initialAmount="NaN" hasOnlySubstanceUnits="true" name="4-Hydroxy-L-glutamate" metaid="a0057d0a-c1cd-4a17-86b6-d89248ee4e3e" boundaryCondition="false" sboTerm="SBO:0000247" substanceUnits="substance" compartment="c">
        <notes>
          <html:p>FORMULA: C5H7NO5</html:p>
          <html:p>CHARGE: -2</html:p>
          
        </notes>
        <annotation>
          <rdf:RDF xmlns:rdf="http://www.w3.org/1999/02/22-rdf-syntax-ns#" xmlns:bqbiol="http://biomodels.net/biology-qualifiers/" xmlns:bqmodel="http://biomodels.net/model-qualifiers/">
            <rdf:Description rdf:about="#a0057d0a-c1cd-4a17-86b6-d89248ee4e3e">
              <bqbiol:is>
                <rdf:Bag>
                  <rdf:li rdf:resource="http://identifiers.org/kegg.compound/C03079"/>
                </rdf:Bag>
              </bqbiol:is>
            </rdf:Description>
          </rdf:RDF>
        </annotation>
            </species>
      <species id="_4hphac_c" constant="false" charge="-1" initialAmount="NaN" hasOnlySubstanceUnits="true" name="4-Hydroxyphenylacetate" metaid="_8f9d5fab-32b8-40f9-b8f0-105d1ef09cc8" boundaryCondition="false" sboTerm="SBO:0000247" substanceUnits="substance" compartment="c">
        <notes>
          <html:p>FORMULA: C8H7O3</html:p>
          <html:p>CHARGE: -1</html:p>
          
        </notes>
        <annotation>
          <rdf:RDF xmlns:rdf="http://www.w3.org/1999/02/22-rdf-syntax-ns#" xmlns:bqbiol="http://biomodels.net/biology-qualifiers/" xmlns:bqmodel="http://biomodels.net/model-qualifiers/">
            <rdf:Description rdf:about="#_8f9d5fab-32b8-40f9-b8f0-105d1ef09cc8">
              <bqbiol:is>
                <rdf:Bag>
                  <rdf:li rdf:resource="http://identifiers.org/kegg.compound/C00642"/>
                </rdf:Bag>
              </bqbiol:is>
            </rdf:Description>
          </rdf:RDF>
        </annotation>
            </species>
      <species id="_4mop_c" constant="false" charge="-1" initialAmount="NaN" hasOnlySubstanceUnits="true" name="4-Methyl-2-oxopentanoate" metaid="b409d71f-d841-4b81-9818-3f25a00b4c49" boundaryCondition="false" sboTerm="SBO:0000247" substanceUnits="substance" compartment="c">
        <notes>
          <html:p>FORMULA: C6H9O3</html:p>
          <html:p>CHARGE: -1</html:p>
          
        </notes>
        <annotation>
          <rdf:RDF xmlns:rdf="http://www.w3.org/1999/02/22-rdf-syntax-ns#" xmlns:bqbiol="http://biomodels.net/biology-qualifiers/" xmlns:bqmodel="http://biomodels.net/model-qualifiers/">
            <rdf:Description rdf:about="#b409d71f-d841-4b81-9818-3f25a00b4c49">
              <bqbiol:is>
                <rdf:Bag>
                  <rdf:li rdf:resource="http://identifiers.org/kegg.compound/C00233"/>
                </rdf:Bag>
              </bqbiol:is>
            </rdf:Description>
          </rdf:RDF>
        </annotation>
            </species>
      <species id="_4mpetz_c" constant="false" charge="-2" initialAmount="NaN" hasOnlySubstanceUnits="true" name="4-Methyl-5-(2-phosphoethyl)-thiazole" metaid="fb83f7c3-ee1f-44d4-9fe9-18ec6b3a8eff" boundaryCondition="false" sboTerm="SBO:0000247" substanceUnits="substance" compartment="c">
        <notes>
          <html:p>FORMULA: C6H8NO4PS</html:p>
          <html:p>CHARGE: -2</html:p>
          
        </notes>
        <annotation>
          <rdf:RDF xmlns:rdf="http://www.w3.org/1999/02/22-rdf-syntax-ns#" xmlns:bqbiol="http://biomodels.net/biology-qualifiers/" xmlns:bqmodel="http://biomodels.net/model-qualifiers/">
            <rdf:Description rdf:about="#fb83f7c3-ee1f-44d4-9fe9-18ec6b3a8eff">
              <bqbiol:is>
                <rdf:Bag>
                  <rdf:li rdf:resource="http://identifiers.org/kegg.compound/C04327"/>
                </rdf:Bag>
              </bqbiol:is>
            </rdf:Description>
          </rdf:RDF>
        </annotation>
            </species>
      <species id="_4pasp_c" constant="false" charge="-2" initialAmount="NaN" hasOnlySubstanceUnits="true" name="4-Phospho-L-aspartate" metaid="a9e3c79c-da0f-41b7-990a-993de434bc36" boundaryCondition="false" sboTerm="SBO:0000247" substanceUnits="substance" compartment="c">
        <notes>
          <html:p>FORMULA: C4H6NO7P</html:p>
          <html:p>CHARGE: -2</html:p>
          
        </notes>
        <annotation>
          <rdf:RDF xmlns:rdf="http://www.w3.org/1999/02/22-rdf-syntax-ns#" xmlns:bqbiol="http://biomodels.net/biology-qualifiers/" xmlns:bqmodel="http://biomodels.net/model-qualifiers/">
            <rdf:Description rdf:about="#a9e3c79c-da0f-41b7-990a-993de434bc36">
              <bqbiol:is>
                <rdf:Bag>
                  <rdf:li rdf:resource="http://identifiers.org/kegg.compound/C03082"/>
                </rdf:Bag>
              </bqbiol:is>
            </rdf:Description>
          </rdf:RDF>
        </annotation>
            </species>
      <species id="_4per_c" constant="false" charge="-3" initialAmount="NaN" hasOnlySubstanceUnits="true" name="4-Phospho-D-erythronate" metaid="c9102ee2-d14b-4ea4-8b68-7ee65c3e2cf4" boundaryCondition="false" sboTerm="SBO:0000247" substanceUnits="substance" compartment="c">
        <notes>
          <html:p>FORMULA: C4H6O8P</html:p>
          <html:p>CHARGE: -3</html:p>
          
        </notes>
        <annotation>
          <rdf:RDF xmlns:rdf="http://www.w3.org/1999/02/22-rdf-syntax-ns#" xmlns:bqbiol="http://biomodels.net/biology-qualifiers/" xmlns:bqmodel="http://biomodels.net/model-qualifiers/">
            <rdf:Description rdf:about="#c9102ee2-d14b-4ea4-8b68-7ee65c3e2cf4">
              <bqbiol:is>
                <rdf:Bag>
                  <rdf:li rdf:resource="http://identifiers.org/kegg.compound/C03393"/>
                </rdf:Bag>
              </bqbiol:is>
            </rdf:Description>
          </rdf:RDF>
        </annotation>
            </species>
      <species id="_4ppan_c" constant="false" charge="-3" initialAmount="NaN" hasOnlySubstanceUnits="true" name="D-4'-Phosphopantothenate" metaid="_1dd83c20-3bad-483e-ab02-6ea5b56aced0" boundaryCondition="false" sboTerm="SBO:0000247" substanceUnits="substance" compartment="c">
        <notes>
          <html:p>FORMULA: C9H15NO8P</html:p>
          <html:p>CHARGE: -3</html:p>
          
        </notes>
        <annotation>
          <rdf:RDF xmlns:rdf="http://www.w3.org/1999/02/22-rdf-syntax-ns#" xmlns:bqbiol="http://biomodels.net/biology-qualifiers/" xmlns:bqmodel="http://biomodels.net/model-qualifiers/">
            <rdf:Description rdf:about="#_1dd83c20-3bad-483e-ab02-6ea5b56aced0">
              <bqbiol:is>
                <rdf:Bag>
                  <rdf:li rdf:resource="http://identifiers.org/kegg.compound/C03492"/>
                </rdf:Bag>
              </bqbiol:is>
            </rdf:Description>
          </rdf:RDF>
        </annotation>
            </species>
      <species id="_4ppcys_c" constant="false" charge="-3" initialAmount="NaN" hasOnlySubstanceUnits="true" name="N-((R)-4-Phosphopantothenoyl)-L-cysteine" metaid="_781cd52e-77fb-460f-bf6e-b502e088aa76" boundaryCondition="false" sboTerm="SBO:0000247" substanceUnits="substance" compartment="c">
        <notes>
          <html:p>FORMULA: C12H20N2O9PS</html:p>
          <html:p>CHARGE: -3</html:p>
          
        </notes>
        <annotation>
          <rdf:RDF xmlns:rdf="http://www.w3.org/1999/02/22-rdf-syntax-ns#" xmlns:bqbiol="http://biomodels.net/biology-qualifiers/" xmlns:bqmodel="http://biomodels.net/model-qualifiers/">
            <rdf:Description rdf:about="#_781cd52e-77fb-460f-bf6e-b502e088aa76">
              <bqbiol:is>
                <rdf:Bag>
                  <rdf:li rdf:resource="http://identifiers.org/kegg.compound/C04352"/>
                </rdf:Bag>
              </bqbiol:is>
            </rdf:Description>
          </rdf:RDF>
        </annotation>
            </species>
      <species id="_4r5au_c" constant="false" charge="0" initialAmount="NaN" hasOnlySubstanceUnits="true" name="4-(1-D-Ribitylamino)-5-aminouracil" metaid="_70e740ac-0d25-44b4-95b7-80d30a1c5b1c" boundaryCondition="false" sboTerm="SBO:0000247" substanceUnits="substance" compartment="c">
        <notes>
          <html:p>FORMULA: C9H16N4O6</html:p>
          <html:p>CHARGE: 0</html:p>
          
        </notes>
        <annotation>
          <rdf:RDF xmlns:rdf="http://www.w3.org/1999/02/22-rdf-syntax-ns#" xmlns:bqbiol="http://biomodels.net/biology-qualifiers/" xmlns:bqmodel="http://biomodels.net/model-qualifiers/">
            <rdf:Description rdf:about="#_70e740ac-0d25-44b4-95b7-80d30a1c5b1c">
              <bqbiol:is>
                <rdf:Bag>
                  <rdf:li rdf:resource="http://identifiers.org/kegg.compound/C04732"/>
                </rdf:Bag>
              </bqbiol:is>
            </rdf:Description>
          </rdf:RDF>
        </annotation>
            </species>
      <species id="_5aizc_c" constant="false" charge="-3" initialAmount="NaN" hasOnlySubstanceUnits="true" name="5-amino-1-(5-phospho-D-ribosyl)imidazole-4-carboxylate" metaid="c7776db4-0298-4d23-8602-a1088796bd25" boundaryCondition="false" sboTerm="SBO:0000247" substanceUnits="substance" compartment="c">
        <notes>
          <html:p>FORMULA: C9H11N3O9P</html:p>
          <html:p>CHARGE: -3</html:p>
          
        </notes>
        <annotation>
          <rdf:RDF xmlns:rdf="http://www.w3.org/1999/02/22-rdf-syntax-ns#" xmlns:bqbiol="http://biomodels.net/biology-qualifiers/" xmlns:bqmodel="http://biomodels.net/model-qualifiers/">
            <rdf:Description rdf:about="#c7776db4-0298-4d23-8602-a1088796bd25">
              <bqbiol:is>
                <rdf:Bag>
                  <rdf:li rdf:resource="http://identifiers.org/kegg.compound/C04751"/>
                </rdf:Bag>
              </bqbiol:is>
            </rdf:Description>
          </rdf:RDF>
        </annotation>
            </species>
      <species id="_5aop_c" constant="false" charge="0" initialAmount="NaN" hasOnlySubstanceUnits="true" name="5-Amino-4-oxopentanoate" metaid="e63a6318-f0c2-488c-8d10-b6c75529d770" boundaryCondition="false" sboTerm="SBO:0000247" substanceUnits="substance" compartment="c">
        <notes>
          <html:p>FORMULA: C5H9NO3</html:p>
          <html:p>CHARGE: 0</html:p>
          
        </notes>
        <annotation>
          <rdf:RDF xmlns:rdf="http://www.w3.org/1999/02/22-rdf-syntax-ns#" xmlns:bqbiol="http://biomodels.net/biology-qualifiers/" xmlns:bqmodel="http://biomodels.net/model-qualifiers/">
            <rdf:Description rdf:about="#e63a6318-f0c2-488c-8d10-b6c75529d770">
              <bqbiol:is>
                <rdf:Bag>
                  <rdf:li rdf:resource="http://identifiers.org/kegg.compound/C00430"/>
                </rdf:Bag>
              </bqbiol:is>
            </rdf:Description>
          </rdf:RDF>
        </annotation>
            </species>
      <species id="_5aprbu_c" constant="false" charge="-2" initialAmount="NaN" hasOnlySubstanceUnits="true" name="5-Amino-6-(5'-phosphoribitylamino)uracil" metaid="_7f154018-7b14-425d-91d3-4baac0c400fa" boundaryCondition="false" sboTerm="SBO:0000247" substanceUnits="substance" compartment="c">
        <notes>
          <html:p>FORMULA: C9H15N4O9P</html:p>
          <html:p>CHARGE: -2</html:p>
          
        </notes>
        <annotation>
          <rdf:RDF xmlns:rdf="http://www.w3.org/1999/02/22-rdf-syntax-ns#" xmlns:bqbiol="http://biomodels.net/biology-qualifiers/" xmlns:bqmodel="http://biomodels.net/model-qualifiers/">
            <rdf:Description rdf:about="#_7f154018-7b14-425d-91d3-4baac0c400fa">
              <bqbiol:is>
                <rdf:Bag>
                  <rdf:li rdf:resource="http://identifiers.org/kegg.compound/C04454"/>
                </rdf:Bag>
              </bqbiol:is>
            </rdf:Description>
          </rdf:RDF>
        </annotation>
            </species>
      <species id="_5apru_c" constant="false" charge="-2" initialAmount="NaN" hasOnlySubstanceUnits="true" name="5-Amino-6-(5'-phosphoribosylamino)uracil" metaid="_43aadd44-e1ff-460c-b947-3375746a1c86" boundaryCondition="false" sboTerm="SBO:0000247" substanceUnits="substance" compartment="c">
        <notes>
          <html:p>FORMULA: C9H13N4O9P</html:p>
          <html:p>CHARGE: -2</html:p>
          
        </notes>
        <annotation>
          <rdf:RDF xmlns:rdf="http://www.w3.org/1999/02/22-rdf-syntax-ns#" xmlns:bqbiol="http://biomodels.net/biology-qualifiers/" xmlns:bqmodel="http://biomodels.net/model-qualifiers/">
            <rdf:Description rdf:about="#_43aadd44-e1ff-460c-b947-3375746a1c86">
              <bqbiol:is>
                <rdf:Bag>
                  <rdf:li rdf:resource="http://identifiers.org/kegg.compound/C01268"/>
                </rdf:Bag>
              </bqbiol:is>
            </rdf:Description>
          </rdf:RDF>
        </annotation>
            </species>
      <species id="_5drib_c" constant="false" charge="0" initialAmount="NaN" hasOnlySubstanceUnits="true" name="5'-deoxyribose" metaid="b49fc9e5-804a-4d10-8bfb-6a2929a82943" boundaryCondition="false" sboTerm="SBO:0000247" substanceUnits="substance" compartment="c">
        <notes>
          <html:p>FORMULA: C5H10O4</html:p>
          <html:p>CHARGE: 0</html:p>
          
        </notes>
        <annotation>
          <rdf:RDF xmlns:rdf="http://www.w3.org/1999/02/22-rdf-syntax-ns#" xmlns:bqbiol="http://biomodels.net/biology-qualifiers/" xmlns:bqmodel="http://biomodels.net/model-qualifiers/">
            <rdf:Description rdf:about="#b49fc9e5-804a-4d10-8bfb-6a2929a82943">
              <bqbiol:is>
                <rdf:Bag>
                  <rdf:li rdf:resource="http://identifiers.org/kegg.compound/"/>
                </rdf:Bag>
              </bqbiol:is>
            </rdf:Description>
          </rdf:RDF>
        </annotation>
            </species>
      <species id="_5fthf_c" constant="false" charge="-2" initialAmount="NaN" hasOnlySubstanceUnits="true" name="5-Formyltetrahydrofolate" metaid="_4107e8c8-74dd-4f5c-a2af-37ff8ed417f8" boundaryCondition="false" sboTerm="SBO:0000247" substanceUnits="substance" compartment="c">
        <notes>
          <html:p>FORMULA: C20H21N7O7</html:p>
          <html:p>CHARGE: -2</html:p>
          
        </notes>
        <annotation>
          <rdf:RDF xmlns:rdf="http://www.w3.org/1999/02/22-rdf-syntax-ns#" xmlns:bqbiol="http://biomodels.net/biology-qualifiers/" xmlns:bqmodel="http://biomodels.net/model-qualifiers/">
            <rdf:Description rdf:about="#_4107e8c8-74dd-4f5c-a2af-37ff8ed417f8">
              <bqbiol:is>
                <rdf:Bag>
                  <rdf:li rdf:resource="http://identifiers.org/kegg.compound/C03479"/>
                </rdf:Bag>
              </bqbiol:is>
            </rdf:Description>
          </rdf:RDF>
        </annotation>
            </species>
      <species id="_5hbzid_c" constant="false" charge="0" initialAmount="NaN" hasOnlySubstanceUnits="true" name="5-hydroxybenzimidazole" metaid="c4c0600b-ccca-4a5f-90e8-5805428dcae7" boundaryCondition="false" sboTerm="SBO:0000247" substanceUnits="substance" compartment="c">
        <notes>
          <html:p>FORMULA: C7H6N2O</html:p>
          <html:p>CHARGE: 0</html:p>
          
        </notes>
        <annotation>
          <rdf:RDF xmlns:rdf="http://www.w3.org/1999/02/22-rdf-syntax-ns#" xmlns:bqbiol="http://biomodels.net/biology-qualifiers/" xmlns:bqmodel="http://biomodels.net/model-qualifiers/">
            <rdf:Description rdf:about="#c4c0600b-ccca-4a5f-90e8-5805428dcae7">
              <bqbiol:is>
                <rdf:Bag>
                  <rdf:li rdf:resource="http://identifiers.org/kegg.compound/"/>
                </rdf:Bag>
              </bqbiol:is>
            </rdf:Description>
          </rdf:RDF>
        </annotation>
            </species>
      <species id="_5mcsn_c" constant="false" charge="0" initialAmount="NaN" hasOnlySubstanceUnits="true" name="5-Methylcytosine" metaid="_70f07fb1-2e15-4a11-93f1-cc3ef33bbffc" boundaryCondition="false" sboTerm="SBO:0000247" substanceUnits="substance" compartment="c">
        <notes>
          <html:p>FORMULA: C5H7N3O</html:p>
          <html:p>CHARGE: 0</html:p>
          
        </notes>
        <annotation>
          <rdf:RDF xmlns:rdf="http://www.w3.org/1999/02/22-rdf-syntax-ns#" xmlns:bqbiol="http://biomodels.net/biology-qualifiers/" xmlns:bqmodel="http://biomodels.net/model-qualifiers/">
            <rdf:Description rdf:about="#_70f07fb1-2e15-4a11-93f1-cc3ef33bbffc">
              <bqbiol:is>
                <rdf:Bag>
                  <rdf:li rdf:resource="http://identifiers.org/kegg.compound/C02376"/>
                </rdf:Bag>
              </bqbiol:is>
            </rdf:Description>
          </rdf:RDF>
        </annotation>
            </species>
      <species id="_5mdr1p_c" constant="false" charge="-2" initialAmount="NaN" hasOnlySubstanceUnits="true" name="5-Methylthio-5-deoxy-D-ribose 1-phosphate" metaid="_8e80dec3-d4a0-400f-91d3-9434bb05b658" boundaryCondition="false" sboTerm="SBO:0000247" substanceUnits="substance" compartment="c">
        <notes>
          <html:p>FORMULA: C6H11O7PS</html:p>
          <html:p>CHARGE: -2</html:p>
          
        </notes>
        <annotation>
          <rdf:RDF xmlns:rdf="http://www.w3.org/1999/02/22-rdf-syntax-ns#" xmlns:bqbiol="http://biomodels.net/biology-qualifiers/" xmlns:bqmodel="http://biomodels.net/model-qualifiers/">
            <rdf:Description rdf:about="#_8e80dec3-d4a0-400f-91d3-9434bb05b658">
              <bqbiol:is>
                <rdf:Bag>
                  <rdf:li rdf:resource="http://identifiers.org/kegg.compound/C04188"/>
                </rdf:Bag>
              </bqbiol:is>
            </rdf:Description>
          </rdf:RDF>
        </annotation>
            </species>
      <species id="_5mdru1p_c" constant="false" charge="-2" initialAmount="NaN" hasOnlySubstanceUnits="true" name="5-Methylthio-5-deoxy-D-ribulose 1-phosphate" metaid="_5abd213f-5620-4683-904c-352686c2117e" boundaryCondition="false" sboTerm="SBO:0000247" substanceUnits="substance" compartment="c">
        <notes>
          <html:p>FORMULA: C6H11O7PS</html:p>
          <html:p>CHARGE: -2</html:p>
          
        </notes>
        <annotation>
          <rdf:RDF xmlns:rdf="http://www.w3.org/1999/02/22-rdf-syntax-ns#" xmlns:bqbiol="http://biomodels.net/biology-qualifiers/" xmlns:bqmodel="http://biomodels.net/model-qualifiers/">
            <rdf:Description rdf:about="#_5abd213f-5620-4683-904c-352686c2117e">
              <bqbiol:is>
                <rdf:Bag>
                  <rdf:li rdf:resource="http://identifiers.org/kegg.compound/C04582"/>
                </rdf:Bag>
              </bqbiol:is>
            </rdf:Description>
          </rdf:RDF>
        </annotation>
            </species>
      <species id="_5mta_c" constant="false" charge="0" initialAmount="NaN" hasOnlySubstanceUnits="true" name="5-Methylthioadenosine" metaid="_3f33eaf4-5375-48bb-b65b-9e46fd443c9c" boundaryCondition="false" sboTerm="SBO:0000247" substanceUnits="substance" compartment="c">
        <notes>
          <html:p>FORMULA: C11H15N5O3S</html:p>
          <html:p>CHARGE: 0</html:p>
          
        </notes>
        <annotation>
          <rdf:RDF xmlns:rdf="http://www.w3.org/1999/02/22-rdf-syntax-ns#" xmlns:bqbiol="http://biomodels.net/biology-qualifiers/" xmlns:bqmodel="http://biomodels.net/model-qualifiers/">
            <rdf:Description rdf:about="#_3f33eaf4-5375-48bb-b65b-9e46fd443c9c">
              <bqbiol:is>
                <rdf:Bag>
                  <rdf:li rdf:resource="http://identifiers.org/kegg.compound/C00170"/>
                </rdf:Bag>
              </bqbiol:is>
            </rdf:Description>
          </rdf:RDF>
        </annotation>
            </species>
      <species id="_5mthf_c" constant="false" charge="-1" initialAmount="NaN" hasOnlySubstanceUnits="true" name="5-Methyltetrahydrofolate" metaid="_3f76bc77-7104-4053-b55c-38e6d03284f7" boundaryCondition="false" sboTerm="SBO:0000247" substanceUnits="substance" compartment="c">
        <notes>
          <html:p>FORMULA: C20H24N7O6</html:p>
          <html:p>CHARGE: -1</html:p>
          
        </notes>
        <annotation>
          <rdf:RDF xmlns:rdf="http://www.w3.org/1999/02/22-rdf-syntax-ns#" xmlns:bqbiol="http://biomodels.net/biology-qualifiers/" xmlns:bqmodel="http://biomodels.net/model-qualifiers/">
            <rdf:Description rdf:about="#_3f76bc77-7104-4053-b55c-38e6d03284f7">
              <bqbiol:is>
                <rdf:Bag>
                  <rdf:li rdf:resource="http://identifiers.org/kegg.compound/C00440"/>
                </rdf:Bag>
              </bqbiol:is>
            </rdf:Description>
          </rdf:RDF>
        </annotation>
            </species>
      <species id="_5pg35pg_c" constant="false" charge="-3" initialAmount="NaN" hasOnlySubstanceUnits="true" name="5'-Phosphoguanylyl(3'->5')guanosine" metaid="_56aa3265-3398-45d0-8b95-a7868c61ba1a" boundaryCondition="false" sboTerm="SBO:0000247" substanceUnits="substance" compartment="c">
        <notes>
          <html:p>FORMULA: C20H23N10O15P2</html:p>
          <html:p>CHARGE: -3</html:p>
          
        </notes>
        <annotation>
          <rdf:RDF xmlns:rdf="http://www.w3.org/1999/02/22-rdf-syntax-ns#" xmlns:bqbiol="http://biomodels.net/biology-qualifiers/" xmlns:bqmodel="http://biomodels.net/model-qualifiers/">
            <rdf:Description rdf:about="#_56aa3265-3398-45d0-8b95-a7868c61ba1a">
              <bqbiol:is>
                <rdf:Bag>
                  <rdf:li rdf:resource="http://identifiers.org/kegg.compound/C18076"/>
                </rdf:Bag>
              </bqbiol:is>
            </rdf:Description>
          </rdf:RDF>
        </annotation>
            </species>
      <species id="_5prdmbz_c" constant="false" charge="-2" initialAmount="NaN" hasOnlySubstanceUnits="true" name="N1-(5-Phospho-alpha-D-ribosyl)-5,6-dimethylbenzimidazole" metaid="_16e42912-db3c-4680-8f08-d1c4c37a588d" boundaryCondition="false" sboTerm="SBO:0000247" substanceUnits="substance" compartment="c">
        <notes>
          <html:p>FORMULA: C14H17N2O7P</html:p>
          <html:p>CHARGE: -2</html:p>
          
        </notes>
        <annotation>
          <rdf:RDF xmlns:rdf="http://www.w3.org/1999/02/22-rdf-syntax-ns#" xmlns:bqbiol="http://biomodels.net/biology-qualifiers/" xmlns:bqmodel="http://biomodels.net/model-qualifiers/">
            <rdf:Description rdf:about="#_16e42912-db3c-4680-8f08-d1c4c37a588d">
              <bqbiol:is>
                <rdf:Bag>
                  <rdf:li rdf:resource="http://identifiers.org/kegg.compound/C04778"/>
                </rdf:Bag>
              </bqbiol:is>
            </rdf:Description>
          </rdf:RDF>
        </annotation>
            </species>
      <species id="_6ctd_c" constant="false" charge="-1" initialAmount="NaN" hasOnlySubstanceUnits="true" name="6-carboxy-5,6,7,8-tetrahydropterin" metaid="_03802627-5ad9-48bd-acbd-4e64795b8e2c" boundaryCondition="false" sboTerm="SBO:0000247" substanceUnits="substance" compartment="c">
        <notes>
          <html:p>FORMULA: C7H8N5O3</html:p>
          <html:p>CHARGE: -1</html:p>
          
        </notes>
        <annotation>
          <rdf:RDF xmlns:rdf="http://www.w3.org/1999/02/22-rdf-syntax-ns#" xmlns:bqbiol="http://biomodels.net/biology-qualifiers/" xmlns:bqmodel="http://biomodels.net/model-qualifiers/">
            <rdf:Description rdf:about="#_03802627-5ad9-48bd-acbd-4e64795b8e2c">
              <bqbiol:is>
                <rdf:Bag>
                  <rdf:li rdf:resource="http://identifiers.org/kegg.compound/"/>
                </rdf:Bag>
              </bqbiol:is>
            </rdf:Description>
          </rdf:RDF>
        </annotation>
            </species>
      <species id="_6hch1eccoa_c" constant="false" charge="0" initialAmount="NaN" hasOnlySubstanceUnits="true" name="6-Hydroxycyclohex-1-ene-1-carboxyl-CoA" metaid="_85f25801-d9b1-4f89-81fb-872e03dc5e1a" boundaryCondition="false" sboTerm="SBO:0000247" substanceUnits="substance" compartment="c">
        <notes>
          <html:p>FORMULA: C28H44N7O18P3S</html:p>
          <html:p>CHARGE: 0</html:p>
          
        </notes>
        <annotation>
          <rdf:RDF xmlns:rdf="http://www.w3.org/1999/02/22-rdf-syntax-ns#" xmlns:bqbiol="http://biomodels.net/biology-qualifiers/" xmlns:bqmodel="http://biomodels.net/model-qualifiers/">
            <rdf:Description rdf:about="#_85f25801-d9b1-4f89-81fb-872e03dc5e1a">
              <bqbiol:is>
                <rdf:Bag>
                  <rdf:li rdf:resource="http://identifiers.org/kegg.compound/C06749"/>
                </rdf:Bag>
              </bqbiol:is>
            </rdf:Description>
          </rdf:RDF>
        </annotation>
            </species>
      <species id="_6hmhpt_c" constant="false" charge="0" initialAmount="NaN" hasOnlySubstanceUnits="true" name="6-hydroxymethyl dihydropterin" metaid="f335dd0a-127e-4e43-957e-aaa69a5d91c0" boundaryCondition="false" sboTerm="SBO:0000247" substanceUnits="substance" compartment="c">
        <notes>
          <html:p>FORMULA: C7H9N5O2</html:p>
          <html:p>CHARGE: 0</html:p>
          
        </notes>
        <annotation>
          <rdf:RDF xmlns:rdf="http://www.w3.org/1999/02/22-rdf-syntax-ns#" xmlns:bqbiol="http://biomodels.net/biology-qualifiers/" xmlns:bqmodel="http://biomodels.net/model-qualifiers/">
            <rdf:Description rdf:about="#f335dd0a-127e-4e43-957e-aaa69a5d91c0">
              <bqbiol:is>
                <rdf:Bag>
                  <rdf:li rdf:resource="http://identifiers.org/kegg.compound/"/>
                </rdf:Bag>
              </bqbiol:is>
            </rdf:Description>
          </rdf:RDF>
        </annotation>
            </species>
      <species id="_6hmhptpp_c" constant="false" charge="-3" initialAmount="NaN" hasOnlySubstanceUnits="true" name="6-hydroxymethyl-dihydropterin pyrophosphate" metaid="_47341bc1-59c0-405b-9f85-4f1c6c453808" boundaryCondition="false" sboTerm="SBO:0000247" substanceUnits="substance" compartment="c">
        <notes>
          <html:p>FORMULA: C7H8N5O8P2</html:p>
          <html:p>CHARGE: -3</html:p>
          
        </notes>
        <annotation>
          <rdf:RDF xmlns:rdf="http://www.w3.org/1999/02/22-rdf-syntax-ns#" xmlns:bqbiol="http://biomodels.net/biology-qualifiers/" xmlns:bqmodel="http://biomodels.net/model-qualifiers/">
            <rdf:Description rdf:about="#_47341bc1-59c0-405b-9f85-4f1c6c453808">
              <bqbiol:is>
                <rdf:Bag>
                  <rdf:li rdf:resource="http://identifiers.org/kegg.compound/"/>
                </rdf:Bag>
              </bqbiol:is>
            </rdf:Description>
          </rdf:RDF>
        </annotation>
            </species>
      <species id="_6occhcoa_c" constant="false" charge="-4" initialAmount="NaN" hasOnlySubstanceUnits="true" name="6-oxocyclohex-1-ene-1-carboxyl-CoA" metaid="f0377a52-9fad-4d78-b36c-616d4f3dcca9" boundaryCondition="false" sboTerm="SBO:0000247" substanceUnits="substance" compartment="c">
        <notes>
          <html:p>FORMULA: C28H38N7O18P3S</html:p>
          <html:p>CHARGE: -4</html:p>
          
        </notes>
        <annotation>
          <rdf:RDF xmlns:rdf="http://www.w3.org/1999/02/22-rdf-syntax-ns#" xmlns:bqbiol="http://biomodels.net/biology-qualifiers/" xmlns:bqmodel="http://biomodels.net/model-qualifiers/">
            <rdf:Description rdf:about="#f0377a52-9fad-4d78-b36c-616d4f3dcca9">
              <bqbiol:is>
                <rdf:Bag>
                  <rdf:li rdf:resource="http://identifiers.org/kegg.compound/C09821"/>
                </rdf:Bag>
              </bqbiol:is>
            </rdf:Description>
          </rdf:RDF>
        </annotation>
            </species>
      <species id="_6pgc_c" constant="false" charge="-3" initialAmount="NaN" hasOnlySubstanceUnits="true" name="6-Phospho-D-gluconate" metaid="_793ff5b8-477c-41ae-b806-18dc89c9ada5" boundaryCondition="false" sboTerm="SBO:0000247" substanceUnits="substance" compartment="c">
        <notes>
          <html:p>FORMULA: C6H10O10P</html:p>
          <html:p>CHARGE: -3</html:p>
          
        </notes>
        <annotation>
          <rdf:RDF xmlns:rdf="http://www.w3.org/1999/02/22-rdf-syntax-ns#" xmlns:bqbiol="http://biomodels.net/biology-qualifiers/" xmlns:bqmodel="http://biomodels.net/model-qualifiers/">
            <rdf:Description rdf:about="#_793ff5b8-477c-41ae-b806-18dc89c9ada5">
              <bqbiol:is>
                <rdf:Bag>
                  <rdf:li rdf:resource="http://identifiers.org/kegg.compound/C00345"/>
                </rdf:Bag>
              </bqbiol:is>
            </rdf:Description>
          </rdf:RDF>
        </annotation>
            </species>
      <species id="_6pgl_c" constant="false" charge="-2" initialAmount="NaN" hasOnlySubstanceUnits="true" name="6-phospho-D-glucono-1,5-lactone" metaid="_80252798-fa26-4f00-971b-9d06269cb091" boundaryCondition="false" sboTerm="SBO:0000247" substanceUnits="substance" compartment="c">
        <notes>
          <html:p>FORMULA: C6H9O9P</html:p>
          <html:p>CHARGE: -2</html:p>
          
        </notes>
        <annotation>
          <rdf:RDF xmlns:rdf="http://www.w3.org/1999/02/22-rdf-syntax-ns#" xmlns:bqbiol="http://biomodels.net/biology-qualifiers/" xmlns:bqmodel="http://biomodels.net/model-qualifiers/">
            <rdf:Description rdf:about="#_80252798-fa26-4f00-971b-9d06269cb091">
              <bqbiol:is>
                <rdf:Bag>
                  <rdf:li rdf:resource="http://identifiers.org/kegg.compound/C01236"/>
                </rdf:Bag>
              </bqbiol:is>
            </rdf:Description>
          </rdf:RDF>
        </annotation>
            </species>
      <species id="_8aonn_c" constant="false" charge="0" initialAmount="NaN" hasOnlySubstanceUnits="true" name="8-Amino-7-oxononanoate" metaid="_8c3f6782-7e8c-4bc8-bb4f-4ac5fe3d3a3e" boundaryCondition="false" sboTerm="SBO:0000247" substanceUnits="substance" compartment="c">
        <notes>
          <html:p>FORMULA: C9H17NO3</html:p>
          <html:p>CHARGE: 0</html:p>
          
        </notes>
        <annotation>
          <rdf:RDF xmlns:rdf="http://www.w3.org/1999/02/22-rdf-syntax-ns#" xmlns:bqbiol="http://biomodels.net/biology-qualifiers/" xmlns:bqmodel="http://biomodels.net/model-qualifiers/">
            <rdf:Description rdf:about="#_8c3f6782-7e8c-4bc8-bb4f-4ac5fe3d3a3e">
              <bqbiol:is>
                <rdf:Bag>
                  <rdf:li rdf:resource="http://identifiers.org/kegg.compound/C01092"/>
                </rdf:Bag>
              </bqbiol:is>
            </rdf:Description>
          </rdf:RDF>
        </annotation>
            </species>
      <species id="ACP_c" constant="false" charge="-1" initialAmount="NaN" hasOnlySubstanceUnits="true" name="acyl carrier protein" metaid="_9e032a42-eeed-4884-af53-ccaa2d6108a3" boundaryCondition="false" sboTerm="SBO:0000247" substanceUnits="substance" compartment="c">
        <notes>
          <html:p>FORMULA: C11H21N2O7PRS</html:p>
          <html:p>CHARGE: -1</html:p>
          
        </notes>
        <annotation>
          <rdf:RDF xmlns:rdf="http://www.w3.org/1999/02/22-rdf-syntax-ns#" xmlns:bqbiol="http://biomodels.net/biology-qualifiers/" xmlns:bqmodel="http://biomodels.net/model-qualifiers/">
            <rdf:Description rdf:about="#_9e032a42-eeed-4884-af53-ccaa2d6108a3">
              <bqbiol:is>
                <rdf:Bag>
                  <rdf:li rdf:resource="http://identifiers.org/kegg.compound/C00229"/>
                </rdf:Bag>
              </bqbiol:is>
            </rdf:Description>
          </rdf:RDF>
        </annotation>
            </species>
      <species id="LalaDglu_c" constant="false" charge="-1" initialAmount="NaN" hasOnlySubstanceUnits="true" name="L-alanine-D-glutamate" metaid="_8b2ef852-3431-43f3-9384-589120cbd526" boundaryCondition="false" sboTerm="SBO:0000247" substanceUnits="substance" compartment="c">
        <notes>
          <html:p>FORMULA: C8H13N2O5</html:p>
          <html:p>CHARGE: -1</html:p>
          
        </notes>
        <annotation>
          <rdf:RDF xmlns:rdf="http://www.w3.org/1999/02/22-rdf-syntax-ns#" xmlns:bqbiol="http://biomodels.net/biology-qualifiers/" xmlns:bqmodel="http://biomodels.net/model-qualifiers/">
            <rdf:Description rdf:about="#_8b2ef852-3431-43f3-9384-589120cbd526">
              <bqbiol:is>
                <rdf:Bag>
                  <rdf:li rdf:resource="http://identifiers.org/kegg.compound/"/>
                </rdf:Bag>
              </bqbiol:is>
            </rdf:Description>
          </rdf:RDF>
        </annotation>
            </species>
      <species id="LalaDgluMdap_c" constant="false" charge="-1" initialAmount="NaN" hasOnlySubstanceUnits="true" name="L-alanine-D-glutamate-meso-2,6-diaminoheptanedioate" metaid="f70876a9-9f3c-40cf-b8f3-5a917e2817ab" boundaryCondition="false" sboTerm="SBO:0000247" substanceUnits="substance" compartment="c">
        <notes>
          <html:p>FORMULA: C15H25N4O8</html:p>
          <html:p>CHARGE: -1</html:p>
          
        </notes>
        <annotation>
          <rdf:RDF xmlns:rdf="http://www.w3.org/1999/02/22-rdf-syntax-ns#" xmlns:bqbiol="http://biomodels.net/biology-qualifiers/" xmlns:bqmodel="http://biomodels.net/model-qualifiers/">
            <rdf:Description rdf:about="#f70876a9-9f3c-40cf-b8f3-5a917e2817ab">
              <bqbiol:is>
                <rdf:Bag>
                  <rdf:li rdf:resource="http://identifiers.org/kegg.compound/"/>
                </rdf:Bag>
              </bqbiol:is>
            </rdf:Description>
          </rdf:RDF>
        </annotation>
            </species>
      <species id="LalaDgluMdapDala_c" constant="false" charge="-1" initialAmount="NaN" hasOnlySubstanceUnits="true" name="L-alanine-D-glutamate-meso-2,6-diaminoheptanedioate-D-alanine" metaid="d0ac51cc-60de-473b-8a40-582aaf4fbabf" boundaryCondition="false" sboTerm="SBO:0000247" substanceUnits="substance" compartment="c">
        <notes>
          <html:p>FORMULA: C18H30N5O9</html:p>
          <html:p>CHARGE: -1</html:p>
          
        </notes>
        <annotation>
          <rdf:RDF xmlns:rdf="http://www.w3.org/1999/02/22-rdf-syntax-ns#" xmlns:bqbiol="http://biomodels.net/biology-qualifiers/" xmlns:bqmodel="http://biomodels.net/model-qualifiers/">
            <rdf:Description rdf:about="#d0ac51cc-60de-473b-8a40-582aaf4fbabf">
              <bqbiol:is>
                <rdf:Bag>
                  <rdf:li rdf:resource="http://identifiers.org/kegg.compound/"/>
                </rdf:Bag>
              </bqbiol:is>
            </rdf:Description>
          </rdf:RDF>
        </annotation>
            </species>
      <species id="LalaLglu_c" constant="false" charge="-1" initialAmount="NaN" hasOnlySubstanceUnits="true" name="L-alanine-L-glutamate" metaid="_1dde5811-9ffd-420b-91e6-8ca17d47fd3a" boundaryCondition="false" sboTerm="SBO:0000247" substanceUnits="substance" compartment="c">
        <notes>
          <html:p>FORMULA: C8H13N2O5</html:p>
          <html:p>CHARGE: -1</html:p>
          
        </notes>
        <annotation>
          <rdf:RDF xmlns:rdf="http://www.w3.org/1999/02/22-rdf-syntax-ns#" xmlns:bqbiol="http://biomodels.net/biology-qualifiers/" xmlns:bqmodel="http://biomodels.net/model-qualifiers/">
            <rdf:Description rdf:about="#_1dde5811-9ffd-420b-91e6-8ca17d47fd3a">
              <bqbiol:is>
                <rdf:Bag>
                  <rdf:li rdf:resource="http://identifiers.org/kegg.compound/"/>
                </rdf:Bag>
              </bqbiol:is>
            </rdf:Description>
          </rdf:RDF>
        </annotation>
            </species>
      <species id="Lcyst_c" constant="false" charge="-1" initialAmount="NaN" hasOnlySubstanceUnits="true" name="L-Cysteate" metaid="_3d49f026-7e12-42a8-abf9-af8212d2700d" boundaryCondition="false" sboTerm="SBO:0000247" substanceUnits="substance" compartment="c">
        <notes>
          <html:p>FORMULA: C3H6NO5S</html:p>
          <html:p>CHARGE: -1</html:p>
          
        </notes>
        <annotation>
          <rdf:RDF xmlns:rdf="http://www.w3.org/1999/02/22-rdf-syntax-ns#" xmlns:bqbiol="http://biomodels.net/biology-qualifiers/" xmlns:bqmodel="http://biomodels.net/model-qualifiers/">
            <rdf:Description rdf:about="#_3d49f026-7e12-42a8-abf9-af8212d2700d">
              <bqbiol:is>
                <rdf:Bag>
                  <rdf:li rdf:resource="http://identifiers.org/kegg.compound/C00506"/>
                </rdf:Bag>
              </bqbiol:is>
            </rdf:Description>
          </rdf:RDF>
        </annotation>
            </species>
      <species id="Ncbmpts_c" constant="false" charge="0" initialAmount="NaN" hasOnlySubstanceUnits="true" name="N-Carbamoylputrescine" metaid="ca0cb1ad-768b-433e-8277-01232d4129e1" boundaryCondition="false" sboTerm="SBO:0000247" substanceUnits="substance" compartment="c">
        <notes>
          <html:p>FORMULA: C5H13N3O</html:p>
          <html:p>CHARGE: 0</html:p>
          
        </notes>
        <annotation>
          <rdf:RDF xmlns:rdf="http://www.w3.org/1999/02/22-rdf-syntax-ns#" xmlns:bqbiol="http://biomodels.net/biology-qualifiers/" xmlns:bqmodel="http://biomodels.net/model-qualifiers/">
            <rdf:Description rdf:about="#ca0cb1ad-768b-433e-8277-01232d4129e1">
              <bqbiol:is>
                <rdf:Bag>
                  <rdf:li rdf:resource="http://identifiers.org/kegg.compound/C00436"/>
                </rdf:Bag>
              </bqbiol:is>
            </rdf:Description>
          </rdf:RDF>
        </annotation>
            </species>
      <species id="aacoa_c" constant="false" charge="-4" initialAmount="NaN" hasOnlySubstanceUnits="true" name="Acetoacetyl-CoA" metaid="_51e10c37-3aee-43b8-bc47-e073caddc33b" boundaryCondition="false" sboTerm="SBO:0000247" substanceUnits="substance" compartment="c">
        <notes>
          <html:p>FORMULA: C25H36N7O18P3S</html:p>
          <html:p>CHARGE: -4</html:p>
          
        </notes>
        <annotation>
          <rdf:RDF xmlns:rdf="http://www.w3.org/1999/02/22-rdf-syntax-ns#" xmlns:bqbiol="http://biomodels.net/biology-qualifiers/" xmlns:bqmodel="http://biomodels.net/model-qualifiers/">
            <rdf:Description rdf:about="#_51e10c37-3aee-43b8-bc47-e073caddc33b">
              <bqbiol:is>
                <rdf:Bag>
                  <rdf:li rdf:resource="http://identifiers.org/kegg.compound/C00332"/>
                </rdf:Bag>
              </bqbiol:is>
            </rdf:Description>
          </rdf:RDF>
        </annotation>
            </species>
      <species id="ac_c" constant="false" charge="-1" initialAmount="NaN" hasOnlySubstanceUnits="true" name="Acetate" metaid="_41f06f8e-f0d4-4832-9255-2afd95c3c7d7" boundaryCondition="false" sboTerm="SBO:0000247" substanceUnits="substance" compartment="c">
        <notes>
          <html:p>FORMULA: C2H3O2</html:p>
          <html:p>CHARGE: -1</html:p>
          
        </notes>
        <annotation>
          <rdf:RDF xmlns:rdf="http://www.w3.org/1999/02/22-rdf-syntax-ns#" xmlns:bqbiol="http://biomodels.net/biology-qualifiers/" xmlns:bqmodel="http://biomodels.net/model-qualifiers/">
            <rdf:Description rdf:about="#_41f06f8e-f0d4-4832-9255-2afd95c3c7d7">
              <bqbiol:is>
                <rdf:Bag>
                  <rdf:li rdf:resource="http://identifiers.org/kegg.compound/C00033"/>
                </rdf:Bag>
              </bqbiol:is>
            </rdf:Description>
          </rdf:RDF>
        </annotation>
            </species>
      <species id="acACP_c" constant="false" charge="-1" initialAmount="NaN" hasOnlySubstanceUnits="true" name="Acetyl-ACP" metaid="_4c9920cf-f377-4390-b26e-e68657550fcb" boundaryCondition="false" sboTerm="SBO:0000247" substanceUnits="substance" compartment="c">
        <notes>
          <html:p>FORMULA: C13H23N2O8PRS</html:p>
          <html:p>CHARGE: -1</html:p>
          
        </notes>
        <annotation>
          <rdf:RDF xmlns:rdf="http://www.w3.org/1999/02/22-rdf-syntax-ns#" xmlns:bqbiol="http://biomodels.net/biology-qualifiers/" xmlns:bqmodel="http://biomodels.net/model-qualifiers/">
            <rdf:Description rdf:about="#_4c9920cf-f377-4390-b26e-e68657550fcb">
              <bqbiol:is>
                <rdf:Bag>
                  <rdf:li rdf:resource="http://identifiers.org/kegg.compound/C03939"/>
                </rdf:Bag>
              </bqbiol:is>
            </rdf:Description>
          </rdf:RDF>
        </annotation>
            </species>
      <species id="acac_c" constant="false" charge="-1" initialAmount="NaN" hasOnlySubstanceUnits="true" name="Acetoacetate" metaid="a8a5827f-7013-4362-b730-3fa72af05566" boundaryCondition="false" sboTerm="SBO:0000247" substanceUnits="substance" compartment="c">
        <notes>
          <html:p>FORMULA: C4H5O3</html:p>
          <html:p>CHARGE: -1</html:p>
          
        </notes>
        <annotation>
          <rdf:RDF xmlns:rdf="http://www.w3.org/1999/02/22-rdf-syntax-ns#" xmlns:bqbiol="http://biomodels.net/biology-qualifiers/" xmlns:bqmodel="http://biomodels.net/model-qualifiers/">
            <rdf:Description rdf:about="#a8a5827f-7013-4362-b730-3fa72af05566">
              <bqbiol:is>
                <rdf:Bag>
                  <rdf:li rdf:resource="http://identifiers.org/kegg.compound/C00164"/>
                </rdf:Bag>
              </bqbiol:is>
            </rdf:Description>
          </rdf:RDF>
        </annotation>
            </species>
      <species id="acald_c" constant="false" charge="0" initialAmount="NaN" hasOnlySubstanceUnits="true" name="Acetaldehyde" metaid="f6b67188-8f01-4813-8f08-6e6ceba53d22" boundaryCondition="false" sboTerm="SBO:0000247" substanceUnits="substance" compartment="c">
        <notes>
          <html:p>FORMULA: C2H4O</html:p>
          <html:p>CHARGE: 0</html:p>
          
        </notes>
        <annotation>
          <rdf:RDF xmlns:rdf="http://www.w3.org/1999/02/22-rdf-syntax-ns#" xmlns:bqbiol="http://biomodels.net/biology-qualifiers/" xmlns:bqmodel="http://biomodels.net/model-qualifiers/">
            <rdf:Description rdf:about="#f6b67188-8f01-4813-8f08-6e6ceba53d22">
              <bqbiol:is>
                <rdf:Bag>
                  <rdf:li rdf:resource="http://identifiers.org/kegg.compound/C00084"/>
                </rdf:Bag>
              </bqbiol:is>
            </rdf:Description>
          </rdf:RDF>
        </annotation>
            </species>
      <species id="accoa_c" constant="false" charge="-4" initialAmount="NaN" hasOnlySubstanceUnits="true" name="Acetyl-CoA" metaid="_1cda065a-7987-4ba2-922a-81a1b546f0d2" boundaryCondition="false" sboTerm="SBO:0000247" substanceUnits="substance" compartment="c">
        <notes>
          <html:p>FORMULA: C23H34N7O17P3S</html:p>
          <html:p>CHARGE: -4</html:p>
          
        </notes>
        <annotation>
          <rdf:RDF xmlns:rdf="http://www.w3.org/1999/02/22-rdf-syntax-ns#" xmlns:bqbiol="http://biomodels.net/biology-qualifiers/" xmlns:bqmodel="http://biomodels.net/model-qualifiers/">
            <rdf:Description rdf:about="#_1cda065a-7987-4ba2-922a-81a1b546f0d2">
              <bqbiol:is>
                <rdf:Bag>
                  <rdf:li rdf:resource="http://identifiers.org/kegg.compound/C00024"/>
                </rdf:Bag>
              </bqbiol:is>
            </rdf:Description>
          </rdf:RDF>
        </annotation>
            </species>
      <species id="acetone_c" constant="false" charge="0" initialAmount="NaN" hasOnlySubstanceUnits="true" name="Acetone" metaid="edba47a3-3568-4b04-b6a4-100ae735ba96" boundaryCondition="false" sboTerm="SBO:0000247" substanceUnits="substance" compartment="c">
        <notes>
          <html:p>FORMULA: C3H6O</html:p>
          <html:p>CHARGE: 0</html:p>
          
        </notes>
        <annotation>
          <rdf:RDF xmlns:rdf="http://www.w3.org/1999/02/22-rdf-syntax-ns#" xmlns:bqbiol="http://biomodels.net/biology-qualifiers/" xmlns:bqmodel="http://biomodels.net/model-qualifiers/">
            <rdf:Description rdf:about="#edba47a3-3568-4b04-b6a4-100ae735ba96">
              <bqbiol:is>
                <rdf:Bag>
                  <rdf:li rdf:resource="http://identifiers.org/kegg.compound/C00207"/>
                </rdf:Bag>
              </bqbiol:is>
            </rdf:Description>
          </rdf:RDF>
        </annotation>
            </species>
      <species id="acg5p_c" constant="false" charge="-3" initialAmount="NaN" hasOnlySubstanceUnits="true" name="N-Acetyl-L-glutamyl 5-phosphate" metaid="_0c811130-4651-4595-bda2-e26c0733131d" boundaryCondition="false" sboTerm="SBO:0000247" substanceUnits="substance" compartment="c">
        <notes>
          <html:p>FORMULA: C7H9NO8P</html:p>
          <html:p>CHARGE: -3</html:p>
          
        </notes>
        <annotation>
          <rdf:RDF xmlns:rdf="http://www.w3.org/1999/02/22-rdf-syntax-ns#" xmlns:bqbiol="http://biomodels.net/biology-qualifiers/" xmlns:bqmodel="http://biomodels.net/model-qualifiers/">
            <rdf:Description rdf:about="#_0c811130-4651-4595-bda2-e26c0733131d">
              <bqbiol:is>
                <rdf:Bag>
                  <rdf:li rdf:resource="http://identifiers.org/kegg.compound/C04133"/>
                </rdf:Bag>
              </bqbiol:is>
            </rdf:Description>
          </rdf:RDF>
        </annotation>
            </species>
      <species id="acg5sa_c" constant="false" charge="-1" initialAmount="NaN" hasOnlySubstanceUnits="true" name="N-Acetyl-L-glutamate 5-semialdehyde" metaid="c1aa2609-bd2b-4acd-ab3d-119097a6074d" boundaryCondition="false" sboTerm="SBO:0000247" substanceUnits="substance" compartment="c">
        <notes>
          <html:p>FORMULA: C7H10NO4</html:p>
          <html:p>CHARGE: -1</html:p>
          
        </notes>
        <annotation>
          <rdf:RDF xmlns:rdf="http://www.w3.org/1999/02/22-rdf-syntax-ns#" xmlns:bqbiol="http://biomodels.net/biology-qualifiers/" xmlns:bqmodel="http://biomodels.net/model-qualifiers/">
            <rdf:Description rdf:about="#c1aa2609-bd2b-4acd-ab3d-119097a6074d">
              <bqbiol:is>
                <rdf:Bag>
                  <rdf:li rdf:resource="http://identifiers.org/kegg.compound/C01250"/>
                </rdf:Bag>
              </bqbiol:is>
            </rdf:Description>
          </rdf:RDF>
        </annotation>
            </species>
      <species id="acgam_c" constant="false" charge="0" initialAmount="NaN" hasOnlySubstanceUnits="true" name="N-Acetyl-D-glucosamine" metaid="_1ad9bf4b-293b-4a41-9e0f-8e418060fda7" boundaryCondition="false" sboTerm="SBO:0000247" substanceUnits="substance" compartment="c">
        <notes>
          <html:p>FORMULA: C8H15NO6</html:p>
          <html:p>CHARGE: 0</html:p>
          
        </notes>
        <annotation>
          <rdf:RDF xmlns:rdf="http://www.w3.org/1999/02/22-rdf-syntax-ns#" xmlns:bqbiol="http://biomodels.net/biology-qualifiers/" xmlns:bqmodel="http://biomodels.net/model-qualifiers/">
            <rdf:Description rdf:about="#_1ad9bf4b-293b-4a41-9e0f-8e418060fda7">
              <bqbiol:is>
                <rdf:Bag>
                  <rdf:li rdf:resource="http://identifiers.org/kegg.compound/C00140"/>
                </rdf:Bag>
              </bqbiol:is>
            </rdf:Description>
          </rdf:RDF>
        </annotation>
            </species>
      <species id="acgam1p_c" constant="false" charge="-2" initialAmount="NaN" hasOnlySubstanceUnits="true" name="N-Acetyl-D-glucosamine 1-phosphate" metaid="_913a0c55-c67a-487d-a092-b9fc6f2da72f" boundaryCondition="false" sboTerm="SBO:0000247" substanceUnits="substance" compartment="c">
        <notes>
          <html:p>FORMULA: C8H14NO9P</html:p>
          <html:p>CHARGE: -2</html:p>
          
        </notes>
        <annotation>
          <rdf:RDF xmlns:rdf="http://www.w3.org/1999/02/22-rdf-syntax-ns#" xmlns:bqbiol="http://biomodels.net/biology-qualifiers/" xmlns:bqmodel="http://biomodels.net/model-qualifiers/">
            <rdf:Description rdf:about="#_913a0c55-c67a-487d-a092-b9fc6f2da72f">
              <bqbiol:is>
                <rdf:Bag>
                  <rdf:li rdf:resource="http://identifiers.org/kegg.compound/C04256"/>
                </rdf:Bag>
              </bqbiol:is>
            </rdf:Description>
          </rdf:RDF>
        </annotation>
            </species>
      <species id="acgam6p_c" constant="false" charge="-2" initialAmount="NaN" hasOnlySubstanceUnits="true" name="N-Acetyl-D-glucosamine 6-phosphate" metaid="_53d77714-1dbf-428b-8644-ee570703f21f" boundaryCondition="false" sboTerm="SBO:0000247" substanceUnits="substance" compartment="c">
        <notes>
          <html:p>FORMULA: C8H14NO9P</html:p>
          <html:p>CHARGE: -2</html:p>
          
        </notes>
        <annotation>
          <rdf:RDF xmlns:rdf="http://www.w3.org/1999/02/22-rdf-syntax-ns#" xmlns:bqbiol="http://biomodels.net/biology-qualifiers/" xmlns:bqmodel="http://biomodels.net/model-qualifiers/">
            <rdf:Description rdf:about="#_53d77714-1dbf-428b-8644-ee570703f21f">
              <bqbiol:is>
                <rdf:Bag>
                  <rdf:li rdf:resource="http://identifiers.org/kegg.compound/C00357"/>
                </rdf:Bag>
              </bqbiol:is>
            </rdf:Description>
          </rdf:RDF>
        </annotation>
            </species>
      <species id="acglu_c" constant="false" charge="-2" initialAmount="NaN" hasOnlySubstanceUnits="true" name="N-Acetyl-L-glutamate" metaid="d1ef83a7-7f09-4b1e-a0e0-3ef3a16c3bdc" boundaryCondition="false" sboTerm="SBO:0000247" substanceUnits="substance" compartment="c">
        <notes>
          <html:p>FORMULA: C7H9NO5</html:p>
          <html:p>CHARGE: -2</html:p>
          
        </notes>
        <annotation>
          <rdf:RDF xmlns:rdf="http://www.w3.org/1999/02/22-rdf-syntax-ns#" xmlns:bqbiol="http://biomodels.net/biology-qualifiers/" xmlns:bqmodel="http://biomodels.net/model-qualifiers/">
            <rdf:Description rdf:about="#d1ef83a7-7f09-4b1e-a0e0-3ef3a16c3bdc">
              <bqbiol:is>
                <rdf:Bag>
                  <rdf:li rdf:resource="http://identifiers.org/kegg.compound/C00624"/>
                </rdf:Bag>
              </bqbiol:is>
            </rdf:Description>
          </rdf:RDF>
        </annotation>
            </species>
      <species id="achms_c" constant="false" charge="0" initialAmount="NaN" hasOnlySubstanceUnits="true" name="O-Acetyl-L-homoserine" metaid="_2491c578-3a25-4d6c-88f0-247536d25f6a" boundaryCondition="false" sboTerm="SBO:0000247" substanceUnits="substance" compartment="c">
        <notes>
          <html:p>FORMULA: C6H11NO4</html:p>
          <html:p>CHARGE: 0</html:p>
          
        </notes>
        <annotation>
          <rdf:RDF xmlns:rdf="http://www.w3.org/1999/02/22-rdf-syntax-ns#" xmlns:bqbiol="http://biomodels.net/biology-qualifiers/" xmlns:bqmodel="http://biomodels.net/model-qualifiers/">
            <rdf:Description rdf:about="#_2491c578-3a25-4d6c-88f0-247536d25f6a">
              <bqbiol:is>
                <rdf:Bag>
                  <rdf:li rdf:resource="http://identifiers.org/kegg.compound/C01077"/>
                </rdf:Bag>
              </bqbiol:is>
            </rdf:Description>
          </rdf:RDF>
        </annotation>
            </species>
      <species id="acmana_c" constant="false" charge="0" initialAmount="NaN" hasOnlySubstanceUnits="true" name="N-Acetyl-D-mannosamine" metaid="f2fb5d65-8ee4-4bd3-82ef-aef0b02e0754" boundaryCondition="false" sboTerm="SBO:0000247" substanceUnits="substance" compartment="c">
        <notes>
          <html:p>FORMULA: C8H15NO6</html:p>
          <html:p>CHARGE: 0</html:p>
          
        </notes>
        <annotation>
          <rdf:RDF xmlns:rdf="http://www.w3.org/1999/02/22-rdf-syntax-ns#" xmlns:bqbiol="http://biomodels.net/biology-qualifiers/" xmlns:bqmodel="http://biomodels.net/model-qualifiers/">
            <rdf:Description rdf:about="#f2fb5d65-8ee4-4bd3-82ef-aef0b02e0754">
              <bqbiol:is>
                <rdf:Bag>
                  <rdf:li rdf:resource="http://identifiers.org/kegg.compound/C00645"/>
                </rdf:Bag>
              </bqbiol:is>
            </rdf:Description>
          </rdf:RDF>
        </annotation>
            </species>
      <species id="acmum6p_c" constant="false" charge="-3" initialAmount="NaN" hasOnlySubstanceUnits="true" name="N-acetylmuramate 6-phosphate" metaid="f652ad37-35cc-42dd-8906-bb5f04b84938" boundaryCondition="false" sboTerm="SBO:0000247" substanceUnits="substance" compartment="c">
        <notes>
          <html:p>FORMULA: C11H17NO11P</html:p>
          <html:p>CHARGE: -3</html:p>
          
        </notes>
        <annotation>
          <rdf:RDF xmlns:rdf="http://www.w3.org/1999/02/22-rdf-syntax-ns#" xmlns:bqbiol="http://biomodels.net/biology-qualifiers/" xmlns:bqmodel="http://biomodels.net/model-qualifiers/">
            <rdf:Description rdf:about="#f652ad37-35cc-42dd-8906-bb5f04b84938">
              <bqbiol:is>
                <rdf:Bag>
                  <rdf:li rdf:resource="http://identifiers.org/kegg.compound/C16698"/>
                </rdf:Bag>
              </bqbiol:is>
            </rdf:Description>
          </rdf:RDF>
        </annotation>
            </species>
      <species id="acnam_c" constant="false" charge="-1" initialAmount="NaN" hasOnlySubstanceUnits="true" name="N-Acetylneuraminate" metaid="_6e619209-180a-4843-a5ff-72c27475a2fe" boundaryCondition="false" sboTerm="SBO:0000247" substanceUnits="substance" compartment="c">
        <notes>
          <html:p>FORMULA: C11H18NO9</html:p>
          <html:p>CHARGE: -1</html:p>
          
        </notes>
        <annotation>
          <rdf:RDF xmlns:rdf="http://www.w3.org/1999/02/22-rdf-syntax-ns#" xmlns:bqbiol="http://biomodels.net/biology-qualifiers/" xmlns:bqmodel="http://biomodels.net/model-qualifiers/">
            <rdf:Description rdf:about="#_6e619209-180a-4843-a5ff-72c27475a2fe">
              <bqbiol:is>
                <rdf:Bag>
                  <rdf:li rdf:resource="http://identifiers.org/kegg.compound/C00270"/>
                </rdf:Bag>
              </bqbiol:is>
            </rdf:Description>
          </rdf:RDF>
        </annotation>
            </species>
      <species id="acon_C_c" constant="false" charge="-3" initialAmount="NaN" hasOnlySubstanceUnits="true" name="cis-Aconitate" metaid="_401ddacb-a75d-4dbe-a8f0-85904108c27d" boundaryCondition="false" sboTerm="SBO:0000247" substanceUnits="substance" compartment="c">
        <notes>
          <html:p>FORMULA: C6H3O6</html:p>
          <html:p>CHARGE: -3</html:p>
          
        </notes>
        <annotation>
          <rdf:RDF xmlns:rdf="http://www.w3.org/1999/02/22-rdf-syntax-ns#" xmlns:bqbiol="http://biomodels.net/biology-qualifiers/" xmlns:bqmodel="http://biomodels.net/model-qualifiers/">
            <rdf:Description rdf:about="#_401ddacb-a75d-4dbe-a8f0-85904108c27d">
              <bqbiol:is>
                <rdf:Bag>
                  <rdf:li rdf:resource="http://identifiers.org/kegg.compound/C00417"/>
                </rdf:Bag>
              </bqbiol:is>
            </rdf:Description>
          </rdf:RDF>
        </annotation>
            </species>
      <species id="acorn_c" constant="false" charge="0" initialAmount="NaN" hasOnlySubstanceUnits="true" name="N2-Acetyl-L-ornithine" metaid="_16230057-b60a-4bbc-9581-aea5c2d98fa3" boundaryCondition="false" sboTerm="SBO:0000247" substanceUnits="substance" compartment="c">
        <notes>
          <html:p>FORMULA: C7H14N2O3</html:p>
          <html:p>CHARGE: 0</html:p>
          
        </notes>
        <annotation>
          <rdf:RDF xmlns:rdf="http://www.w3.org/1999/02/22-rdf-syntax-ns#" xmlns:bqbiol="http://biomodels.net/biology-qualifiers/" xmlns:bqmodel="http://biomodels.net/model-qualifiers/">
            <rdf:Description rdf:about="#_16230057-b60a-4bbc-9581-aea5c2d98fa3">
              <bqbiol:is>
                <rdf:Bag>
                  <rdf:li rdf:resource="http://identifiers.org/kegg.compound/C00437"/>
                </rdf:Bag>
              </bqbiol:is>
            </rdf:Description>
          </rdf:RDF>
        </annotation>
            </species>
      <species id="acser_c" constant="false" charge="0" initialAmount="NaN" hasOnlySubstanceUnits="true" name="O-Acetyl-L-serine" metaid="_0bbb95a0-0fb6-4d2b-9df5-9675f1c7d037" boundaryCondition="false" sboTerm="SBO:0000247" substanceUnits="substance" compartment="c">
        <notes>
          <html:p>FORMULA: C5H9NO4</html:p>
          <html:p>CHARGE: 0</html:p>
          
        </notes>
        <annotation>
          <rdf:RDF xmlns:rdf="http://www.w3.org/1999/02/22-rdf-syntax-ns#" xmlns:bqbiol="http://biomodels.net/biology-qualifiers/" xmlns:bqmodel="http://biomodels.net/model-qualifiers/">
            <rdf:Description rdf:about="#_0bbb95a0-0fb6-4d2b-9df5-9675f1c7d037">
              <bqbiol:is>
                <rdf:Bag>
                  <rdf:li rdf:resource="http://identifiers.org/kegg.compound/C00979"/>
                </rdf:Bag>
              </bqbiol:is>
            </rdf:Description>
          </rdf:RDF>
        </annotation>
            </species>
      <species id="actACP_c" constant="false" charge="-1" initialAmount="NaN" hasOnlySubstanceUnits="true" name="Acetoacetyl-ACP" metaid="_64f876f2-3fb9-48b7-aace-29045d225ca4" boundaryCondition="false" sboTerm="SBO:0000247" substanceUnits="substance" compartment="c">
        <notes>
          <html:p>FORMULA: C15H25N2O9PRS</html:p>
          <html:p>CHARGE: -1</html:p>
          
        </notes>
        <annotation>
          <rdf:RDF xmlns:rdf="http://www.w3.org/1999/02/22-rdf-syntax-ns#" xmlns:bqbiol="http://biomodels.net/biology-qualifiers/" xmlns:bqmodel="http://biomodels.net/model-qualifiers/">
            <rdf:Description rdf:about="#_64f876f2-3fb9-48b7-aace-29045d225ca4">
              <bqbiol:is>
                <rdf:Bag>
                  <rdf:li rdf:resource="http://identifiers.org/kegg.compound/C05744"/>
                </rdf:Bag>
              </bqbiol:is>
            </rdf:Description>
          </rdf:RDF>
        </annotation>
            </species>
      <species id="actp_c" constant="false" charge="-2" initialAmount="NaN" hasOnlySubstanceUnits="true" name="Acetyl phosphate" metaid="_2f08172c-7ab6-4e4d-b43e-460308caa173" boundaryCondition="false" sboTerm="SBO:0000247" substanceUnits="substance" compartment="c">
        <notes>
          <html:p>FORMULA: C2H3O5P</html:p>
          <html:p>CHARGE: -2</html:p>
          
        </notes>
        <annotation>
          <rdf:RDF xmlns:rdf="http://www.w3.org/1999/02/22-rdf-syntax-ns#" xmlns:bqbiol="http://biomodels.net/biology-qualifiers/" xmlns:bqmodel="http://biomodels.net/model-qualifiers/">
            <rdf:Description rdf:about="#_2f08172c-7ab6-4e4d-b43e-460308caa173">
              <bqbiol:is>
                <rdf:Bag>
                  <rdf:li rdf:resource="http://identifiers.org/kegg.compound/C00227"/>
                </rdf:Bag>
              </bqbiol:is>
            </rdf:Description>
          </rdf:RDF>
        </annotation>
            </species>
      <species id="adcobdam_c" constant="false" charge="-4" initialAmount="NaN" hasOnlySubstanceUnits="true" name="Adenosyl cobyrinate diamide" metaid="_6d76e654-1613-4740-8ba9-636d71a14554" boundaryCondition="false" sboTerm="SBO:0000247" substanceUnits="substance" compartment="c">
        <notes>
          <html:p>FORMULA: C55H68CoN11O15</html:p>
          <html:p>CHARGE: -4</html:p>
          
        </notes>
        <annotation>
          <rdf:RDF xmlns:rdf="http://www.w3.org/1999/02/22-rdf-syntax-ns#" xmlns:bqbiol="http://biomodels.net/biology-qualifiers/" xmlns:bqmodel="http://biomodels.net/model-qualifiers/">
            <rdf:Description rdf:about="#_6d76e654-1613-4740-8ba9-636d71a14554">
              <bqbiol:is>
                <rdf:Bag>
                  <rdf:li rdf:resource="http://identifiers.org/kegg.compound/C06506"/>
                </rdf:Bag>
              </bqbiol:is>
            </rdf:Description>
          </rdf:RDF>
        </annotation>
            </species>
      <species id="adcobhex_c" constant="false" charge="0" initialAmount="NaN" hasOnlySubstanceUnits="true" name="adenosyl-cobyric acid" metaid="_597a1808-c0ce-4964-8666-edee4737feb0" boundaryCondition="false" sboTerm="SBO:0000247" substanceUnits="substance" compartment="c">
        <notes>
          <html:p>FORMULA: C55H76CoN15O11</html:p>
          <html:p>CHARGE: 0</html:p>
          
        </notes>
        <annotation>
          <rdf:RDF xmlns:rdf="http://www.w3.org/1999/02/22-rdf-syntax-ns#" xmlns:bqbiol="http://biomodels.net/biology-qualifiers/" xmlns:bqmodel="http://biomodels.net/model-qualifiers/">
            <rdf:Description rdf:about="#_597a1808-c0ce-4964-8666-edee4737feb0">
              <bqbiol:is>
                <rdf:Bag>
                  <rdf:li rdf:resource="http://identifiers.org/kegg.compound/C06507"/>
                </rdf:Bag>
              </bqbiol:is>
            </rdf:Description>
          </rdf:RDF>
        </annotation>
            </species>
      <species id="ade_c" constant="false" charge="0" initialAmount="NaN" hasOnlySubstanceUnits="true" name="Adenine" metaid="ee26c282-08cc-4fc2-b017-9c2b16daf595" boundaryCondition="false" sboTerm="SBO:0000247" substanceUnits="substance" compartment="c">
        <notes>
          <html:p>FORMULA: C5H5N5</html:p>
          <html:p>CHARGE: 0</html:p>
          
        </notes>
        <annotation>
          <rdf:RDF xmlns:rdf="http://www.w3.org/1999/02/22-rdf-syntax-ns#" xmlns:bqbiol="http://biomodels.net/biology-qualifiers/" xmlns:bqmodel="http://biomodels.net/model-qualifiers/">
            <rdf:Description rdf:about="#ee26c282-08cc-4fc2-b017-9c2b16daf595">
              <bqbiol:is>
                <rdf:Bag>
                  <rdf:li rdf:resource="http://identifiers.org/kegg.compound/C00147"/>
                </rdf:Bag>
              </bqbiol:is>
            </rdf:Description>
          </rdf:RDF>
        </annotation>
            </species>
      <species id="adn_c" constant="false" charge="0" initialAmount="NaN" hasOnlySubstanceUnits="true" name="Adenosine" metaid="da3febaf-c993-4e33-8e4b-660ce497aa77" boundaryCondition="false" sboTerm="SBO:0000247" substanceUnits="substance" compartment="c">
        <notes>
          <html:p>FORMULA: C10H13N5O4</html:p>
          <html:p>CHARGE: 0</html:p>
          
        </notes>
        <annotation>
          <rdf:RDF xmlns:rdf="http://www.w3.org/1999/02/22-rdf-syntax-ns#" xmlns:bqbiol="http://biomodels.net/biology-qualifiers/" xmlns:bqmodel="http://biomodels.net/model-qualifiers/">
            <rdf:Description rdf:about="#da3febaf-c993-4e33-8e4b-660ce497aa77">
              <bqbiol:is>
                <rdf:Bag>
                  <rdf:li rdf:resource="http://identifiers.org/kegg.compound/C00212"/>
                </rdf:Bag>
              </bqbiol:is>
            </rdf:Description>
          </rdf:RDF>
        </annotation>
            </species>
      <species id="adocbi_c" constant="false" charge="1" initialAmount="NaN" hasOnlySubstanceUnits="true" name="Adenosyl cobinamide" metaid="_1c3ac7b7-a852-4882-ad4f-ca85f158f1e5" boundaryCondition="false" sboTerm="SBO:0000247" substanceUnits="substance" compartment="c">
        <notes>
          <html:p>FORMULA: C58H84CoN16O11</html:p>
          <html:p>CHARGE: 1</html:p>
          
        </notes>
        <annotation>
          <rdf:RDF xmlns:rdf="http://www.w3.org/1999/02/22-rdf-syntax-ns#" xmlns:bqbiol="http://biomodels.net/biology-qualifiers/" xmlns:bqmodel="http://biomodels.net/model-qualifiers/">
            <rdf:Description rdf:about="#_1c3ac7b7-a852-4882-ad4f-ca85f158f1e5">
              <bqbiol:is>
                <rdf:Bag>
                  <rdf:li rdf:resource="http://identifiers.org/kegg.compound/C06508"/>
                </rdf:Bag>
              </bqbiol:is>
            </rdf:Description>
          </rdf:RDF>
        </annotation>
            </species>
      <species id="adocbip_c" constant="false" charge="-1" initialAmount="NaN" hasOnlySubstanceUnits="true" name="Adenosyl cobinamide phosphate" metaid="_1c5c891b-049d-4942-9394-42e0eb983f00" boundaryCondition="false" sboTerm="SBO:0000247" substanceUnits="substance" compartment="c">
        <notes>
          <html:p>FORMULA: C58H83CoN16O14P</html:p>
          <html:p>CHARGE: -1</html:p>
          
        </notes>
        <annotation>
          <rdf:RDF xmlns:rdf="http://www.w3.org/1999/02/22-rdf-syntax-ns#" xmlns:bqbiol="http://biomodels.net/biology-qualifiers/" xmlns:bqmodel="http://biomodels.net/model-qualifiers/">
            <rdf:Description rdf:about="#_1c5c891b-049d-4942-9394-42e0eb983f00">
              <bqbiol:is>
                <rdf:Bag>
                  <rdf:li rdf:resource="http://identifiers.org/kegg.compound/C06509"/>
                </rdf:Bag>
              </bqbiol:is>
            </rdf:Description>
          </rdf:RDF>
        </annotation>
            </species>
      <species id="adocbl_c" constant="false" charge="0" initialAmount="NaN" hasOnlySubstanceUnits="true" name="Adenosylcobalamin" metaid="d5965b97-6a7f-41f7-8827-2c57f827e7c5" boundaryCondition="false" sboTerm="SBO:0000247" substanceUnits="substance" compartment="c">
        <notes>
          <html:p>FORMULA: C72H100CoN18O17P</html:p>
          <html:p>CHARGE: 0</html:p>
          
        </notes>
        <annotation>
          <rdf:RDF xmlns:rdf="http://www.w3.org/1999/02/22-rdf-syntax-ns#" xmlns:bqbiol="http://biomodels.net/biology-qualifiers/" xmlns:bqmodel="http://biomodels.net/model-qualifiers/">
            <rdf:Description rdf:about="#d5965b97-6a7f-41f7-8827-2c57f827e7c5">
              <bqbiol:is>
                <rdf:Bag>
                  <rdf:li rdf:resource="http://identifiers.org/kegg.compound/C00194"/>
                </rdf:Bag>
              </bqbiol:is>
            </rdf:Description>
          </rdf:RDF>
        </annotation>
            </species>
      <species id="adp_c" constant="false" charge="-3" initialAmount="NaN" hasOnlySubstanceUnits="true" name="ADP" metaid="d4908c4d-aa73-4c95-91ee-befa638a530a" boundaryCondition="false" sboTerm="SBO:0000247" substanceUnits="substance" compartment="c">
        <notes>
          <html:p>FORMULA: C10H12N5O10P2</html:p>
          <html:p>CHARGE: -3</html:p>
          
        </notes>
        <annotation>
          <rdf:RDF xmlns:rdf="http://www.w3.org/1999/02/22-rdf-syntax-ns#" xmlns:bqbiol="http://biomodels.net/biology-qualifiers/" xmlns:bqmodel="http://biomodels.net/model-qualifiers/">
            <rdf:Description rdf:about="#d4908c4d-aa73-4c95-91ee-befa638a530a">
              <bqbiol:is>
                <rdf:Bag>
                  <rdf:li rdf:resource="http://identifiers.org/kegg.compound/C00008"/>
                </rdf:Bag>
              </bqbiol:is>
            </rdf:Description>
          </rdf:RDF>
        </annotation>
            </species>
      <species id="adpglc_c" constant="false" charge="-2" initialAmount="NaN" hasOnlySubstanceUnits="true" name="ADPglucose" metaid="_4e707a50-28bc-4318-b7d9-0abf68c11cd7" boundaryCondition="false" sboTerm="SBO:0000247" substanceUnits="substance" compartment="c">
        <notes>
          <html:p>FORMULA: C16H23N5O15P2</html:p>
          <html:p>CHARGE: -2</html:p>
          
        </notes>
        <annotation>
          <rdf:RDF xmlns:rdf="http://www.w3.org/1999/02/22-rdf-syntax-ns#" xmlns:bqbiol="http://biomodels.net/biology-qualifiers/" xmlns:bqmodel="http://biomodels.net/model-qualifiers/">
            <rdf:Description rdf:about="#_4e707a50-28bc-4318-b7d9-0abf68c11cd7">
              <bqbiol:is>
                <rdf:Bag>
                  <rdf:li rdf:resource="http://identifiers.org/kegg.compound/C00498"/>
                </rdf:Bag>
              </bqbiol:is>
            </rdf:Description>
          </rdf:RDF>
        </annotation>
            </species>
      <species id="adphep_DD_c" constant="false" charge="-2" initialAmount="NaN" hasOnlySubstanceUnits="true" name="ADP-D-glycero-D-manno-heptose" metaid="_4d349d55-a4b1-4bfb-9012-8a6df0ccebaf" boundaryCondition="false" sboTerm="SBO:0000247" substanceUnits="substance" compartment="c">
        <notes>
          <html:p>FORMULA: C17H25N5O16P2</html:p>
          <html:p>CHARGE: -2</html:p>
          
        </notes>
        <annotation>
          <rdf:RDF xmlns:rdf="http://www.w3.org/1999/02/22-rdf-syntax-ns#" xmlns:bqbiol="http://biomodels.net/biology-qualifiers/" xmlns:bqmodel="http://biomodels.net/model-qualifiers/">
            <rdf:Description rdf:about="#_4d349d55-a4b1-4bfb-9012-8a6df0ccebaf">
              <bqbiol:is>
                <rdf:Bag>
                  <rdf:li rdf:resource="http://identifiers.org/kegg.compound/C06397"/>
                </rdf:Bag>
              </bqbiol:is>
            </rdf:Description>
          </rdf:RDF>
        </annotation>
            </species>
      <species id="adphep_LD_c" constant="false" charge="-2" initialAmount="NaN" hasOnlySubstanceUnits="true" name="ADP-L-glycero-D-manno-heptose" metaid="_371f5b08-051d-4e83-974c-2b77a967ebd1" boundaryCondition="false" sboTerm="SBO:0000247" substanceUnits="substance" compartment="c">
        <notes>
          <html:p>FORMULA: C17H25N5O16P2</html:p>
          <html:p>CHARGE: -2</html:p>
          
        </notes>
        <annotation>
          <rdf:RDF xmlns:rdf="http://www.w3.org/1999/02/22-rdf-syntax-ns#" xmlns:bqbiol="http://biomodels.net/biology-qualifiers/" xmlns:bqmodel="http://biomodels.net/model-qualifiers/">
            <rdf:Description rdf:about="#_371f5b08-051d-4e83-974c-2b77a967ebd1">
              <bqbiol:is>
                <rdf:Bag>
                  <rdf:li rdf:resource="http://identifiers.org/kegg.compound/C06398"/>
                </rdf:Bag>
              </bqbiol:is>
            </rdf:Description>
          </rdf:RDF>
        </annotation>
            </species>
      <species id="adprib_c" constant="false" charge="-2" initialAmount="NaN" hasOnlySubstanceUnits="true" name="ADPribose" metaid="_1768446a-b67e-48c2-96aa-3fa1e6c2839c" boundaryCondition="false" sboTerm="SBO:0000247" substanceUnits="substance" compartment="c">
        <notes>
          <html:p>FORMULA: C15H21N5O14P2</html:p>
          <html:p>CHARGE: -2</html:p>
          
        </notes>
        <annotation>
          <rdf:RDF xmlns:rdf="http://www.w3.org/1999/02/22-rdf-syntax-ns#" xmlns:bqbiol="http://biomodels.net/biology-qualifiers/" xmlns:bqmodel="http://biomodels.net/model-qualifiers/">
            <rdf:Description rdf:about="#_1768446a-b67e-48c2-96aa-3fa1e6c2839c">
              <bqbiol:is>
                <rdf:Bag>
                  <rdf:li rdf:resource="http://identifiers.org/kegg.compound/C00301"/>
                </rdf:Bag>
              </bqbiol:is>
            </rdf:Description>
          </rdf:RDF>
        </annotation>
            </species>
      <species id="agdpcbi_c" constant="false" charge="-1" initialAmount="NaN" hasOnlySubstanceUnits="true" name="Adenosine-GDP-cobinamide" metaid="_683e9a91-b068-4318-8c58-e184ec67e079" boundaryCondition="false" sboTerm="SBO:0000247" substanceUnits="substance" compartment="c">
        <notes>
          <html:p>FORMULA: C68H95CoN21O21P2</html:p>
          <html:p>CHARGE: -1</html:p>
          
        </notes>
        <annotation>
          <rdf:RDF xmlns:rdf="http://www.w3.org/1999/02/22-rdf-syntax-ns#" xmlns:bqbiol="http://biomodels.net/biology-qualifiers/" xmlns:bqmodel="http://biomodels.net/model-qualifiers/">
            <rdf:Description rdf:about="#_683e9a91-b068-4318-8c58-e184ec67e079">
              <bqbiol:is>
                <rdf:Bag>
                  <rdf:li rdf:resource="http://identifiers.org/kegg.compound/C06510"/>
                </rdf:Bag>
              </bqbiol:is>
            </rdf:Description>
          </rdf:RDF>
        </annotation>
            </species>
      <species id="agm_c" constant="false" charge="2" initialAmount="NaN" hasOnlySubstanceUnits="true" name="Agmatine" metaid="e908fb86-0816-4222-ada2-51ac4f2ab4fe" boundaryCondition="false" sboTerm="SBO:0000247" substanceUnits="substance" compartment="c">
        <notes>
          <html:p>FORMULA: C5H16N4</html:p>
          <html:p>CHARGE: 2</html:p>
          
        </notes>
        <annotation>
          <rdf:RDF xmlns:rdf="http://www.w3.org/1999/02/22-rdf-syntax-ns#" xmlns:bqbiol="http://biomodels.net/biology-qualifiers/" xmlns:bqmodel="http://biomodels.net/model-qualifiers/">
            <rdf:Description rdf:about="#e908fb86-0816-4222-ada2-51ac4f2ab4fe">
              <bqbiol:is>
                <rdf:Bag>
                  <rdf:li rdf:resource="http://identifiers.org/kegg.compound/C00179"/>
                </rdf:Bag>
              </bqbiol:is>
            </rdf:Description>
          </rdf:RDF>
        </annotation>
            </species>
      <species id="ahcys_c" constant="false" charge="0" initialAmount="NaN" hasOnlySubstanceUnits="true" name="S-Adenosyl-L-homocysteine" metaid="_5e0ac6a6-8cb0-4cd9-b618-003f3accaf98" boundaryCondition="false" sboTerm="SBO:0000247" substanceUnits="substance" compartment="c">
        <notes>
          <html:p>FORMULA: C14H20N6O5S</html:p>
          <html:p>CHARGE: 0</html:p>
          
        </notes>
        <annotation>
          <rdf:RDF xmlns:rdf="http://www.w3.org/1999/02/22-rdf-syntax-ns#" xmlns:bqbiol="http://biomodels.net/biology-qualifiers/" xmlns:bqmodel="http://biomodels.net/model-qualifiers/">
            <rdf:Description rdf:about="#_5e0ac6a6-8cb0-4cd9-b618-003f3accaf98">
              <bqbiol:is>
                <rdf:Bag>
                  <rdf:li rdf:resource="http://identifiers.org/kegg.compound/C00021"/>
                </rdf:Bag>
              </bqbiol:is>
            </rdf:Description>
          </rdf:RDF>
        </annotation>
            </species>
      <species id="ahdt_c" constant="false" charge="-4" initialAmount="NaN" hasOnlySubstanceUnits="true" name="2-Amino-4-hydroxy-6-(erythro-1,2,3-trihydroxypropyl)dihydropteridine triphosphate" metaid="ee690c32-01d8-4f8d-914a-5a871c3f0545" boundaryCondition="false" sboTerm="SBO:0000247" substanceUnits="substance" compartment="c">
        <notes>
          <html:p>FORMULA: C9H12N5O13P3</html:p>
          <html:p>CHARGE: -4</html:p>
          
        </notes>
        <annotation>
          <rdf:RDF xmlns:rdf="http://www.w3.org/1999/02/22-rdf-syntax-ns#" xmlns:bqbiol="http://biomodels.net/biology-qualifiers/" xmlns:bqmodel="http://biomodels.net/model-qualifiers/">
            <rdf:Description rdf:about="#ee690c32-01d8-4f8d-914a-5a871c3f0545">
              <bqbiol:is>
                <rdf:Bag>
                  <rdf:li rdf:resource="http://identifiers.org/kegg.compound/C04895"/>
                </rdf:Bag>
              </bqbiol:is>
            </rdf:Description>
          </rdf:RDF>
        </annotation>
            </species>
      <species id="ahop_c" constant="false" charge="0" initialAmount="NaN" hasOnlySubstanceUnits="true" name="adenosylhopane" metaid="d66f9e26-fcd4-482f-b22b-fb27572301e7" boundaryCondition="false" sboTerm="SBO:0000247" substanceUnits="substance" compartment="c">
        <notes>
          <html:p>FORMULA: C40H63N5O3</html:p>
          <html:p>CHARGE: 0</html:p>
          
        </notes>
        <annotation>
          <rdf:RDF xmlns:rdf="http://www.w3.org/1999/02/22-rdf-syntax-ns#" xmlns:bqbiol="http://biomodels.net/biology-qualifiers/" xmlns:bqmodel="http://biomodels.net/model-qualifiers/">
            <rdf:Description rdf:about="#d66f9e26-fcd4-482f-b22b-fb27572301e7">
              <bqbiol:is>
                <rdf:Bag>
                  <rdf:li rdf:resource="http://identifiers.org/kegg.compound/"/>
                </rdf:Bag>
              </bqbiol:is>
            </rdf:Description>
          </rdf:RDF>
        </annotation>
            </species>
      <species id="aicar_c" constant="false" charge="-2" initialAmount="NaN" hasOnlySubstanceUnits="true" name="5-Amino-1-(5-Phospho-D-ribosyl)imidazole-4-carboxamide" metaid="e46103af-6888-4c7b-aa3e-8d14be7d3a8a" boundaryCondition="false" sboTerm="SBO:0000247" substanceUnits="substance" compartment="c">
        <notes>
          <html:p>FORMULA: C9H13N4O8P</html:p>
          <html:p>CHARGE: -2</html:p>
          
        </notes>
        <annotation>
          <rdf:RDF xmlns:rdf="http://www.w3.org/1999/02/22-rdf-syntax-ns#" xmlns:bqbiol="http://biomodels.net/biology-qualifiers/" xmlns:bqmodel="http://biomodels.net/model-qualifiers/">
            <rdf:Description rdf:about="#e46103af-6888-4c7b-aa3e-8d14be7d3a8a">
              <bqbiol:is>
                <rdf:Bag>
                  <rdf:li rdf:resource="http://identifiers.org/kegg.compound/C04677"/>
                </rdf:Bag>
              </bqbiol:is>
            </rdf:Description>
          </rdf:RDF>
        </annotation>
            </species>
      <species id="air_c" constant="false" charge="-2" initialAmount="NaN" hasOnlySubstanceUnits="true" name="5-amino-1-(5-phospho-D-ribosyl)imidazole" metaid="_3ff12efd-37c9-44bc-9b71-d143804d4215" boundaryCondition="false" sboTerm="SBO:0000247" substanceUnits="substance" compartment="c">
        <notes>
          <html:p>FORMULA: C8H12N3O7P</html:p>
          <html:p>CHARGE: -2</html:p>
          
        </notes>
        <annotation>
          <rdf:RDF xmlns:rdf="http://www.w3.org/1999/02/22-rdf-syntax-ns#" xmlns:bqbiol="http://biomodels.net/biology-qualifiers/" xmlns:bqmodel="http://biomodels.net/model-qualifiers/">
            <rdf:Description rdf:about="#_3ff12efd-37c9-44bc-9b71-d143804d4215">
              <bqbiol:is>
                <rdf:Bag>
                  <rdf:li rdf:resource="http://identifiers.org/kegg.compound/C03373"/>
                </rdf:Bag>
              </bqbiol:is>
            </rdf:Description>
          </rdf:RDF>
        </annotation>
            </species>
      <species id="akg_c" constant="false" charge="-2" initialAmount="NaN" hasOnlySubstanceUnits="true" name="2-Oxoglutarate" metaid="_90a05672-e097-47f6-9c62-597ebcfa526b" boundaryCondition="false" sboTerm="SBO:0000247" substanceUnits="substance" compartment="c">
        <notes>
          <html:p>FORMULA: C5H4O5</html:p>
          <html:p>CHARGE: -2</html:p>
          
        </notes>
        <annotation>
          <rdf:RDF xmlns:rdf="http://www.w3.org/1999/02/22-rdf-syntax-ns#" xmlns:bqbiol="http://biomodels.net/biology-qualifiers/" xmlns:bqmodel="http://biomodels.net/model-qualifiers/">
            <rdf:Description rdf:about="#_90a05672-e097-47f6-9c62-597ebcfa526b">
              <bqbiol:is>
                <rdf:Bag>
                  <rdf:li rdf:resource="http://identifiers.org/kegg.compound/C00026"/>
                </rdf:Bag>
              </bqbiol:is>
            </rdf:Description>
          </rdf:RDF>
        </annotation>
            </species>
      <species id="ala_B_c" constant="false" charge="0" initialAmount="NaN" hasOnlySubstanceUnits="true" name="beta-Alanine" metaid="b095fce0-ad9f-4791-886a-4b274eba0b05" boundaryCondition="false" sboTerm="SBO:0000247" substanceUnits="substance" compartment="c">
        <notes>
          <html:p>FORMULA: C3H7NO2</html:p>
          <html:p>CHARGE: 0</html:p>
          
        </notes>
        <annotation>
          <rdf:RDF xmlns:rdf="http://www.w3.org/1999/02/22-rdf-syntax-ns#" xmlns:bqbiol="http://biomodels.net/biology-qualifiers/" xmlns:bqmodel="http://biomodels.net/model-qualifiers/">
            <rdf:Description rdf:about="#b095fce0-ad9f-4791-886a-4b274eba0b05">
              <bqbiol:is>
                <rdf:Bag>
                  <rdf:li rdf:resource="http://identifiers.org/kegg.compound/C00099"/>
                </rdf:Bag>
              </bqbiol:is>
            </rdf:Description>
          </rdf:RDF>
        </annotation>
            </species>
      <species id="ala_D_c" constant="false" charge="0" initialAmount="NaN" hasOnlySubstanceUnits="true" name="D-Alanine" metaid="_4c5224db-bad3-42c6-b280-e03cacd89baa" boundaryCondition="false" sboTerm="SBO:0000247" substanceUnits="substance" compartment="c">
        <notes>
          <html:p>FORMULA: C3H7NO2</html:p>
          <html:p>CHARGE: 0</html:p>
          
        </notes>
        <annotation>
          <rdf:RDF xmlns:rdf="http://www.w3.org/1999/02/22-rdf-syntax-ns#" xmlns:bqbiol="http://biomodels.net/biology-qualifiers/" xmlns:bqmodel="http://biomodels.net/model-qualifiers/">
            <rdf:Description rdf:about="#_4c5224db-bad3-42c6-b280-e03cacd89baa">
              <bqbiol:is>
                <rdf:Bag>
                  <rdf:li rdf:resource="http://identifiers.org/kegg.compound/C00133"/>
                </rdf:Bag>
              </bqbiol:is>
            </rdf:Description>
          </rdf:RDF>
        </annotation>
            </species>
      <species id="ala_L_c" constant="false" charge="0" initialAmount="NaN" hasOnlySubstanceUnits="true" name="L-Alanine" metaid="a4e8bea5-4ec7-427e-a0e6-ba7cebc0b1a9" boundaryCondition="false" sboTerm="SBO:0000247" substanceUnits="substance" compartment="c">
        <notes>
          <html:p>FORMULA: C3H7NO2</html:p>
          <html:p>CHARGE: 0</html:p>
          
        </notes>
        <annotation>
          <rdf:RDF xmlns:rdf="http://www.w3.org/1999/02/22-rdf-syntax-ns#" xmlns:bqbiol="http://biomodels.net/biology-qualifiers/" xmlns:bqmodel="http://biomodels.net/model-qualifiers/">
            <rdf:Description rdf:about="#a4e8bea5-4ec7-427e-a0e6-ba7cebc0b1a9">
              <bqbiol:is>
                <rdf:Bag>
                  <rdf:li rdf:resource="http://identifiers.org/kegg.compound/C00041"/>
                </rdf:Bag>
              </bqbiol:is>
            </rdf:Description>
          </rdf:RDF>
        </annotation>
            </species>
      <species id="alaala_c" constant="false" charge="0" initialAmount="NaN" hasOnlySubstanceUnits="true" name="D-Alanyl-D-alanine" metaid="_3a17f464-1f73-4983-8a51-0c93cc6059e2" boundaryCondition="false" sboTerm="SBO:0000247" substanceUnits="substance" compartment="c">
        <notes>
          <html:p>FORMULA: C6H12N2O3</html:p>
          <html:p>CHARGE: 0</html:p>
          
        </notes>
        <annotation>
          <rdf:RDF xmlns:rdf="http://www.w3.org/1999/02/22-rdf-syntax-ns#" xmlns:bqbiol="http://biomodels.net/biology-qualifiers/" xmlns:bqmodel="http://biomodels.net/model-qualifiers/">
            <rdf:Description rdf:about="#_3a17f464-1f73-4983-8a51-0c93cc6059e2">
              <bqbiol:is>
                <rdf:Bag>
                  <rdf:li rdf:resource="http://identifiers.org/kegg.compound/C00993"/>
                </rdf:Bag>
              </bqbiol:is>
            </rdf:Description>
          </rdf:RDF>
        </annotation>
            </species>
      <species id="alac_S_c" constant="false" charge="-1" initialAmount="NaN" hasOnlySubstanceUnits="true" name="(S)-2-Acetolactate" metaid="_42852ae4-4096-44c4-86b6-49b806cbcbb1" boundaryCondition="false" sboTerm="SBO:0000247" substanceUnits="substance" compartment="c">
        <notes>
          <html:p>FORMULA: C5H7O4</html:p>
          <html:p>CHARGE: -1</html:p>
          
        </notes>
        <annotation>
          <rdf:RDF xmlns:rdf="http://www.w3.org/1999/02/22-rdf-syntax-ns#" xmlns:bqbiol="http://biomodels.net/biology-qualifiers/" xmlns:bqmodel="http://biomodels.net/model-qualifiers/">
            <rdf:Description rdf:about="#_42852ae4-4096-44c4-86b6-49b806cbcbb1">
              <bqbiol:is>
                <rdf:Bag>
                  <rdf:li rdf:resource="http://identifiers.org/kegg.compound/C06010"/>
                </rdf:Bag>
              </bqbiol:is>
            </rdf:Description>
          </rdf:RDF>
        </annotation>
            </species>
      <species id="alatrna_c" constant="false" charge="1" initialAmount="NaN" hasOnlySubstanceUnits="true" name="L-Alanyl-tRNA(Ala)" metaid="_6a1636c7-061f-4288-87dd-c4f2ac599854" boundaryCondition="false" sboTerm="SBO:0000247" substanceUnits="substance" compartment="c">
        <notes>
          <html:p>FORMULA: C3H6NOR</html:p>
          <html:p>CHARGE: 1</html:p>
          
        </notes>
        <annotation>
          <rdf:RDF xmlns:rdf="http://www.w3.org/1999/02/22-rdf-syntax-ns#" xmlns:bqbiol="http://biomodels.net/biology-qualifiers/" xmlns:bqmodel="http://biomodels.net/model-qualifiers/">
            <rdf:Description rdf:about="#_6a1636c7-061f-4288-87dd-c4f2ac599854">
              <bqbiol:is>
                <rdf:Bag>
                  <rdf:li rdf:resource="http://identifiers.org/kegg.compound/C00886"/>
                </rdf:Bag>
              </bqbiol:is>
            </rdf:Description>
          </rdf:RDF>
        </annotation>
            </species>
      <species id="alpro_c" constant="false" charge="1" initialAmount="NaN" hasOnlySubstanceUnits="true" name="S-Aminomethyldihydrolipoylprotein" metaid="_6383e8b4-e639-40bc-93c2-2ea99cdd8750" boundaryCondition="false" sboTerm="SBO:0000247" substanceUnits="substance" compartment="c">
        <notes>
          <html:p>FORMULA: CH6NS2X</html:p>
          <html:p>CHARGE: 1</html:p>
          
        </notes>
        <annotation>
          <rdf:RDF xmlns:rdf="http://www.w3.org/1999/02/22-rdf-syntax-ns#" xmlns:bqbiol="http://biomodels.net/biology-qualifiers/" xmlns:bqmodel="http://biomodels.net/model-qualifiers/">
            <rdf:Description rdf:about="#_6383e8b4-e639-40bc-93c2-2ea99cdd8750">
              <bqbiol:is>
                <rdf:Bag>
                  <rdf:li rdf:resource="http://identifiers.org/kegg.compound/C01242"/>
                </rdf:Bag>
              </bqbiol:is>
            </rdf:Description>
          </rdf:RDF>
        </annotation>
            </species>
      <species id="amet_c" constant="false" charge="1" initialAmount="NaN" hasOnlySubstanceUnits="true" name="S-Adenosyl-L-methionine" metaid="e537102b-49c1-43b6-83e0-4221d2f8aa96" boundaryCondition="false" sboTerm="SBO:0000247" substanceUnits="substance" compartment="c">
        <notes>
          <html:p>FORMULA: C15H23N6O5S</html:p>
          <html:p>CHARGE: 1</html:p>
          
        </notes>
        <annotation>
          <rdf:RDF xmlns:rdf="http://www.w3.org/1999/02/22-rdf-syntax-ns#" xmlns:bqbiol="http://biomodels.net/biology-qualifiers/" xmlns:bqmodel="http://biomodels.net/model-qualifiers/">
            <rdf:Description rdf:about="#e537102b-49c1-43b6-83e0-4221d2f8aa96">
              <bqbiol:is>
                <rdf:Bag>
                  <rdf:li rdf:resource="http://identifiers.org/kegg.compound/C00019"/>
                </rdf:Bag>
              </bqbiol:is>
            </rdf:Description>
          </rdf:RDF>
        </annotation>
            </species>
      <species id="ametam_c" constant="false" charge="2" initialAmount="NaN" hasOnlySubstanceUnits="true" name="S-Adenosylmethioninamine" metaid="_02e72e3e-8bf0-4cda-afe1-2debf9d932d5" boundaryCondition="false" sboTerm="SBO:0000247" substanceUnits="substance" compartment="c">
        <notes>
          <html:p>FORMULA: C14H24N6O3S</html:p>
          <html:p>CHARGE: 2</html:p>
          
        </notes>
        <annotation>
          <rdf:RDF xmlns:rdf="http://www.w3.org/1999/02/22-rdf-syntax-ns#" xmlns:bqbiol="http://biomodels.net/biology-qualifiers/" xmlns:bqmodel="http://biomodels.net/model-qualifiers/">
            <rdf:Description rdf:about="#_02e72e3e-8bf0-4cda-afe1-2debf9d932d5">
              <bqbiol:is>
                <rdf:Bag>
                  <rdf:li rdf:resource="http://identifiers.org/kegg.compound/C01137"/>
                </rdf:Bag>
              </bqbiol:is>
            </rdf:Description>
          </rdf:RDF>
        </annotation>
            </species>
      <species id="amob_c" constant="false" charge="0" initialAmount="NaN" hasOnlySubstanceUnits="true" name="S-Adenosyl-4-methylthio-2-oxobutanoate" metaid="f0f10bed-c5ec-42d4-bb1d-c78eb375f04f" boundaryCondition="false" sboTerm="SBO:0000247" substanceUnits="substance" compartment="c">
        <notes>
          <html:p>FORMULA: C15H19N5O6S</html:p>
          <html:p>CHARGE: 0</html:p>
          
        </notes>
        <annotation>
          <rdf:RDF xmlns:rdf="http://www.w3.org/1999/02/22-rdf-syntax-ns#" xmlns:bqbiol="http://biomodels.net/biology-qualifiers/" xmlns:bqmodel="http://biomodels.net/model-qualifiers/">
            <rdf:Description rdf:about="#f0f10bed-c5ec-42d4-bb1d-c78eb375f04f">
              <bqbiol:is>
                <rdf:Bag>
                  <rdf:li rdf:resource="http://identifiers.org/kegg.compound/C04425"/>
                </rdf:Bag>
              </bqbiol:is>
            </rdf:Description>
          </rdf:RDF>
        </annotation>
            </species>
      <species id="amp_c" constant="false" charge="-2" initialAmount="NaN" hasOnlySubstanceUnits="true" name="AMP" metaid="_93fc4701-d6a9-4c73-bf88-eb6d1cadcc5f" boundaryCondition="false" sboTerm="SBO:0000247" substanceUnits="substance" compartment="c">
        <notes>
          <html:p>FORMULA: C10H12N5O7P</html:p>
          <html:p>CHARGE: -2</html:p>
          
        </notes>
        <annotation>
          <rdf:RDF xmlns:rdf="http://www.w3.org/1999/02/22-rdf-syntax-ns#" xmlns:bqbiol="http://biomodels.net/biology-qualifiers/" xmlns:bqmodel="http://biomodels.net/model-qualifiers/">
            <rdf:Description rdf:about="#_93fc4701-d6a9-4c73-bf88-eb6d1cadcc5f">
              <bqbiol:is>
                <rdf:Bag>
                  <rdf:li rdf:resource="http://identifiers.org/kegg.compound/C00020"/>
                </rdf:Bag>
              </bqbiol:is>
            </rdf:Description>
          </rdf:RDF>
        </annotation>
            </species>
      <species id="anhgm_c" constant="false" charge="-1" initialAmount="NaN" hasOnlySubstanceUnits="true" name="N-Acetyl-D-glucosamine(anhydrous)N-Acetylmuramic acid" metaid="_3de0b2b3-acd8-4a7b-85bd-836eca862c28" boundaryCondition="false" sboTerm="SBO:0000247" substanceUnits="substance" compartment="c">
        <notes>
          <html:p>FORMULA: C19H29N2O12</html:p>
          <html:p>CHARGE: -1</html:p>
          
        </notes>
        <annotation>
          <rdf:RDF xmlns:rdf="http://www.w3.org/1999/02/22-rdf-syntax-ns#" xmlns:bqbiol="http://biomodels.net/biology-qualifiers/" xmlns:bqmodel="http://biomodels.net/model-qualifiers/">
            <rdf:Description rdf:about="#_3de0b2b3-acd8-4a7b-85bd-836eca862c28">
              <bqbiol:is>
                <rdf:Bag>
                  <rdf:li rdf:resource="http://identifiers.org/kegg.compound/"/>
                </rdf:Bag>
              </bqbiol:is>
            </rdf:Description>
          </rdf:RDF>
        </annotation>
            </species>
      <species id="anhgm3p_c" constant="false" charge="-2" initialAmount="NaN" hasOnlySubstanceUnits="true" name="N-Acetyl-D-glucosamine(anhydrous)N-Acetylmuramyl-tripeptide" metaid="_7796df65-e82c-40fe-9d4e-d681d489d179" boundaryCondition="false" sboTerm="SBO:0000247" substanceUnits="substance" compartment="c">
        <notes>
          <html:p>FORMULA: C34H52N6O19</html:p>
          <html:p>CHARGE: -2</html:p>
          
        </notes>
        <annotation>
          <rdf:RDF xmlns:rdf="http://www.w3.org/1999/02/22-rdf-syntax-ns#" xmlns:bqbiol="http://biomodels.net/biology-qualifiers/" xmlns:bqmodel="http://biomodels.net/model-qualifiers/">
            <rdf:Description rdf:about="#_7796df65-e82c-40fe-9d4e-d681d489d179">
              <bqbiol:is>
                <rdf:Bag>
                  <rdf:li rdf:resource="http://identifiers.org/kegg.compound/"/>
                </rdf:Bag>
              </bqbiol:is>
            </rdf:Description>
          </rdf:RDF>
        </annotation>
            </species>
      <species id="anhgm4p_c" constant="false" charge="-2" initialAmount="NaN" hasOnlySubstanceUnits="true" name="N-Acetyl-D-glucosamine(anhydrous)N-Acetylmuramyl-tetrapeptide" metaid="d7ff5623-019e-4687-b0e2-2d19c637079a" boundaryCondition="false" sboTerm="SBO:0000247" substanceUnits="substance" compartment="c">
        <notes>
          <html:p>FORMULA: C37H57N7O20</html:p>
          <html:p>CHARGE: -2</html:p>
          
        </notes>
        <annotation>
          <rdf:RDF xmlns:rdf="http://www.w3.org/1999/02/22-rdf-syntax-ns#" xmlns:bqbiol="http://biomodels.net/biology-qualifiers/" xmlns:bqmodel="http://biomodels.net/model-qualifiers/">
            <rdf:Description rdf:about="#d7ff5623-019e-4687-b0e2-2d19c637079a">
              <bqbiol:is>
                <rdf:Bag>
                  <rdf:li rdf:resource="http://identifiers.org/kegg.compound/"/>
                </rdf:Bag>
              </bqbiol:is>
            </rdf:Description>
          </rdf:RDF>
        </annotation>
            </species>
      <species id="anhm_c" constant="false" charge="-1" initialAmount="NaN" hasOnlySubstanceUnits="true" name="1,6-anhydrous-N-Acetylmuramate" metaid="b88d2740-62ce-4b4f-a2d9-6f9807f63f3c" boundaryCondition="false" sboTerm="SBO:0000247" substanceUnits="substance" compartment="c">
        <notes>
          <html:p>FORMULA: C11H16NO7</html:p>
          <html:p>CHARGE: -1</html:p>
          
        </notes>
        <annotation>
          <rdf:RDF xmlns:rdf="http://www.w3.org/1999/02/22-rdf-syntax-ns#" xmlns:bqbiol="http://biomodels.net/biology-qualifiers/" xmlns:bqmodel="http://biomodels.net/model-qualifiers/">
            <rdf:Description rdf:about="#b88d2740-62ce-4b4f-a2d9-6f9807f63f3c">
              <bqbiol:is>
                <rdf:Bag>
                  <rdf:li rdf:resource="http://identifiers.org/kegg.compound/"/>
                </rdf:Bag>
              </bqbiol:is>
            </rdf:Description>
          </rdf:RDF>
        </annotation>
            </species>
      <species id="anhm3p_c" constant="false" charge="-2" initialAmount="NaN" hasOnlySubstanceUnits="true" name="1,6-anhydrous-N-Acetylmuramyl-tripeptide" metaid="b5044628-0081-4162-a8ed-1afc1f4d3bf2" boundaryCondition="false" sboTerm="SBO:0000247" substanceUnits="substance" compartment="c">
        <notes>
          <html:p>FORMULA: C26H39N5O14</html:p>
          <html:p>CHARGE: -2</html:p>
          
        </notes>
        <annotation>
          <rdf:RDF xmlns:rdf="http://www.w3.org/1999/02/22-rdf-syntax-ns#" xmlns:bqbiol="http://biomodels.net/biology-qualifiers/" xmlns:bqmodel="http://biomodels.net/model-qualifiers/">
            <rdf:Description rdf:about="#b5044628-0081-4162-a8ed-1afc1f4d3bf2">
              <bqbiol:is>
                <rdf:Bag>
                  <rdf:li rdf:resource="http://identifiers.org/kegg.compound/"/>
                </rdf:Bag>
              </bqbiol:is>
            </rdf:Description>
          </rdf:RDF>
        </annotation>
            </species>
      <species id="anhm4p_c" constant="false" charge="-2" initialAmount="NaN" hasOnlySubstanceUnits="true" name="1,6-anhydrous-N-Acetylmuramyl-tetrapeptide" metaid="f2fe32f9-25be-4cb7-bb89-97862aa9fb3c" boundaryCondition="false" sboTerm="SBO:0000247" substanceUnits="substance" compartment="c">
        <notes>
          <html:p>FORMULA: C29H44N6O15</html:p>
          <html:p>CHARGE: -2</html:p>
          
        </notes>
        <annotation>
          <rdf:RDF xmlns:rdf="http://www.w3.org/1999/02/22-rdf-syntax-ns#" xmlns:bqbiol="http://biomodels.net/biology-qualifiers/" xmlns:bqmodel="http://biomodels.net/model-qualifiers/">
            <rdf:Description rdf:about="#f2fe32f9-25be-4cb7-bb89-97862aa9fb3c">
              <bqbiol:is>
                <rdf:Bag>
                  <rdf:li rdf:resource="http://identifiers.org/kegg.compound/"/>
                </rdf:Bag>
              </bqbiol:is>
            </rdf:Description>
          </rdf:RDF>
        </annotation>
            </species>
      <species id="anth_c" constant="false" charge="-1" initialAmount="NaN" hasOnlySubstanceUnits="true" name="Anthranilate" metaid="_9767f0c5-a057-4d84-a426-36288d783fa9" boundaryCondition="false" sboTerm="SBO:0000247" substanceUnits="substance" compartment="c">
        <notes>
          <html:p>FORMULA: C7H6NO2</html:p>
          <html:p>CHARGE: -1</html:p>
          
        </notes>
        <annotation>
          <rdf:RDF xmlns:rdf="http://www.w3.org/1999/02/22-rdf-syntax-ns#" xmlns:bqbiol="http://biomodels.net/biology-qualifiers/" xmlns:bqmodel="http://biomodels.net/model-qualifiers/">
            <rdf:Description rdf:about="#_9767f0c5-a057-4d84-a426-36288d783fa9">
              <bqbiol:is>
                <rdf:Bag>
                  <rdf:li rdf:resource="http://identifiers.org/kegg.compound/C00108"/>
                </rdf:Bag>
              </bqbiol:is>
            </rdf:Description>
          </rdf:RDF>
        </annotation>
            </species>
      <species id="apoACP_c" constant="false" charge="0" initialAmount="NaN" hasOnlySubstanceUnits="true" name="apoprotein [acyl carrier protein]" metaid="f0c158ff-c5c9-4798-82ab-c42990f1ad7b" boundaryCondition="false" sboTerm="SBO:0000247" substanceUnits="substance" compartment="c">
        <notes>
          <html:p>FORMULA: RHO</html:p>
          <html:p>CHARGE: 0</html:p>
          
        </notes>
        <annotation>
          <rdf:RDF xmlns:rdf="http://www.w3.org/1999/02/22-rdf-syntax-ns#" xmlns:bqbiol="http://biomodels.net/biology-qualifiers/" xmlns:bqmodel="http://biomodels.net/model-qualifiers/">
            <rdf:Description rdf:about="#f0c158ff-c5c9-4798-82ab-c42990f1ad7b">
              <bqbiol:is>
                <rdf:Bag>
                  <rdf:li rdf:resource="http://identifiers.org/kegg.compound/C03688"/>
                </rdf:Bag>
              </bqbiol:is>
            </rdf:Description>
          </rdf:RDF>
        </annotation>
            </species>
      <species id="appl_c" constant="false" charge="1" initialAmount="NaN" hasOnlySubstanceUnits="true" name="1-Aminopropan-2-ol" metaid="bb00c19f-fc16-4cbb-8df3-599768334bf6" boundaryCondition="false" sboTerm="SBO:0000247" substanceUnits="substance" compartment="c">
        <notes>
          <html:p>FORMULA: C3H10NO</html:p>
          <html:p>CHARGE: 1</html:p>
          
        </notes>
        <annotation>
          <rdf:RDF xmlns:rdf="http://www.w3.org/1999/02/22-rdf-syntax-ns#" xmlns:bqbiol="http://biomodels.net/biology-qualifiers/" xmlns:bqmodel="http://biomodels.net/model-qualifiers/">
            <rdf:Description rdf:about="#bb00c19f-fc16-4cbb-8df3-599768334bf6">
              <bqbiol:is>
                <rdf:Bag>
                  <rdf:li rdf:resource="http://identifiers.org/kegg.compound/C05771"/>
                </rdf:Bag>
              </bqbiol:is>
            </rdf:Description>
          </rdf:RDF>
        </annotation>
            </species>
      <species id="applp_c" constant="false" charge="-1" initialAmount="NaN" hasOnlySubstanceUnits="true" name="D-1-Aminopropan-2-ol O-phosphate" metaid="_916516cb-0c86-414e-9364-b36a85b97739" boundaryCondition="false" sboTerm="SBO:0000247" substanceUnits="substance" compartment="c">
        <notes>
          <html:p>FORMULA: C3H9NO4P</html:p>
          <html:p>CHARGE: -1</html:p>
          
        </notes>
        <annotation>
          <rdf:RDF xmlns:rdf="http://www.w3.org/1999/02/22-rdf-syntax-ns#" xmlns:bqbiol="http://biomodels.net/biology-qualifiers/" xmlns:bqmodel="http://biomodels.net/model-qualifiers/">
            <rdf:Description rdf:about="#_916516cb-0c86-414e-9364-b36a85b97739">
              <bqbiol:is>
                <rdf:Bag>
                  <rdf:li rdf:resource="http://identifiers.org/kegg.compound/C04122"/>
                </rdf:Bag>
              </bqbiol:is>
            </rdf:Description>
          </rdf:RDF>
        </annotation>
            </species>
      <species id="aps_c" constant="false" charge="-2" initialAmount="NaN" hasOnlySubstanceUnits="true" name="Adenosine 5'-phosphosulfate" metaid="_227ba416-06a2-4fa4-8b28-f4cdcc613547" boundaryCondition="false" sboTerm="SBO:0000247" substanceUnits="substance" compartment="c">
        <notes>
          <html:p>FORMULA: C10H12N5O10PS</html:p>
          <html:p>CHARGE: -2</html:p>
          
        </notes>
        <annotation>
          <rdf:RDF xmlns:rdf="http://www.w3.org/1999/02/22-rdf-syntax-ns#" xmlns:bqbiol="http://biomodels.net/biology-qualifiers/" xmlns:bqmodel="http://biomodels.net/model-qualifiers/">
            <rdf:Description rdf:about="#_227ba416-06a2-4fa4-8b28-f4cdcc613547">
              <bqbiol:is>
                <rdf:Bag>
                  <rdf:li rdf:resource="http://identifiers.org/kegg.compound/C00224"/>
                </rdf:Bag>
              </bqbiol:is>
            </rdf:Description>
          </rdf:RDF>
        </annotation>
            </species>
      <species id="ara5p_c" constant="false" charge="-2" initialAmount="NaN" hasOnlySubstanceUnits="true" name="D-Arabinose 5-phosphate" metaid="_757e0f19-fa9c-4e1f-b28c-d175cb491cb2" boundaryCondition="false" sboTerm="SBO:0000247" substanceUnits="substance" compartment="c">
        <notes>
          <html:p>FORMULA: C5H9O8P</html:p>
          <html:p>CHARGE: -2</html:p>
          
        </notes>
        <annotation>
          <rdf:RDF xmlns:rdf="http://www.w3.org/1999/02/22-rdf-syntax-ns#" xmlns:bqbiol="http://biomodels.net/biology-qualifiers/" xmlns:bqmodel="http://biomodels.net/model-qualifiers/">
            <rdf:Description rdf:about="#_757e0f19-fa9c-4e1f-b28c-d175cb491cb2">
              <bqbiol:is>
                <rdf:Bag>
                  <rdf:li rdf:resource="http://identifiers.org/kegg.compound/C01112"/>
                </rdf:Bag>
              </bqbiol:is>
            </rdf:Description>
          </rdf:RDF>
        </annotation>
            </species>
      <species id="arg_L_c" constant="false" charge="1" initialAmount="NaN" hasOnlySubstanceUnits="true" name="L-Arginine" metaid="bfd39e3b-6a92-4819-b0ff-24aadfd309b6" boundaryCondition="false" sboTerm="SBO:0000247" substanceUnits="substance" compartment="c">
        <notes>
          <html:p>FORMULA: C6H15N4O2</html:p>
          <html:p>CHARGE: 1</html:p>
          
        </notes>
        <annotation>
          <rdf:RDF xmlns:rdf="http://www.w3.org/1999/02/22-rdf-syntax-ns#" xmlns:bqbiol="http://biomodels.net/biology-qualifiers/" xmlns:bqmodel="http://biomodels.net/model-qualifiers/">
            <rdf:Description rdf:about="#bfd39e3b-6a92-4819-b0ff-24aadfd309b6">
              <bqbiol:is>
                <rdf:Bag>
                  <rdf:li rdf:resource="http://identifiers.org/kegg.compound/C00062"/>
                </rdf:Bag>
              </bqbiol:is>
            </rdf:Description>
          </rdf:RDF>
        </annotation>
            </species>
      <species id="argsuc_c" constant="false" charge="-1" initialAmount="NaN" hasOnlySubstanceUnits="true" name="N(omega)-(L-Arginino)succinate" metaid="_5fb7e347-a782-4b82-a452-442c75bc5b90" boundaryCondition="false" sboTerm="SBO:0000247" substanceUnits="substance" compartment="c">
        <notes>
          <html:p>FORMULA: C10H17N4O6</html:p>
          <html:p>CHARGE: -1</html:p>
          
        </notes>
        <annotation>
          <rdf:RDF xmlns:rdf="http://www.w3.org/1999/02/22-rdf-syntax-ns#" xmlns:bqbiol="http://biomodels.net/biology-qualifiers/" xmlns:bqmodel="http://biomodels.net/model-qualifiers/">
            <rdf:Description rdf:about="#_5fb7e347-a782-4b82-a452-442c75bc5b90">
              <bqbiol:is>
                <rdf:Bag>
                  <rdf:li rdf:resource="http://identifiers.org/kegg.compound/C03406"/>
                </rdf:Bag>
              </bqbiol:is>
            </rdf:Description>
          </rdf:RDF>
        </annotation>
            </species>
      <species id="argtrna_c" constant="false" charge="2" initialAmount="NaN" hasOnlySubstanceUnits="true" name="L-Arginyl-tRNA(Arg)" metaid="acaf748a-68de-4652-92a7-0655345fc4f3" boundaryCondition="false" sboTerm="SBO:0000247" substanceUnits="substance" compartment="c">
        <notes>
          <html:p>FORMULA: C6H14N4OR</html:p>
          <html:p>CHARGE: 2</html:p>
          
        </notes>
        <annotation>
          <rdf:RDF xmlns:rdf="http://www.w3.org/1999/02/22-rdf-syntax-ns#" xmlns:bqbiol="http://biomodels.net/biology-qualifiers/" xmlns:bqmodel="http://biomodels.net/model-qualifiers/">
            <rdf:Description rdf:about="#acaf748a-68de-4652-92a7-0655345fc4f3">
              <bqbiol:is>
                <rdf:Bag>
                  <rdf:li rdf:resource="http://identifiers.org/kegg.compound/C02163"/>
                </rdf:Bag>
              </bqbiol:is>
            </rdf:Description>
          </rdf:RDF>
        </annotation>
            </species>
      <species id="asn_L_c" constant="false" charge="0" initialAmount="NaN" hasOnlySubstanceUnits="true" name="L-Asparagine" metaid="ce3f65ac-3a9f-48ee-b7c5-bc4ec5dc6595" boundaryCondition="false" sboTerm="SBO:0000247" substanceUnits="substance" compartment="c">
        <notes>
          <html:p>FORMULA: C4H8N2O3</html:p>
          <html:p>CHARGE: 0</html:p>
          
        </notes>
        <annotation>
          <rdf:RDF xmlns:rdf="http://www.w3.org/1999/02/22-rdf-syntax-ns#" xmlns:bqbiol="http://biomodels.net/biology-qualifiers/" xmlns:bqmodel="http://biomodels.net/model-qualifiers/">
            <rdf:Description rdf:about="#ce3f65ac-3a9f-48ee-b7c5-bc4ec5dc6595">
              <bqbiol:is>
                <rdf:Bag>
                  <rdf:li rdf:resource="http://identifiers.org/kegg.compound/C00152"/>
                </rdf:Bag>
              </bqbiol:is>
            </rdf:Description>
          </rdf:RDF>
        </annotation>
            </species>
      <species id="asntrna_c" constant="false" charge="1" initialAmount="NaN" hasOnlySubstanceUnits="true" name="L-Asparaginyl-tRNA(Asn)" metaid="fffa37bf-288b-49db-b601-06b320f88e6a" boundaryCondition="false" sboTerm="SBO:0000247" substanceUnits="substance" compartment="c">
        <notes>
          <html:p>FORMULA: C14H24N2O12PR2</html:p>
          <html:p>CHARGE: 1</html:p>
          
        </notes>
        <annotation>
          <rdf:RDF xmlns:rdf="http://www.w3.org/1999/02/22-rdf-syntax-ns#" xmlns:bqbiol="http://biomodels.net/biology-qualifiers/" xmlns:bqmodel="http://biomodels.net/model-qualifiers/">
            <rdf:Description rdf:about="#fffa37bf-288b-49db-b601-06b320f88e6a">
              <bqbiol:is>
                <rdf:Bag>
                  <rdf:li rdf:resource="http://identifiers.org/kegg.compound/C03402"/>
                </rdf:Bag>
              </bqbiol:is>
            </rdf:Description>
          </rdf:RDF>
        </annotation>
            </species>
      <species id="aso3_c" constant="false" charge="-3" initialAmount="NaN" hasOnlySubstanceUnits="true" name="arsenite" metaid="d99a6101-3179-42af-abb1-55e09efe3410" boundaryCondition="false" sboTerm="SBO:0000247" substanceUnits="substance" compartment="c">
        <notes>
          <html:p>FORMULA: AsO3</html:p>
          <html:p>CHARGE: -3</html:p>
          
        </notes>
        <annotation>
          <rdf:RDF xmlns:rdf="http://www.w3.org/1999/02/22-rdf-syntax-ns#" xmlns:bqbiol="http://biomodels.net/biology-qualifiers/" xmlns:bqmodel="http://biomodels.net/model-qualifiers/">
            <rdf:Description rdf:about="#d99a6101-3179-42af-abb1-55e09efe3410">
              <bqbiol:is>
                <rdf:Bag>
                  <rdf:li rdf:resource="http://identifiers.org/kegg.compound/C06697"/>
                </rdf:Bag>
              </bqbiol:is>
            </rdf:Description>
          </rdf:RDF>
        </annotation>
            </species>
      <species id="aso4_c" constant="false" charge="-3" initialAmount="NaN" hasOnlySubstanceUnits="true" name="arsenate" metaid="_92d1ff64-e9b5-44cd-b106-557f39a82fe4" boundaryCondition="false" sboTerm="SBO:0000247" substanceUnits="substance" compartment="c">
        <notes>
          <html:p>FORMULA: AsO4</html:p>
          <html:p>CHARGE: -3</html:p>
          
        </notes>
        <annotation>
          <rdf:RDF xmlns:rdf="http://www.w3.org/1999/02/22-rdf-syntax-ns#" xmlns:bqbiol="http://biomodels.net/biology-qualifiers/" xmlns:bqmodel="http://biomodels.net/model-qualifiers/">
            <rdf:Description rdf:about="#_92d1ff64-e9b5-44cd-b106-557f39a82fe4">
              <bqbiol:is>
                <rdf:Bag>
                  <rdf:li rdf:resource="http://identifiers.org/kegg.compound/C01478"/>
                </rdf:Bag>
              </bqbiol:is>
            </rdf:Description>
          </rdf:RDF>
        </annotation>
            </species>
      <species id="asp_L_c" constant="false" charge="-1" initialAmount="NaN" hasOnlySubstanceUnits="true" name="L-Aspartate" metaid="_0d6380e0-8bff-45db-b347-ab24da114b14" boundaryCondition="false" sboTerm="SBO:0000247" substanceUnits="substance" compartment="c">
        <notes>
          <html:p>FORMULA: C4H6NO4</html:p>
          <html:p>CHARGE: -1</html:p>
          
        </notes>
        <annotation>
          <rdf:RDF xmlns:rdf="http://www.w3.org/1999/02/22-rdf-syntax-ns#" xmlns:bqbiol="http://biomodels.net/biology-qualifiers/" xmlns:bqmodel="http://biomodels.net/model-qualifiers/">
            <rdf:Description rdf:about="#_0d6380e0-8bff-45db-b347-ab24da114b14">
              <bqbiol:is>
                <rdf:Bag>
                  <rdf:li rdf:resource="http://identifiers.org/kegg.compound/C00049"/>
                </rdf:Bag>
              </bqbiol:is>
            </rdf:Description>
          </rdf:RDF>
        </annotation>
            </species>
      <species id="aspsa_c" constant="false" charge="0" initialAmount="NaN" hasOnlySubstanceUnits="true" name="L-Aspartate 4-semialdehyde" metaid="_9c9d409e-0763-447a-bc9f-e06e608795dc" boundaryCondition="false" sboTerm="SBO:0000247" substanceUnits="substance" compartment="c">
        <notes>
          <html:p>FORMULA: C4H7NO3</html:p>
          <html:p>CHARGE: 0</html:p>
          
        </notes>
        <annotation>
          <rdf:RDF xmlns:rdf="http://www.w3.org/1999/02/22-rdf-syntax-ns#" xmlns:bqbiol="http://biomodels.net/biology-qualifiers/" xmlns:bqmodel="http://biomodels.net/model-qualifiers/">
            <rdf:Description rdf:about="#_9c9d409e-0763-447a-bc9f-e06e608795dc">
              <bqbiol:is>
                <rdf:Bag>
                  <rdf:li rdf:resource="http://identifiers.org/kegg.compound/C00441"/>
                </rdf:Bag>
              </bqbiol:is>
            </rdf:Description>
          </rdf:RDF>
        </annotation>
            </species>
      <species id="asptrna_c" constant="false" charge="0" initialAmount="NaN" hasOnlySubstanceUnits="true" name="L-Aspartyl-tRNA(Asp)" metaid="_080d375c-8dbe-4643-888c-853b6d87fe10" boundaryCondition="false" sboTerm="SBO:0000247" substanceUnits="substance" compartment="c">
        <notes>
          <html:p>FORMULA: C4H5NO3R</html:p>
          <html:p>CHARGE: 0</html:p>
          
        </notes>
        <annotation>
          <rdf:RDF xmlns:rdf="http://www.w3.org/1999/02/22-rdf-syntax-ns#" xmlns:bqbiol="http://biomodels.net/biology-qualifiers/" xmlns:bqmodel="http://biomodels.net/model-qualifiers/">
            <rdf:Description rdf:about="#_080d375c-8dbe-4643-888c-853b6d87fe10">
              <bqbiol:is>
                <rdf:Bag>
                  <rdf:li rdf:resource="http://identifiers.org/kegg.compound/C02984"/>
                </rdf:Bag>
              </bqbiol:is>
            </rdf:Description>
          </rdf:RDF>
        </annotation>
            </species>
      <species id="athr_L_c" constant="false" charge="0" initialAmount="NaN" hasOnlySubstanceUnits="true" name="L-Allo-threonine" metaid="_29e49dd5-e31a-42da-b4b8-35ba0b03b610" boundaryCondition="false" sboTerm="SBO:0000247" substanceUnits="substance" compartment="c">
        <notes>
          <html:p>FORMULA: C4H9NO3</html:p>
          <html:p>CHARGE: 0</html:p>
          
        </notes>
        <annotation>
          <rdf:RDF xmlns:rdf="http://www.w3.org/1999/02/22-rdf-syntax-ns#" xmlns:bqbiol="http://biomodels.net/biology-qualifiers/" xmlns:bqmodel="http://biomodels.net/model-qualifiers/">
            <rdf:Description rdf:about="#_29e49dd5-e31a-42da-b4b8-35ba0b03b610">
              <bqbiol:is>
                <rdf:Bag>
                  <rdf:li rdf:resource="http://identifiers.org/kegg.compound/C05519"/>
                </rdf:Bag>
              </bqbiol:is>
            </rdf:Description>
          </rdf:RDF>
        </annotation>
            </species>
      <species id="atp_c" constant="false" charge="-4" initialAmount="NaN" hasOnlySubstanceUnits="true" name="ATP" metaid="_707a1270-83ab-4546-814a-d2ab82fbf83c" boundaryCondition="false" sboTerm="SBO:0000247" substanceUnits="substance" compartment="c">
        <notes>
          <html:p>FORMULA: C10H12N5O13P3</html:p>
          <html:p>CHARGE: -4</html:p>
          
        </notes>
        <annotation>
          <rdf:RDF xmlns:rdf="http://www.w3.org/1999/02/22-rdf-syntax-ns#" xmlns:bqbiol="http://biomodels.net/biology-qualifiers/" xmlns:bqmodel="http://biomodels.net/model-qualifiers/">
            <rdf:Description rdf:about="#_707a1270-83ab-4546-814a-d2ab82fbf83c">
              <bqbiol:is>
                <rdf:Bag>
                  <rdf:li rdf:resource="http://identifiers.org/kegg.compound/C00002"/>
                </rdf:Bag>
              </bqbiol:is>
            </rdf:Description>
          </rdf:RDF>
        </annotation>
            </species>
      <species id="b2coa_c" constant="false" charge="-4" initialAmount="NaN" hasOnlySubstanceUnits="true" name="Crotonoyl-CoA" metaid="_2def76e6-cb1c-45fe-8710-8f7215033d04" boundaryCondition="false" sboTerm="SBO:0000247" substanceUnits="substance" compartment="c">
        <notes>
          <html:p>FORMULA: C25H36N7O17P3S</html:p>
          <html:p>CHARGE: -4</html:p>
          
        </notes>
        <annotation>
          <rdf:RDF xmlns:rdf="http://www.w3.org/1999/02/22-rdf-syntax-ns#" xmlns:bqbiol="http://biomodels.net/biology-qualifiers/" xmlns:bqmodel="http://biomodels.net/model-qualifiers/">
            <rdf:Description rdf:about="#_2def76e6-cb1c-45fe-8710-8f7215033d04">
              <bqbiol:is>
                <rdf:Bag>
                  <rdf:li rdf:resource="http://identifiers.org/kegg.compound/C00877"/>
                </rdf:Bag>
              </bqbiol:is>
            </rdf:Description>
          </rdf:RDF>
        </annotation>
            </species>
      <species id="benzcoa_c" constant="false" charge="0" initialAmount="NaN" hasOnlySubstanceUnits="true" name="Benzoyl-CoA" metaid="_4fbb4139-b27c-49a8-a02a-c284f336bd74" boundaryCondition="false" sboTerm="SBO:0000247" substanceUnits="substance" compartment="c">
        <notes>
          <html:p>FORMULA: C28H40N7O17P3S</html:p>
          <html:p>CHARGE: 0</html:p>
          
        </notes>
        <annotation>
          <rdf:RDF xmlns:rdf="http://www.w3.org/1999/02/22-rdf-syntax-ns#" xmlns:bqbiol="http://biomodels.net/biology-qualifiers/" xmlns:bqmodel="http://biomodels.net/model-qualifiers/">
            <rdf:Description rdf:about="#_4fbb4139-b27c-49a8-a02a-c284f336bd74">
              <bqbiol:is>
                <rdf:Bag>
                  <rdf:li rdf:resource="http://identifiers.org/kegg.compound/C00512"/>
                </rdf:Bag>
              </bqbiol:is>
            </rdf:Description>
          </rdf:RDF>
        </annotation>
            </species>
      <species id="bmoco_c" constant="false" charge="-4" initialAmount="NaN" hasOnlySubstanceUnits="true" name="bis-molybdenum cofactor" metaid="dcbbb0a2-8b40-4d47-b2f5-409d93e85d7b" boundaryCondition="false" sboTerm="SBO:0000247" substanceUnits="substance" compartment="c">
        <notes>
          <html:p>FORMULA: C20H20N10O13P2S4Mo</html:p>
          <html:p>CHARGE: -4</html:p>
          
        </notes>
        <annotation>
          <rdf:RDF xmlns:rdf="http://www.w3.org/1999/02/22-rdf-syntax-ns#" xmlns:bqbiol="http://biomodels.net/biology-qualifiers/" xmlns:bqmodel="http://biomodels.net/model-qualifiers/">
            <rdf:Description rdf:about="#dcbbb0a2-8b40-4d47-b2f5-409d93e85d7b">
              <bqbiol:is>
                <rdf:Bag>
                  <rdf:li rdf:resource="http://identifiers.org/kegg.compound/"/>
                </rdf:Bag>
              </bqbiol:is>
            </rdf:Description>
          </rdf:RDF>
        </annotation>
            </species>
      <species id="bmoco1gdp_c" constant="false" charge="-4" initialAmount="NaN" hasOnlySubstanceUnits="true" name="bis-molybdopterin mono-guanine dinucleotide" metaid="_46214a0f-0a14-434f-a238-fb100e5e9113" boundaryCondition="false" sboTerm="SBO:0000247" substanceUnits="substance" compartment="c">
        <notes>
          <html:p>FORMULA: C30H32N15O20P3S4Mo</html:p>
          <html:p>CHARGE: -4</html:p>
          
        </notes>
        <annotation>
          <rdf:RDF xmlns:rdf="http://www.w3.org/1999/02/22-rdf-syntax-ns#" xmlns:bqbiol="http://biomodels.net/biology-qualifiers/" xmlns:bqmodel="http://biomodels.net/model-qualifiers/">
            <rdf:Description rdf:about="#_46214a0f-0a14-434f-a238-fb100e5e9113">
              <bqbiol:is>
                <rdf:Bag>
                  <rdf:li rdf:resource="http://identifiers.org/kegg.compound/"/>
                </rdf:Bag>
              </bqbiol:is>
            </rdf:Description>
          </rdf:RDF>
        </annotation>
            </species>
      <species id="bmocogdp_c" constant="false" charge="-4" initialAmount="NaN" hasOnlySubstanceUnits="true" name="bis-molybdopterin guanine dinucleotide" metaid="_3a13f0d3-1e50-4fce-aaf8-629c2cace41d" boundaryCondition="false" sboTerm="SBO:0000247" substanceUnits="substance" compartment="c">
        <notes>
          <html:p>FORMULA: C40H44N20O27P4S4Mo</html:p>
          <html:p>CHARGE: -4</html:p>
          
        </notes>
        <annotation>
          <rdf:RDF xmlns:rdf="http://www.w3.org/1999/02/22-rdf-syntax-ns#" xmlns:bqbiol="http://biomodels.net/biology-qualifiers/" xmlns:bqmodel="http://biomodels.net/model-qualifiers/">
            <rdf:Description rdf:about="#_3a13f0d3-1e50-4fce-aaf8-629c2cace41d">
              <bqbiol:is>
                <rdf:Bag>
                  <rdf:li rdf:resource="http://identifiers.org/kegg.compound/"/>
                </rdf:Bag>
              </bqbiol:is>
            </rdf:Description>
          </rdf:RDF>
        </annotation>
            </species>
      <species id="btal_c" constant="false" charge="0" initialAmount="NaN" hasOnlySubstanceUnits="true" name="Butanal" metaid="_93fc881d-d59a-4e1f-b252-8c9ba843d568" boundaryCondition="false" sboTerm="SBO:0000247" substanceUnits="substance" compartment="c">
        <notes>
          <html:p>FORMULA: C4H8O</html:p>
          <html:p>CHARGE: 0</html:p>
          
        </notes>
        <annotation>
          <rdf:RDF xmlns:rdf="http://www.w3.org/1999/02/22-rdf-syntax-ns#" xmlns:bqbiol="http://biomodels.net/biology-qualifiers/" xmlns:bqmodel="http://biomodels.net/model-qualifiers/">
            <rdf:Description rdf:about="#_93fc881d-d59a-4e1f-b252-8c9ba843d568">
              <bqbiol:is>
                <rdf:Bag>
                  <rdf:li rdf:resource="http://identifiers.org/kegg.compound/C01412"/>
                </rdf:Bag>
              </bqbiol:is>
            </rdf:Description>
          </rdf:RDF>
        </annotation>
            </species>
      <species id="btamp_c" constant="false" charge="-1" initialAmount="NaN" hasOnlySubstanceUnits="true" name="Biotinyl-5'-AMP" metaid="_4803bed0-2596-4e14-9432-bb7f0518e8a0" boundaryCondition="false" sboTerm="SBO:0000247" substanceUnits="substance" compartment="c">
        <notes>
          <html:p>FORMULA: C20H27N7O9PS</html:p>
          <html:p>CHARGE: -1</html:p>
          
        </notes>
        <annotation>
          <rdf:RDF xmlns:rdf="http://www.w3.org/1999/02/22-rdf-syntax-ns#" xmlns:bqbiol="http://biomodels.net/biology-qualifiers/" xmlns:bqmodel="http://biomodels.net/model-qualifiers/">
            <rdf:Description rdf:about="#_4803bed0-2596-4e14-9432-bb7f0518e8a0">
              <bqbiol:is>
                <rdf:Bag>
                  <rdf:li rdf:resource="http://identifiers.org/kegg.compound/C05921"/>
                </rdf:Bag>
              </bqbiol:is>
            </rdf:Description>
          </rdf:RDF>
        </annotation>
            </species>
      <species id="btcoa_c" constant="false" charge="-4" initialAmount="NaN" hasOnlySubstanceUnits="true" name="Butanoyl-CoA" metaid="b78ba731-effb-44f6-904a-f4bb25530865" boundaryCondition="false" sboTerm="SBO:0000247" substanceUnits="substance" compartment="c">
        <notes>
          <html:p>FORMULA: C25H38N7O17P3S</html:p>
          <html:p>CHARGE: -4</html:p>
          
        </notes>
        <annotation>
          <rdf:RDF xmlns:rdf="http://www.w3.org/1999/02/22-rdf-syntax-ns#" xmlns:bqbiol="http://biomodels.net/biology-qualifiers/" xmlns:bqmodel="http://biomodels.net/model-qualifiers/">
            <rdf:Description rdf:about="#b78ba731-effb-44f6-904a-f4bb25530865">
              <bqbiol:is>
                <rdf:Bag>
                  <rdf:li rdf:resource="http://identifiers.org/kegg.compound/C00136"/>
                </rdf:Bag>
              </bqbiol:is>
            </rdf:Description>
          </rdf:RDF>
        </annotation>
            </species>
      <species id="btn_c" constant="false" charge="-1" initialAmount="NaN" hasOnlySubstanceUnits="true" name="Biotin" metaid="_48b773e8-7766-4f6a-bbfb-7e4738f6ab27" boundaryCondition="false" sboTerm="SBO:0000247" substanceUnits="substance" compartment="c">
        <notes>
          <html:p>FORMULA: C10H15N2O3S</html:p>
          <html:p>CHARGE: -1</html:p>
          
        </notes>
        <annotation>
          <rdf:RDF xmlns:rdf="http://www.w3.org/1999/02/22-rdf-syntax-ns#" xmlns:bqbiol="http://biomodels.net/biology-qualifiers/" xmlns:bqmodel="http://biomodels.net/model-qualifiers/">
            <rdf:Description rdf:about="#_48b773e8-7766-4f6a-bbfb-7e4738f6ab27">
              <bqbiol:is>
                <rdf:Bag>
                  <rdf:li rdf:resource="http://identifiers.org/kegg.compound/C00120"/>
                </rdf:Bag>
              </bqbiol:is>
            </rdf:Description>
          </rdf:RDF>
        </annotation>
            </species>
      <species id="btoh_c" constant="false" charge="0" initialAmount="NaN" hasOnlySubstanceUnits="true" name="butanol" metaid="dd239546-8ab9-4ec8-b77e-74a36dc8e965" boundaryCondition="false" sboTerm="SBO:0000247" substanceUnits="substance" compartment="c">
        <notes>
          <html:p>FORMULA: C4H10O</html:p>
          <html:p>CHARGE: 0</html:p>
          
        </notes>
        <annotation>
          <rdf:RDF xmlns:rdf="http://www.w3.org/1999/02/22-rdf-syntax-ns#" xmlns:bqbiol="http://biomodels.net/biology-qualifiers/" xmlns:bqmodel="http://biomodels.net/model-qualifiers/">
            <rdf:Description rdf:about="#dd239546-8ab9-4ec8-b77e-74a36dc8e965">
              <bqbiol:is>
                <rdf:Bag>
                  <rdf:li rdf:resource="http://identifiers.org/kegg.compound/C06142"/>
                </rdf:Bag>
              </bqbiol:is>
            </rdf:Description>
          </rdf:RDF>
        </annotation>
            </species>
      <species id="but_c" constant="false" charge="-1" initialAmount="NaN" hasOnlySubstanceUnits="true" name="Butyrate (n-C4:0)" metaid="_314a195a-14d0-4339-9460-2ae743e74ecf" boundaryCondition="false" sboTerm="SBO:0000247" substanceUnits="substance" compartment="c">
        <notes>
          <html:p>FORMULA: C4H7O2</html:p>
          <html:p>CHARGE: -1</html:p>
          
        </notes>
        <annotation>
          <rdf:RDF xmlns:rdf="http://www.w3.org/1999/02/22-rdf-syntax-ns#" xmlns:bqbiol="http://biomodels.net/biology-qualifiers/" xmlns:bqmodel="http://biomodels.net/model-qualifiers/">
            <rdf:Description rdf:about="#_314a195a-14d0-4339-9460-2ae743e74ecf">
              <bqbiol:is>
                <rdf:Bag>
                  <rdf:li rdf:resource="http://identifiers.org/kegg.compound/C00246"/>
                </rdf:Bag>
              </bqbiol:is>
            </rdf:Description>
          </rdf:RDF>
        </annotation>
            </species>
      <species id="but2eACP_c" constant="false" charge="-1" initialAmount="NaN" hasOnlySubstanceUnits="true" name="But-2-enoyl-[acyl-carrier protein]" metaid="_2496d1a3-ed8a-4feb-b52d-5a09d4ac620e" boundaryCondition="false" sboTerm="SBO:0000247" substanceUnits="substance" compartment="c">
        <notes>
          <html:p>FORMULA: C15H25N2O8PRS</html:p>
          <html:p>CHARGE: -1</html:p>
          
        </notes>
        <annotation>
          <rdf:RDF xmlns:rdf="http://www.w3.org/1999/02/22-rdf-syntax-ns#" xmlns:bqbiol="http://biomodels.net/biology-qualifiers/" xmlns:bqmodel="http://biomodels.net/model-qualifiers/">
            <rdf:Description rdf:about="#_2496d1a3-ed8a-4feb-b52d-5a09d4ac620e">
              <bqbiol:is>
                <rdf:Bag>
                  <rdf:li rdf:resource="http://identifiers.org/kegg.compound/C04246"/>
                </rdf:Bag>
              </bqbiol:is>
            </rdf:Description>
          </rdf:RDF>
        </annotation>
            </species>
      <species id="butACP_c" constant="false" charge="-1" initialAmount="NaN" hasOnlySubstanceUnits="true" name="Butyryl-ACP (n-C4:0ACP)" metaid="_5e3d6eaf-22a6-4e07-8596-07a8f8f660a0" boundaryCondition="false" sboTerm="SBO:0000247" substanceUnits="substance" compartment="c">
        <notes>
          <html:p>FORMULA: C15H27N2O8PRS</html:p>
          <html:p>CHARGE: -1</html:p>
          
        </notes>
        <annotation>
          <rdf:RDF xmlns:rdf="http://www.w3.org/1999/02/22-rdf-syntax-ns#" xmlns:bqbiol="http://biomodels.net/biology-qualifiers/" xmlns:bqmodel="http://biomodels.net/model-qualifiers/">
            <rdf:Description rdf:about="#_5e3d6eaf-22a6-4e07-8596-07a8f8f660a0">
              <bqbiol:is>
                <rdf:Bag>
                  <rdf:li rdf:resource="http://identifiers.org/kegg.compound/C05745"/>
                </rdf:Bag>
              </bqbiol:is>
            </rdf:Description>
          </rdf:RDF>
        </annotation>
            </species>
      <species id="butpi_c" constant="false" charge="-2" initialAmount="NaN" hasOnlySubstanceUnits="true" name="Butanoyl phosphate" metaid="_50a2acb6-ca8f-4775-8fc4-f78837d37e2d" boundaryCondition="false" sboTerm="SBO:0000247" substanceUnits="substance" compartment="c">
        <notes>
          <html:p>FORMULA: C4H7O5P</html:p>
          <html:p>CHARGE: -2</html:p>
          
        </notes>
        <annotation>
          <rdf:RDF xmlns:rdf="http://www.w3.org/1999/02/22-rdf-syntax-ns#" xmlns:bqbiol="http://biomodels.net/biology-qualifiers/" xmlns:bqmodel="http://biomodels.net/model-qualifiers/">
            <rdf:Description rdf:about="#_50a2acb6-ca8f-4775-8fc4-f78837d37e2d">
              <bqbiol:is>
                <rdf:Bag>
                  <rdf:li rdf:resource="http://identifiers.org/kegg.compound/C02527"/>
                </rdf:Bag>
              </bqbiol:is>
            </rdf:Description>
          </rdf:RDF>
        </annotation>
            </species>
      <species id="butso3_c" constant="false" charge="-1" initialAmount="NaN" hasOnlySubstanceUnits="true" name="butanesulfonate" metaid="_52c6020f-d3e1-4a05-9e5f-de972640e428" boundaryCondition="false" sboTerm="SBO:0000247" substanceUnits="substance" compartment="c">
        <notes>
          <html:p>FORMULA: C4H9O3S</html:p>
          <html:p>CHARGE: -1</html:p>
          
        </notes>
        <annotation>
          <rdf:RDF xmlns:rdf="http://www.w3.org/1999/02/22-rdf-syntax-ns#" xmlns:bqbiol="http://biomodels.net/biology-qualifiers/" xmlns:bqmodel="http://biomodels.net/model-qualifiers/">
            <rdf:Description rdf:about="#_52c6020f-d3e1-4a05-9e5f-de972640e428">
              <bqbiol:is>
                <rdf:Bag>
                  <rdf:li rdf:resource="http://identifiers.org/kegg.compound/"/>
                </rdf:Bag>
              </bqbiol:is>
            </rdf:Description>
          </rdf:RDF>
        </annotation>
            </species>
      <species id="bwco_c" constant="false" charge="-4" initialAmount="NaN" hasOnlySubstanceUnits="true" name="tungsten bispterin cofactor" metaid="e49b14a8-41ed-423f-9247-ac7e539205a1" boundaryCondition="false" sboTerm="SBO:0000247" substanceUnits="substance" compartment="c">
        <notes>
          <html:p>FORMULA: C20H20N10O13P2S4W</html:p>
          <html:p>CHARGE: -4</html:p>
          
        </notes>
        <annotation>
          <rdf:RDF xmlns:rdf="http://www.w3.org/1999/02/22-rdf-syntax-ns#" xmlns:bqbiol="http://biomodels.net/biology-qualifiers/" xmlns:bqmodel="http://biomodels.net/model-qualifiers/">
            <rdf:Description rdf:about="#e49b14a8-41ed-423f-9247-ac7e539205a1">
              <bqbiol:is>
                <rdf:Bag>
                  <rdf:li rdf:resource="http://identifiers.org/kegg.compound/"/>
                </rdf:Bag>
              </bqbiol:is>
            </rdf:Description>
          </rdf:RDF>
        </annotation>
            </species>
      <species id="bwco1gdp_c" constant="false" charge="-4" initialAmount="NaN" hasOnlySubstanceUnits="true" name="tungsten bispterin cofactor mono-guanine dinucleotide" metaid="_3e7af5eb-4606-401c-ac73-77ce1509e026" boundaryCondition="false" sboTerm="SBO:0000247" substanceUnits="substance" compartment="c">
        <notes>
          <html:p>FORMULA: C30H32N15O20P3S4W</html:p>
          <html:p>CHARGE: -4</html:p>
          
        </notes>
        <annotation>
          <rdf:RDF xmlns:rdf="http://www.w3.org/1999/02/22-rdf-syntax-ns#" xmlns:bqbiol="http://biomodels.net/biology-qualifiers/" xmlns:bqmodel="http://biomodels.net/model-qualifiers/">
            <rdf:Description rdf:about="#_3e7af5eb-4606-401c-ac73-77ce1509e026">
              <bqbiol:is>
                <rdf:Bag>
                  <rdf:li rdf:resource="http://identifiers.org/kegg.compound/"/>
                </rdf:Bag>
              </bqbiol:is>
            </rdf:Description>
          </rdf:RDF>
        </annotation>
            </species>
      <species id="bwcogdp_c" constant="false" charge="-4" initialAmount="NaN" hasOnlySubstanceUnits="true" name="tungsten bispterin cofactor guanine dinucleotide" metaid="_2ef26422-f2e3-43a9-b989-3fec0d567ddd" boundaryCondition="false" sboTerm="SBO:0000247" substanceUnits="substance" compartment="c">
        <notes>
          <html:p>FORMULA: C40H44N20O27P4S4W</html:p>
          <html:p>CHARGE: -4</html:p>
          
        </notes>
        <annotation>
          <rdf:RDF xmlns:rdf="http://www.w3.org/1999/02/22-rdf-syntax-ns#" xmlns:bqbiol="http://biomodels.net/biology-qualifiers/" xmlns:bqmodel="http://biomodels.net/model-qualifiers/">
            <rdf:Description rdf:about="#_2ef26422-f2e3-43a9-b989-3fec0d567ddd">
              <bqbiol:is>
                <rdf:Bag>
                  <rdf:li rdf:resource="http://identifiers.org/kegg.compound/"/>
                </rdf:Bag>
              </bqbiol:is>
            </rdf:Description>
          </rdf:RDF>
        </annotation>
            </species>
      <species id="bz_c" constant="false" charge="-1" initialAmount="NaN" hasOnlySubstanceUnits="true" name="Benzoate" metaid="_86c2ee3c-87ad-473f-bacf-502430a7e337" boundaryCondition="false" sboTerm="SBO:0000247" substanceUnits="substance" compartment="c">
        <notes>
          <html:p>FORMULA: C7H5O2</html:p>
          <html:p>CHARGE: -1</html:p>
          
        </notes>
        <annotation>
          <rdf:RDF xmlns:rdf="http://www.w3.org/1999/02/22-rdf-syntax-ns#" xmlns:bqbiol="http://biomodels.net/biology-qualifiers/" xmlns:bqmodel="http://biomodels.net/model-qualifiers/">
            <rdf:Description rdf:about="#_86c2ee3c-87ad-473f-bacf-502430a7e337">
              <bqbiol:is>
                <rdf:Bag>
                  <rdf:li rdf:resource="http://identifiers.org/kegg.compound/C00180"/>
                </rdf:Bag>
              </bqbiol:is>
            </rdf:Description>
          </rdf:RDF>
        </annotation>
            </species>
      <species id="bzal_c" constant="false" charge="0" initialAmount="NaN" hasOnlySubstanceUnits="true" name="Benzaldehyde" metaid="e34ba943-f751-4b93-a0d7-c769df48557d" boundaryCondition="false" sboTerm="SBO:0000247" substanceUnits="substance" compartment="c">
        <notes>
          <html:p>FORMULA: C7H6O</html:p>
          <html:p>CHARGE: 0</html:p>
          
        </notes>
        <annotation>
          <rdf:RDF xmlns:rdf="http://www.w3.org/1999/02/22-rdf-syntax-ns#" xmlns:bqbiol="http://biomodels.net/biology-qualifiers/" xmlns:bqmodel="http://biomodels.net/model-qualifiers/">
            <rdf:Description rdf:about="#e34ba943-f751-4b93-a0d7-c769df48557d">
              <bqbiol:is>
                <rdf:Bag>
                  <rdf:li rdf:resource="http://identifiers.org/kegg.compound/C00261"/>
                </rdf:Bag>
              </bqbiol:is>
            </rdf:Description>
          </rdf:RDF>
        </annotation>
            </species>
      <species id="bzalc_c" constant="false" charge="0" initialAmount="NaN" hasOnlySubstanceUnits="true" name="Benzyl alcohol" metaid="_2979a849-5fed-4a7b-92c4-73e0f7e1dc54" boundaryCondition="false" sboTerm="SBO:0000247" substanceUnits="substance" compartment="c">
        <notes>
          <html:p>FORMULA: C7H8O</html:p>
          <html:p>CHARGE: 0</html:p>
          
        </notes>
        <annotation>
          <rdf:RDF xmlns:rdf="http://www.w3.org/1999/02/22-rdf-syntax-ns#" xmlns:bqbiol="http://biomodels.net/biology-qualifiers/" xmlns:bqmodel="http://biomodels.net/model-qualifiers/">
            <rdf:Description rdf:about="#_2979a849-5fed-4a7b-92c4-73e0f7e1dc54">
              <bqbiol:is>
                <rdf:Bag>
                  <rdf:li rdf:resource="http://identifiers.org/kegg.compound/C00556"/>
                </rdf:Bag>
              </bqbiol:is>
            </rdf:Description>
          </rdf:RDF>
        </annotation>
            </species>
      <species id="bzsucc_c" constant="false" charge="-2" initialAmount="NaN" hasOnlySubstanceUnits="true" name="Benzylsuccinate" metaid="_2fe55ac0-0938-49cc-bd1d-cd96eecbe3c5" boundaryCondition="false" sboTerm="SBO:0000247" substanceUnits="substance" compartment="c">
        <notes>
          <html:p>FORMULA: C11H10O4</html:p>
          <html:p>CHARGE: -2</html:p>
          
        </notes>
        <annotation>
          <rdf:RDF xmlns:rdf="http://www.w3.org/1999/02/22-rdf-syntax-ns#" xmlns:bqbiol="http://biomodels.net/biology-qualifiers/" xmlns:bqmodel="http://biomodels.net/model-qualifiers/">
            <rdf:Description rdf:about="#_2fe55ac0-0938-49cc-bd1d-cd96eecbe3c5">
              <bqbiol:is>
                <rdf:Bag>
                  <rdf:li rdf:resource="http://identifiers.org/kegg.compound/C09816"/>
                </rdf:Bag>
              </bqbiol:is>
            </rdf:Description>
          </rdf:RDF>
        </annotation>
            </species>
      <species id="bzsuccoa_c" constant="false" charge="-5" initialAmount="NaN" hasOnlySubstanceUnits="true" name="Benzylsuccinyl-CoA" metaid="_2d442db4-0bbd-4727-ab31-f4b0d8c291fa" boundaryCondition="false" sboTerm="SBO:0000247" substanceUnits="substance" compartment="c">
        <notes>
          <html:p>FORMULA: C32H41N7O19P3S</html:p>
          <html:p>CHARGE: -5</html:p>
          
        </notes>
        <annotation>
          <rdf:RDF xmlns:rdf="http://www.w3.org/1999/02/22-rdf-syntax-ns#" xmlns:bqbiol="http://biomodels.net/biology-qualifiers/" xmlns:bqmodel="http://biomodels.net/model-qualifiers/">
            <rdf:Description rdf:about="#_2d442db4-0bbd-4727-ab31-f4b0d8c291fa">
              <bqbiol:is>
                <rdf:Bag>
                  <rdf:li rdf:resource="http://identifiers.org/kegg.compound/C09817"/>
                </rdf:Bag>
              </bqbiol:is>
            </rdf:Description>
          </rdf:RDF>
        </annotation>
            </species>
      <species id="ca2_c" constant="false" charge="2" initialAmount="NaN" hasOnlySubstanceUnits="true" name="Calcium" metaid="_62695177-5050-474f-af06-ba9cfacb31de" boundaryCondition="false" sboTerm="SBO:0000247" substanceUnits="substance" compartment="c">
        <notes>
          <html:p>FORMULA: Ca</html:p>
          <html:p>CHARGE: 2</html:p>
          
        </notes>
        <annotation>
          <rdf:RDF xmlns:rdf="http://www.w3.org/1999/02/22-rdf-syntax-ns#" xmlns:bqbiol="http://biomodels.net/biology-qualifiers/" xmlns:bqmodel="http://biomodels.net/model-qualifiers/">
            <rdf:Description rdf:about="#_62695177-5050-474f-af06-ba9cfacb31de">
              <bqbiol:is>
                <rdf:Bag>
                  <rdf:li rdf:resource="http://identifiers.org/kegg.compound/C00076"/>
                </rdf:Bag>
              </bqbiol:is>
            </rdf:Description>
          </rdf:RDF>
        </annotation>
            </species>
      <species id="camp_c" constant="false" charge="-1" initialAmount="NaN" hasOnlySubstanceUnits="true" name="cAMP" metaid="acbfe86c-ff50-48c7-8f69-9f77dbc8cdeb" boundaryCondition="false" sboTerm="SBO:0000247" substanceUnits="substance" compartment="c">
        <notes>
          <html:p>FORMULA: C10H11N5O6P</html:p>
          <html:p>CHARGE: -1</html:p>
          
        </notes>
        <annotation>
          <rdf:RDF xmlns:rdf="http://www.w3.org/1999/02/22-rdf-syntax-ns#" xmlns:bqbiol="http://biomodels.net/biology-qualifiers/" xmlns:bqmodel="http://biomodels.net/model-qualifiers/">
            <rdf:Description rdf:about="#acbfe86c-ff50-48c7-8f69-9f77dbc8cdeb">
              <bqbiol:is>
                <rdf:Bag>
                  <rdf:li rdf:resource="http://identifiers.org/kegg.compound/C00575"/>
                </rdf:Bag>
              </bqbiol:is>
            </rdf:Description>
          </rdf:RDF>
        </annotation>
            </species>
      <species id="campp_c" constant="false" charge="-2" initialAmount="NaN" hasOnlySubstanceUnits="true" name="3',5'-cyclic adenosine monophosphate-2'-phosphate" metaid="cb5e62f5-54d7-4b17-a322-31726b30f022" boundaryCondition="false" sboTerm="SBO:0000247" substanceUnits="substance" compartment="c">
        <notes>
          <html:p>FORMULA: C10H11N5O9P2</html:p>
          <html:p>CHARGE: -2</html:p>
          
        </notes>
        <annotation>
          <rdf:RDF xmlns:rdf="http://www.w3.org/1999/02/22-rdf-syntax-ns#" xmlns:bqbiol="http://biomodels.net/biology-qualifiers/" xmlns:bqmodel="http://biomodels.net/model-qualifiers/">
            <rdf:Description rdf:about="#cb5e62f5-54d7-4b17-a322-31726b30f022">
              <bqbiol:is>
                <rdf:Bag>
                  <rdf:li rdf:resource="http://identifiers.org/kegg.compound/"/>
                </rdf:Bag>
              </bqbiol:is>
            </rdf:Description>
          </rdf:RDF>
        </annotation>
            </species>
      <species id="cbasp_c" constant="false" charge="-2" initialAmount="NaN" hasOnlySubstanceUnits="true" name="N-Carbamoyl-L-aspartate" metaid="_3ab7fa9a-f624-4658-a870-7910793fd398" boundaryCondition="false" sboTerm="SBO:0000247" substanceUnits="substance" compartment="c">
        <notes>
          <html:p>FORMULA: C5H6N2O5</html:p>
          <html:p>CHARGE: -2</html:p>
          
        </notes>
        <annotation>
          <rdf:RDF xmlns:rdf="http://www.w3.org/1999/02/22-rdf-syntax-ns#" xmlns:bqbiol="http://biomodels.net/biology-qualifiers/" xmlns:bqmodel="http://biomodels.net/model-qualifiers/">
            <rdf:Description rdf:about="#_3ab7fa9a-f624-4658-a870-7910793fd398">
              <bqbiol:is>
                <rdf:Bag>
                  <rdf:li rdf:resource="http://identifiers.org/kegg.compound/C00438"/>
                </rdf:Bag>
              </bqbiol:is>
            </rdf:Description>
          </rdf:RDF>
        </annotation>
            </species>
      <species id="cbi_c" constant="false" charge="0" initialAmount="NaN" hasOnlySubstanceUnits="true" name="Cobinamide" metaid="_24d05587-6db0-4aa2-8524-55ba16d4f8ad" boundaryCondition="false" sboTerm="SBO:0000247" substanceUnits="substance" compartment="c">
        <notes>
          <html:p>FORMULA: C48H72CoN11O8</html:p>
          <html:p>CHARGE: 0</html:p>
          
        </notes>
        <annotation>
          <rdf:RDF xmlns:rdf="http://www.w3.org/1999/02/22-rdf-syntax-ns#" xmlns:bqbiol="http://biomodels.net/biology-qualifiers/" xmlns:bqmodel="http://biomodels.net/model-qualifiers/">
            <rdf:Description rdf:about="#_24d05587-6db0-4aa2-8524-55ba16d4f8ad">
              <bqbiol:is>
                <rdf:Bag>
                  <rdf:li rdf:resource="http://identifiers.org/kegg.compound/C05774"/>
                </rdf:Bag>
              </bqbiol:is>
            </rdf:Description>
          </rdf:RDF>
        </annotation>
            </species>
      <species id="cbl1_c" constant="false" charge="-1" initialAmount="NaN" hasOnlySubstanceUnits="true" name="Cob(I)alamin" metaid="c7453971-fa8d-4fd6-b46a-2ec7b6cf547f" boundaryCondition="false" sboTerm="SBO:0000247" substanceUnits="substance" compartment="c">
        <notes>
          <html:p>FORMULA: C62H88CoN13O14P</html:p>
          <html:p>CHARGE: -1</html:p>
          
        </notes>
        <annotation>
          <rdf:RDF xmlns:rdf="http://www.w3.org/1999/02/22-rdf-syntax-ns#" xmlns:bqbiol="http://biomodels.net/biology-qualifiers/" xmlns:bqmodel="http://biomodels.net/model-qualifiers/">
            <rdf:Description rdf:about="#c7453971-fa8d-4fd6-b46a-2ec7b6cf547f">
              <bqbiol:is>
                <rdf:Bag>
                  <rdf:li rdf:resource="http://identifiers.org/kegg.compound/C00853"/>
                </rdf:Bag>
              </bqbiol:is>
            </rdf:Description>
          </rdf:RDF>
        </annotation>
            </species>
      <species id="cbp_c" constant="false" charge="-2" initialAmount="NaN" hasOnlySubstanceUnits="true" name="Carbamoyl phosphate" metaid="_36e15471-aaf5-44ec-a54e-b8b7c38735c0" boundaryCondition="false" sboTerm="SBO:0000247" substanceUnits="substance" compartment="c">
        <notes>
          <html:p>FORMULA: CH2NO5P</html:p>
          <html:p>CHARGE: -2</html:p>
          
        </notes>
        <annotation>
          <rdf:RDF xmlns:rdf="http://www.w3.org/1999/02/22-rdf-syntax-ns#" xmlns:bqbiol="http://biomodels.net/biology-qualifiers/" xmlns:bqmodel="http://biomodels.net/model-qualifiers/">
            <rdf:Description rdf:about="#_36e15471-aaf5-44ec-a54e-b8b7c38735c0">
              <bqbiol:is>
                <rdf:Bag>
                  <rdf:li rdf:resource="http://identifiers.org/kegg.compound/C00169"/>
                </rdf:Bag>
              </bqbiol:is>
            </rdf:Description>
          </rdf:RDF>
        </annotation>
            </species>
      <species id="cd2_c" constant="false" charge="2" initialAmount="NaN" hasOnlySubstanceUnits="true" name="Cadmium" metaid="_8338afbe-160a-4f7e-8f4d-d83dfd217f89" boundaryCondition="false" sboTerm="SBO:0000247" substanceUnits="substance" compartment="c">
        <notes>
          <html:p>FORMULA: Cd</html:p>
          <html:p>CHARGE: 2</html:p>
          
        </notes>
        <annotation>
          <rdf:RDF xmlns:rdf="http://www.w3.org/1999/02/22-rdf-syntax-ns#" xmlns:bqbiol="http://biomodels.net/biology-qualifiers/" xmlns:bqmodel="http://biomodels.net/model-qualifiers/">
            <rdf:Description rdf:about="#_8338afbe-160a-4f7e-8f4d-d83dfd217f89">
              <bqbiol:is>
                <rdf:Bag>
                  <rdf:li rdf:resource="http://identifiers.org/kegg.compound/C01413"/>
                </rdf:Bag>
              </bqbiol:is>
            </rdf:Description>
          </rdf:RDF>
        </annotation>
            </species>
      <species id="cddec5eACP_c" constant="false" charge="-1" initialAmount="NaN" hasOnlySubstanceUnits="true" name="cis-dodec-5-enoyl-[acyl-carrier protein] (n-C12:1)" metaid="f1f8caf2-deb7-4386-b7e2-87ab0f966d71" boundaryCondition="false" sboTerm="SBO:0000247" substanceUnits="substance" compartment="c">
        <notes>
          <html:p>FORMULA: C23H41N2O8PRS</html:p>
          <html:p>CHARGE: -1</html:p>
          
        </notes>
        <annotation>
          <rdf:RDF xmlns:rdf="http://www.w3.org/1999/02/22-rdf-syntax-ns#" xmlns:bqbiol="http://biomodels.net/biology-qualifiers/" xmlns:bqmodel="http://biomodels.net/model-qualifiers/">
            <rdf:Description rdf:about="#f1f8caf2-deb7-4386-b7e2-87ab0f966d71">
              <bqbiol:is>
                <rdf:Bag>
                  <rdf:li rdf:resource="http://identifiers.org/kegg.compound/"/>
                </rdf:Bag>
              </bqbiol:is>
            </rdf:Description>
          </rdf:RDF>
        </annotation>
            </species>
      <species id="cdec3eACP_c" constant="false" charge="-1" initialAmount="NaN" hasOnlySubstanceUnits="true" name="cis-dec-3-enoyl-[acyl-carrier protein] (n-C10:1)" metaid="_3832a3c3-b26f-4049-93c2-252869eb140b" boundaryCondition="false" sboTerm="SBO:0000247" substanceUnits="substance" compartment="c">
        <notes>
          <html:p>FORMULA: C21H37N2O8PRS</html:p>
          <html:p>CHARGE: -1</html:p>
          
        </notes>
        <annotation>
          <rdf:RDF xmlns:rdf="http://www.w3.org/1999/02/22-rdf-syntax-ns#" xmlns:bqbiol="http://biomodels.net/biology-qualifiers/" xmlns:bqmodel="http://biomodels.net/model-qualifiers/">
            <rdf:Description rdf:about="#_3832a3c3-b26f-4049-93c2-252869eb140b">
              <bqbiol:is>
                <rdf:Bag>
                  <rdf:li rdf:resource="http://identifiers.org/kegg.compound/"/>
                </rdf:Bag>
              </bqbiol:is>
            </rdf:Description>
          </rdf:RDF>
        </annotation>
            </species>
      <species id="cdg_c" constant="false" charge="-1" initialAmount="NaN" hasOnlySubstanceUnits="true" name="7-deaza-7-carboxyguanine" metaid="b24dc427-c5da-4ae5-a63c-cc3bbdfa8706" boundaryCondition="false" sboTerm="SBO:0000247" substanceUnits="substance" compartment="c">
        <notes>
          <html:p>FORMULA: C7H5N4O3</html:p>
          <html:p>CHARGE: -1</html:p>
          
        </notes>
        <annotation>
          <rdf:RDF xmlns:rdf="http://www.w3.org/1999/02/22-rdf-syntax-ns#" xmlns:bqbiol="http://biomodels.net/biology-qualifiers/" xmlns:bqmodel="http://biomodels.net/model-qualifiers/">
            <rdf:Description rdf:about="#b24dc427-c5da-4ae5-a63c-cc3bbdfa8706">
              <bqbiol:is>
                <rdf:Bag>
                  <rdf:li rdf:resource="http://identifiers.org/kegg.compound/"/>
                </rdf:Bag>
              </bqbiol:is>
            </rdf:Description>
          </rdf:RDF>
        </annotation>
            </species>
      <species id="cdhxfut_c" constant="false" charge="-1" initialAmount="NaN" hasOnlySubstanceUnits="true" name="cyclic de-hypoxanthine futalosine" metaid="_98e6da39-5ae4-4c0b-832e-13d68f579889" boundaryCondition="false" sboTerm="SBO:0000247" substanceUnits="substance" compartment="c">
        <notes>
          <html:p>FORMULA: C14H13O7</html:p>
          <html:p>CHARGE: -1</html:p>
          
        </notes>
        <annotation>
          <rdf:RDF xmlns:rdf="http://www.w3.org/1999/02/22-rdf-syntax-ns#" xmlns:bqbiol="http://biomodels.net/biology-qualifiers/" xmlns:bqmodel="http://biomodels.net/model-qualifiers/">
            <rdf:Description rdf:about="#_98e6da39-5ae4-4c0b-832e-13d68f579889">
              <bqbiol:is>
                <rdf:Bag>
                  <rdf:li rdf:resource="http://identifiers.org/kegg.compound/C17017"/>
                </rdf:Bag>
              </bqbiol:is>
            </rdf:Description>
          </rdf:RDF>
        </annotation>
            </species>
      <species id="cdiamp_c" constant="false" charge="-2" initialAmount="NaN" hasOnlySubstanceUnits="true" name="cyclic diadenosine monophosphate" metaid="e790205e-eb44-4261-b4f9-eff65f0e441f" boundaryCondition="false" sboTerm="SBO:0000247" substanceUnits="substance" compartment="c">
        <notes>
          <html:p>FORMULA: C20H22N10O12P2</html:p>
          <html:p>CHARGE: -2</html:p>
          
        </notes>
        <annotation>
          <rdf:RDF xmlns:rdf="http://www.w3.org/1999/02/22-rdf-syntax-ns#" xmlns:bqbiol="http://biomodels.net/biology-qualifiers/" xmlns:bqmodel="http://biomodels.net/model-qualifiers/">
            <rdf:Description rdf:about="#e790205e-eb44-4261-b4f9-eff65f0e441f">
              <bqbiol:is>
                <rdf:Bag>
                  <rdf:li rdf:resource="http://identifiers.org/kegg.compound/"/>
                </rdf:Bag>
              </bqbiol:is>
            </rdf:Description>
          </rdf:RDF>
        </annotation>
            </species>
      <species id="cdigmp_c" constant="false" charge="-2" initialAmount="NaN" hasOnlySubstanceUnits="true" name="cyclic diguanosine monophosphate" metaid="e85fd4b6-a59d-48b5-b5aa-4adf0ee911ee" boundaryCondition="false" sboTerm="SBO:0000247" substanceUnits="substance" compartment="c">
        <notes>
          <html:p>FORMULA: C20H22N10O14P2</html:p>
          <html:p>CHARGE: -2</html:p>
          
        </notes>
        <annotation>
          <rdf:RDF xmlns:rdf="http://www.w3.org/1999/02/22-rdf-syntax-ns#" xmlns:bqbiol="http://biomodels.net/biology-qualifiers/" xmlns:bqmodel="http://biomodels.net/model-qualifiers/">
            <rdf:Description rdf:about="#e85fd4b6-a59d-48b5-b5aa-4adf0ee911ee">
              <bqbiol:is>
                <rdf:Bag>
                  <rdf:li rdf:resource="http://identifiers.org/kegg.compound/C16463"/>
                </rdf:Bag>
              </bqbiol:is>
            </rdf:Description>
          </rdf:RDF>
        </annotation>
            </species>
      <species id="cdp_c" constant="false" charge="-3" initialAmount="NaN" hasOnlySubstanceUnits="true" name="CDP" metaid="_4f4ef8c8-b76d-41a9-91c3-d15853759341" boundaryCondition="false" sboTerm="SBO:0000247" substanceUnits="substance" compartment="c">
        <notes>
          <html:p>FORMULA: C9H12N3O11P2</html:p>
          <html:p>CHARGE: -3</html:p>
          
        </notes>
        <annotation>
          <rdf:RDF xmlns:rdf="http://www.w3.org/1999/02/22-rdf-syntax-ns#" xmlns:bqbiol="http://biomodels.net/biology-qualifiers/" xmlns:bqmodel="http://biomodels.net/model-qualifiers/">
            <rdf:Description rdf:about="#_4f4ef8c8-b76d-41a9-91c3-d15853759341">
              <bqbiol:is>
                <rdf:Bag>
                  <rdf:li rdf:resource="http://identifiers.org/kegg.compound/C00112"/>
                </rdf:Bag>
              </bqbiol:is>
            </rdf:Description>
          </rdf:RDF>
        </annotation>
            </species>
      <species id="cdpdddecg_c" constant="false" charge="-2" initialAmount="NaN" hasOnlySubstanceUnits="true" name="CDP-1,2-didodecanoylglycerol" metaid="f0a6f061-4b67-41c6-a153-36f5726a1891" boundaryCondition="false" sboTerm="SBO:0000247" substanceUnits="substance" compartment="c">
        <notes>
          <html:p>FORMULA: C36H63N3O15P2</html:p>
          <html:p>CHARGE: -2</html:p>
          
        </notes>
        <annotation>
          <rdf:RDF xmlns:rdf="http://www.w3.org/1999/02/22-rdf-syntax-ns#" xmlns:bqbiol="http://biomodels.net/biology-qualifiers/" xmlns:bqmodel="http://biomodels.net/model-qualifiers/">
            <rdf:Description rdf:about="#f0a6f061-4b67-41c6-a153-36f5726a1891">
              <bqbiol:is>
                <rdf:Bag>
                  <rdf:li rdf:resource="http://identifiers.org/kegg.compound/C00269"/>
                </rdf:Bag>
              </bqbiol:is>
            </rdf:Description>
          </rdf:RDF>
        </annotation>
            </species>
      <species id="cdpdhdec9eg_c" constant="false" charge="-2" initialAmount="NaN" hasOnlySubstanceUnits="true" name="CDP-1,2-dihexadec-9-enoylglycerol" metaid="_15efd9eb-eb66-4f66-af58-238ef6aff319" boundaryCondition="false" sboTerm="SBO:0000247" substanceUnits="substance" compartment="c">
        <notes>
          <html:p>FORMULA: C44H75N3O15P2</html:p>
          <html:p>CHARGE: -2</html:p>
          
        </notes>
        <annotation>
          <rdf:RDF xmlns:rdf="http://www.w3.org/1999/02/22-rdf-syntax-ns#" xmlns:bqbiol="http://biomodels.net/biology-qualifiers/" xmlns:bqmodel="http://biomodels.net/model-qualifiers/">
            <rdf:Description rdf:about="#_15efd9eb-eb66-4f66-af58-238ef6aff319">
              <bqbiol:is>
                <rdf:Bag>
                  <rdf:li rdf:resource="http://identifiers.org/kegg.compound/C00269"/>
                </rdf:Bag>
              </bqbiol:is>
            </rdf:Description>
          </rdf:RDF>
        </annotation>
            </species>
      <species id="cdpdhdecg_c" constant="false" charge="-2" initialAmount="NaN" hasOnlySubstanceUnits="true" name="CDP-1,2-dihexadecanoylglycerol" metaid="_54cd65a9-42fd-437b-808e-7904dcee43b2" boundaryCondition="false" sboTerm="SBO:0000247" substanceUnits="substance" compartment="c">
        <notes>
          <html:p>FORMULA: C44H79N3O15P2</html:p>
          <html:p>CHARGE: -2</html:p>
          
        </notes>
        <annotation>
          <rdf:RDF xmlns:rdf="http://www.w3.org/1999/02/22-rdf-syntax-ns#" xmlns:bqbiol="http://biomodels.net/biology-qualifiers/" xmlns:bqmodel="http://biomodels.net/model-qualifiers/">
            <rdf:Description rdf:about="#_54cd65a9-42fd-437b-808e-7904dcee43b2">
              <bqbiol:is>
                <rdf:Bag>
                  <rdf:li rdf:resource="http://identifiers.org/kegg.compound/C00269"/>
                </rdf:Bag>
              </bqbiol:is>
            </rdf:Description>
          </rdf:RDF>
        </annotation>
            </species>
      <species id="cdpdodec11eg_c" constant="false" charge="-2" initialAmount="NaN" hasOnlySubstanceUnits="true" name="CDP-1,2-dioctadec-11-enoylglycerol" metaid="_284618f9-8aac-4139-a595-7ac6b1b42368" boundaryCondition="false" sboTerm="SBO:0000247" substanceUnits="substance" compartment="c">
        <notes>
          <html:p>FORMULA: C48H83N3O15P2</html:p>
          <html:p>CHARGE: -2</html:p>
          
        </notes>
        <annotation>
          <rdf:RDF xmlns:rdf="http://www.w3.org/1999/02/22-rdf-syntax-ns#" xmlns:bqbiol="http://biomodels.net/biology-qualifiers/" xmlns:bqmodel="http://biomodels.net/model-qualifiers/">
            <rdf:Description rdf:about="#_284618f9-8aac-4139-a595-7ac6b1b42368">
              <bqbiol:is>
                <rdf:Bag>
                  <rdf:li rdf:resource="http://identifiers.org/kegg.compound/C00269"/>
                </rdf:Bag>
              </bqbiol:is>
            </rdf:Description>
          </rdf:RDF>
        </annotation>
            </species>
      <species id="cdpdodecg_c" constant="false" charge="-2" initialAmount="NaN" hasOnlySubstanceUnits="true" name="CDP-1,2-dioctadecanoylglycerol" metaid="befcacb9-fbcb-4e21-9378-c2fffbd4a294" boundaryCondition="false" sboTerm="SBO:0000247" substanceUnits="substance" compartment="c">
        <notes>
          <html:p>FORMULA: C48H87N3O15P2</html:p>
          <html:p>CHARGE: -2</html:p>
          
        </notes>
        <annotation>
          <rdf:RDF xmlns:rdf="http://www.w3.org/1999/02/22-rdf-syntax-ns#" xmlns:bqbiol="http://biomodels.net/biology-qualifiers/" xmlns:bqmodel="http://biomodels.net/model-qualifiers/">
            <rdf:Description rdf:about="#befcacb9-fbcb-4e21-9378-c2fffbd4a294">
              <bqbiol:is>
                <rdf:Bag>
                  <rdf:li rdf:resource="http://identifiers.org/kegg.compound/C00269"/>
                </rdf:Bag>
              </bqbiol:is>
            </rdf:Description>
          </rdf:RDF>
        </annotation>
            </species>
      <species id="cdpdtdec7eg_c" constant="false" charge="-2" initialAmount="NaN" hasOnlySubstanceUnits="true" name="CDP-1,2-ditetradec-7-enoylglycerol" metaid="_4d4bf3f0-880a-4c11-abf9-f3be383299df" boundaryCondition="false" sboTerm="SBO:0000247" substanceUnits="substance" compartment="c">
        <notes>
          <html:p>FORMULA: C40H67N3O15P2</html:p>
          <html:p>CHARGE: -2</html:p>
          
        </notes>
        <annotation>
          <rdf:RDF xmlns:rdf="http://www.w3.org/1999/02/22-rdf-syntax-ns#" xmlns:bqbiol="http://biomodels.net/biology-qualifiers/" xmlns:bqmodel="http://biomodels.net/model-qualifiers/">
            <rdf:Description rdf:about="#_4d4bf3f0-880a-4c11-abf9-f3be383299df">
              <bqbiol:is>
                <rdf:Bag>
                  <rdf:li rdf:resource="http://identifiers.org/kegg.compound/C00269"/>
                </rdf:Bag>
              </bqbiol:is>
            </rdf:Description>
          </rdf:RDF>
        </annotation>
            </species>
      <species id="cdpdtdecg_c" constant="false" charge="-2" initialAmount="NaN" hasOnlySubstanceUnits="true" name="CDP-1,2-ditetradecanoylglycerol" metaid="e7851cbe-00cf-4d08-9f5f-f5af16897149" boundaryCondition="false" sboTerm="SBO:0000247" substanceUnits="substance" compartment="c">
        <notes>
          <html:p>FORMULA: C40H71N3O15P2</html:p>
          <html:p>CHARGE: -2</html:p>
          
        </notes>
        <annotation>
          <rdf:RDF xmlns:rdf="http://www.w3.org/1999/02/22-rdf-syntax-ns#" xmlns:bqbiol="http://biomodels.net/biology-qualifiers/" xmlns:bqmodel="http://biomodels.net/model-qualifiers/">
            <rdf:Description rdf:about="#e7851cbe-00cf-4d08-9f5f-f5af16897149">
              <bqbiol:is>
                <rdf:Bag>
                  <rdf:li rdf:resource="http://identifiers.org/kegg.compound/C00269"/>
                </rdf:Bag>
              </bqbiol:is>
            </rdf:Description>
          </rdf:RDF>
        </annotation>
            </species>
      <species id="ch15deccoa_c" constant="false" charge="0" initialAmount="NaN" hasOnlySubstanceUnits="true" name="Cyclohexa-1,5-dienecarbonyl-CoA" metaid="b63ac93c-0dc4-425b-b179-28d407bfe128" boundaryCondition="false" sboTerm="SBO:0000247" substanceUnits="substance" compartment="c">
        <notes>
          <html:p>FORMULA: C28H42N7O17P3S</html:p>
          <html:p>CHARGE: 0</html:p>
          
        </notes>
        <annotation>
          <rdf:RDF xmlns:rdf="http://www.w3.org/1999/02/22-rdf-syntax-ns#" xmlns:bqbiol="http://biomodels.net/biology-qualifiers/" xmlns:bqmodel="http://biomodels.net/model-qualifiers/">
            <rdf:Description rdf:about="#b63ac93c-0dc4-425b-b179-28d407bfe128">
              <bqbiol:is>
                <rdf:Bag>
                  <rdf:li rdf:resource="http://identifiers.org/kegg.compound/C06322"/>
                </rdf:Bag>
              </bqbiol:is>
            </rdf:Description>
          </rdf:RDF>
        </annotation>
            </species>
      <species id="chor_c" constant="false" charge="-2" initialAmount="NaN" hasOnlySubstanceUnits="true" name="chorismate" metaid="a3da90e9-20c7-4185-ac42-3d07e51d412f" boundaryCondition="false" sboTerm="SBO:0000247" substanceUnits="substance" compartment="c">
        <notes>
          <html:p>FORMULA: C10H8O6</html:p>
          <html:p>CHARGE: -2</html:p>
          
        </notes>
        <annotation>
          <rdf:RDF xmlns:rdf="http://www.w3.org/1999/02/22-rdf-syntax-ns#" xmlns:bqbiol="http://biomodels.net/biology-qualifiers/" xmlns:bqmodel="http://biomodels.net/model-qualifiers/">
            <rdf:Description rdf:about="#a3da90e9-20c7-4185-ac42-3d07e51d412f">
              <bqbiol:is>
                <rdf:Bag>
                  <rdf:li rdf:resource="http://identifiers.org/kegg.compound/C00251"/>
                </rdf:Bag>
              </bqbiol:is>
            </rdf:Description>
          </rdf:RDF>
        </annotation>
            </species>
      <species id="cit_c" constant="false" charge="-3" initialAmount="NaN" hasOnlySubstanceUnits="true" name="Citrate" metaid="_2374a398-8859-4d31-b6cc-6f657da90cec" boundaryCondition="false" sboTerm="SBO:0000247" substanceUnits="substance" compartment="c">
        <notes>
          <html:p>FORMULA: C6H5O7</html:p>
          <html:p>CHARGE: -3</html:p>
          
        </notes>
        <annotation>
          <rdf:RDF xmlns:rdf="http://www.w3.org/1999/02/22-rdf-syntax-ns#" xmlns:bqbiol="http://biomodels.net/biology-qualifiers/" xmlns:bqmodel="http://biomodels.net/model-qualifiers/">
            <rdf:Description rdf:about="#_2374a398-8859-4d31-b6cc-6f657da90cec">
              <bqbiol:is>
                <rdf:Bag>
                  <rdf:li rdf:resource="http://identifiers.org/kegg.compound/C00158"/>
                </rdf:Bag>
              </bqbiol:is>
            </rdf:Description>
          </rdf:RDF>
        </annotation>
            </species>
      <species id="citac_c" constant="false" charge="-2" initialAmount="NaN" hasOnlySubstanceUnits="true" name="citraconate" metaid="_5b158d71-f1b7-4c79-aecd-bc880be95a83" boundaryCondition="false" sboTerm="SBO:0000247" substanceUnits="substance" compartment="c">
        <notes>
          <html:p>FORMULA: C5H4O4</html:p>
          <html:p>CHARGE: -2</html:p>
          
        </notes>
        <annotation>
          <rdf:RDF xmlns:rdf="http://www.w3.org/1999/02/22-rdf-syntax-ns#" xmlns:bqbiol="http://biomodels.net/biology-qualifiers/" xmlns:bqmodel="http://biomodels.net/model-qualifiers/">
            <rdf:Description rdf:about="#_5b158d71-f1b7-4c79-aecd-bc880be95a83">
              <bqbiol:is>
                <rdf:Bag>
                  <rdf:li rdf:resource="http://identifiers.org/kegg.compound/C02226"/>
                </rdf:Bag>
              </bqbiol:is>
            </rdf:Description>
          </rdf:RDF>
        </annotation>
            </species>
      <species id="citm_c" constant="false" charge="-2" initialAmount="NaN" hasOnlySubstanceUnits="true" name="Citramalate" metaid="_52fbbb53-7a69-45ee-87ab-68a630424006" boundaryCondition="false" sboTerm="SBO:0000247" substanceUnits="substance" compartment="c">
        <notes>
          <html:p>FORMULA: C5H6O5</html:p>
          <html:p>CHARGE: -2</html:p>
          
        </notes>
        <annotation>
          <rdf:RDF xmlns:rdf="http://www.w3.org/1999/02/22-rdf-syntax-ns#" xmlns:bqbiol="http://biomodels.net/biology-qualifiers/" xmlns:bqmodel="http://biomodels.net/model-qualifiers/">
            <rdf:Description rdf:about="#_52fbbb53-7a69-45ee-87ab-68a630424006">
              <bqbiol:is>
                <rdf:Bag>
                  <rdf:li rdf:resource="http://identifiers.org/kegg.compound/C00815"/>
                </rdf:Bag>
              </bqbiol:is>
            </rdf:Description>
          </rdf:RDF>
        </annotation>
            </species>
      <species id="citr_L_c" constant="false" charge="0" initialAmount="NaN" hasOnlySubstanceUnits="true" name="L-Citrulline" metaid="_120014db-9284-47b3-a661-f816e4ebed79" boundaryCondition="false" sboTerm="SBO:0000247" substanceUnits="substance" compartment="c">
        <notes>
          <html:p>FORMULA: C6H13N3O3</html:p>
          <html:p>CHARGE: 0</html:p>
          
        </notes>
        <annotation>
          <rdf:RDF xmlns:rdf="http://www.w3.org/1999/02/22-rdf-syntax-ns#" xmlns:bqbiol="http://biomodels.net/biology-qualifiers/" xmlns:bqmodel="http://biomodels.net/model-qualifiers/">
            <rdf:Description rdf:about="#_120014db-9284-47b3-a661-f816e4ebed79">
              <bqbiol:is>
                <rdf:Bag>
                  <rdf:li rdf:resource="http://identifiers.org/kegg.compound/C00327"/>
                </rdf:Bag>
              </bqbiol:is>
            </rdf:Description>
          </rdf:RDF>
        </annotation>
            </species>
      <species id="ckdo_c" constant="false" charge="-2" initialAmount="NaN" hasOnlySubstanceUnits="true" name="CMP-3-deoxy-D-manno-octulosonate" metaid="a8a32531-6f61-49a5-aa6a-d391990f137a" boundaryCondition="false" sboTerm="SBO:0000247" substanceUnits="substance" compartment="c">
        <notes>
          <html:p>FORMULA: C17H24N3O15P</html:p>
          <html:p>CHARGE: -2</html:p>
          
        </notes>
        <annotation>
          <rdf:RDF xmlns:rdf="http://www.w3.org/1999/02/22-rdf-syntax-ns#" xmlns:bqbiol="http://biomodels.net/biology-qualifiers/" xmlns:bqmodel="http://biomodels.net/model-qualifiers/">
            <rdf:Description rdf:about="#a8a32531-6f61-49a5-aa6a-d391990f137a">
              <bqbiol:is>
                <rdf:Bag>
                  <rdf:li rdf:resource="http://identifiers.org/kegg.compound/"/>
                </rdf:Bag>
              </bqbiol:is>
            </rdf:Description>
          </rdf:RDF>
        </annotation>
            </species>
      <species id="cl_c" constant="false" charge="-1" initialAmount="NaN" hasOnlySubstanceUnits="true" name="Chloride" metaid="_1ce52027-8e4b-4304-a319-bad7e3c3a0f7" boundaryCondition="false" sboTerm="SBO:0000247" substanceUnits="substance" compartment="c">
        <notes>
          <html:p>FORMULA: Cl</html:p>
          <html:p>CHARGE: -1</html:p>
          
        </notes>
        <annotation>
          <rdf:RDF xmlns:rdf="http://www.w3.org/1999/02/22-rdf-syntax-ns#" xmlns:bqbiol="http://biomodels.net/biology-qualifiers/" xmlns:bqmodel="http://biomodels.net/model-qualifiers/">
            <rdf:Description rdf:about="#_1ce52027-8e4b-4304-a319-bad7e3c3a0f7">
              <bqbiol:is>
                <rdf:Bag>
                  <rdf:li rdf:resource="http://identifiers.org/kegg.compound/C00698"/>
                </rdf:Bag>
              </bqbiol:is>
            </rdf:Description>
          </rdf:RDF>
        </annotation>
            </species>
      <species id="cmp_c" constant="false" charge="-2" initialAmount="NaN" hasOnlySubstanceUnits="true" name="CMP" metaid="_26d3aa14-2bf0-4568-85f0-2c5d75852d80" boundaryCondition="false" sboTerm="SBO:0000247" substanceUnits="substance" compartment="c">
        <notes>
          <html:p>FORMULA: C9H12N3O8P</html:p>
          <html:p>CHARGE: -2</html:p>
          
        </notes>
        <annotation>
          <rdf:RDF xmlns:rdf="http://www.w3.org/1999/02/22-rdf-syntax-ns#" xmlns:bqbiol="http://biomodels.net/biology-qualifiers/" xmlns:bqmodel="http://biomodels.net/model-qualifiers/">
            <rdf:Description rdf:about="#_26d3aa14-2bf0-4568-85f0-2c5d75852d80">
              <bqbiol:is>
                <rdf:Bag>
                  <rdf:li rdf:resource="http://identifiers.org/kegg.compound/C00055"/>
                </rdf:Bag>
              </bqbiol:is>
            </rdf:Description>
          </rdf:RDF>
        </annotation>
            </species>
      <species id="co_c" constant="false" charge="0" initialAmount="NaN" hasOnlySubstanceUnits="true" name="Carbon monoxide" metaid="_4c106159-529c-4d26-a559-4074500cf183" boundaryCondition="false" sboTerm="SBO:0000247" substanceUnits="substance" compartment="c">
        <notes>
          <html:p>FORMULA: CO</html:p>
          <html:p>CHARGE: 0</html:p>
          
        </notes>
        <annotation>
          <rdf:RDF xmlns:rdf="http://www.w3.org/1999/02/22-rdf-syntax-ns#" xmlns:bqbiol="http://biomodels.net/biology-qualifiers/" xmlns:bqmodel="http://biomodels.net/model-qualifiers/">
            <rdf:Description rdf:about="#_4c106159-529c-4d26-a559-4074500cf183">
              <bqbiol:is>
                <rdf:Bag>
                  <rdf:li rdf:resource="http://identifiers.org/kegg.compound/C00237"/>
                </rdf:Bag>
              </bqbiol:is>
            </rdf:Description>
          </rdf:RDF>
        </annotation>
            </species>
      <species id="co1dam_c" constant="false" charge="-5" initialAmount="NaN" hasOnlySubstanceUnits="true" name="Cob(I)yrinate a,c diamide" metaid="cbc7cdf0-7b17-434e-97f7-063c636686a5" boundaryCondition="false" sboTerm="SBO:0000247" substanceUnits="substance" compartment="c">
        <notes>
          <html:p>FORMULA: C45H56CoN6O12</html:p>
          <html:p>CHARGE: -5</html:p>
          
        </notes>
        <annotation>
          <rdf:RDF xmlns:rdf="http://www.w3.org/1999/02/22-rdf-syntax-ns#" xmlns:bqbiol="http://biomodels.net/biology-qualifiers/" xmlns:bqmodel="http://biomodels.net/model-qualifiers/">
            <rdf:Description rdf:about="#cbc7cdf0-7b17-434e-97f7-063c636686a5">
              <bqbiol:is>
                <rdf:Bag>
                  <rdf:li rdf:resource="http://identifiers.org/kegg.compound/C06505"/>
                </rdf:Bag>
              </bqbiol:is>
            </rdf:Description>
          </rdf:RDF>
        </annotation>
            </species>
      <species id="co2_c" constant="false" charge="0" initialAmount="NaN" hasOnlySubstanceUnits="true" name="CO2" metaid="_0d3399e2-8bc2-4150-89d6-2ebe0844f406" boundaryCondition="false" sboTerm="SBO:0000247" substanceUnits="substance" compartment="c">
        <notes>
          <html:p>FORMULA: CO2</html:p>
          <html:p>CHARGE: 0</html:p>
          
        </notes>
        <annotation>
          <rdf:RDF xmlns:rdf="http://www.w3.org/1999/02/22-rdf-syntax-ns#" xmlns:bqbiol="http://biomodels.net/biology-qualifiers/" xmlns:bqmodel="http://biomodels.net/model-qualifiers/">
            <rdf:Description rdf:about="#_0d3399e2-8bc2-4150-89d6-2ebe0844f406">
              <bqbiol:is>
                <rdf:Bag>
                  <rdf:li rdf:resource="http://identifiers.org/kegg.compound/C00011"/>
                </rdf:Bag>
              </bqbiol:is>
            </rdf:Description>
          </rdf:RDF>
        </annotation>
            </species>
      <species id="co2dam_c" constant="false" charge="-4" initialAmount="NaN" hasOnlySubstanceUnits="true" name="Cob(II)yrinate a,c diamide" metaid="_8d44ae51-1206-47df-91a5-ed14a6472b03" boundaryCondition="false" sboTerm="SBO:0000247" substanceUnits="substance" compartment="c">
        <notes>
          <html:p>FORMULA: C45H56CoN6O12</html:p>
          <html:p>CHARGE: -4</html:p>
          
        </notes>
        <annotation>
          <rdf:RDF xmlns:rdf="http://www.w3.org/1999/02/22-rdf-syntax-ns#" xmlns:bqbiol="http://biomodels.net/biology-qualifiers/" xmlns:bqmodel="http://biomodels.net/model-qualifiers/">
            <rdf:Description rdf:about="#_8d44ae51-1206-47df-91a5-ed14a6472b03">
              <bqbiol:is>
                <rdf:Bag>
                  <rdf:li rdf:resource="http://identifiers.org/kegg.compound/C06504"/>
                </rdf:Bag>
              </bqbiol:is>
            </rdf:Description>
          </rdf:RDF>
        </annotation>
            </species>
      <species id="coa_c" constant="false" charge="-4" initialAmount="NaN" hasOnlySubstanceUnits="true" name="Coenzyme A" metaid="_45566650-40c6-4bf8-9501-9d5b063741c8" boundaryCondition="false" sboTerm="SBO:0000247" substanceUnits="substance" compartment="c">
        <notes>
          <html:p>FORMULA: C21H32N7O16P3S</html:p>
          <html:p>CHARGE: -4</html:p>
          
        </notes>
        <annotation>
          <rdf:RDF xmlns:rdf="http://www.w3.org/1999/02/22-rdf-syntax-ns#" xmlns:bqbiol="http://biomodels.net/biology-qualifiers/" xmlns:bqmodel="http://biomodels.net/model-qualifiers/">
            <rdf:Description rdf:about="#_45566650-40c6-4bf8-9501-9d5b063741c8">
              <bqbiol:is>
                <rdf:Bag>
                  <rdf:li rdf:resource="http://identifiers.org/kegg.compound/C00010"/>
                </rdf:Bag>
              </bqbiol:is>
            </rdf:Description>
          </rdf:RDF>
        </annotation>
            </species>
      <species id="cobalt2_c" constant="false" charge="2" initialAmount="NaN" hasOnlySubstanceUnits="true" name="Co2+" metaid="_95734ad0-ceaa-40d3-8a4f-9c3832912e76" boundaryCondition="false" sboTerm="SBO:0000247" substanceUnits="substance" compartment="c">
        <notes>
          <html:p>FORMULA: Co</html:p>
          <html:p>CHARGE: 2</html:p>
          
        </notes>
        <annotation>
          <rdf:RDF xmlns:rdf="http://www.w3.org/1999/02/22-rdf-syntax-ns#" xmlns:bqbiol="http://biomodels.net/biology-qualifiers/" xmlns:bqmodel="http://biomodels.net/model-qualifiers/">
            <rdf:Description rdf:about="#_95734ad0-ceaa-40d3-8a4f-9c3832912e76">
              <bqbiol:is>
                <rdf:Bag>
                  <rdf:li rdf:resource="http://identifiers.org/kegg.compound/C00175"/>
                </rdf:Bag>
              </bqbiol:is>
            </rdf:Description>
          </rdf:RDF>
        </annotation>
            </species>
      <species id="cobya_c" constant="false" charge="-6" initialAmount="NaN" hasOnlySubstanceUnits="true" name="Cobyrinate" metaid="_8ff62c98-518e-455f-8df8-effaa378803b" boundaryCondition="false" sboTerm="SBO:0000247" substanceUnits="substance" compartment="c">
        <notes>
          <html:p>FORMULA: C45H52N4O14Co</html:p>
          <html:p>CHARGE: -6</html:p>
          
        </notes>
        <annotation>
          <rdf:RDF xmlns:rdf="http://www.w3.org/1999/02/22-rdf-syntax-ns#" xmlns:bqbiol="http://biomodels.net/biology-qualifiers/" xmlns:bqmodel="http://biomodels.net/model-qualifiers/">
            <rdf:Description rdf:about="#_8ff62c98-518e-455f-8df8-effaa378803b">
              <bqbiol:is>
                <rdf:Bag>
                  <rdf:li rdf:resource="http://identifiers.org/kegg.compound/C05773"/>
                </rdf:Bag>
              </bqbiol:is>
            </rdf:Description>
          </rdf:RDF>
        </annotation>
            </species>
      <species id="codhpre6_c" constant="false" charge="-7" initialAmount="NaN" hasOnlySubstanceUnits="true" name="cobalt-dihydro-precorrin 6" metaid="_90e21e55-9da5-4fba-af21-8c2ed46d0131" boundaryCondition="false" sboTerm="SBO:0000247" substanceUnits="substance" compartment="c">
        <notes>
          <html:p>FORMULA: C44H47N4O16Co</html:p>
          <html:p>CHARGE: -7</html:p>
          
        </notes>
        <annotation>
          <rdf:RDF xmlns:rdf="http://www.w3.org/1999/02/22-rdf-syntax-ns#" xmlns:bqbiol="http://biomodels.net/biology-qualifiers/" xmlns:bqmodel="http://biomodels.net/model-qualifiers/">
            <rdf:Description rdf:about="#_90e21e55-9da5-4fba-af21-8c2ed46d0131">
              <bqbiol:is>
                <rdf:Bag>
                  <rdf:li rdf:resource="http://identifiers.org/kegg.compound/C11543"/>
                </rdf:Bag>
              </bqbiol:is>
            </rdf:Description>
          </rdf:RDF>
        </annotation>
            </species>
      <species id="copre2_c" constant="false" charge="-8" initialAmount="NaN" hasOnlySubstanceUnits="true" name="cobalt-precorrin 2" metaid="_6c643cf5-9b02-48b5-bd89-5c9e2b20fbe4" boundaryCondition="false" sboTerm="SBO:0000247" substanceUnits="substance" compartment="c">
        <notes>
          <html:p>FORMULA: C42H38N4O16Co</html:p>
          <html:p>CHARGE: -8</html:p>
          
        </notes>
        <annotation>
          <rdf:RDF xmlns:rdf="http://www.w3.org/1999/02/22-rdf-syntax-ns#" xmlns:bqbiol="http://biomodels.net/biology-qualifiers/" xmlns:bqmodel="http://biomodels.net/model-qualifiers/">
            <rdf:Description rdf:about="#_6c643cf5-9b02-48b5-bd89-5c9e2b20fbe4">
              <bqbiol:is>
                <rdf:Bag>
                  <rdf:li rdf:resource="http://identifiers.org/kegg.compound/C11538"/>
                </rdf:Bag>
              </bqbiol:is>
            </rdf:Description>
          </rdf:RDF>
        </annotation>
            </species>
      <species id="copre3_c" constant="false" charge="-8" initialAmount="NaN" hasOnlySubstanceUnits="true" name="cobalt-precorrin 3" metaid="a635d693-d388-45c7-8d69-a9bbf3ca55ee" boundaryCondition="false" sboTerm="SBO:0000247" substanceUnits="substance" compartment="c">
        <notes>
          <html:p>FORMULA: C43H40N4O16Co</html:p>
          <html:p>CHARGE: -8</html:p>
          
        </notes>
        <annotation>
          <rdf:RDF xmlns:rdf="http://www.w3.org/1999/02/22-rdf-syntax-ns#" xmlns:bqbiol="http://biomodels.net/biology-qualifiers/" xmlns:bqmodel="http://biomodels.net/model-qualifiers/">
            <rdf:Description rdf:about="#a635d693-d388-45c7-8d69-a9bbf3ca55ee">
              <bqbiol:is>
                <rdf:Bag>
                  <rdf:li rdf:resource="http://identifiers.org/kegg.compound/C11539"/>
                </rdf:Bag>
              </bqbiol:is>
            </rdf:Description>
          </rdf:RDF>
        </annotation>
            </species>
      <species id="copre4_c" constant="false" charge="-7" initialAmount="NaN" hasOnlySubstanceUnits="true" name="cobalt-precorrin 4" metaid="_04c52049-2ad7-4999-83e5-0699b3ea4bc4" boundaryCondition="false" sboTerm="SBO:0000247" substanceUnits="substance" compartment="c">
        <notes>
          <html:p>FORMULA: C44H43N4O16Co</html:p>
          <html:p>CHARGE: -7</html:p>
          
        </notes>
        <annotation>
          <rdf:RDF xmlns:rdf="http://www.w3.org/1999/02/22-rdf-syntax-ns#" xmlns:bqbiol="http://biomodels.net/biology-qualifiers/" xmlns:bqmodel="http://biomodels.net/model-qualifiers/">
            <rdf:Description rdf:about="#_04c52049-2ad7-4999-83e5-0699b3ea4bc4">
              <bqbiol:is>
                <rdf:Bag>
                  <rdf:li rdf:resource="http://identifiers.org/kegg.compound/C11540"/>
                </rdf:Bag>
              </bqbiol:is>
            </rdf:Description>
          </rdf:RDF>
        </annotation>
            </species>
      <species id="copre5_c" constant="false" charge="-7" initialAmount="NaN" hasOnlySubstanceUnits="true" name="cobalt-precorrin 5" metaid="_9ea53537-e803-4e49-8e13-1b8c68a1b1ea" boundaryCondition="false" sboTerm="SBO:0000247" substanceUnits="substance" compartment="c">
        <notes>
          <html:p>FORMULA: C45H45N4O16Co</html:p>
          <html:p>CHARGE: -7</html:p>
          
        </notes>
        <annotation>
          <rdf:RDF xmlns:rdf="http://www.w3.org/1999/02/22-rdf-syntax-ns#" xmlns:bqbiol="http://biomodels.net/biology-qualifiers/" xmlns:bqmodel="http://biomodels.net/model-qualifiers/">
            <rdf:Description rdf:about="#_9ea53537-e803-4e49-8e13-1b8c68a1b1ea">
              <bqbiol:is>
                <rdf:Bag>
                  <rdf:li rdf:resource="http://identifiers.org/kegg.compound/C11541"/>
                </rdf:Bag>
              </bqbiol:is>
            </rdf:Description>
          </rdf:RDF>
        </annotation>
            </species>
      <species id="copre6_c" constant="false" charge="-7" initialAmount="NaN" hasOnlySubstanceUnits="true" name="cobalt-precorrin 6" metaid="ff306ff8-b161-4740-baeb-d4798a359303" boundaryCondition="false" sboTerm="SBO:0000247" substanceUnits="substance" compartment="c">
        <notes>
          <html:p>FORMULA: C44H45N4O16Co</html:p>
          <html:p>CHARGE: -7</html:p>
          
        </notes>
        <annotation>
          <rdf:RDF xmlns:rdf="http://www.w3.org/1999/02/22-rdf-syntax-ns#" xmlns:bqbiol="http://biomodels.net/biology-qualifiers/" xmlns:bqmodel="http://biomodels.net/model-qualifiers/">
            <rdf:Description rdf:about="#ff306ff8-b161-4740-baeb-d4798a359303">
              <bqbiol:is>
                <rdf:Bag>
                  <rdf:li rdf:resource="http://identifiers.org/kegg.compound/C11542"/>
                </rdf:Bag>
              </bqbiol:is>
            </rdf:Description>
          </rdf:RDF>
        </annotation>
            </species>
      <species id="copre8_c" constant="false" charge="-6" initialAmount="NaN" hasOnlySubstanceUnits="true" name="cobalt-precorrin 8" metaid="_77ea7118-abb4-464a-8274-fd412856d591" boundaryCondition="false" sboTerm="SBO:0000247" substanceUnits="substance" compartment="c">
        <notes>
          <html:p>FORMULA: C45H52N4O14Co</html:p>
          <html:p>CHARGE: -6</html:p>
          
        </notes>
        <annotation>
          <rdf:RDF xmlns:rdf="http://www.w3.org/1999/02/22-rdf-syntax-ns#" xmlns:bqbiol="http://biomodels.net/biology-qualifiers/" xmlns:bqmodel="http://biomodels.net/model-qualifiers/">
            <rdf:Description rdf:about="#_77ea7118-abb4-464a-8274-fd412856d591">
              <bqbiol:is>
                <rdf:Bag>
                  <rdf:li rdf:resource="http://identifiers.org/kegg.compound/C11545"/>
                </rdf:Bag>
              </bqbiol:is>
            </rdf:Description>
          </rdf:RDF>
        </annotation>
            </species>
      <species id="cpe160_c" constant="false" charge="0" initialAmount="NaN" hasOnlySubstanceUnits="true" name="cyclopropane phosphatidylethanolamine (dihexadec-9,10-cyclo-anoyl, n-C16:0 cyclo)" metaid="_393d9a02-84f5-4196-88ab-7499217548f6" boundaryCondition="false" sboTerm="SBO:0000247" substanceUnits="substance" compartment="c">
        <notes>
          <html:p>FORMULA: C39H74N1O8P1</html:p>
          <html:p>CHARGE: 0</html:p>
          
        </notes>
        <annotation>
          <rdf:RDF xmlns:rdf="http://www.w3.org/1999/02/22-rdf-syntax-ns#" xmlns:bqbiol="http://biomodels.net/biology-qualifiers/" xmlns:bqmodel="http://biomodels.net/model-qualifiers/">
            <rdf:Description rdf:about="#_393d9a02-84f5-4196-88ab-7499217548f6">
              <bqbiol:is>
                <rdf:Bag>
                  <rdf:li rdf:resource="http://identifiers.org/kegg.compound/"/>
                </rdf:Bag>
              </bqbiol:is>
            </rdf:Description>
          </rdf:RDF>
        </annotation>
            </species>
      <species id="cpe180_c" constant="false" charge="0" initialAmount="NaN" hasOnlySubstanceUnits="true" name="cyclopropane phosphatidylethanolamine (dioctadec-11,12-cyclo-anoyl, n-C18:0 cyclo)" metaid="_3c9c1417-6ed5-4db4-97c1-d2caf710fa68" boundaryCondition="false" sboTerm="SBO:0000247" substanceUnits="substance" compartment="c">
        <notes>
          <html:p>FORMULA: C43H82N1O8P1</html:p>
          <html:p>CHARGE: 0</html:p>
          
        </notes>
        <annotation>
          <rdf:RDF xmlns:rdf="http://www.w3.org/1999/02/22-rdf-syntax-ns#" xmlns:bqbiol="http://biomodels.net/biology-qualifiers/" xmlns:bqmodel="http://biomodels.net/model-qualifiers/">
            <rdf:Description rdf:about="#_3c9c1417-6ed5-4db4-97c1-d2caf710fa68">
              <bqbiol:is>
                <rdf:Bag>
                  <rdf:li rdf:resource="http://identifiers.org/kegg.compound/"/>
                </rdf:Bag>
              </bqbiol:is>
            </rdf:Description>
          </rdf:RDF>
        </annotation>
            </species>
      <species id="cpg160_c" constant="false" charge="-1" initialAmount="NaN" hasOnlySubstanceUnits="true" name="cyclopropane phosphatidylglycerol (dihexadec-9,10-cyclo-anoyl, n-C16:0 cyclo)" metaid="f6ae696c-f15a-4342-8117-433f3148a959" boundaryCondition="false" sboTerm="SBO:0000247" substanceUnits="substance" compartment="c">
        <notes>
          <html:p>FORMULA: C40H74O10P1</html:p>
          <html:p>CHARGE: -1</html:p>
          
        </notes>
        <annotation>
          <rdf:RDF xmlns:rdf="http://www.w3.org/1999/02/22-rdf-syntax-ns#" xmlns:bqbiol="http://biomodels.net/biology-qualifiers/" xmlns:bqmodel="http://biomodels.net/model-qualifiers/">
            <rdf:Description rdf:about="#f6ae696c-f15a-4342-8117-433f3148a959">
              <bqbiol:is>
                <rdf:Bag>
                  <rdf:li rdf:resource="http://identifiers.org/kegg.compound/"/>
                </rdf:Bag>
              </bqbiol:is>
            </rdf:Description>
          </rdf:RDF>
        </annotation>
            </species>
      <species id="cpg180_c" constant="false" charge="-1" initialAmount="NaN" hasOnlySubstanceUnits="true" name="cyclopropane phosphatidylglycerol (dioctadec-11,12-cyclo-anoyl, n-C18:0 cyclo)" metaid="_355f90e4-e68e-4719-b4bd-e22f0b6f6dad" boundaryCondition="false" sboTerm="SBO:0000247" substanceUnits="substance" compartment="c">
        <notes>
          <html:p>FORMULA: C44H82O10P1</html:p>
          <html:p>CHARGE: -1</html:p>
          
        </notes>
        <annotation>
          <rdf:RDF xmlns:rdf="http://www.w3.org/1999/02/22-rdf-syntax-ns#" xmlns:bqbiol="http://biomodels.net/biology-qualifiers/" xmlns:bqmodel="http://biomodels.net/model-qualifiers/">
            <rdf:Description rdf:about="#_355f90e4-e68e-4719-b4bd-e22f0b6f6dad">
              <bqbiol:is>
                <rdf:Bag>
                  <rdf:li rdf:resource="http://identifiers.org/kegg.compound/"/>
                </rdf:Bag>
              </bqbiol:is>
            </rdf:Description>
          </rdf:RDF>
        </annotation>
            </species>
      <species id="cpmp_c" constant="false" charge="-1" initialAmount="NaN" hasOnlySubstanceUnits="true" name="cyclic pyranopterin monophosphate" metaid="_0b51bc6f-aaa8-462c-9add-dc731b9aa019" boundaryCondition="false" sboTerm="SBO:0000247" substanceUnits="substance" compartment="c">
        <notes>
          <html:p>FORMULA: C10H13N5O8P</html:p>
          <html:p>CHARGE: -1</html:p>
          
        </notes>
        <annotation>
          <rdf:RDF xmlns:rdf="http://www.w3.org/1999/02/22-rdf-syntax-ns#" xmlns:bqbiol="http://biomodels.net/biology-qualifiers/" xmlns:bqmodel="http://biomodels.net/model-qualifiers/">
            <rdf:Description rdf:about="#_0b51bc6f-aaa8-462c-9add-dc731b9aa019">
              <bqbiol:is>
                <rdf:Bag>
                  <rdf:li rdf:resource="http://identifiers.org/kegg.compound/C18239"/>
                </rdf:Bag>
              </bqbiol:is>
            </rdf:Description>
          </rdf:RDF>
        </annotation>
            </species>
      <species id="cpppg3_c" constant="false" charge="-4" initialAmount="NaN" hasOnlySubstanceUnits="true" name="Coproporphyrinogen III" metaid="_8ce091bf-8a7b-47f1-bf3e-56ed41d4042a" boundaryCondition="false" sboTerm="SBO:0000247" substanceUnits="substance" compartment="c">
        <notes>
          <html:p>FORMULA: C36H40N4O8</html:p>
          <html:p>CHARGE: -4</html:p>
          
        </notes>
        <annotation>
          <rdf:RDF xmlns:rdf="http://www.w3.org/1999/02/22-rdf-syntax-ns#" xmlns:bqbiol="http://biomodels.net/biology-qualifiers/" xmlns:bqmodel="http://biomodels.net/model-qualifiers/">
            <rdf:Description rdf:about="#_8ce091bf-8a7b-47f1-bf3e-56ed41d4042a">
              <bqbiol:is>
                <rdf:Bag>
                  <rdf:li rdf:resource="http://identifiers.org/kegg.compound/C03263"/>
                </rdf:Bag>
              </bqbiol:is>
            </rdf:Description>
          </rdf:RDF>
        </annotation>
            </species>
      <species id="cro4_c" constant="false" charge="-2" initialAmount="NaN" hasOnlySubstanceUnits="true" name="chromate" metaid="_348158d0-8f9b-4398-8167-93fe9acb9ffd" boundaryCondition="false" sboTerm="SBO:0000247" substanceUnits="substance" compartment="c">
        <notes>
          <html:p>FORMULA: CrO4</html:p>
          <html:p>CHARGE: -2</html:p>
          
        </notes>
        <annotation>
          <rdf:RDF xmlns:rdf="http://www.w3.org/1999/02/22-rdf-syntax-ns#" xmlns:bqbiol="http://biomodels.net/biology-qualifiers/" xmlns:bqmodel="http://biomodels.net/model-qualifiers/">
            <rdf:Description rdf:about="#_348158d0-8f9b-4398-8167-93fe9acb9ffd">
              <bqbiol:is>
                <rdf:Bag>
                  <rdf:li rdf:resource="http://identifiers.org/kegg.compound/"/>
                </rdf:Bag>
              </bqbiol:is>
            </rdf:Description>
          </rdf:RDF>
        </annotation>
            </species>
      <species id="csn_c" constant="false" charge="0" initialAmount="NaN" hasOnlySubstanceUnits="true" name="Cytosine" metaid="_03a393fa-4c86-49e0-9fa5-b78469109f7d" boundaryCondition="false" sboTerm="SBO:0000247" substanceUnits="substance" compartment="c">
        <notes>
          <html:p>FORMULA: C4H5N3O</html:p>
          <html:p>CHARGE: 0</html:p>
          
        </notes>
        <annotation>
          <rdf:RDF xmlns:rdf="http://www.w3.org/1999/02/22-rdf-syntax-ns#" xmlns:bqbiol="http://biomodels.net/biology-qualifiers/" xmlns:bqmodel="http://biomodels.net/model-qualifiers/">
            <rdf:Description rdf:about="#_03a393fa-4c86-49e0-9fa5-b78469109f7d">
              <bqbiol:is>
                <rdf:Bag>
                  <rdf:li rdf:resource="http://identifiers.org/kegg.compound/C00380"/>
                </rdf:Bag>
              </bqbiol:is>
            </rdf:Description>
          </rdf:RDF>
        </annotation>
            </species>
      <species id="cspmd_c" constant="false" charge="2" initialAmount="NaN" hasOnlySubstanceUnits="true" name="Carboxyspermidine" metaid="_12fa48f7-225f-4c05-b378-1cf4032c921b" boundaryCondition="false" sboTerm="SBO:0000247" substanceUnits="substance" compartment="c">
        <notes>
          <html:p>FORMULA: C8H21N3O2</html:p>
          <html:p>CHARGE: 2</html:p>
          
        </notes>
        <annotation>
          <rdf:RDF xmlns:rdf="http://www.w3.org/1999/02/22-rdf-syntax-ns#" xmlns:bqbiol="http://biomodels.net/biology-qualifiers/" xmlns:bqmodel="http://biomodels.net/model-qualifiers/">
            <rdf:Description rdf:about="#_12fa48f7-225f-4c05-b378-1cf4032c921b">
              <bqbiol:is>
                <rdf:Bag>
                  <rdf:li rdf:resource="http://identifiers.org/kegg.compound/C18172"/>
                </rdf:Bag>
              </bqbiol:is>
            </rdf:Description>
          </rdf:RDF>
        </annotation>
            </species>
      <species id="ctp_c" constant="false" charge="-4" initialAmount="NaN" hasOnlySubstanceUnits="true" name="CTP" metaid="b38c6bbb-9217-4f87-99dd-1c0c07070ac0" boundaryCondition="false" sboTerm="SBO:0000247" substanceUnits="substance" compartment="c">
        <notes>
          <html:p>FORMULA: C9H12N3O14P3</html:p>
          <html:p>CHARGE: -4</html:p>
          
        </notes>
        <annotation>
          <rdf:RDF xmlns:rdf="http://www.w3.org/1999/02/22-rdf-syntax-ns#" xmlns:bqbiol="http://biomodels.net/biology-qualifiers/" xmlns:bqmodel="http://biomodels.net/model-qualifiers/">
            <rdf:Description rdf:about="#b38c6bbb-9217-4f87-99dd-1c0c07070ac0">
              <bqbiol:is>
                <rdf:Bag>
                  <rdf:li rdf:resource="http://identifiers.org/kegg.compound/C00063"/>
                </rdf:Bag>
              </bqbiol:is>
            </rdf:Description>
          </rdf:RDF>
        </annotation>
            </species>
      <species id="cu2_c" constant="false" charge="2" initialAmount="NaN" hasOnlySubstanceUnits="true" name="Cu2+" metaid="c9d7c074-bee4-499b-b61f-f16a21f379f0" boundaryCondition="false" sboTerm="SBO:0000247" substanceUnits="substance" compartment="c">
        <notes>
          <html:p>FORMULA: Cu</html:p>
          <html:p>CHARGE: 2</html:p>
          
        </notes>
        <annotation>
          <rdf:RDF xmlns:rdf="http://www.w3.org/1999/02/22-rdf-syntax-ns#" xmlns:bqbiol="http://biomodels.net/biology-qualifiers/" xmlns:bqmodel="http://biomodels.net/model-qualifiers/">
            <rdf:Description rdf:about="#c9d7c074-bee4-499b-b61f-f16a21f379f0">
              <bqbiol:is>
                <rdf:Bag>
                  <rdf:li rdf:resource="http://identifiers.org/kegg.compound/C00070"/>
                </rdf:Bag>
              </bqbiol:is>
            </rdf:Description>
          </rdf:RDF>
        </annotation>
            </species>
      <species id="cys_L_c" constant="false" charge="0" initialAmount="NaN" hasOnlySubstanceUnits="true" name="L-Cysteine" metaid="_2038feb4-b921-4171-b1a5-41dfa70ef3bd" boundaryCondition="false" sboTerm="SBO:0000247" substanceUnits="substance" compartment="c">
        <notes>
          <html:p>FORMULA: C3H7NO2S</html:p>
          <html:p>CHARGE: 0</html:p>
          
        </notes>
        <annotation>
          <rdf:RDF xmlns:rdf="http://www.w3.org/1999/02/22-rdf-syntax-ns#" xmlns:bqbiol="http://biomodels.net/biology-qualifiers/" xmlns:bqmodel="http://biomodels.net/model-qualifiers/">
            <rdf:Description rdf:about="#_2038feb4-b921-4171-b1a5-41dfa70ef3bd">
              <bqbiol:is>
                <rdf:Bag>
                  <rdf:li rdf:resource="http://identifiers.org/kegg.compound/C00097"/>
                </rdf:Bag>
              </bqbiol:is>
            </rdf:Description>
          </rdf:RDF>
        </annotation>
            </species>
      <species id="cyst_L_c" constant="false" charge="0" initialAmount="NaN" hasOnlySubstanceUnits="true" name="L-Cystathionine" metaid="_8f91e95e-944b-440f-983b-c9322320668e" boundaryCondition="false" sboTerm="SBO:0000247" substanceUnits="substance" compartment="c">
        <notes>
          <html:p>FORMULA: C7H14N2O4S</html:p>
          <html:p>CHARGE: 0</html:p>
          
        </notes>
        <annotation>
          <rdf:RDF xmlns:rdf="http://www.w3.org/1999/02/22-rdf-syntax-ns#" xmlns:bqbiol="http://biomodels.net/biology-qualifiers/" xmlns:bqmodel="http://biomodels.net/model-qualifiers/">
            <rdf:Description rdf:about="#_8f91e95e-944b-440f-983b-c9322320668e">
              <bqbiol:is>
                <rdf:Bag>
                  <rdf:li rdf:resource="http://identifiers.org/kegg.compound/C02291"/>
                </rdf:Bag>
              </bqbiol:is>
            </rdf:Description>
          </rdf:RDF>
        </annotation>
            </species>
      <species id="cystrna_c" constant="false" charge="1" initialAmount="NaN" hasOnlySubstanceUnits="true" name="L-Cysteinyl-tRNA(Cys)" metaid="_9b2c6e6d-524f-4d77-b6e1-1898e6560137" boundaryCondition="false" sboTerm="SBO:0000247" substanceUnits="substance" compartment="c">
        <notes>
          <html:p>FORMULA: C3H6NOSR</html:p>
          <html:p>CHARGE: 1</html:p>
          
        </notes>
        <annotation>
          <rdf:RDF xmlns:rdf="http://www.w3.org/1999/02/22-rdf-syntax-ns#" xmlns:bqbiol="http://biomodels.net/biology-qualifiers/" xmlns:bqmodel="http://biomodels.net/model-qualifiers/">
            <rdf:Description rdf:about="#_9b2c6e6d-524f-4d77-b6e1-1898e6560137">
              <bqbiol:is>
                <rdf:Bag>
                  <rdf:li rdf:resource="http://identifiers.org/kegg.compound/C03125"/>
                </rdf:Bag>
              </bqbiol:is>
            </rdf:Description>
          </rdf:RDF>
        </annotation>
            </species>
      <species id="dad_5_c" constant="false" charge="0" initialAmount="NaN" hasOnlySubstanceUnits="true" name="5'-Deoxyadenosine" metaid="ce0d6724-0810-49b8-afdc-ae26c0cc3098" boundaryCondition="false" sboTerm="SBO:0000247" substanceUnits="substance" compartment="c">
        <notes>
          <html:p>FORMULA: C10H13N5O3</html:p>
          <html:p>CHARGE: 0</html:p>
          
        </notes>
        <annotation>
          <rdf:RDF xmlns:rdf="http://www.w3.org/1999/02/22-rdf-syntax-ns#" xmlns:bqbiol="http://biomodels.net/biology-qualifiers/" xmlns:bqmodel="http://biomodels.net/model-qualifiers/">
            <rdf:Description rdf:about="#ce0d6724-0810-49b8-afdc-ae26c0cc3098">
              <bqbiol:is>
                <rdf:Bag>
                  <rdf:li rdf:resource="http://identifiers.org/kegg.compound/C05198"/>
                </rdf:Bag>
              </bqbiol:is>
            </rdf:Description>
          </rdf:RDF>
        </annotation>
            </species>
      <species id="dadp_c" constant="false" charge="-3" initialAmount="NaN" hasOnlySubstanceUnits="true" name="dADP" metaid="_8860035c-7498-47cf-9412-91a924be3e53" boundaryCondition="false" sboTerm="SBO:0000247" substanceUnits="substance" compartment="c">
        <notes>
          <html:p>FORMULA: C10H12N5O9P2</html:p>
          <html:p>CHARGE: -3</html:p>
          
        </notes>
        <annotation>
          <rdf:RDF xmlns:rdf="http://www.w3.org/1999/02/22-rdf-syntax-ns#" xmlns:bqbiol="http://biomodels.net/biology-qualifiers/" xmlns:bqmodel="http://biomodels.net/model-qualifiers/">
            <rdf:Description rdf:about="#_8860035c-7498-47cf-9412-91a924be3e53">
              <bqbiol:is>
                <rdf:Bag>
                  <rdf:li rdf:resource="http://identifiers.org/kegg.compound/C00206"/>
                </rdf:Bag>
              </bqbiol:is>
            </rdf:Description>
          </rdf:RDF>
        </annotation>
            </species>
      <species id="damp_c" constant="false" charge="-2" initialAmount="NaN" hasOnlySubstanceUnits="true" name="dAMP" metaid="a663815e-1168-4b72-b4e9-4fb344abb61b" boundaryCondition="false" sboTerm="SBO:0000247" substanceUnits="substance" compartment="c">
        <notes>
          <html:p>FORMULA: C10H12N5O6P</html:p>
          <html:p>CHARGE: -2</html:p>
          
        </notes>
        <annotation>
          <rdf:RDF xmlns:rdf="http://www.w3.org/1999/02/22-rdf-syntax-ns#" xmlns:bqbiol="http://biomodels.net/biology-qualifiers/" xmlns:bqmodel="http://biomodels.net/model-qualifiers/">
            <rdf:Description rdf:about="#a663815e-1168-4b72-b4e9-4fb344abb61b">
              <bqbiol:is>
                <rdf:Bag>
                  <rdf:li rdf:resource="http://identifiers.org/kegg.compound/C00360"/>
                </rdf:Bag>
              </bqbiol:is>
            </rdf:Description>
          </rdf:RDF>
        </annotation>
            </species>
      <species id="dann_c" constant="false" charge="1" initialAmount="NaN" hasOnlySubstanceUnits="true" name="7,8-Diaminononanoate" metaid="_3a398f51-b07e-4ba0-b2db-672edcdd10e6" boundaryCondition="false" sboTerm="SBO:0000247" substanceUnits="substance" compartment="c">
        <notes>
          <html:p>FORMULA: C9H21N2O2</html:p>
          <html:p>CHARGE: 1</html:p>
          
        </notes>
        <annotation>
          <rdf:RDF xmlns:rdf="http://www.w3.org/1999/02/22-rdf-syntax-ns#" xmlns:bqbiol="http://biomodels.net/biology-qualifiers/" xmlns:bqmodel="http://biomodels.net/model-qualifiers/">
            <rdf:Description rdf:about="#_3a398f51-b07e-4ba0-b2db-672edcdd10e6">
              <bqbiol:is>
                <rdf:Bag>
                  <rdf:li rdf:resource="http://identifiers.org/kegg.compound/C01037"/>
                </rdf:Bag>
              </bqbiol:is>
            </rdf:Description>
          </rdf:RDF>
        </annotation>
            </species>
      <species id="datp_c" constant="false" charge="-4" initialAmount="NaN" hasOnlySubstanceUnits="true" name="dATP" metaid="f43b9969-b406-4856-b4a5-0a5f27d4ea1b" boundaryCondition="false" sboTerm="SBO:0000247" substanceUnits="substance" compartment="c">
        <notes>
          <html:p>FORMULA: C10H12N5O12P3</html:p>
          <html:p>CHARGE: -4</html:p>
          
        </notes>
        <annotation>
          <rdf:RDF xmlns:rdf="http://www.w3.org/1999/02/22-rdf-syntax-ns#" xmlns:bqbiol="http://biomodels.net/biology-qualifiers/" xmlns:bqmodel="http://biomodels.net/model-qualifiers/">
            <rdf:Description rdf:about="#f43b9969-b406-4856-b4a5-0a5f27d4ea1b">
              <bqbiol:is>
                <rdf:Bag>
                  <rdf:li rdf:resource="http://identifiers.org/kegg.compound/C00131"/>
                </rdf:Bag>
              </bqbiol:is>
            </rdf:Description>
          </rdf:RDF>
        </annotation>
            </species>
      <species id="db4p_c" constant="false" charge="-2" initialAmount="NaN" hasOnlySubstanceUnits="true" name="3,4-dihydroxy-2-butanone 4-phosphate" metaid="_8202ac81-3bbb-4bb5-b3d1-94afde401fdb" boundaryCondition="false" sboTerm="SBO:0000247" substanceUnits="substance" compartment="c">
        <notes>
          <html:p>FORMULA: C4H7O6P</html:p>
          <html:p>CHARGE: -2</html:p>
          
        </notes>
        <annotation>
          <rdf:RDF xmlns:rdf="http://www.w3.org/1999/02/22-rdf-syntax-ns#" xmlns:bqbiol="http://biomodels.net/biology-qualifiers/" xmlns:bqmodel="http://biomodels.net/model-qualifiers/">
            <rdf:Description rdf:about="#_8202ac81-3bbb-4bb5-b3d1-94afde401fdb">
              <bqbiol:is>
                <rdf:Bag>
                  <rdf:li rdf:resource="http://identifiers.org/kegg.compound/C15556"/>
                </rdf:Bag>
              </bqbiol:is>
            </rdf:Description>
          </rdf:RDF>
        </annotation>
            </species>
      <species id="dc2coa_c" constant="false" charge="-4" initialAmount="NaN" hasOnlySubstanceUnits="true" name="trans-Dec-2-enoyl-CoA" metaid="e594aa47-a43f-4055-9886-a6f0f911a556" boundaryCondition="false" sboTerm="SBO:0000247" substanceUnits="substance" compartment="c">
        <notes>
          <html:p>FORMULA: C31H48N7O17P3S</html:p>
          <html:p>CHARGE: -4</html:p>
          
        </notes>
        <annotation>
          <rdf:RDF xmlns:rdf="http://www.w3.org/1999/02/22-rdf-syntax-ns#" xmlns:bqbiol="http://biomodels.net/biology-qualifiers/" xmlns:bqmodel="http://biomodels.net/model-qualifiers/">
            <rdf:Description rdf:about="#e594aa47-a43f-4055-9886-a6f0f911a556">
              <bqbiol:is>
                <rdf:Bag>
                  <rdf:li rdf:resource="http://identifiers.org/kegg.compound/C05275"/>
                </rdf:Bag>
              </bqbiol:is>
            </rdf:Description>
          </rdf:RDF>
        </annotation>
            </species>
      <species id="dca_c" constant="false" charge="-1" initialAmount="NaN" hasOnlySubstanceUnits="true" name="Decanoate (n-C10:0)" metaid="_12fe1f6c-dce3-4602-8b0d-b49bd040523e" boundaryCondition="false" sboTerm="SBO:0000247" substanceUnits="substance" compartment="c">
        <notes>
          <html:p>FORMULA: C10H19O2</html:p>
          <html:p>CHARGE: -1</html:p>
          
        </notes>
        <annotation>
          <rdf:RDF xmlns:rdf="http://www.w3.org/1999/02/22-rdf-syntax-ns#" xmlns:bqbiol="http://biomodels.net/biology-qualifiers/" xmlns:bqmodel="http://biomodels.net/model-qualifiers/">
            <rdf:Description rdf:about="#_12fe1f6c-dce3-4602-8b0d-b49bd040523e">
              <bqbiol:is>
                <rdf:Bag>
                  <rdf:li rdf:resource="http://identifiers.org/kegg.compound/C01571"/>
                </rdf:Bag>
              </bqbiol:is>
            </rdf:Description>
          </rdf:RDF>
        </annotation>
            </species>
      <species id="dcaACP_c" constant="false" charge="-1" initialAmount="NaN" hasOnlySubstanceUnits="true" name="Decanoyl-ACP (n-C10:0ACP)" metaid="_3881b61c-806d-4d36-984d-e12494a0c86b" boundaryCondition="false" sboTerm="SBO:0000247" substanceUnits="substance" compartment="c">
        <notes>
          <html:p>FORMULA: C21H39N2O8PRS</html:p>
          <html:p>CHARGE: -1</html:p>
          
        </notes>
        <annotation>
          <rdf:RDF xmlns:rdf="http://www.w3.org/1999/02/22-rdf-syntax-ns#" xmlns:bqbiol="http://biomodels.net/biology-qualifiers/" xmlns:bqmodel="http://biomodels.net/model-qualifiers/">
            <rdf:Description rdf:about="#_3881b61c-806d-4d36-984d-e12494a0c86b">
              <bqbiol:is>
                <rdf:Bag>
                  <rdf:li rdf:resource="http://identifiers.org/kegg.compound/C05755"/>
                </rdf:Bag>
              </bqbiol:is>
            </rdf:Description>
          </rdf:RDF>
        </annotation>
            </species>
      <species id="dcacoa_c" constant="false" charge="-4" initialAmount="NaN" hasOnlySubstanceUnits="true" name="Decanoyl-CoA (n-C10:0CoA)" metaid="ea32e770-6641-482b-a4a6-d5b50a55823a" boundaryCondition="false" sboTerm="SBO:0000247" substanceUnits="substance" compartment="c">
        <notes>
          <html:p>FORMULA: C31H50N7O17P3S</html:p>
          <html:p>CHARGE: -4</html:p>
          
        </notes>
        <annotation>
          <rdf:RDF xmlns:rdf="http://www.w3.org/1999/02/22-rdf-syntax-ns#" xmlns:bqbiol="http://biomodels.net/biology-qualifiers/" xmlns:bqmodel="http://biomodels.net/model-qualifiers/">
            <rdf:Description rdf:about="#ea32e770-6641-482b-a4a6-d5b50a55823a">
              <bqbiol:is>
                <rdf:Bag>
                  <rdf:li rdf:resource="http://identifiers.org/kegg.compound/C05274"/>
                </rdf:Bag>
              </bqbiol:is>
            </rdf:Description>
          </rdf:RDF>
        </annotation>
            </species>
      <species id="dcamp_c" constant="false" charge="-4" initialAmount="NaN" hasOnlySubstanceUnits="true" name="N6-(1,2-Dicarboxyethyl)-AMP" metaid="_236e7f2c-99bf-41f8-8bd5-4cb47e231ff0" boundaryCondition="false" sboTerm="SBO:0000247" substanceUnits="substance" compartment="c">
        <notes>
          <html:p>FORMULA: C14H14N5O11P</html:p>
          <html:p>CHARGE: -4</html:p>
          
        </notes>
        <annotation>
          <rdf:RDF xmlns:rdf="http://www.w3.org/1999/02/22-rdf-syntax-ns#" xmlns:bqbiol="http://biomodels.net/biology-qualifiers/" xmlns:bqmodel="http://biomodels.net/model-qualifiers/">
            <rdf:Description rdf:about="#_236e7f2c-99bf-41f8-8bd5-4cb47e231ff0">
              <bqbiol:is>
                <rdf:Bag>
                  <rdf:li rdf:resource="http://identifiers.org/kegg.compound/C03794"/>
                </rdf:Bag>
              </bqbiol:is>
            </rdf:Description>
          </rdf:RDF>
        </annotation>
            </species>
      <species id="dcdp_c" constant="false" charge="-3" initialAmount="NaN" hasOnlySubstanceUnits="true" name="dCDP" metaid="_13e40a6d-a4ad-435d-a5db-447cb20cafb0" boundaryCondition="false" sboTerm="SBO:0000247" substanceUnits="substance" compartment="c">
        <notes>
          <html:p>FORMULA: C9H12N3O10P2</html:p>
          <html:p>CHARGE: -3</html:p>
          
        </notes>
        <annotation>
          <rdf:RDF xmlns:rdf="http://www.w3.org/1999/02/22-rdf-syntax-ns#" xmlns:bqbiol="http://biomodels.net/biology-qualifiers/" xmlns:bqmodel="http://biomodels.net/model-qualifiers/">
            <rdf:Description rdf:about="#_13e40a6d-a4ad-435d-a5db-447cb20cafb0">
              <bqbiol:is>
                <rdf:Bag>
                  <rdf:li rdf:resource="http://identifiers.org/kegg.compound/C00705"/>
                </rdf:Bag>
              </bqbiol:is>
            </rdf:Description>
          </rdf:RDF>
        </annotation>
            </species>
      <species id="dcmp_c" constant="false" charge="-2" initialAmount="NaN" hasOnlySubstanceUnits="true" name="dCMP" metaid="_980333fc-2c3d-4dfe-bbd7-d100fcd01d23" boundaryCondition="false" sboTerm="SBO:0000247" substanceUnits="substance" compartment="c">
        <notes>
          <html:p>FORMULA: C9H12N3O7P</html:p>
          <html:p>CHARGE: -2</html:p>
          
        </notes>
        <annotation>
          <rdf:RDF xmlns:rdf="http://www.w3.org/1999/02/22-rdf-syntax-ns#" xmlns:bqbiol="http://biomodels.net/biology-qualifiers/" xmlns:bqmodel="http://biomodels.net/model-qualifiers/">
            <rdf:Description rdf:about="#_980333fc-2c3d-4dfe-bbd7-d100fcd01d23">
              <bqbiol:is>
                <rdf:Bag>
                  <rdf:li rdf:resource="http://identifiers.org/kegg.compound/C00239"/>
                </rdf:Bag>
              </bqbiol:is>
            </rdf:Description>
          </rdf:RDF>
        </annotation>
            </species>
      <species id="dctp_c" constant="false" charge="-4" initialAmount="NaN" hasOnlySubstanceUnits="true" name="dCTP" metaid="_95a8ac96-ca66-46af-9b95-3919acf64764" boundaryCondition="false" sboTerm="SBO:0000247" substanceUnits="substance" compartment="c">
        <notes>
          <html:p>FORMULA: C9H12N3O13P3</html:p>
          <html:p>CHARGE: -4</html:p>
          
        </notes>
        <annotation>
          <rdf:RDF xmlns:rdf="http://www.w3.org/1999/02/22-rdf-syntax-ns#" xmlns:bqbiol="http://biomodels.net/biology-qualifiers/" xmlns:bqmodel="http://biomodels.net/model-qualifiers/">
            <rdf:Description rdf:about="#_95a8ac96-ca66-46af-9b95-3919acf64764">
              <bqbiol:is>
                <rdf:Bag>
                  <rdf:li rdf:resource="http://identifiers.org/kegg.compound/C00458"/>
                </rdf:Bag>
              </bqbiol:is>
            </rdf:Description>
          </rdf:RDF>
        </annotation>
            </species>
      <species id="dd2coa_c" constant="false" charge="-4" initialAmount="NaN" hasOnlySubstanceUnits="true" name="trans-Dodec-2-enoyl-CoA" metaid="_77303982-032e-460e-902b-6257f326b1b5" boundaryCondition="false" sboTerm="SBO:0000247" substanceUnits="substance" compartment="c">
        <notes>
          <html:p>FORMULA: C33H52N7O17P3S</html:p>
          <html:p>CHARGE: -4</html:p>
          
        </notes>
        <annotation>
          <rdf:RDF xmlns:rdf="http://www.w3.org/1999/02/22-rdf-syntax-ns#" xmlns:bqbiol="http://biomodels.net/biology-qualifiers/" xmlns:bqmodel="http://biomodels.net/model-qualifiers/">
            <rdf:Description rdf:about="#_77303982-032e-460e-902b-6257f326b1b5">
              <bqbiol:is>
                <rdf:Bag>
                  <rdf:li rdf:resource="http://identifiers.org/kegg.compound/C03221"/>
                </rdf:Bag>
              </bqbiol:is>
            </rdf:Description>
          </rdf:RDF>
        </annotation>
            </species>
      <species id="ddca_c" constant="false" charge="-1" initialAmount="NaN" hasOnlySubstanceUnits="true" name="Dodecanoate (n-C12:0)" metaid="db579d62-4f41-40a0-9568-7a90ba68dfd1" boundaryCondition="false" sboTerm="SBO:0000247" substanceUnits="substance" compartment="c">
        <notes>
          <html:p>FORMULA: C12H23O2</html:p>
          <html:p>CHARGE: -1</html:p>
          
        </notes>
        <annotation>
          <rdf:RDF xmlns:rdf="http://www.w3.org/1999/02/22-rdf-syntax-ns#" xmlns:bqbiol="http://biomodels.net/biology-qualifiers/" xmlns:bqmodel="http://biomodels.net/model-qualifiers/">
            <rdf:Description rdf:about="#db579d62-4f41-40a0-9568-7a90ba68dfd1">
              <bqbiol:is>
                <rdf:Bag>
                  <rdf:li rdf:resource="http://identifiers.org/kegg.compound/C02679"/>
                </rdf:Bag>
              </bqbiol:is>
            </rdf:Description>
          </rdf:RDF>
        </annotation>
            </species>
      <species id="ddcaACP_c" constant="false" charge="-1" initialAmount="NaN" hasOnlySubstanceUnits="true" name="Dodecanoyl-ACP (n-C12:0ACP)" metaid="_784ad90a-87a8-42f9-9024-458e2fa4e3a6" boundaryCondition="false" sboTerm="SBO:0000247" substanceUnits="substance" compartment="c">
        <notes>
          <html:p>FORMULA: C23H43N2O8PRS</html:p>
          <html:p>CHARGE: -1</html:p>
          
        </notes>
        <annotation>
          <rdf:RDF xmlns:rdf="http://www.w3.org/1999/02/22-rdf-syntax-ns#" xmlns:bqbiol="http://biomodels.net/biology-qualifiers/" xmlns:bqmodel="http://biomodels.net/model-qualifiers/">
            <rdf:Description rdf:about="#_784ad90a-87a8-42f9-9024-458e2fa4e3a6">
              <bqbiol:is>
                <rdf:Bag>
                  <rdf:li rdf:resource="http://identifiers.org/kegg.compound/C05223"/>
                </rdf:Bag>
              </bqbiol:is>
            </rdf:Description>
          </rdf:RDF>
        </annotation>
            </species>
      <species id="ddcacoa_c" constant="false" charge="-4" initialAmount="NaN" hasOnlySubstanceUnits="true" name="Dodecanoyl-CoA (n-C12:0CoA)" metaid="ce834397-462d-4687-98a1-8951d161c55d" boundaryCondition="false" sboTerm="SBO:0000247" substanceUnits="substance" compartment="c">
        <notes>
          <html:p>FORMULA: C33H54N7O17P3S</html:p>
          <html:p>CHARGE: -4</html:p>
          
        </notes>
        <annotation>
          <rdf:RDF xmlns:rdf="http://www.w3.org/1999/02/22-rdf-syntax-ns#" xmlns:bqbiol="http://biomodels.net/biology-qualifiers/" xmlns:bqmodel="http://biomodels.net/model-qualifiers/">
            <rdf:Description rdf:about="#ce834397-462d-4687-98a1-8951d161c55d">
              <bqbiol:is>
                <rdf:Bag>
                  <rdf:li rdf:resource="http://identifiers.org/kegg.compound/C01832"/>
                </rdf:Bag>
              </bqbiol:is>
            </rdf:Description>
          </rdf:RDF>
        </annotation>
            </species>
      <species id="ddcap_c" constant="false" charge="-1" initialAmount="NaN" hasOnlySubstanceUnits="true" name="Dodecanoly-phosphate (n-C12:0)" metaid="_9d8d8eda-7d7e-4bb5-bc59-264fecaf13d0" boundaryCondition="false" sboTerm="SBO:0000247" substanceUnits="substance" compartment="c">
        <notes>
          <html:p>FORMULA: C12H24O5P1</html:p>
          <html:p>CHARGE: -1</html:p>
          
        </notes>
        <annotation>
          <rdf:RDF xmlns:rdf="http://www.w3.org/1999/02/22-rdf-syntax-ns#" xmlns:bqbiol="http://biomodels.net/biology-qualifiers/" xmlns:bqmodel="http://biomodels.net/model-qualifiers/">
            <rdf:Description rdf:about="#_9d8d8eda-7d7e-4bb5-bc59-264fecaf13d0">
              <bqbiol:is>
                <rdf:Bag>
                  <rdf:li rdf:resource="http://identifiers.org/kegg.compound/"/>
                </rdf:Bag>
              </bqbiol:is>
            </rdf:Description>
          </rdf:RDF>
        </annotation>
            </species>
      <species id="dgdp_c" constant="false" charge="-3" initialAmount="NaN" hasOnlySubstanceUnits="true" name="dGDP" metaid="_05eb8eb1-b7ed-410b-b659-a71813833e48" boundaryCondition="false" sboTerm="SBO:0000247" substanceUnits="substance" compartment="c">
        <notes>
          <html:p>FORMULA: C10H12N5O10P2</html:p>
          <html:p>CHARGE: -3</html:p>
          
        </notes>
        <annotation>
          <rdf:RDF xmlns:rdf="http://www.w3.org/1999/02/22-rdf-syntax-ns#" xmlns:bqbiol="http://biomodels.net/biology-qualifiers/" xmlns:bqmodel="http://biomodels.net/model-qualifiers/">
            <rdf:Description rdf:about="#_05eb8eb1-b7ed-410b-b659-a71813833e48">
              <bqbiol:is>
                <rdf:Bag>
                  <rdf:li rdf:resource="http://identifiers.org/kegg.compound/C00361"/>
                </rdf:Bag>
              </bqbiol:is>
            </rdf:Description>
          </rdf:RDF>
        </annotation>
            </species>
      <species id="dgmp_c" constant="false" charge="-2" initialAmount="NaN" hasOnlySubstanceUnits="true" name="dGMP" metaid="d936b1fc-ffb1-4fa4-832c-49e397f0e241" boundaryCondition="false" sboTerm="SBO:0000247" substanceUnits="substance" compartment="c">
        <notes>
          <html:p>FORMULA: C10H12N5O7P</html:p>
          <html:p>CHARGE: -2</html:p>
          
        </notes>
        <annotation>
          <rdf:RDF xmlns:rdf="http://www.w3.org/1999/02/22-rdf-syntax-ns#" xmlns:bqbiol="http://biomodels.net/biology-qualifiers/" xmlns:bqmodel="http://biomodels.net/model-qualifiers/">
            <rdf:Description rdf:about="#d936b1fc-ffb1-4fa4-832c-49e397f0e241">
              <bqbiol:is>
                <rdf:Bag>
                  <rdf:li rdf:resource="http://identifiers.org/kegg.compound/C00362"/>
                </rdf:Bag>
              </bqbiol:is>
            </rdf:Description>
          </rdf:RDF>
        </annotation>
            </species>
      <species id="dgsn_c" constant="false" charge="0" initialAmount="NaN" hasOnlySubstanceUnits="true" name="Deoxyguanosine" metaid="be59e579-ec4d-4553-a536-3eb4e353e7cb" boundaryCondition="false" sboTerm="SBO:0000247" substanceUnits="substance" compartment="c">
        <notes>
          <html:p>FORMULA: C10H13N5O4</html:p>
          <html:p>CHARGE: 0</html:p>
          
        </notes>
        <annotation>
          <rdf:RDF xmlns:rdf="http://www.w3.org/1999/02/22-rdf-syntax-ns#" xmlns:bqbiol="http://biomodels.net/biology-qualifiers/" xmlns:bqmodel="http://biomodels.net/model-qualifiers/">
            <rdf:Description rdf:about="#be59e579-ec4d-4553-a536-3eb4e353e7cb">
              <bqbiol:is>
                <rdf:Bag>
                  <rdf:li rdf:resource="http://identifiers.org/kegg.compound/C00330"/>
                </rdf:Bag>
              </bqbiol:is>
            </rdf:Description>
          </rdf:RDF>
        </annotation>
            </species>
      <species id="dgtp_c" constant="false" charge="-4" initialAmount="NaN" hasOnlySubstanceUnits="true" name="dGTP" metaid="_06091d08-34bd-43c9-aaa3-f92c87e96f6a" boundaryCondition="false" sboTerm="SBO:0000247" substanceUnits="substance" compartment="c">
        <notes>
          <html:p>FORMULA: C10H12N5O13P3</html:p>
          <html:p>CHARGE: -4</html:p>
          
        </notes>
        <annotation>
          <rdf:RDF xmlns:rdf="http://www.w3.org/1999/02/22-rdf-syntax-ns#" xmlns:bqbiol="http://biomodels.net/biology-qualifiers/" xmlns:bqmodel="http://biomodels.net/model-qualifiers/">
            <rdf:Description rdf:about="#_06091d08-34bd-43c9-aaa3-f92c87e96f6a">
              <bqbiol:is>
                <rdf:Bag>
                  <rdf:li rdf:resource="http://identifiers.org/kegg.compound/C00286"/>
                </rdf:Bag>
              </bqbiol:is>
            </rdf:Description>
          </rdf:RDF>
        </annotation>
            </species>
      <species id="dhap_c" constant="false" charge="-2" initialAmount="NaN" hasOnlySubstanceUnits="true" name="Dihydroxyacetone phosphate" metaid="_44377865-6a29-46f5-8598-d9fbfe9418aa" boundaryCondition="false" sboTerm="SBO:0000247" substanceUnits="substance" compartment="c">
        <notes>
          <html:p>FORMULA: C3H5O6P</html:p>
          <html:p>CHARGE: -2</html:p>
          
        </notes>
        <annotation>
          <rdf:RDF xmlns:rdf="http://www.w3.org/1999/02/22-rdf-syntax-ns#" xmlns:bqbiol="http://biomodels.net/biology-qualifiers/" xmlns:bqmodel="http://biomodels.net/model-qualifiers/">
            <rdf:Description rdf:about="#_44377865-6a29-46f5-8598-d9fbfe9418aa">
              <bqbiol:is>
                <rdf:Bag>
                  <rdf:li rdf:resource="http://identifiers.org/kegg.compound/C00111"/>
                </rdf:Bag>
              </bqbiol:is>
            </rdf:Description>
          </rdf:RDF>
        </annotation>
            </species>
      <species id="dhf_c" constant="false" charge="-2" initialAmount="NaN" hasOnlySubstanceUnits="true" name="7,8-Dihydrofolate" metaid="cc6413b1-af9d-4337-aeb9-a9e7ef8008ec" boundaryCondition="false" sboTerm="SBO:0000247" substanceUnits="substance" compartment="c">
        <notes>
          <html:p>FORMULA: C19H19N7O6</html:p>
          <html:p>CHARGE: -2</html:p>
          
        </notes>
        <annotation>
          <rdf:RDF xmlns:rdf="http://www.w3.org/1999/02/22-rdf-syntax-ns#" xmlns:bqbiol="http://biomodels.net/biology-qualifiers/" xmlns:bqmodel="http://biomodels.net/model-qualifiers/">
            <rdf:Description rdf:about="#cc6413b1-af9d-4337-aeb9-a9e7ef8008ec">
              <bqbiol:is>
                <rdf:Bag>
                  <rdf:li rdf:resource="http://identifiers.org/kegg.compound/C00415"/>
                </rdf:Bag>
              </bqbiol:is>
            </rdf:Description>
          </rdf:RDF>
        </annotation>
            </species>
      <species id="dhgly_c" constant="false" charge="-1" initialAmount="NaN" hasOnlySubstanceUnits="true" name="dehydroglycine" metaid="_7495407b-8113-4cc1-876b-2c21fa724b8a" boundaryCondition="false" sboTerm="SBO:0000247" substanceUnits="substance" compartment="c">
        <notes>
          <html:p>FORMULA: C2H2NO2</html:p>
          <html:p>CHARGE: -1</html:p>
          
        </notes>
        <annotation>
          <rdf:RDF xmlns:rdf="http://www.w3.org/1999/02/22-rdf-syntax-ns#" xmlns:bqbiol="http://biomodels.net/biology-qualifiers/" xmlns:bqmodel="http://biomodels.net/model-qualifiers/">
            <rdf:Description rdf:about="#_7495407b-8113-4cc1-876b-2c21fa724b8a">
              <bqbiol:is>
                <rdf:Bag>
                  <rdf:li rdf:resource="http://identifiers.org/kegg.compound/C15809"/>
                </rdf:Bag>
              </bqbiol:is>
            </rdf:Description>
          </rdf:RDF>
        </annotation>
            </species>
      <species id="dhlplarg_c" constant="false" charge="0" initialAmount="NaN" hasOnlySubstanceUnits="true" name="dihydrolipoyl carrier protein LarG" metaid="ef32cd2d-0403-442d-b20c-36fc5642a498" boundaryCondition="false" sboTerm="SBO:0000247" substanceUnits="substance" compartment="c">
        <notes>
          <html:p>FORMULA: XH2</html:p>
          <html:p>CHARGE: 0</html:p>
          
        </notes>
        <annotation>
          <rdf:RDF xmlns:rdf="http://www.w3.org/1999/02/22-rdf-syntax-ns#" xmlns:bqbiol="http://biomodels.net/biology-qualifiers/" xmlns:bqmodel="http://biomodels.net/model-qualifiers/">
            <rdf:Description rdf:about="#ef32cd2d-0403-442d-b20c-36fc5642a498">
              <bqbiol:is>
                <rdf:Bag>
                  <rdf:li rdf:resource="http://identifiers.org/kegg.compound/"/>
                </rdf:Bag>
              </bqbiol:is>
            </rdf:Description>
          </rdf:RDF>
        </annotation>
            </species>
      <species id="dhlpro_c" constant="false" charge="0" initialAmount="NaN" hasOnlySubstanceUnits="true" name="Dihydrolipolprotein" metaid="_4e5e2fd1-f3a5-42b0-aed7-f9894186e7f8" boundaryCondition="false" sboTerm="SBO:0000247" substanceUnits="substance" compartment="c">
        <notes>
          <html:p>FORMULA: H2S2X</html:p>
          <html:p>CHARGE: 0</html:p>
          
        </notes>
        <annotation>
          <rdf:RDF xmlns:rdf="http://www.w3.org/1999/02/22-rdf-syntax-ns#" xmlns:bqbiol="http://biomodels.net/biology-qualifiers/" xmlns:bqmodel="http://biomodels.net/model-qualifiers/">
            <rdf:Description rdf:about="#_4e5e2fd1-f3a5-42b0-aed7-f9894186e7f8">
              <bqbiol:is>
                <rdf:Bag>
                  <rdf:li rdf:resource="http://identifiers.org/kegg.compound/C02972"/>
                </rdf:Bag>
              </bqbiol:is>
            </rdf:Description>
          </rdf:RDF>
        </annotation>
            </species>
      <species id="dhna_c" constant="false" charge="-1" initialAmount="NaN" hasOnlySubstanceUnits="true" name="1,4-Dihydroxy-2-naphthoate" metaid="_9292b84b-4b40-42be-ba1f-a63bfd683970" boundaryCondition="false" sboTerm="SBO:0000247" substanceUnits="substance" compartment="c">
        <notes>
          <html:p>FORMULA: C11H7O4</html:p>
          <html:p>CHARGE: -1</html:p>
          
        </notes>
        <annotation>
          <rdf:RDF xmlns:rdf="http://www.w3.org/1999/02/22-rdf-syntax-ns#" xmlns:bqbiol="http://biomodels.net/biology-qualifiers/" xmlns:bqmodel="http://biomodels.net/model-qualifiers/">
            <rdf:Description rdf:about="#_9292b84b-4b40-42be-ba1f-a63bfd683970">
              <bqbiol:is>
                <rdf:Bag>
                  <rdf:li rdf:resource="http://identifiers.org/kegg.compound/C03657"/>
                </rdf:Bag>
              </bqbiol:is>
            </rdf:Description>
          </rdf:RDF>
        </annotation>
            </species>
      <species id="dhnpt_c" constant="false" charge="0" initialAmount="NaN" hasOnlySubstanceUnits="true" name="Dihydroneopterin" metaid="fecdc140-0bc8-42f1-811b-e42f769f8923" boundaryCondition="false" sboTerm="SBO:0000247" substanceUnits="substance" compartment="c">
        <notes>
          <html:p>FORMULA: C9H13N5O4</html:p>
          <html:p>CHARGE: 0</html:p>
          
        </notes>
        <annotation>
          <rdf:RDF xmlns:rdf="http://www.w3.org/1999/02/22-rdf-syntax-ns#" xmlns:bqbiol="http://biomodels.net/biology-qualifiers/" xmlns:bqmodel="http://biomodels.net/model-qualifiers/">
            <rdf:Description rdf:about="#fecdc140-0bc8-42f1-811b-e42f769f8923">
              <bqbiol:is>
                <rdf:Bag>
                  <rdf:li rdf:resource="http://identifiers.org/kegg.compound/C04874"/>
                </rdf:Bag>
              </bqbiol:is>
            </rdf:Description>
          </rdf:RDF>
        </annotation>
            </species>
      <species id="dhor_S_c" constant="false" charge="-1" initialAmount="NaN" hasOnlySubstanceUnits="true" name="(S)-Dihydroorotate" metaid="_8d42bbf1-e5f2-4639-9129-72978975a818" boundaryCondition="false" sboTerm="SBO:0000247" substanceUnits="substance" compartment="c">
        <notes>
          <html:p>FORMULA: C5H5N2O4</html:p>
          <html:p>CHARGE: -1</html:p>
          
        </notes>
        <annotation>
          <rdf:RDF xmlns:rdf="http://www.w3.org/1999/02/22-rdf-syntax-ns#" xmlns:bqbiol="http://biomodels.net/biology-qualifiers/" xmlns:bqmodel="http://biomodels.net/model-qualifiers/">
            <rdf:Description rdf:about="#_8d42bbf1-e5f2-4639-9129-72978975a818">
              <bqbiol:is>
                <rdf:Bag>
                  <rdf:li rdf:resource="http://identifiers.org/kegg.compound/C00337"/>
                </rdf:Bag>
              </bqbiol:is>
            </rdf:Description>
          </rdf:RDF>
        </annotation>
            </species>
      <species id="dhpmp_c" constant="false" charge="-2" initialAmount="NaN" hasOnlySubstanceUnits="true" name="Dihydroneopterin monophosphate" metaid="_0a7ae5c8-8b62-43fb-ad66-a65035d3af7d" boundaryCondition="false" sboTerm="SBO:0000247" substanceUnits="substance" compartment="c">
        <notes>
          <html:p>FORMULA: C9H12N5O7P</html:p>
          <html:p>CHARGE: -2</html:p>
          
        </notes>
        <annotation>
          <rdf:RDF xmlns:rdf="http://www.w3.org/1999/02/22-rdf-syntax-ns#" xmlns:bqbiol="http://biomodels.net/biology-qualifiers/" xmlns:bqmodel="http://biomodels.net/model-qualifiers/">
            <rdf:Description rdf:about="#_0a7ae5c8-8b62-43fb-ad66-a65035d3af7d">
              <bqbiol:is>
                <rdf:Bag>
                  <rdf:li rdf:resource="http://identifiers.org/kegg.compound/C05925"/>
                </rdf:Bag>
              </bqbiol:is>
            </rdf:Description>
          </rdf:RDF>
        </annotation>
            </species>
      <species id="dhpt_c" constant="false" charge="-1" initialAmount="NaN" hasOnlySubstanceUnits="true" name="Dihydropteroate" metaid="_52e8fefb-6951-4afd-ad36-dfe60b91c00a" boundaryCondition="false" sboTerm="SBO:0000247" substanceUnits="substance" compartment="c">
        <notes>
          <html:p>FORMULA: C14H13N6O3</html:p>
          <html:p>CHARGE: -1</html:p>
          
        </notes>
        <annotation>
          <rdf:RDF xmlns:rdf="http://www.w3.org/1999/02/22-rdf-syntax-ns#" xmlns:bqbiol="http://biomodels.net/biology-qualifiers/" xmlns:bqmodel="http://biomodels.net/model-qualifiers/">
            <rdf:Description rdf:about="#_52e8fefb-6951-4afd-ad36-dfe60b91c00a">
              <bqbiol:is>
                <rdf:Bag>
                  <rdf:li rdf:resource="http://identifiers.org/kegg.compound/C00921"/>
                </rdf:Bag>
              </bqbiol:is>
            </rdf:Description>
          </rdf:RDF>
        </annotation>
            </species>
      <species id="dhxfut_c" constant="false" charge="-1" initialAmount="NaN" hasOnlySubstanceUnits="true" name="de-hypoxanthine futalosine" metaid="_85f1f0a0-3fcb-44f3-82e0-da6ec8bed2bb" boundaryCondition="false" sboTerm="SBO:0000247" substanceUnits="substance" compartment="c">
        <notes>
          <html:p>FORMULA: C14H15O7</html:p>
          <html:p>CHARGE: -1</html:p>
          
        </notes>
        <annotation>
          <rdf:RDF xmlns:rdf="http://www.w3.org/1999/02/22-rdf-syntax-ns#" xmlns:bqbiol="http://biomodels.net/biology-qualifiers/" xmlns:bqmodel="http://biomodels.net/model-qualifiers/">
            <rdf:Description rdf:about="#_85f1f0a0-3fcb-44f3-82e0-da6ec8bed2bb">
              <bqbiol:is>
                <rdf:Bag>
                  <rdf:li rdf:resource="http://identifiers.org/kegg.compound/C17010"/>
                </rdf:Bag>
              </bqbiol:is>
            </rdf:Description>
          </rdf:RDF>
        </annotation>
            </species>
      <species id="dimp_c" constant="false" charge="-2" initialAmount="NaN" hasOnlySubstanceUnits="true" name="dIMP" metaid="_4412cfc5-2bfc-4bee-80a3-9afd22ffcc56" boundaryCondition="false" sboTerm="SBO:0000247" substanceUnits="substance" compartment="c">
        <notes>
          <html:p>FORMULA: C10H11N4O7P</html:p>
          <html:p>CHARGE: -2</html:p>
          
        </notes>
        <annotation>
          <rdf:RDF xmlns:rdf="http://www.w3.org/1999/02/22-rdf-syntax-ns#" xmlns:bqbiol="http://biomodels.net/biology-qualifiers/" xmlns:bqmodel="http://biomodels.net/model-qualifiers/">
            <rdf:Description rdf:about="#_4412cfc5-2bfc-4bee-80a3-9afd22ffcc56">
              <bqbiol:is>
                <rdf:Bag>
                  <rdf:li rdf:resource="http://identifiers.org/kegg.compound/C06196"/>
                </rdf:Bag>
              </bqbiol:is>
            </rdf:Description>
          </rdf:RDF>
        </annotation>
            </species>
      <species id="ditp_c" constant="false" charge="-4" initialAmount="NaN" hasOnlySubstanceUnits="true" name="dITP" metaid="cff2d8bd-d3c0-4d1d-b0d3-67bbce7629d3" boundaryCondition="false" sboTerm="SBO:0000247" substanceUnits="substance" compartment="c">
        <notes>
          <html:p>FORMULA: C10H11N4O13P3</html:p>
          <html:p>CHARGE: -4</html:p>
          
        </notes>
        <annotation>
          <rdf:RDF xmlns:rdf="http://www.w3.org/1999/02/22-rdf-syntax-ns#" xmlns:bqbiol="http://biomodels.net/biology-qualifiers/" xmlns:bqmodel="http://biomodels.net/model-qualifiers/">
            <rdf:Description rdf:about="#cff2d8bd-d3c0-4d1d-b0d3-67bbce7629d3">
              <bqbiol:is>
                <rdf:Bag>
                  <rdf:li rdf:resource="http://identifiers.org/kegg.compound/C01345"/>
                </rdf:Bag>
              </bqbiol:is>
            </rdf:Description>
          </rdf:RDF>
        </annotation>
            </species>
      <species id="dmbzid_c" constant="false" charge="0" initialAmount="NaN" hasOnlySubstanceUnits="true" name="5,6-Dimethylbenzimidazole" metaid="_1bb11f8a-072c-485e-9d60-e1ff158e94b8" boundaryCondition="false" sboTerm="SBO:0000247" substanceUnits="substance" compartment="c">
        <notes>
          <html:p>FORMULA: C9H10N2</html:p>
          <html:p>CHARGE: 0</html:p>
          
        </notes>
        <annotation>
          <rdf:RDF xmlns:rdf="http://www.w3.org/1999/02/22-rdf-syntax-ns#" xmlns:bqbiol="http://biomodels.net/biology-qualifiers/" xmlns:bqmodel="http://biomodels.net/model-qualifiers/">
            <rdf:Description rdf:about="#_1bb11f8a-072c-485e-9d60-e1ff158e94b8">
              <bqbiol:is>
                <rdf:Bag>
                  <rdf:li rdf:resource="http://identifiers.org/kegg.compound/C03114"/>
                </rdf:Bag>
              </bqbiol:is>
            </rdf:Description>
          </rdf:RDF>
        </annotation>
            </species>
      <species id="dmlz_c" constant="false" charge="0" initialAmount="NaN" hasOnlySubstanceUnits="true" name="6,7-Dimethyl-8-(1-D-ribityl)lumazine" metaid="_1ce92095-2ac5-4729-8414-4341082f7af3" boundaryCondition="false" sboTerm="SBO:0000247" substanceUnits="substance" compartment="c">
        <notes>
          <html:p>FORMULA: C13H18N4O6</html:p>
          <html:p>CHARGE: 0</html:p>
          
        </notes>
        <annotation>
          <rdf:RDF xmlns:rdf="http://www.w3.org/1999/02/22-rdf-syntax-ns#" xmlns:bqbiol="http://biomodels.net/biology-qualifiers/" xmlns:bqmodel="http://biomodels.net/model-qualifiers/">
            <rdf:Description rdf:about="#_1ce92095-2ac5-4729-8414-4341082f7af3">
              <bqbiol:is>
                <rdf:Bag>
                  <rdf:li rdf:resource="http://identifiers.org/kegg.compound/C04332"/>
                </rdf:Bag>
              </bqbiol:is>
            </rdf:Description>
          </rdf:RDF>
        </annotation>
            </species>
      <species id="dmpp_c" constant="false" charge="-3" initialAmount="NaN" hasOnlySubstanceUnits="true" name="Dimethylallyl diphosphate" metaid="_48a55a0b-974d-4903-a737-305ca3853eb8" boundaryCondition="false" sboTerm="SBO:0000247" substanceUnits="substance" compartment="c">
        <notes>
          <html:p>FORMULA: C5H9O7P2</html:p>
          <html:p>CHARGE: -3</html:p>
          
        </notes>
        <annotation>
          <rdf:RDF xmlns:rdf="http://www.w3.org/1999/02/22-rdf-syntax-ns#" xmlns:bqbiol="http://biomodels.net/biology-qualifiers/" xmlns:bqmodel="http://biomodels.net/model-qualifiers/">
            <rdf:Description rdf:about="#_48a55a0b-974d-4903-a737-305ca3853eb8">
              <bqbiol:is>
                <rdf:Bag>
                  <rdf:li rdf:resource="http://identifiers.org/kegg.compound/C00235"/>
                </rdf:Bag>
              </bqbiol:is>
            </rdf:Description>
          </rdf:RDF>
        </annotation>
            </species>
      <species id="dnad_c" constant="false" charge="-2" initialAmount="NaN" hasOnlySubstanceUnits="true" name="Deamino-NAD+" metaid="c821a98a-478f-4e82-b9db-138d72ef4de1" boundaryCondition="false" sboTerm="SBO:0000247" substanceUnits="substance" compartment="c">
        <notes>
          <html:p>FORMULA: C21H24N6O15P2</html:p>
          <html:p>CHARGE: -2</html:p>
          
        </notes>
        <annotation>
          <rdf:RDF xmlns:rdf="http://www.w3.org/1999/02/22-rdf-syntax-ns#" xmlns:bqbiol="http://biomodels.net/biology-qualifiers/" xmlns:bqmodel="http://biomodels.net/model-qualifiers/">
            <rdf:Description rdf:about="#c821a98a-478f-4e82-b9db-138d72ef4de1">
              <bqbiol:is>
                <rdf:Bag>
                  <rdf:li rdf:resource="http://identifiers.org/kegg.compound/C00857"/>
                </rdf:Bag>
              </bqbiol:is>
            </rdf:Description>
          </rdf:RDF>
        </annotation>
            </species>
      <species id="dpcoa_c" constant="false" charge="-2" initialAmount="NaN" hasOnlySubstanceUnits="true" name="Dephospho-CoA" metaid="e5ccff9d-4246-465a-bc6d-53ec9abb08f1" boundaryCondition="false" sboTerm="SBO:0000247" substanceUnits="substance" compartment="c">
        <notes>
          <html:p>FORMULA: C21H33N7O13P2S</html:p>
          <html:p>CHARGE: -2</html:p>
          
        </notes>
        <annotation>
          <rdf:RDF xmlns:rdf="http://www.w3.org/1999/02/22-rdf-syntax-ns#" xmlns:bqbiol="http://biomodels.net/biology-qualifiers/" xmlns:bqmodel="http://biomodels.net/model-qualifiers/">
            <rdf:Description rdf:about="#e5ccff9d-4246-465a-bc6d-53ec9abb08f1">
              <bqbiol:is>
                <rdf:Bag>
                  <rdf:li rdf:resource="http://identifiers.org/kegg.compound/C00882"/>
                </rdf:Bag>
              </bqbiol:is>
            </rdf:Description>
          </rdf:RDF>
        </annotation>
            </species>
      <species id="dplpt_c" constant="false" charge="0" initialAmount="NaN" hasOnlySubstanceUnits="true" name="Diploptene" metaid="_13b34a9e-bcf7-4e70-a18e-3a7b648d1a71" boundaryCondition="false" sboTerm="SBO:0000247" substanceUnits="substance" compartment="c">
        <notes>
          <html:p>FORMULA: C30H50</html:p>
          <html:p>CHARGE: 0</html:p>
          
        </notes>
        <annotation>
          <rdf:RDF xmlns:rdf="http://www.w3.org/1999/02/22-rdf-syntax-ns#" xmlns:bqbiol="http://biomodels.net/biology-qualifiers/" xmlns:bqmodel="http://biomodels.net/model-qualifiers/">
            <rdf:Description rdf:about="#_13b34a9e-bcf7-4e70-a18e-3a7b648d1a71">
              <bqbiol:is>
                <rdf:Bag>
                  <rdf:li rdf:resource="http://identifiers.org/kegg.compound/C06310"/>
                </rdf:Bag>
              </bqbiol:is>
            </rdf:Description>
          </rdf:RDF>
        </annotation>
            </species>
      <species id="dscl_c" constant="false" charge="-7" initialAmount="NaN" hasOnlySubstanceUnits="true" name="dihydrosirohydrochlorin" metaid="_71e372d0-c813-4d02-ae8a-d319fff0686f" boundaryCondition="false" sboTerm="SBO:0000247" substanceUnits="substance" compartment="c">
        <notes>
          <html:p>FORMULA: C42H41N4O16</html:p>
          <html:p>CHARGE: -7</html:p>
          
        </notes>
        <annotation>
          <rdf:RDF xmlns:rdf="http://www.w3.org/1999/02/22-rdf-syntax-ns#" xmlns:bqbiol="http://biomodels.net/biology-qualifiers/" xmlns:bqmodel="http://biomodels.net/model-qualifiers/">
            <rdf:Description rdf:about="#_71e372d0-c813-4d02-ae8a-d319fff0686f">
              <bqbiol:is>
                <rdf:Bag>
                  <rdf:li rdf:resource="http://identifiers.org/kegg.compound/C02463"/>
                </rdf:Bag>
              </bqbiol:is>
            </rdf:Description>
          </rdf:RDF>
        </annotation>
            </species>
      <species id="dtbt_c" constant="false" charge="-1" initialAmount="NaN" hasOnlySubstanceUnits="true" name="Dethiobiotin" metaid="_90fdbab8-e572-412f-9a72-1f42017789a8" boundaryCondition="false" sboTerm="SBO:0000247" substanceUnits="substance" compartment="c">
        <notes>
          <html:p>FORMULA: C10H17N2O3</html:p>
          <html:p>CHARGE: -1</html:p>
          
        </notes>
        <annotation>
          <rdf:RDF xmlns:rdf="http://www.w3.org/1999/02/22-rdf-syntax-ns#" xmlns:bqbiol="http://biomodels.net/biology-qualifiers/" xmlns:bqmodel="http://biomodels.net/model-qualifiers/">
            <rdf:Description rdf:about="#_90fdbab8-e572-412f-9a72-1f42017789a8">
              <bqbiol:is>
                <rdf:Bag>
                  <rdf:li rdf:resource="http://identifiers.org/kegg.compound/C01909"/>
                </rdf:Bag>
              </bqbiol:is>
            </rdf:Description>
          </rdf:RDF>
        </annotation>
            </species>
      <species id="dtdp_c" constant="false" charge="-3" initialAmount="NaN" hasOnlySubstanceUnits="true" name="dTDP" metaid="_519f8de1-7a25-419e-a176-be498381f74a" boundaryCondition="false" sboTerm="SBO:0000247" substanceUnits="substance" compartment="c">
        <notes>
          <html:p>FORMULA: C10H13N2O11P2</html:p>
          <html:p>CHARGE: -3</html:p>
          
        </notes>
        <annotation>
          <rdf:RDF xmlns:rdf="http://www.w3.org/1999/02/22-rdf-syntax-ns#" xmlns:bqbiol="http://biomodels.net/biology-qualifiers/" xmlns:bqmodel="http://biomodels.net/model-qualifiers/">
            <rdf:Description rdf:about="#_519f8de1-7a25-419e-a176-be498381f74a">
              <bqbiol:is>
                <rdf:Bag>
                  <rdf:li rdf:resource="http://identifiers.org/kegg.compound/C00363"/>
                </rdf:Bag>
              </bqbiol:is>
            </rdf:Description>
          </rdf:RDF>
        </annotation>
            </species>
      <species id="dtdp4d6dg_c" constant="false" charge="-2" initialAmount="NaN" hasOnlySubstanceUnits="true" name="dTDP-4-dehydro-6-deoxy-D-glucose" metaid="_4ea15cb9-b0cb-4837-9b1a-62db6bab5bca" boundaryCondition="false" sboTerm="SBO:0000247" substanceUnits="substance" compartment="c">
        <notes>
          <html:p>FORMULA: C16H22N2O15P2</html:p>
          <html:p>CHARGE: -2</html:p>
          
        </notes>
        <annotation>
          <rdf:RDF xmlns:rdf="http://www.w3.org/1999/02/22-rdf-syntax-ns#" xmlns:bqbiol="http://biomodels.net/biology-qualifiers/" xmlns:bqmodel="http://biomodels.net/model-qualifiers/">
            <rdf:Description rdf:about="#_4ea15cb9-b0cb-4837-9b1a-62db6bab5bca">
              <bqbiol:is>
                <rdf:Bag>
                  <rdf:li rdf:resource="http://identifiers.org/kegg.compound/C00687"/>
                </rdf:Bag>
              </bqbiol:is>
            </rdf:Description>
          </rdf:RDF>
        </annotation>
            </species>
      <species id="dtdp4d6dm_c" constant="false" charge="-2" initialAmount="NaN" hasOnlySubstanceUnits="true" name="dTDP-4-dehydro-6-deoxy-L-mannose" metaid="c93afd34-d4e5-4c5f-a15b-c37e52778833" boundaryCondition="false" sboTerm="SBO:0000247" substanceUnits="substance" compartment="c">
        <notes>
          <html:p>FORMULA: C16H22N2O15P2</html:p>
          <html:p>CHARGE: -2</html:p>
          
        </notes>
        <annotation>
          <rdf:RDF xmlns:rdf="http://www.w3.org/1999/02/22-rdf-syntax-ns#" xmlns:bqbiol="http://biomodels.net/biology-qualifiers/" xmlns:bqmodel="http://biomodels.net/model-qualifiers/">
            <rdf:Description rdf:about="#c93afd34-d4e5-4c5f-a15b-c37e52778833">
              <bqbiol:is>
                <rdf:Bag>
                  <rdf:li rdf:resource="http://identifiers.org/kegg.compound/C00688"/>
                </rdf:Bag>
              </bqbiol:is>
            </rdf:Description>
          </rdf:RDF>
        </annotation>
            </species>
      <species id="dtdpglu_c" constant="false" charge="-2" initialAmount="NaN" hasOnlySubstanceUnits="true" name="dTDPglucose" metaid="_30fc015f-9486-4f7f-87c4-431cf0f751f1" boundaryCondition="false" sboTerm="SBO:0000247" substanceUnits="substance" compartment="c">
        <notes>
          <html:p>FORMULA: C16H24N2O16P2</html:p>
          <html:p>CHARGE: -2</html:p>
          
        </notes>
        <annotation>
          <rdf:RDF xmlns:rdf="http://www.w3.org/1999/02/22-rdf-syntax-ns#" xmlns:bqbiol="http://biomodels.net/biology-qualifiers/" xmlns:bqmodel="http://biomodels.net/model-qualifiers/">
            <rdf:Description rdf:about="#_30fc015f-9486-4f7f-87c4-431cf0f751f1">
              <bqbiol:is>
                <rdf:Bag>
                  <rdf:li rdf:resource="http://identifiers.org/kegg.compound/C00842"/>
                </rdf:Bag>
              </bqbiol:is>
            </rdf:Description>
          </rdf:RDF>
        </annotation>
            </species>
      <species id="dtdprmn_c" constant="false" charge="-2" initialAmount="NaN" hasOnlySubstanceUnits="true" name="dTDP-L-rhamnose" metaid="_73d0f5e0-0030-482b-977f-16ef530c8152" boundaryCondition="false" sboTerm="SBO:0000247" substanceUnits="substance" compartment="c">
        <notes>
          <html:p>FORMULA: C16H24N2O15P2</html:p>
          <html:p>CHARGE: -2</html:p>
          
        </notes>
        <annotation>
          <rdf:RDF xmlns:rdf="http://www.w3.org/1999/02/22-rdf-syntax-ns#" xmlns:bqbiol="http://biomodels.net/biology-qualifiers/" xmlns:bqmodel="http://biomodels.net/model-qualifiers/">
            <rdf:Description rdf:about="#_73d0f5e0-0030-482b-977f-16ef530c8152">
              <bqbiol:is>
                <rdf:Bag>
                  <rdf:li rdf:resource="http://identifiers.org/kegg.compound/C03319"/>
                </rdf:Bag>
              </bqbiol:is>
            </rdf:Description>
          </rdf:RDF>
        </annotation>
            </species>
      <species id="dtmp_c" constant="false" charge="-2" initialAmount="NaN" hasOnlySubstanceUnits="true" name="dTMP" metaid="_17e0dc23-faa5-4036-bccc-dc570a79c2ff" boundaryCondition="false" sboTerm="SBO:0000247" substanceUnits="substance" compartment="c">
        <notes>
          <html:p>FORMULA: C10H13N2O8P</html:p>
          <html:p>CHARGE: -2</html:p>
          
        </notes>
        <annotation>
          <rdf:RDF xmlns:rdf="http://www.w3.org/1999/02/22-rdf-syntax-ns#" xmlns:bqbiol="http://biomodels.net/biology-qualifiers/" xmlns:bqmodel="http://biomodels.net/model-qualifiers/">
            <rdf:Description rdf:about="#_17e0dc23-faa5-4036-bccc-dc570a79c2ff">
              <bqbiol:is>
                <rdf:Bag>
                  <rdf:li rdf:resource="http://identifiers.org/kegg.compound/C00364"/>
                </rdf:Bag>
              </bqbiol:is>
            </rdf:Description>
          </rdf:RDF>
        </annotation>
            </species>
      <species id="dttp_c" constant="false" charge="-4" initialAmount="NaN" hasOnlySubstanceUnits="true" name="dTTP" metaid="_79fac625-0a37-45a0-9e95-4760dccdbb26" boundaryCondition="false" sboTerm="SBO:0000247" substanceUnits="substance" compartment="c">
        <notes>
          <html:p>FORMULA: C10H13N2O14P3</html:p>
          <html:p>CHARGE: -4</html:p>
          
        </notes>
        <annotation>
          <rdf:RDF xmlns:rdf="http://www.w3.org/1999/02/22-rdf-syntax-ns#" xmlns:bqbiol="http://biomodels.net/biology-qualifiers/" xmlns:bqmodel="http://biomodels.net/model-qualifiers/">
            <rdf:Description rdf:about="#_79fac625-0a37-45a0-9e95-4760dccdbb26">
              <bqbiol:is>
                <rdf:Bag>
                  <rdf:li rdf:resource="http://identifiers.org/kegg.compound/C00459"/>
                </rdf:Bag>
              </bqbiol:is>
            </rdf:Description>
          </rdf:RDF>
        </annotation>
            </species>
      <species id="dudp_c" constant="false" charge="-3" initialAmount="NaN" hasOnlySubstanceUnits="true" name="dUDP" metaid="_77a028d3-50ad-442c-bad2-d808c4763de7" boundaryCondition="false" sboTerm="SBO:0000247" substanceUnits="substance" compartment="c">
        <notes>
          <html:p>FORMULA: C9H11N2O11P2</html:p>
          <html:p>CHARGE: -3</html:p>
          
        </notes>
        <annotation>
          <rdf:RDF xmlns:rdf="http://www.w3.org/1999/02/22-rdf-syntax-ns#" xmlns:bqbiol="http://biomodels.net/biology-qualifiers/" xmlns:bqmodel="http://biomodels.net/model-qualifiers/">
            <rdf:Description rdf:about="#_77a028d3-50ad-442c-bad2-d808c4763de7">
              <bqbiol:is>
                <rdf:Bag>
                  <rdf:li rdf:resource="http://identifiers.org/kegg.compound/C01346"/>
                </rdf:Bag>
              </bqbiol:is>
            </rdf:Description>
          </rdf:RDF>
        </annotation>
            </species>
      <species id="dump_c" constant="false" charge="-2" initialAmount="NaN" hasOnlySubstanceUnits="true" name="dUMP" metaid="b8074288-89a9-40a7-aca6-ea4d86b4d1eb" boundaryCondition="false" sboTerm="SBO:0000247" substanceUnits="substance" compartment="c">
        <notes>
          <html:p>FORMULA: C9H11N2O8P</html:p>
          <html:p>CHARGE: -2</html:p>
          
        </notes>
        <annotation>
          <rdf:RDF xmlns:rdf="http://www.w3.org/1999/02/22-rdf-syntax-ns#" xmlns:bqbiol="http://biomodels.net/biology-qualifiers/" xmlns:bqmodel="http://biomodels.net/model-qualifiers/">
            <rdf:Description rdf:about="#b8074288-89a9-40a7-aca6-ea4d86b4d1eb">
              <bqbiol:is>
                <rdf:Bag>
                  <rdf:li rdf:resource="http://identifiers.org/kegg.compound/C00365"/>
                </rdf:Bag>
              </bqbiol:is>
            </rdf:Description>
          </rdf:RDF>
        </annotation>
            </species>
      <species id="dutp_c" constant="false" charge="-4" initialAmount="NaN" hasOnlySubstanceUnits="true" name="dUTP" metaid="_74faef53-e795-4d35-b61c-58dc30d86d21" boundaryCondition="false" sboTerm="SBO:0000247" substanceUnits="substance" compartment="c">
        <notes>
          <html:p>FORMULA: C9H11N2O14P3</html:p>
          <html:p>CHARGE: -4</html:p>
          
        </notes>
        <annotation>
          <rdf:RDF xmlns:rdf="http://www.w3.org/1999/02/22-rdf-syntax-ns#" xmlns:bqbiol="http://biomodels.net/biology-qualifiers/" xmlns:bqmodel="http://biomodels.net/model-qualifiers/">
            <rdf:Description rdf:about="#_74faef53-e795-4d35-b61c-58dc30d86d21">
              <bqbiol:is>
                <rdf:Bag>
                  <rdf:li rdf:resource="http://identifiers.org/kegg.compound/C00460"/>
                </rdf:Bag>
              </bqbiol:is>
            </rdf:Description>
          </rdf:RDF>
        </annotation>
            </species>
      <species id="dxyl5p_c" constant="false" charge="-2" initialAmount="NaN" hasOnlySubstanceUnits="true" name="1-deoxy-D-xylulose 5-phosphate" metaid="_428d7e45-44d6-47df-87ef-4c6950e94e61" boundaryCondition="false" sboTerm="SBO:0000247" substanceUnits="substance" compartment="c">
        <notes>
          <html:p>FORMULA: C5H9O7P</html:p>
          <html:p>CHARGE: -2</html:p>
          
        </notes>
        <annotation>
          <rdf:RDF xmlns:rdf="http://www.w3.org/1999/02/22-rdf-syntax-ns#" xmlns:bqbiol="http://biomodels.net/biology-qualifiers/" xmlns:bqmodel="http://biomodels.net/model-qualifiers/">
            <rdf:Description rdf:about="#_428d7e45-44d6-47df-87ef-4c6950e94e61">
              <bqbiol:is>
                <rdf:Bag>
                  <rdf:li rdf:resource="http://identifiers.org/kegg.compound/C11437"/>
                </rdf:Bag>
              </bqbiol:is>
            </rdf:Description>
          </rdf:RDF>
        </annotation>
            </species>
      <species id="e4p_c" constant="false" charge="-2" initialAmount="NaN" hasOnlySubstanceUnits="true" name="D-Erythrose 4-phosphate" metaid="_3fa30953-178f-4559-9a15-602345a6bded" boundaryCondition="false" sboTerm="SBO:0000247" substanceUnits="substance" compartment="c">
        <notes>
          <html:p>FORMULA: C4H7O7P</html:p>
          <html:p>CHARGE: -2</html:p>
          
        </notes>
        <annotation>
          <rdf:RDF xmlns:rdf="http://www.w3.org/1999/02/22-rdf-syntax-ns#" xmlns:bqbiol="http://biomodels.net/biology-qualifiers/" xmlns:bqmodel="http://biomodels.net/model-qualifiers/">
            <rdf:Description rdf:about="#_3fa30953-178f-4559-9a15-602345a6bded">
              <bqbiol:is>
                <rdf:Bag>
                  <rdf:li rdf:resource="http://identifiers.org/kegg.compound/C00279"/>
                </rdf:Bag>
              </bqbiol:is>
            </rdf:Description>
          </rdf:RDF>
        </annotation>
            </species>
      <species id="egmeACP_c" constant="false" charge="-1" initialAmount="NaN" hasOnlySubstanceUnits="true" name="Enoylglutaryl-[acyl-carrier protein] methyl ester" metaid="_3b505742-2cae-4f9f-9c91-8a169b9fe169" boundaryCondition="false" sboTerm="SBO:0000247" substanceUnits="substance" compartment="c">
        <notes>
          <html:p>FORMULA: C17H27N2O10PRS</html:p>
          <html:p>CHARGE: -1</html:p>
          
        </notes>
        <annotation>
          <rdf:RDF xmlns:rdf="http://www.w3.org/1999/02/22-rdf-syntax-ns#" xmlns:bqbiol="http://biomodels.net/biology-qualifiers/" xmlns:bqmodel="http://biomodels.net/model-qualifiers/">
            <rdf:Description rdf:about="#_3b505742-2cae-4f9f-9c91-8a169b9fe169">
              <bqbiol:is>
                <rdf:Bag>
                  <rdf:li rdf:resource="http://identifiers.org/kegg.compound/"/>
                </rdf:Bag>
              </bqbiol:is>
            </rdf:Description>
          </rdf:RDF>
        </annotation>
            </species>
      <species id="eig3p_c" constant="false" charge="-2" initialAmount="NaN" hasOnlySubstanceUnits="true" name="D-erythro-1-(Imidazol-4-yl)glycerol 3-phosphate" metaid="b4b0c3db-8996-493a-965e-dd4e132f1073" boundaryCondition="false" sboTerm="SBO:0000247" substanceUnits="substance" compartment="c">
        <notes>
          <html:p>FORMULA: C6H9N2O6P</html:p>
          <html:p>CHARGE: -2</html:p>
          
        </notes>
        <annotation>
          <rdf:RDF xmlns:rdf="http://www.w3.org/1999/02/22-rdf-syntax-ns#" xmlns:bqbiol="http://biomodels.net/biology-qualifiers/" xmlns:bqmodel="http://biomodels.net/model-qualifiers/">
            <rdf:Description rdf:about="#b4b0c3db-8996-493a-965e-dd4e132f1073">
              <bqbiol:is>
                <rdf:Bag>
                  <rdf:li rdf:resource="http://identifiers.org/kegg.compound/C04666"/>
                </rdf:Bag>
              </bqbiol:is>
            </rdf:Description>
          </rdf:RDF>
        </annotation>
            </species>
      <species id="epmeACP_c" constant="false" charge="-1" initialAmount="NaN" hasOnlySubstanceUnits="true" name="Enoylpimeloyl-[acyl-carrier protein] methyl ester" metaid="_35c5236d-7711-4d66-af25-d8ade98c0345" boundaryCondition="false" sboTerm="SBO:0000247" substanceUnits="substance" compartment="c">
        <notes>
          <html:p>FORMULA: C19H31N2O10PRS</html:p>
          <html:p>CHARGE: -1</html:p>
          
        </notes>
        <annotation>
          <rdf:RDF xmlns:rdf="http://www.w3.org/1999/02/22-rdf-syntax-ns#" xmlns:bqbiol="http://biomodels.net/biology-qualifiers/" xmlns:bqmodel="http://biomodels.net/model-qualifiers/">
            <rdf:Description rdf:about="#_35c5236d-7711-4d66-af25-d8ade98c0345">
              <bqbiol:is>
                <rdf:Bag>
                  <rdf:li rdf:resource="http://identifiers.org/kegg.compound/"/>
                </rdf:Bag>
              </bqbiol:is>
            </rdf:Description>
          </rdf:RDF>
        </annotation>
            </species>
      <species id="ethso3_c" constant="false" charge="-1" initialAmount="NaN" hasOnlySubstanceUnits="true" name="ethanesulfonate" metaid="_35bcdbf6-9271-48c9-bae0-49fc67977550" boundaryCondition="false" sboTerm="SBO:0000247" substanceUnits="substance" compartment="c">
        <notes>
          <html:p>FORMULA: C2H5O3S</html:p>
          <html:p>CHARGE: -1</html:p>
          
        </notes>
        <annotation>
          <rdf:RDF xmlns:rdf="http://www.w3.org/1999/02/22-rdf-syntax-ns#" xmlns:bqbiol="http://biomodels.net/biology-qualifiers/" xmlns:bqmodel="http://biomodels.net/model-qualifiers/">
            <rdf:Description rdf:about="#_35bcdbf6-9271-48c9-bae0-49fc67977550">
              <bqbiol:is>
                <rdf:Bag>
                  <rdf:li rdf:resource="http://identifiers.org/kegg.compound/"/>
                </rdf:Bag>
              </bqbiol:is>
            </rdf:Description>
          </rdf:RDF>
        </annotation>
            </species>
      <species id="etoh_c" constant="false" charge="0" initialAmount="NaN" hasOnlySubstanceUnits="true" name="Ethanol" metaid="d0843b7e-4c33-4a72-a870-2ca3ab378e69" boundaryCondition="false" sboTerm="SBO:0000247" substanceUnits="substance" compartment="c">
        <notes>
          <html:p>FORMULA: C2H6O</html:p>
          <html:p>CHARGE: 0</html:p>
          
        </notes>
        <annotation>
          <rdf:RDF xmlns:rdf="http://www.w3.org/1999/02/22-rdf-syntax-ns#" xmlns:bqbiol="http://biomodels.net/biology-qualifiers/" xmlns:bqmodel="http://biomodels.net/model-qualifiers/">
            <rdf:Description rdf:about="#d0843b7e-4c33-4a72-a870-2ca3ab378e69">
              <bqbiol:is>
                <rdf:Bag>
                  <rdf:li rdf:resource="http://identifiers.org/kegg.compound/C00469"/>
                </rdf:Bag>
              </bqbiol:is>
            </rdf:Description>
          </rdf:RDF>
        </annotation>
            </species>
      <species id="f6p_c" constant="false" charge="-2" initialAmount="NaN" hasOnlySubstanceUnits="true" name="D-Fructose 6-phosphate" metaid="d6a12a5a-08dd-42e7-8f34-49930a2df7bb" boundaryCondition="false" sboTerm="SBO:0000247" substanceUnits="substance" compartment="c">
        <notes>
          <html:p>FORMULA: C6H11O9P</html:p>
          <html:p>CHARGE: -2</html:p>
          
        </notes>
        <annotation>
          <rdf:RDF xmlns:rdf="http://www.w3.org/1999/02/22-rdf-syntax-ns#" xmlns:bqbiol="http://biomodels.net/biology-qualifiers/" xmlns:bqmodel="http://biomodels.net/model-qualifiers/">
            <rdf:Description rdf:about="#d6a12a5a-08dd-42e7-8f34-49930a2df7bb">
              <bqbiol:is>
                <rdf:Bag>
                  <rdf:li rdf:resource="http://identifiers.org/kegg.compound/C00085"/>
                </rdf:Bag>
              </bqbiol:is>
            </rdf:Description>
          </rdf:RDF>
        </annotation>
            </species>
      <species id="fad_c" constant="false" charge="-2" initialAmount="NaN" hasOnlySubstanceUnits="true" name="Flavin adenine dinucleotide oxidized" metaid="_0ecca4be-92da-494d-a343-ac01024cc974" boundaryCondition="false" sboTerm="SBO:0000247" substanceUnits="substance" compartment="c">
        <notes>
          <html:p>FORMULA: C27H31N9O15P2</html:p>
          <html:p>CHARGE: -2</html:p>
          
        </notes>
        <annotation>
          <rdf:RDF xmlns:rdf="http://www.w3.org/1999/02/22-rdf-syntax-ns#" xmlns:bqbiol="http://biomodels.net/biology-qualifiers/" xmlns:bqmodel="http://biomodels.net/model-qualifiers/">
            <rdf:Description rdf:about="#_0ecca4be-92da-494d-a343-ac01024cc974">
              <bqbiol:is>
                <rdf:Bag>
                  <rdf:li rdf:resource="http://identifiers.org/kegg.compound/C00016"/>
                </rdf:Bag>
              </bqbiol:is>
            </rdf:Description>
          </rdf:RDF>
        </annotation>
            </species>
      <species id="fadh2_c" constant="false" charge="-2" initialAmount="NaN" hasOnlySubstanceUnits="true" name="Flavin adenine dinucleotide reduced" metaid="_14985e51-75c1-44ee-9718-d202811753cc" boundaryCondition="false" sboTerm="SBO:0000247" substanceUnits="substance" compartment="c">
        <notes>
          <html:p>FORMULA: C27H33N9O15P2</html:p>
          <html:p>CHARGE: -2</html:p>
          
        </notes>
        <annotation>
          <rdf:RDF xmlns:rdf="http://www.w3.org/1999/02/22-rdf-syntax-ns#" xmlns:bqbiol="http://biomodels.net/biology-qualifiers/" xmlns:bqmodel="http://biomodels.net/model-qualifiers/">
            <rdf:Description rdf:about="#_14985e51-75c1-44ee-9718-d202811753cc">
              <bqbiol:is>
                <rdf:Bag>
                  <rdf:li rdf:resource="http://identifiers.org/kegg.compound/C01352"/>
                </rdf:Bag>
              </bqbiol:is>
            </rdf:Description>
          </rdf:RDF>
        </annotation>
            </species>
      <species id="fald_c" constant="false" charge="0" initialAmount="NaN" hasOnlySubstanceUnits="true" name="Formaldehyde" metaid="bc81e7f0-ca70-4e01-86db-8a16910d3987" boundaryCondition="false" sboTerm="SBO:0000247" substanceUnits="substance" compartment="c">
        <notes>
          <html:p>FORMULA: CH2O</html:p>
          <html:p>CHARGE: 0</html:p>
          
        </notes>
        <annotation>
          <rdf:RDF xmlns:rdf="http://www.w3.org/1999/02/22-rdf-syntax-ns#" xmlns:bqbiol="http://biomodels.net/biology-qualifiers/" xmlns:bqmodel="http://biomodels.net/model-qualifiers/">
            <rdf:Description rdf:about="#bc81e7f0-ca70-4e01-86db-8a16910d3987">
              <bqbiol:is>
                <rdf:Bag>
                  <rdf:li rdf:resource="http://identifiers.org/kegg.compound/C00067"/>
                </rdf:Bag>
              </bqbiol:is>
            </rdf:Description>
          </rdf:RDF>
        </annotation>
            </species>
      <species id="fdp_c" constant="false" charge="-4" initialAmount="NaN" hasOnlySubstanceUnits="true" name="D-Fructose 1,6-bisphosphate" metaid="_50ddd2e6-7447-402f-9594-082eac69f7f7" boundaryCondition="false" sboTerm="SBO:0000247" substanceUnits="substance" compartment="c">
        <notes>
          <html:p>FORMULA: C6H10O12P2</html:p>
          <html:p>CHARGE: -4</html:p>
          
        </notes>
        <annotation>
          <rdf:RDF xmlns:rdf="http://www.w3.org/1999/02/22-rdf-syntax-ns#" xmlns:bqbiol="http://biomodels.net/biology-qualifiers/" xmlns:bqmodel="http://biomodels.net/model-qualifiers/">
            <rdf:Description rdf:about="#_50ddd2e6-7447-402f-9594-082eac69f7f7">
              <bqbiol:is>
                <rdf:Bag>
                  <rdf:li rdf:resource="http://identifiers.org/kegg.compound/C00354"/>
                </rdf:Bag>
              </bqbiol:is>
            </rdf:Description>
          </rdf:RDF>
        </annotation>
            </species>
      <species id="fdxo_42_c" constant="false" charge="0" initialAmount="NaN" hasOnlySubstanceUnits="true" name="ferredoxin (oxidized form 4:2)" metaid="_1f2c5340-fe38-4323-bfea-e65b3a6dda90" boundaryCondition="false" sboTerm="SBO:0000247" substanceUnits="substance" compartment="c">
        <notes>
          <html:p>FORMULA: Fe8S8X</html:p>
          <html:p>CHARGE: 0</html:p>
          
        </notes>
        <annotation>
          <rdf:RDF xmlns:rdf="http://www.w3.org/1999/02/22-rdf-syntax-ns#" xmlns:bqbiol="http://biomodels.net/biology-qualifiers/" xmlns:bqmodel="http://biomodels.net/model-qualifiers/">
            <rdf:Description rdf:about="#_1f2c5340-fe38-4323-bfea-e65b3a6dda90">
              <bqbiol:is>
                <rdf:Bag>
                  <rdf:li rdf:resource="http://identifiers.org/kegg.compound/c00139"/>
                </rdf:Bag>
              </bqbiol:is>
            </rdf:Description>
          </rdf:RDF>
        </annotation>
            </species>
      <species id="fdxr_42_c" constant="false" charge="-2" initialAmount="NaN" hasOnlySubstanceUnits="true" name="ferredoxin (reduced form 4:2)" metaid="_9a8f90ea-ae92-4659-bba8-a0ad0826bc05" boundaryCondition="false" sboTerm="SBO:0000247" substanceUnits="substance" compartment="c">
        <notes>
          <html:p>FORMULA: Fe8S8X</html:p>
          <html:p>CHARGE: -2</html:p>
          
        </notes>
        <annotation>
          <rdf:RDF xmlns:rdf="http://www.w3.org/1999/02/22-rdf-syntax-ns#" xmlns:bqbiol="http://biomodels.net/biology-qualifiers/" xmlns:bqmodel="http://biomodels.net/model-qualifiers/">
            <rdf:Description rdf:about="#_9a8f90ea-ae92-4659-bba8-a0ad0826bc05">
              <bqbiol:is>
                <rdf:Bag>
                  <rdf:li rdf:resource="http://identifiers.org/kegg.compound/c00138"/>
                </rdf:Bag>
              </bqbiol:is>
            </rdf:Description>
          </rdf:RDF>
        </annotation>
            </species>
      <species id="fe2_c" constant="false" charge="2" initialAmount="NaN" hasOnlySubstanceUnits="true" name="Fe2+" metaid="ecfed273-ad87-4b1d-9d31-404d2e969998" boundaryCondition="false" sboTerm="SBO:0000247" substanceUnits="substance" compartment="c">
        <notes>
          <html:p>FORMULA: Fe</html:p>
          <html:p>CHARGE: 2</html:p>
          
        </notes>
        <annotation>
          <rdf:RDF xmlns:rdf="http://www.w3.org/1999/02/22-rdf-syntax-ns#" xmlns:bqbiol="http://biomodels.net/biology-qualifiers/" xmlns:bqmodel="http://biomodels.net/model-qualifiers/">
            <rdf:Description rdf:about="#ecfed273-ad87-4b1d-9d31-404d2e969998">
              <bqbiol:is>
                <rdf:Bag>
                  <rdf:li rdf:resource="http://identifiers.org/kegg.compound/C14818"/>
                </rdf:Bag>
              </bqbiol:is>
            </rdf:Description>
          </rdf:RDF>
        </annotation>
            </species>
      <species id="fe3_c" constant="false" charge="3" initialAmount="NaN" hasOnlySubstanceUnits="true" name="Fe3+" metaid="_220ea27d-d784-424b-97a2-671c98974fce" boundaryCondition="false" sboTerm="SBO:0000247" substanceUnits="substance" compartment="c">
        <notes>
          <html:p>FORMULA: Fe</html:p>
          <html:p>CHARGE: 3</html:p>
          
        </notes>
        <annotation>
          <rdf:RDF xmlns:rdf="http://www.w3.org/1999/02/22-rdf-syntax-ns#" xmlns:bqbiol="http://biomodels.net/biology-qualifiers/" xmlns:bqmodel="http://biomodels.net/model-qualifiers/">
            <rdf:Description rdf:about="#_220ea27d-d784-424b-97a2-671c98974fce">
              <bqbiol:is>
                <rdf:Bag>
                  <rdf:li rdf:resource="http://identifiers.org/kegg.compound/C14819"/>
                </rdf:Bag>
              </bqbiol:is>
            </rdf:Description>
          </rdf:RDF>
        </annotation>
            </species>
      <species id="fgam_c" constant="false" charge="-2" initialAmount="NaN" hasOnlySubstanceUnits="true" name="N2-Formyl-N1-(5-phospho-D-ribosyl)glycinamide" metaid="df94c9d3-7ac5-4c26-bd41-d1e2fe934df6" boundaryCondition="false" sboTerm="SBO:0000247" substanceUnits="substance" compartment="c">
        <notes>
          <html:p>FORMULA: C8H13N2O9P</html:p>
          <html:p>CHARGE: -2</html:p>
          
        </notes>
        <annotation>
          <rdf:RDF xmlns:rdf="http://www.w3.org/1999/02/22-rdf-syntax-ns#" xmlns:bqbiol="http://biomodels.net/biology-qualifiers/" xmlns:bqmodel="http://biomodels.net/model-qualifiers/">
            <rdf:Description rdf:about="#df94c9d3-7ac5-4c26-bd41-d1e2fe934df6">
              <bqbiol:is>
                <rdf:Bag>
                  <rdf:li rdf:resource="http://identifiers.org/kegg.compound/C04376"/>
                </rdf:Bag>
              </bqbiol:is>
            </rdf:Description>
          </rdf:RDF>
        </annotation>
            </species>
      <species id="ficytC_c" constant="false" charge="3" initialAmount="NaN" hasOnlySubstanceUnits="true" name="Ferricytochrome c" metaid="_5ce9de9f-b80c-49b5-83ea-dc606461b859" boundaryCondition="false" sboTerm="SBO:0000247" substanceUnits="substance" compartment="c">
        <notes>
          <html:p>FORMULA: C42H54FeN8O6S2</html:p>
          <html:p>CHARGE: 3</html:p>
          
        </notes>
        <annotation>
          <rdf:RDF xmlns:rdf="http://www.w3.org/1999/02/22-rdf-syntax-ns#" xmlns:bqbiol="http://biomodels.net/biology-qualifiers/" xmlns:bqmodel="http://biomodels.net/model-qualifiers/">
            <rdf:Description rdf:about="#_5ce9de9f-b80c-49b5-83ea-dc606461b859">
              <bqbiol:is>
                <rdf:Bag>
                  <rdf:li rdf:resource="http://identifiers.org/kegg.compound/c00125"/>
                </rdf:Bag>
              </bqbiol:is>
            </rdf:Description>
          </rdf:RDF>
        </annotation>
            </species>
      <species id="ficytb_c" constant="false" charge="3" initialAmount="NaN" hasOnlySubstanceUnits="true" name="Ferricytochrome b" metaid="_1d9705f0-6a9c-4ac6-89f9-1ea54f53ff24" boundaryCondition="false" sboTerm="SBO:0000247" substanceUnits="substance" compartment="c">
        <notes>
          <html:p>FORMULA: C34H32FeN4O4</html:p>
          <html:p>CHARGE: 3</html:p>
          
        </notes>
        <annotation>
          <rdf:RDF xmlns:rdf="http://www.w3.org/1999/02/22-rdf-syntax-ns#" xmlns:bqbiol="http://biomodels.net/biology-qualifiers/" xmlns:bqmodel="http://biomodels.net/model-qualifiers/">
            <rdf:Description rdf:about="#_1d9705f0-6a9c-4ac6-89f9-1ea54f53ff24">
              <bqbiol:is>
                <rdf:Bag>
                  <rdf:li rdf:resource="http://identifiers.org/kegg.compound/"/>
                </rdf:Bag>
              </bqbiol:is>
            </rdf:Description>
          </rdf:RDF>
        </annotation>
            </species>
      <species id="flxr_c" constant="false" charge="-1" initialAmount="NaN" hasOnlySubstanceUnits="true" name="Flavodoxin reduced" metaid="baafb63c-d055-421b-9c1f-d6da1465dd2a" boundaryCondition="false" sboTerm="SBO:0000247" substanceUnits="substance" compartment="c">
        <notes>
          <html:p>FORMULA: XH</html:p>
          <html:p>CHARGE: -1</html:p>
          
        </notes>
        <annotation>
          <rdf:RDF xmlns:rdf="http://www.w3.org/1999/02/22-rdf-syntax-ns#" xmlns:bqbiol="http://biomodels.net/biology-qualifiers/" xmlns:bqmodel="http://biomodels.net/model-qualifiers/">
            <rdf:Description rdf:about="#baafb63c-d055-421b-9c1f-d6da1465dd2a">
              <bqbiol:is>
                <rdf:Bag>
                  <rdf:li rdf:resource="http://identifiers.org/kegg.compound/c02745"/>
                </rdf:Bag>
              </bqbiol:is>
            </rdf:Description>
          </rdf:RDF>
        </annotation>
            </species>
      <species id="flxso_c" constant="false" charge="0" initialAmount="NaN" hasOnlySubstanceUnits="true" name="flavodoxin semi oxidized" metaid="_38d457b2-6551-4d7f-8033-77feb5052d5a" boundaryCondition="false" sboTerm="SBO:0000247" substanceUnits="substance" compartment="c">
        <notes>
          <html:p>FORMULA: XH</html:p>
          <html:p>CHARGE: 0</html:p>
          
        </notes>
        <annotation>
          <rdf:RDF xmlns:rdf="http://www.w3.org/1999/02/22-rdf-syntax-ns#" xmlns:bqbiol="http://biomodels.net/biology-qualifiers/" xmlns:bqmodel="http://biomodels.net/model-qualifiers/">
            <rdf:Description rdf:about="#_38d457b2-6551-4d7f-8033-77feb5052d5a">
              <bqbiol:is>
                <rdf:Bag>
                  <rdf:li rdf:resource="http://identifiers.org/kegg.compound/C02869"/>
                </rdf:Bag>
              </bqbiol:is>
            </rdf:Description>
          </rdf:RDF>
        </annotation>
            </species>
      <species id="fmettrna_c" constant="false" charge="0" initialAmount="NaN" hasOnlySubstanceUnits="true" name="N-Formylmethionyl-tRNA" metaid="_47f6810a-2daf-4975-84f6-2c54ea1344fb" boundaryCondition="false" sboTerm="SBO:0000247" substanceUnits="substance" compartment="c">
        <notes>
          <html:p>FORMULA: C6H9NO2SR</html:p>
          <html:p>CHARGE: 0</html:p>
          
        </notes>
        <annotation>
          <rdf:RDF xmlns:rdf="http://www.w3.org/1999/02/22-rdf-syntax-ns#" xmlns:bqbiol="http://biomodels.net/biology-qualifiers/" xmlns:bqmodel="http://biomodels.net/model-qualifiers/">
            <rdf:Description rdf:about="#_47f6810a-2daf-4975-84f6-2c54ea1344fb">
              <bqbiol:is>
                <rdf:Bag>
                  <rdf:li rdf:resource="http://identifiers.org/kegg.compound/C03294"/>
                </rdf:Bag>
              </bqbiol:is>
            </rdf:Description>
          </rdf:RDF>
        </annotation>
            </species>
      <species id="fmn_c" constant="false" charge="-2" initialAmount="NaN" hasOnlySubstanceUnits="true" name="FMN" metaid="a09eee08-f071-4bb9-8034-ef06d1de50e6" boundaryCondition="false" sboTerm="SBO:0000247" substanceUnits="substance" compartment="c">
        <notes>
          <html:p>FORMULA: C17H19N4O9P</html:p>
          <html:p>CHARGE: -2</html:p>
          
        </notes>
        <annotation>
          <rdf:RDF xmlns:rdf="http://www.w3.org/1999/02/22-rdf-syntax-ns#" xmlns:bqbiol="http://biomodels.net/biology-qualifiers/" xmlns:bqmodel="http://biomodels.net/model-qualifiers/">
            <rdf:Description rdf:about="#a09eee08-f071-4bb9-8034-ef06d1de50e6">
              <bqbiol:is>
                <rdf:Bag>
                  <rdf:li rdf:resource="http://identifiers.org/kegg.compound/C00061"/>
                </rdf:Bag>
              </bqbiol:is>
            </rdf:Description>
          </rdf:RDF>
        </annotation>
            </species>
      <species id="focytC_c" constant="false" charge="2" initialAmount="NaN" hasOnlySubstanceUnits="true" name="Ferrocytochrome C" metaid="ee08e124-4296-4acc-809e-bf6c10674eb6" boundaryCondition="false" sboTerm="SBO:0000247" substanceUnits="substance" compartment="c">
        <notes>
          <html:p>FORMULA: C42H54FeN8O6S2</html:p>
          <html:p>CHARGE: 2</html:p>
          
        </notes>
        <annotation>
          <rdf:RDF xmlns:rdf="http://www.w3.org/1999/02/22-rdf-syntax-ns#" xmlns:bqbiol="http://biomodels.net/biology-qualifiers/" xmlns:bqmodel="http://biomodels.net/model-qualifiers/">
            <rdf:Description rdf:about="#ee08e124-4296-4acc-809e-bf6c10674eb6">
              <bqbiol:is>
                <rdf:Bag>
                  <rdf:li rdf:resource="http://identifiers.org/kegg.compound/c00126"/>
                </rdf:Bag>
              </bqbiol:is>
            </rdf:Description>
          </rdf:RDF>
        </annotation>
[truncated: 3,199,336 more chars]
