# Supplementary material for: Constraint-Based Modeling of Carbon Fixation and the Energetics of Electron Transfer in Geobacter metallireducens
Source: PLoS Comput Biol. 2014 Apr 24;10(4):e1003575. doi: 10.1371/journal.pcbi.1003575 (PMC3998878; doi:10.1371/journal.pcbi.1003575)
Supplement: Dataset S4 — SBML files of the iAF987 reconstruction. (ZIP) [file pcbi.1003575.s004.zip › Gm_iAF987_ac_dcuB_L2V4.xml]

<?xml version='1.0' encoding='UTF-8' standalone='no'?>
<!-- Created by COBRA version 2.0.5 on 2013-10-18 11:23 with JSBML version 1.0-rc1. -->
<sbml xmlns="http://www.sbml.org/sbml/level2/version4" xmlns:html="http://www.w3.org/1999/xhtml" level="2" version="4">
  <model id="Gm_iAF987_ac_dcuB" metaid="_6b45dfdd-1b93-4df7-8edd-d39cc967b77a" sboTerm="SBO:0000231">
    <annotation>
      <rdf:RDF xmlns:rdf="http://www.w3.org/1999/02/22-rdf-syntax-ns#" xmlns:dc="http://purl.org/dc/elements/1.1/" xmlns:vCard="http://www.w3.org/2001/vcard-rdf/3.0#" xmlns:dcterms="http://purl.org/dc/terms/">
        <rdf:Description rdf:about="#_6b45dfdd-1b93-4df7-8edd-d39cc967b77a">
          <dc:creator>
            <rdf:Bag>
              <rdf:li rdf:parseType="Resource">
                <vCard:N rdf:parseType="Resource">
                  <vCard:Family>Feist</vCard:Family>
                  <vCard:Given>Adam</vCard:Given>
                </vCard:N>
                <vCard:EMAIL>afeist@ucsd.edu</vCard:EMAIL>
                <vCard:ORG rdf:parseType="Resource">
                  <vCard:Orgname>University of California, San Diego</vCard:Orgname>
                </vCard:ORG>
              </rdf:li>
            </rdf:Bag>
          </dc:creator>
          <dcterms:created rdf:parseType="Resource">
            <dcterms:W3CDTF>2013-10-18T18:23:45Z</dcterms:W3CDTF>
          </dcterms:created>
          <dcterms:modified rdf:parseType="Resource">
            <dcterms:W3CDTF>2013-10-18T18:23:45Z</dcterms:W3CDTF>
          </dcterms:modified>
        </rdf:Description>
      </rdf:RDF>
    </annotation>
      <listOfUnitDefinitions>
      <unitDefinition id="mmol_per_gDW_per_hr">
        <listOfUnits>
          <unit scale="-3" exponent="1" multiplier="1" kind="mole"/>
          <unit scale="0" exponent="-1" multiplier="1" kind="gram"/>
          <unit scale="0" exponent="-1" multiplier="36000" kind="second"/>
        </listOfUnits>
      </unitDefinition>
    </listOfUnitDefinitions>
    <listOfCompartments>
      <compartment id="c" constant="true" spatialDimensions="3" name="Cytosol" sboTerm="SBO:0000290" units="volume" size="NaN"/>
      <compartment id="e" constant="true" spatialDimensions="3" name="Extra-organism" sboTerm="SBO:0000290" units="volume" size="NaN"/>
      <compartment id="p" constant="true" spatialDimensions="3" name="Periplasm" sboTerm="SBO:0000290" units="volume" size="NaN"/>
    </listOfCompartments>
    <listOfSpecies>
      <species id="_10fthf_c" constant="false" charge="-2" initialAmount="NaN" hasOnlySubstanceUnits="true" name="10-Formyltetrahydrofolate" metaid="f054a1d6-db4c-4ffa-a479-35223e4b8843" boundaryCondition="false" sboTerm="SBO:0000247" substanceUnits="substance" compartment="c">
        <notes>
          <html:p>FORMULA: C20H21N7O7</html:p>
          <html:p>CHARGE: -2</html:p>
          
        </notes>
        <annotation>
          <rdf:RDF xmlns:rdf="http://www.w3.org/1999/02/22-rdf-syntax-ns#" xmlns:bqbiol="http://biomodels.net/biology-qualifiers/" xmlns:bqmodel="http://biomodels.net/model-qualifiers/">
            <rdf:Description rdf:about="#f054a1d6-db4c-4ffa-a479-35223e4b8843">
              <bqbiol:is>
                <rdf:Bag>
                  <rdf:li rdf:resource="http://identifiers.org/kegg.compound/C00234"/>
                </rdf:Bag>
              </bqbiol:is>
            </rdf:Description>
          </rdf:RDF>
        </annotation>
            </species>
      <species id="_12dgr120_c" constant="false" charge="0" initialAmount="NaN" hasOnlySubstanceUnits="true" name="1,2-Diacyl-sn-glycerol (didodecanoyl, n-C12:0)" metaid="_216206f3-5d6a-4c8a-8f7b-4f0e9c24ea95" boundaryCondition="false" sboTerm="SBO:0000247" substanceUnits="substance" compartment="c">
        <notes>
          <html:p>FORMULA: C27H52O5</html:p>
          <html:p>CHARGE: 0</html:p>
          
        </notes>
        <annotation>
          <rdf:RDF xmlns:rdf="http://www.w3.org/1999/02/22-rdf-syntax-ns#" xmlns:bqbiol="http://biomodels.net/biology-qualifiers/" xmlns:bqmodel="http://biomodels.net/model-qualifiers/">
            <rdf:Description rdf:about="#_216206f3-5d6a-4c8a-8f7b-4f0e9c24ea95">
              <bqbiol:is>
                <rdf:Bag>
                  <rdf:li rdf:resource="http://identifiers.org/kegg.compound/C00641"/>
                </rdf:Bag>
              </bqbiol:is>
            </rdf:Description>
          </rdf:RDF>
        </annotation>
            </species>
      <species id="_12dgr140_c" constant="false" charge="0" initialAmount="NaN" hasOnlySubstanceUnits="true" name="1,2-Diacyl-sn-glycerol (ditetradecanoyl, n-C14:0)" metaid="_76a6f674-172f-4c8b-afe2-9752f4313c2d" boundaryCondition="false" sboTerm="SBO:0000247" substanceUnits="substance" compartment="c">
        <notes>
          <html:p>FORMULA: C31H60O5</html:p>
          <html:p>CHARGE: 0</html:p>
          
        </notes>
        <annotation>
          <rdf:RDF xmlns:rdf="http://www.w3.org/1999/02/22-rdf-syntax-ns#" xmlns:bqbiol="http://biomodels.net/biology-qualifiers/" xmlns:bqmodel="http://biomodels.net/model-qualifiers/">
            <rdf:Description rdf:about="#_76a6f674-172f-4c8b-afe2-9752f4313c2d">
              <bqbiol:is>
                <rdf:Bag>
                  <rdf:li rdf:resource="http://identifiers.org/kegg.compound/C00641"/>
                </rdf:Bag>
              </bqbiol:is>
            </rdf:Description>
          </rdf:RDF>
        </annotation>
            </species>
      <species id="_12dgr141_c" constant="false" charge="0" initialAmount="NaN" hasOnlySubstanceUnits="true" name="1,2-Diacyl-sn-glycerol (ditetradec-7-enoyl, n-C14:1)" metaid="c4bf8cb8-3586-43b8-a213-a472f6b6b146" boundaryCondition="false" sboTerm="SBO:0000247" substanceUnits="substance" compartment="c">
        <notes>
          <html:p>FORMULA: C31H56O5</html:p>
          <html:p>CHARGE: 0</html:p>
          
        </notes>
        <annotation>
          <rdf:RDF xmlns:rdf="http://www.w3.org/1999/02/22-rdf-syntax-ns#" xmlns:bqbiol="http://biomodels.net/biology-qualifiers/" xmlns:bqmodel="http://biomodels.net/model-qualifiers/">
            <rdf:Description rdf:about="#c4bf8cb8-3586-43b8-a213-a472f6b6b146">
              <bqbiol:is>
                <rdf:Bag>
                  <rdf:li rdf:resource="http://identifiers.org/kegg.compound/C00641"/>
                </rdf:Bag>
              </bqbiol:is>
            </rdf:Description>
          </rdf:RDF>
        </annotation>
            </species>
      <species id="_12dgr160_c" constant="false" charge="0" initialAmount="NaN" hasOnlySubstanceUnits="true" name="1,2-Diacyl-sn-glycerol (dihexadecanoyl, n-C16:0)" metaid="_84d6da2e-35e7-4378-bfaa-98c6e32a1e0e" boundaryCondition="false" sboTerm="SBO:0000247" substanceUnits="substance" compartment="c">
        <notes>
          <html:p>FORMULA: C35H68O5</html:p>
          <html:p>CHARGE: 0</html:p>
          
        </notes>
        <annotation>
          <rdf:RDF xmlns:rdf="http://www.w3.org/1999/02/22-rdf-syntax-ns#" xmlns:bqbiol="http://biomodels.net/biology-qualifiers/" xmlns:bqmodel="http://biomodels.net/model-qualifiers/">
            <rdf:Description rdf:about="#_84d6da2e-35e7-4378-bfaa-98c6e32a1e0e">
              <bqbiol:is>
                <rdf:Bag>
                  <rdf:li rdf:resource="http://identifiers.org/kegg.compound/C00641"/>
                </rdf:Bag>
              </bqbiol:is>
            </rdf:Description>
          </rdf:RDF>
        </annotation>
            </species>
      <species id="_12dgr161_c" constant="false" charge="0" initialAmount="NaN" hasOnlySubstanceUnits="true" name="1,2-Diacyl-sn-glycerol (dihexadec-9-enoyl, n-C16:1)" metaid="_5c9ffae9-0755-46d0-9a94-ec5739482336" boundaryCondition="false" sboTerm="SBO:0000247" substanceUnits="substance" compartment="c">
        <notes>
          <html:p>FORMULA: C35H64O5</html:p>
          <html:p>CHARGE: 0</html:p>
          
        </notes>
        <annotation>
          <rdf:RDF xmlns:rdf="http://www.w3.org/1999/02/22-rdf-syntax-ns#" xmlns:bqbiol="http://biomodels.net/biology-qualifiers/" xmlns:bqmodel="http://biomodels.net/model-qualifiers/">
            <rdf:Description rdf:about="#_5c9ffae9-0755-46d0-9a94-ec5739482336">
              <bqbiol:is>
                <rdf:Bag>
                  <rdf:li rdf:resource="http://identifiers.org/kegg.compound/C00641"/>
                </rdf:Bag>
              </bqbiol:is>
            </rdf:Description>
          </rdf:RDF>
        </annotation>
            </species>
      <species id="_12dgr180_c" constant="false" charge="0" initialAmount="NaN" hasOnlySubstanceUnits="true" name="1,2-Diacyl-sn-glycerol (dioctadecanoyl, n-C18:0)" metaid="_6a971d53-3d5b-4885-ba40-40971ee4df70" boundaryCondition="false" sboTerm="SBO:0000247" substanceUnits="substance" compartment="c">
        <notes>
          <html:p>FORMULA: C39H76O5</html:p>
          <html:p>CHARGE: 0</html:p>
          
        </notes>
        <annotation>
          <rdf:RDF xmlns:rdf="http://www.w3.org/1999/02/22-rdf-syntax-ns#" xmlns:bqbiol="http://biomodels.net/biology-qualifiers/" xmlns:bqmodel="http://biomodels.net/model-qualifiers/">
            <rdf:Description rdf:about="#_6a971d53-3d5b-4885-ba40-40971ee4df70">
              <bqbiol:is>
                <rdf:Bag>
                  <rdf:li rdf:resource="http://identifiers.org/kegg.compound/C00641"/>
                </rdf:Bag>
              </bqbiol:is>
            </rdf:Description>
          </rdf:RDF>
        </annotation>
            </species>
      <species id="_12dgr181_c" constant="false" charge="0" initialAmount="NaN" hasOnlySubstanceUnits="true" name="1,2-Diacyl-sn-glycerol (dioctadec-11-enoyl, n-C18:1)" metaid="_3d214e25-d7b6-4ae7-a721-b1d5948d2db8" boundaryCondition="false" sboTerm="SBO:0000247" substanceUnits="substance" compartment="c">
        <notes>
          <html:p>FORMULA: C39H72O5</html:p>
          <html:p>CHARGE: 0</html:p>
          
        </notes>
        <annotation>
          <rdf:RDF xmlns:rdf="http://www.w3.org/1999/02/22-rdf-syntax-ns#" xmlns:bqbiol="http://biomodels.net/biology-qualifiers/" xmlns:bqmodel="http://biomodels.net/model-qualifiers/">
            <rdf:Description rdf:about="#_3d214e25-d7b6-4ae7-a721-b1d5948d2db8">
              <bqbiol:is>
                <rdf:Bag>
                  <rdf:li rdf:resource="http://identifiers.org/kegg.compound/C00641"/>
                </rdf:Bag>
              </bqbiol:is>
            </rdf:Description>
          </rdf:RDF>
        </annotation>
            </species>
      <species id="_13dpg_c" constant="false" charge="-4" initialAmount="NaN" hasOnlySubstanceUnits="true" name="3-Phospho-D-glyceroyl phosphate" metaid="_47dc1c43-0120-41d8-ab1e-5b760f739b6d" boundaryCondition="false" sboTerm="SBO:0000247" substanceUnits="substance" compartment="c">
        <notes>
          <html:p>FORMULA: C3H4O10P2</html:p>
          <html:p>CHARGE: -4</html:p>
          
        </notes>
        <annotation>
          <rdf:RDF xmlns:rdf="http://www.w3.org/1999/02/22-rdf-syntax-ns#" xmlns:bqbiol="http://biomodels.net/biology-qualifiers/" xmlns:bqmodel="http://biomodels.net/model-qualifiers/">
            <rdf:Description rdf:about="#_47dc1c43-0120-41d8-ab1e-5b760f739b6d">
              <bqbiol:is>
                <rdf:Bag>
                  <rdf:li rdf:resource="http://identifiers.org/kegg.compound/C00236"/>
                </rdf:Bag>
              </bqbiol:is>
            </rdf:Description>
          </rdf:RDF>
        </annotation>
            </species>
      <species id="_13ppd_c" constant="false" charge="0" initialAmount="NaN" hasOnlySubstanceUnits="true" name="1,3-Propanediol" metaid="ff7840da-6d45-46e3-9029-bc91192ecd5d" boundaryCondition="false" sboTerm="SBO:0000247" substanceUnits="substance" compartment="c">
        <notes>
          <html:p>FORMULA: C3H8O2</html:p>
          <html:p>CHARGE: 0</html:p>
          
        </notes>
        <annotation>
          <rdf:RDF xmlns:rdf="http://www.w3.org/1999/02/22-rdf-syntax-ns#" xmlns:bqbiol="http://biomodels.net/biology-qualifiers/" xmlns:bqmodel="http://biomodels.net/model-qualifiers/">
            <rdf:Description rdf:about="#ff7840da-6d45-46e3-9029-bc91192ecd5d">
              <bqbiol:is>
                <rdf:Bag>
                  <rdf:li rdf:resource="http://identifiers.org/kegg.compound/C02457"/>
                </rdf:Bag>
              </bqbiol:is>
            </rdf:Description>
          </rdf:RDF>
        </annotation>
            </species>
      <species id="_1ddecg3p_c" constant="false" charge="-2" initialAmount="NaN" hasOnlySubstanceUnits="true" name="1-dodecanoyl-sn-glycerol 3-phosphate" metaid="_90d01953-7173-4b10-b1af-db0dbffe01b4" boundaryCondition="false" sboTerm="SBO:0000247" substanceUnits="substance" compartment="c">
        <notes>
          <html:p>FORMULA: C15H29O7P1</html:p>
          <html:p>CHARGE: -2</html:p>
          
        </notes>
        <annotation>
          <rdf:RDF xmlns:rdf="http://www.w3.org/1999/02/22-rdf-syntax-ns#" xmlns:bqbiol="http://biomodels.net/biology-qualifiers/" xmlns:bqmodel="http://biomodels.net/model-qualifiers/">
            <rdf:Description rdf:about="#_90d01953-7173-4b10-b1af-db0dbffe01b4">
              <bqbiol:is>
                <rdf:Bag>
                  <rdf:li rdf:resource="http://identifiers.org/kegg.compound/C00681"/>
                </rdf:Bag>
              </bqbiol:is>
            </rdf:Description>
          </rdf:RDF>
        </annotation>
            </species>
      <species id="_1hdec9eg3p_c" constant="false" charge="-2" initialAmount="NaN" hasOnlySubstanceUnits="true" name="1-hexadec-9-enoyl-sn-glycerol 3-phosphate" metaid="_5f63f5a4-b4c9-490b-846d-072b61efe7f5" boundaryCondition="false" sboTerm="SBO:0000247" substanceUnits="substance" compartment="c">
        <notes>
          <html:p>FORMULA: C19H35O7P1</html:p>
          <html:p>CHARGE: -2</html:p>
          
        </notes>
        <annotation>
          <rdf:RDF xmlns:rdf="http://www.w3.org/1999/02/22-rdf-syntax-ns#" xmlns:bqbiol="http://biomodels.net/biology-qualifiers/" xmlns:bqmodel="http://biomodels.net/model-qualifiers/">
            <rdf:Description rdf:about="#_5f63f5a4-b4c9-490b-846d-072b61efe7f5">
              <bqbiol:is>
                <rdf:Bag>
                  <rdf:li rdf:resource="http://identifiers.org/kegg.compound/c00681"/>
                </rdf:Bag>
              </bqbiol:is>
            </rdf:Description>
          </rdf:RDF>
        </annotation>
            </species>
      <species id="_1hdecg3p_c" constant="false" charge="-2" initialAmount="NaN" hasOnlySubstanceUnits="true" name="1-hexadecanoyl-sn-glycerol 3-phosphate" metaid="_39a47745-6df1-4c9f-a7f0-e75c0e148a34" boundaryCondition="false" sboTerm="SBO:0000247" substanceUnits="substance" compartment="c">
        <notes>
          <html:p>FORMULA: C19H37O7P1</html:p>
          <html:p>CHARGE: -2</html:p>
          
        </notes>
        <annotation>
          <rdf:RDF xmlns:rdf="http://www.w3.org/1999/02/22-rdf-syntax-ns#" xmlns:bqbiol="http://biomodels.net/biology-qualifiers/" xmlns:bqmodel="http://biomodels.net/model-qualifiers/">
            <rdf:Description rdf:about="#_39a47745-6df1-4c9f-a7f0-e75c0e148a34">
              <bqbiol:is>
                <rdf:Bag>
                  <rdf:li rdf:resource="http://identifiers.org/kegg.compound/C00681"/>
                </rdf:Bag>
              </bqbiol:is>
            </rdf:Description>
          </rdf:RDF>
        </annotation>
            </species>
      <species id="_1odec11eg3p_c" constant="false" charge="-2" initialAmount="NaN" hasOnlySubstanceUnits="true" name="1-octadec-11-enoyl-sn-glycerol 3-phosphate" metaid="eb350b67-950f-48b8-8f59-570c0175dfea" boundaryCondition="false" sboTerm="SBO:0000247" substanceUnits="substance" compartment="c">
        <notes>
          <html:p>FORMULA: C21H39O7P1</html:p>
          <html:p>CHARGE: -2</html:p>
          
        </notes>
        <annotation>
          <rdf:RDF xmlns:rdf="http://www.w3.org/1999/02/22-rdf-syntax-ns#" xmlns:bqbiol="http://biomodels.net/biology-qualifiers/" xmlns:bqmodel="http://biomodels.net/model-qualifiers/">
            <rdf:Description rdf:about="#eb350b67-950f-48b8-8f59-570c0175dfea">
              <bqbiol:is>
                <rdf:Bag>
                  <rdf:li rdf:resource="http://identifiers.org/kegg.compound/c00681"/>
                </rdf:Bag>
              </bqbiol:is>
            </rdf:Description>
          </rdf:RDF>
        </annotation>
            </species>
      <species id="_1odecg3p_c" constant="false" charge="-2" initialAmount="NaN" hasOnlySubstanceUnits="true" name="1-octadecanoyl-sn-glycerol 3-phosphate" metaid="_130077d4-4d69-4283-9fa7-588f17d094d1" boundaryCondition="false" sboTerm="SBO:0000247" substanceUnits="substance" compartment="c">
        <notes>
          <html:p>FORMULA: C21H41O7P1</html:p>
          <html:p>CHARGE: -2</html:p>
          
        </notes>
        <annotation>
          <rdf:RDF xmlns:rdf="http://www.w3.org/1999/02/22-rdf-syntax-ns#" xmlns:bqbiol="http://biomodels.net/biology-qualifiers/" xmlns:bqmodel="http://biomodels.net/model-qualifiers/">
            <rdf:Description rdf:about="#_130077d4-4d69-4283-9fa7-588f17d094d1">
              <bqbiol:is>
                <rdf:Bag>
                  <rdf:li rdf:resource="http://identifiers.org/kegg.compound/C00681"/>
                </rdf:Bag>
              </bqbiol:is>
            </rdf:Description>
          </rdf:RDF>
        </annotation>
            </species>
      <species id="_1p3h5c_c" constant="false" charge="-1" initialAmount="NaN" hasOnlySubstanceUnits="true" name="L-1-Pyrroline-3-hydroxy-5-carboxylate" metaid="b346b3b7-9530-4c3e-b852-674597e8d0f5" boundaryCondition="false" sboTerm="SBO:0000247" substanceUnits="substance" compartment="c">
        <notes>
          <html:p>FORMULA: C5H6NO3</html:p>
          <html:p>CHARGE: -1</html:p>
          
        </notes>
        <annotation>
          <rdf:RDF xmlns:rdf="http://www.w3.org/1999/02/22-rdf-syntax-ns#" xmlns:bqbiol="http://biomodels.net/biology-qualifiers/" xmlns:bqmodel="http://biomodels.net/model-qualifiers/">
            <rdf:Description rdf:about="#b346b3b7-9530-4c3e-b852-674597e8d0f5">
              <bqbiol:is>
                <rdf:Bag>
                  <rdf:li rdf:resource="http://identifiers.org/kegg.compound/C04281"/>
                </rdf:Bag>
              </bqbiol:is>
            </rdf:Description>
          </rdf:RDF>
        </annotation>
            </species>
      <species id="_1pyr5c_c" constant="false" charge="-1" initialAmount="NaN" hasOnlySubstanceUnits="true" name="1-Pyrroline-5-carboxylate" metaid="eb070767-a32f-4665-ada8-ccb09277959c" boundaryCondition="false" sboTerm="SBO:0000247" substanceUnits="substance" compartment="c">
        <notes>
          <html:p>FORMULA: C5H6NO2</html:p>
          <html:p>CHARGE: -1</html:p>
          
        </notes>
        <annotation>
          <rdf:RDF xmlns:rdf="http://www.w3.org/1999/02/22-rdf-syntax-ns#" xmlns:bqbiol="http://biomodels.net/biology-qualifiers/" xmlns:bqmodel="http://biomodels.net/model-qualifiers/">
            <rdf:Description rdf:about="#eb070767-a32f-4665-ada8-ccb09277959c">
              <bqbiol:is>
                <rdf:Bag>
                  <rdf:li rdf:resource="http://identifiers.org/kegg.compound/C03912"/>
                </rdf:Bag>
              </bqbiol:is>
            </rdf:Description>
          </rdf:RDF>
        </annotation>
            </species>
      <species id="_1tdec7eg3p_c" constant="false" charge="-2" initialAmount="NaN" hasOnlySubstanceUnits="true" name="1-tetradec-7-enoyl-sn-glycerol 3-phosphate" metaid="_54d5cc16-f0ad-4344-8604-9ee1b9604c91" boundaryCondition="false" sboTerm="SBO:0000247" substanceUnits="substance" compartment="c">
        <notes>
          <html:p>FORMULA: C17H31O7P1</html:p>
          <html:p>CHARGE: -2</html:p>
          
        </notes>
        <annotation>
          <rdf:RDF xmlns:rdf="http://www.w3.org/1999/02/22-rdf-syntax-ns#" xmlns:bqbiol="http://biomodels.net/biology-qualifiers/" xmlns:bqmodel="http://biomodels.net/model-qualifiers/">
            <rdf:Description rdf:about="#_54d5cc16-f0ad-4344-8604-9ee1b9604c91">
              <bqbiol:is>
                <rdf:Bag>
                  <rdf:li rdf:resource="http://identifiers.org/kegg.compound/C00681"/>
                </rdf:Bag>
              </bqbiol:is>
            </rdf:Description>
          </rdf:RDF>
        </annotation>
            </species>
      <species id="_1tdecg3p_c" constant="false" charge="-2" initialAmount="NaN" hasOnlySubstanceUnits="true" name="1-tetradecanoyl-sn-glycerol 3-phosphate" metaid="ca97c7b5-5fb2-433d-b9c0-743dcd214323" boundaryCondition="false" sboTerm="SBO:0000247" substanceUnits="substance" compartment="c">
        <notes>
          <html:p>FORMULA: C17H33O7P1</html:p>
          <html:p>CHARGE: -2</html:p>
          
        </notes>
        <annotation>
          <rdf:RDF xmlns:rdf="http://www.w3.org/1999/02/22-rdf-syntax-ns#" xmlns:bqbiol="http://biomodels.net/biology-qualifiers/" xmlns:bqmodel="http://biomodels.net/model-qualifiers/">
            <rdf:Description rdf:about="#ca97c7b5-5fb2-433d-b9c0-743dcd214323">
              <bqbiol:is>
                <rdf:Bag>
                  <rdf:li rdf:resource="http://identifiers.org/kegg.compound/C00681"/>
                </rdf:Bag>
              </bqbiol:is>
            </rdf:Description>
          </rdf:RDF>
        </annotation>
            </species>
      <species id="_23dhdp_c" constant="false" charge="-2" initialAmount="NaN" hasOnlySubstanceUnits="true" name="2,3-Dihydrodipicolinate" metaid="dced0036-ba49-4198-925b-e5dd090af687" boundaryCondition="false" sboTerm="SBO:0000247" substanceUnits="substance" compartment="c">
        <notes>
          <html:p>FORMULA: C7H5NO4</html:p>
          <html:p>CHARGE: -2</html:p>
          
        </notes>
        <annotation>
          <rdf:RDF xmlns:rdf="http://www.w3.org/1999/02/22-rdf-syntax-ns#" xmlns:bqbiol="http://biomodels.net/biology-qualifiers/" xmlns:bqmodel="http://biomodels.net/model-qualifiers/">
            <rdf:Description rdf:about="#dced0036-ba49-4198-925b-e5dd090af687">
              <bqbiol:is>
                <rdf:Bag>
                  <rdf:li rdf:resource="http://identifiers.org/kegg.compound/C03340"/>
                </rdf:Bag>
              </bqbiol:is>
            </rdf:Description>
          </rdf:RDF>
        </annotation>
            </species>
      <species id="_23dhmb_c" constant="false" charge="-1" initialAmount="NaN" hasOnlySubstanceUnits="true" name="(R)-2,3-Dihydroxy-3-methylbutanoate" metaid="_619bfa83-372d-46fd-b594-3f6b3ddae0fa" boundaryCondition="false" sboTerm="SBO:0000247" substanceUnits="substance" compartment="c">
        <notes>
          <html:p>FORMULA: C5H9O4</html:p>
          <html:p>CHARGE: -1</html:p>
          
        </notes>
        <annotation>
          <rdf:RDF xmlns:rdf="http://www.w3.org/1999/02/22-rdf-syntax-ns#" xmlns:bqbiol="http://biomodels.net/biology-qualifiers/" xmlns:bqmodel="http://biomodels.net/model-qualifiers/">
            <rdf:Description rdf:about="#_619bfa83-372d-46fd-b594-3f6b3ddae0fa">
              <bqbiol:is>
                <rdf:Bag>
                  <rdf:li rdf:resource="http://identifiers.org/kegg.compound/C04272"/>
                </rdf:Bag>
              </bqbiol:is>
            </rdf:Description>
          </rdf:RDF>
        </annotation>
            </species>
      <species id="_23dhmp_c" constant="false" charge="-1" initialAmount="NaN" hasOnlySubstanceUnits="true" name="(R)-2,3-Dihydroxy-3-methylpentanoate" metaid="_706a99a4-9970-47af-b6a8-75f478f320ac" boundaryCondition="false" sboTerm="SBO:0000247" substanceUnits="substance" compartment="c">
        <notes>
          <html:p>FORMULA: C6H11O4</html:p>
          <html:p>CHARGE: -1</html:p>
          
        </notes>
        <annotation>
          <rdf:RDF xmlns:rdf="http://www.w3.org/1999/02/22-rdf-syntax-ns#" xmlns:bqbiol="http://biomodels.net/biology-qualifiers/" xmlns:bqmodel="http://biomodels.net/model-qualifiers/">
            <rdf:Description rdf:about="#_706a99a4-9970-47af-b6a8-75f478f320ac">
              <bqbiol:is>
                <rdf:Bag>
                  <rdf:li rdf:resource="http://identifiers.org/kegg.compound/C06007"/>
                </rdf:Bag>
              </bqbiol:is>
            </rdf:Description>
          </rdf:RDF>
        </annotation>
            </species>
      <species id="_25aics_c" constant="false" charge="-4" initialAmount="NaN" hasOnlySubstanceUnits="true" name="(S)-2-[5-Amino-1-(5-phospho-D-ribosyl)imidazole-4-carboxamido]succinate" metaid="a4d7abfd-9737-4839-ab82-d7e81708065f" boundaryCondition="false" sboTerm="SBO:0000247" substanceUnits="substance" compartment="c">
        <notes>
          <html:p>FORMULA: C13H15N4O12P</html:p>
          <html:p>CHARGE: -4</html:p>
          
        </notes>
        <annotation>
          <rdf:RDF xmlns:rdf="http://www.w3.org/1999/02/22-rdf-syntax-ns#" xmlns:bqbiol="http://biomodels.net/biology-qualifiers/" xmlns:bqmodel="http://biomodels.net/model-qualifiers/">
            <rdf:Description rdf:about="#a4d7abfd-9737-4839-ab82-d7e81708065f">
              <bqbiol:is>
                <rdf:Bag>
                  <rdf:li rdf:resource="http://identifiers.org/kegg.compound/C04823"/>
                </rdf:Bag>
              </bqbiol:is>
            </rdf:Description>
          </rdf:RDF>
        </annotation>
            </species>
      <species id="_25drapp_c" constant="false" charge="-2" initialAmount="NaN" hasOnlySubstanceUnits="true" name="2,5-Diamino-6-(ribosylamino)-4-(3H)-pyrimidinone 5'-phosphate" metaid="e65f3970-4b6c-47ca-ab36-86ed52f8cf98" boundaryCondition="false" sboTerm="SBO:0000247" substanceUnits="substance" compartment="c">
        <notes>
          <html:p>FORMULA: C9H14N5O8P</html:p>
          <html:p>CHARGE: -2</html:p>
          
        </notes>
        <annotation>
          <rdf:RDF xmlns:rdf="http://www.w3.org/1999/02/22-rdf-syntax-ns#" xmlns:bqbiol="http://biomodels.net/biology-qualifiers/" xmlns:bqmodel="http://biomodels.net/model-qualifiers/">
            <rdf:Description rdf:about="#e65f3970-4b6c-47ca-ab36-86ed52f8cf98">
              <bqbiol:is>
                <rdf:Bag>
                  <rdf:li rdf:resource="http://identifiers.org/kegg.compound/C01304"/>
                </rdf:Bag>
              </bqbiol:is>
            </rdf:Description>
          </rdf:RDF>
        </annotation>
            </species>
      <species id="_26dap_LL_c" constant="false" charge="0" initialAmount="NaN" hasOnlySubstanceUnits="true" name="LL-2,6-Diaminoheptanedioate" metaid="a7da5352-9e7a-4cae-b843-4b708051ff8d" boundaryCondition="false" sboTerm="SBO:0000247" substanceUnits="substance" compartment="c">
        <notes>
          <html:p>FORMULA: C7H14N2O4</html:p>
          <html:p>CHARGE: 0</html:p>
          
        </notes>
        <annotation>
          <rdf:RDF xmlns:rdf="http://www.w3.org/1999/02/22-rdf-syntax-ns#" xmlns:bqbiol="http://biomodels.net/biology-qualifiers/" xmlns:bqmodel="http://biomodels.net/model-qualifiers/">
            <rdf:Description rdf:about="#a7da5352-9e7a-4cae-b843-4b708051ff8d">
              <bqbiol:is>
                <rdf:Bag>
                  <rdf:li rdf:resource="http://identifiers.org/kegg.compound/C00666"/>
                </rdf:Bag>
              </bqbiol:is>
            </rdf:Description>
          </rdf:RDF>
        </annotation>
            </species>
      <species id="_26dap_M_c" constant="false" charge="0" initialAmount="NaN" hasOnlySubstanceUnits="true" name="meso-2,6-Diaminoheptanedioate" metaid="_75fa0f35-dfe8-4c84-a344-76fa53f56976" boundaryCondition="false" sboTerm="SBO:0000247" substanceUnits="substance" compartment="c">
        <notes>
          <html:p>FORMULA: C7H14N2O4</html:p>
          <html:p>CHARGE: 0</html:p>
          
        </notes>
        <annotation>
          <rdf:RDF xmlns:rdf="http://www.w3.org/1999/02/22-rdf-syntax-ns#" xmlns:bqbiol="http://biomodels.net/biology-qualifiers/" xmlns:bqmodel="http://biomodels.net/model-qualifiers/">
            <rdf:Description rdf:about="#_75fa0f35-dfe8-4c84-a344-76fa53f56976">
              <bqbiol:is>
                <rdf:Bag>
                  <rdf:li rdf:resource="http://identifiers.org/kegg.compound/C00680"/>
                </rdf:Bag>
              </bqbiol:is>
            </rdf:Description>
          </rdf:RDF>
        </annotation>
            </species>
      <species id="_2agpe120_c" constant="false" charge="0" initialAmount="NaN" hasOnlySubstanceUnits="true" name="2-Acyl-sn-glycero-3-phosphoethanolamine (n-C12:0)" metaid="d1f10d40-4a4e-4658-aae3-cd58746c03e5" boundaryCondition="false" sboTerm="SBO:0000247" substanceUnits="substance" compartment="c">
        <notes>
          <html:p>FORMULA: C17H36NO7P1</html:p>
          <html:p>CHARGE: 0</html:p>
          
        </notes>
        <annotation>
          <rdf:RDF xmlns:rdf="http://www.w3.org/1999/02/22-rdf-syntax-ns#" xmlns:bqbiol="http://biomodels.net/biology-qualifiers/" xmlns:bqmodel="http://biomodels.net/model-qualifiers/">
            <rdf:Description rdf:about="#d1f10d40-4a4e-4658-aae3-cd58746c03e5">
              <bqbiol:is>
                <rdf:Bag>
                  <rdf:li rdf:resource="http://identifiers.org/kegg.compound/C05973"/>
                </rdf:Bag>
              </bqbiol:is>
            </rdf:Description>
          </rdf:RDF>
        </annotation>
            </species>
      <species id="_2agpe140_c" constant="false" charge="0" initialAmount="NaN" hasOnlySubstanceUnits="true" name="2-Acyl-sn-glycero-3-phosphoethanolamine (n-C14:0)" metaid="c5a6d834-0bb3-4c41-9481-b7d47d445375" boundaryCondition="false" sboTerm="SBO:0000247" substanceUnits="substance" compartment="c">
        <notes>
          <html:p>FORMULA: C19H40NO7P1</html:p>
          <html:p>CHARGE: 0</html:p>
          
        </notes>
        <annotation>
          <rdf:RDF xmlns:rdf="http://www.w3.org/1999/02/22-rdf-syntax-ns#" xmlns:bqbiol="http://biomodels.net/biology-qualifiers/" xmlns:bqmodel="http://biomodels.net/model-qualifiers/">
            <rdf:Description rdf:about="#c5a6d834-0bb3-4c41-9481-b7d47d445375">
              <bqbiol:is>
                <rdf:Bag>
                  <rdf:li rdf:resource="http://identifiers.org/kegg.compound/C05973"/>
                </rdf:Bag>
              </bqbiol:is>
            </rdf:Description>
          </rdf:RDF>
        </annotation>
            </species>
      <species id="_2agpe141_c" constant="false" charge="0" initialAmount="NaN" hasOnlySubstanceUnits="true" name="2-Acyl-sn-glycero-3-phosphoethanolamine (n-C14:1)" metaid="f199c1b1-c38b-4734-bb7f-3534b5f67bf5" boundaryCondition="false" sboTerm="SBO:0000247" substanceUnits="substance" compartment="c">
        <notes>
          <html:p>FORMULA: C19H38NO7P1</html:p>
          <html:p>CHARGE: 0</html:p>
          
        </notes>
        <annotation>
          <rdf:RDF xmlns:rdf="http://www.w3.org/1999/02/22-rdf-syntax-ns#" xmlns:bqbiol="http://biomodels.net/biology-qualifiers/" xmlns:bqmodel="http://biomodels.net/model-qualifiers/">
            <rdf:Description rdf:about="#f199c1b1-c38b-4734-bb7f-3534b5f67bf5">
              <bqbiol:is>
                <rdf:Bag>
                  <rdf:li rdf:resource="http://identifiers.org/kegg.compound/C05973"/>
                </rdf:Bag>
              </bqbiol:is>
            </rdf:Description>
          </rdf:RDF>
        </annotation>
            </species>
      <species id="_2agpe160_c" constant="false" charge="0" initialAmount="NaN" hasOnlySubstanceUnits="true" name="2-Acyl-sn-glycero-3-phosphoethanolamine (n-C16:0)" metaid="_81d55b87-c717-4355-bb6b-daff1851c19d" boundaryCondition="false" sboTerm="SBO:0000247" substanceUnits="substance" compartment="c">
        <notes>
          <html:p>FORMULA: C21H44NO7P1</html:p>
          <html:p>CHARGE: 0</html:p>
          
        </notes>
        <annotation>
          <rdf:RDF xmlns:rdf="http://www.w3.org/1999/02/22-rdf-syntax-ns#" xmlns:bqbiol="http://biomodels.net/biology-qualifiers/" xmlns:bqmodel="http://biomodels.net/model-qualifiers/">
            <rdf:Description rdf:about="#_81d55b87-c717-4355-bb6b-daff1851c19d">
              <bqbiol:is>
                <rdf:Bag>
                  <rdf:li rdf:resource="http://identifiers.org/kegg.compound/C05973"/>
                </rdf:Bag>
              </bqbiol:is>
            </rdf:Description>
          </rdf:RDF>
        </annotation>
            </species>
      <species id="_2agpe161_c" constant="false" charge="0" initialAmount="NaN" hasOnlySubstanceUnits="true" name="2-Acyl-sn-glycero-3-phosphoethanolamine (n-C16:1)" metaid="f336db67-3710-4dcf-8d47-008e3da9feab" boundaryCondition="false" sboTerm="SBO:0000247" substanceUnits="substance" compartment="c">
        <notes>
          <html:p>FORMULA: C21H42NO7P1</html:p>
          <html:p>CHARGE: 0</html:p>
          
        </notes>
        <annotation>
          <rdf:RDF xmlns:rdf="http://www.w3.org/1999/02/22-rdf-syntax-ns#" xmlns:bqbiol="http://biomodels.net/biology-qualifiers/" xmlns:bqmodel="http://biomodels.net/model-qualifiers/">
            <rdf:Description rdf:about="#f336db67-3710-4dcf-8d47-008e3da9feab">
              <bqbiol:is>
                <rdf:Bag>
                  <rdf:li rdf:resource="http://identifiers.org/kegg.compound/C05973"/>
                </rdf:Bag>
              </bqbiol:is>
            </rdf:Description>
          </rdf:RDF>
        </annotation>
            </species>
      <species id="_2agpe180_c" constant="false" charge="0" initialAmount="NaN" hasOnlySubstanceUnits="true" name="2-Acyl-sn-glycero-3-phosphoethanolamine (n-C18:0)" metaid="_2bfc5bf2-bfea-4be2-851b-8e7c3a2d789e" boundaryCondition="false" sboTerm="SBO:0000247" substanceUnits="substance" compartment="c">
        <notes>
          <html:p>FORMULA: C23H48NO7P1</html:p>
          <html:p>CHARGE: 0</html:p>
          
        </notes>
        <annotation>
          <rdf:RDF xmlns:rdf="http://www.w3.org/1999/02/22-rdf-syntax-ns#" xmlns:bqbiol="http://biomodels.net/biology-qualifiers/" xmlns:bqmodel="http://biomodels.net/model-qualifiers/">
            <rdf:Description rdf:about="#_2bfc5bf2-bfea-4be2-851b-8e7c3a2d789e">
              <bqbiol:is>
                <rdf:Bag>
                  <rdf:li rdf:resource="http://identifiers.org/kegg.compound/C05973"/>
                </rdf:Bag>
              </bqbiol:is>
            </rdf:Description>
          </rdf:RDF>
        </annotation>
            </species>
      <species id="_2agpe181_c" constant="false" charge="0" initialAmount="NaN" hasOnlySubstanceUnits="true" name="2-Acyl-sn-glycero-3-phosphoethanolamine (n-C18:1)" metaid="_94f13788-8121-40aa-95fe-0a0781c6bea8" boundaryCondition="false" sboTerm="SBO:0000247" substanceUnits="substance" compartment="c">
        <notes>
          <html:p>FORMULA: C23H46NO7P1</html:p>
          <html:p>CHARGE: 0</html:p>
          
        </notes>
        <annotation>
          <rdf:RDF xmlns:rdf="http://www.w3.org/1999/02/22-rdf-syntax-ns#" xmlns:bqbiol="http://biomodels.net/biology-qualifiers/" xmlns:bqmodel="http://biomodels.net/model-qualifiers/">
            <rdf:Description rdf:about="#_94f13788-8121-40aa-95fe-0a0781c6bea8">
              <bqbiol:is>
                <rdf:Bag>
                  <rdf:li rdf:resource="http://identifiers.org/kegg.compound/C05973"/>
                </rdf:Bag>
              </bqbiol:is>
            </rdf:Description>
          </rdf:RDF>
        </annotation>
            </species>
      <species id="_2agpg120_c" constant="false" charge="-1" initialAmount="NaN" hasOnlySubstanceUnits="true" name="2-Acyl-sn-glycero-3-phosphoglycerol (n-C12:0)" metaid="_8a1bff2c-3e85-478b-8857-aa24730526e2" boundaryCondition="false" sboTerm="SBO:0000247" substanceUnits="substance" compartment="c">
        <notes>
          <html:p>FORMULA: C18H36O9P1</html:p>
          <html:p>CHARGE: -1</html:p>
          
        </notes>
        <annotation>
          <rdf:RDF xmlns:rdf="http://www.w3.org/1999/02/22-rdf-syntax-ns#" xmlns:bqbiol="http://biomodels.net/biology-qualifiers/" xmlns:bqmodel="http://biomodels.net/model-qualifiers/">
            <rdf:Description rdf:about="#_8a1bff2c-3e85-478b-8857-aa24730526e2">
              <bqbiol:is>
                <rdf:Bag>
                  <rdf:li rdf:resource="http://identifiers.org/kegg.compound/"/>
                </rdf:Bag>
              </bqbiol:is>
            </rdf:Description>
          </rdf:RDF>
        </annotation>
            </species>
      <species id="_2agpg140_c" constant="false" charge="-1" initialAmount="NaN" hasOnlySubstanceUnits="true" name="2-Acyl-sn-glycero-3-phosphoglycerol (n-C14:0)" metaid="_23fc3752-a268-487c-a0d6-3e14bca3eed9" boundaryCondition="false" sboTerm="SBO:0000247" substanceUnits="substance" compartment="c">
        <notes>
          <html:p>FORMULA: C20H40O9P1</html:p>
          <html:p>CHARGE: -1</html:p>
          
        </notes>
        <annotation>
          <rdf:RDF xmlns:rdf="http://www.w3.org/1999/02/22-rdf-syntax-ns#" xmlns:bqbiol="http://biomodels.net/biology-qualifiers/" xmlns:bqmodel="http://biomodels.net/model-qualifiers/">
            <rdf:Description rdf:about="#_23fc3752-a268-487c-a0d6-3e14bca3eed9">
              <bqbiol:is>
                <rdf:Bag>
                  <rdf:li rdf:resource="http://identifiers.org/kegg.compound/"/>
                </rdf:Bag>
              </bqbiol:is>
            </rdf:Description>
          </rdf:RDF>
        </annotation>
            </species>
      <species id="_2agpg141_c" constant="false" charge="-1" initialAmount="NaN" hasOnlySubstanceUnits="true" name="2-Acyl-sn-glycero-3-phosphoglycerol (n-C14:1)" metaid="cfd33c06-95f4-413d-a779-c9eefb01aa7f" boundaryCondition="false" sboTerm="SBO:0000247" substanceUnits="substance" compartment="c">
        <notes>
          <html:p>FORMULA: C20H38O9P1</html:p>
          <html:p>CHARGE: -1</html:p>
          
        </notes>
        <annotation>
          <rdf:RDF xmlns:rdf="http://www.w3.org/1999/02/22-rdf-syntax-ns#" xmlns:bqbiol="http://biomodels.net/biology-qualifiers/" xmlns:bqmodel="http://biomodels.net/model-qualifiers/">
            <rdf:Description rdf:about="#cfd33c06-95f4-413d-a779-c9eefb01aa7f">
              <bqbiol:is>
                <rdf:Bag>
                  <rdf:li rdf:resource="http://identifiers.org/kegg.compound/"/>
                </rdf:Bag>
              </bqbiol:is>
            </rdf:Description>
          </rdf:RDF>
        </annotation>
            </species>
      <species id="_2agpg160_c" constant="false" charge="-1" initialAmount="NaN" hasOnlySubstanceUnits="true" name="2-Acyl-sn-glycero-3-phosphoglycerol (n-C16:0)" metaid="f654b09b-d7b6-455b-a95b-bf5e69b3d58e" boundaryCondition="false" sboTerm="SBO:0000247" substanceUnits="substance" compartment="c">
        <notes>
          <html:p>FORMULA: C22H44O9P1</html:p>
          <html:p>CHARGE: -1</html:p>
          
        </notes>
        <annotation>
          <rdf:RDF xmlns:rdf="http://www.w3.org/1999/02/22-rdf-syntax-ns#" xmlns:bqbiol="http://biomodels.net/biology-qualifiers/" xmlns:bqmodel="http://biomodels.net/model-qualifiers/">
            <rdf:Description rdf:about="#f654b09b-d7b6-455b-a95b-bf5e69b3d58e">
              <bqbiol:is>
                <rdf:Bag>
                  <rdf:li rdf:resource="http://identifiers.org/kegg.compound/"/>
                </rdf:Bag>
              </bqbiol:is>
            </rdf:Description>
          </rdf:RDF>
        </annotation>
            </species>
      <species id="_2agpg161_c" constant="false" charge="-1" initialAmount="NaN" hasOnlySubstanceUnits="true" name="2-Acyl-sn-glycero-3-phosphoglycerol (n-C16:1)" metaid="_127d9f04-3662-491f-bd80-6315c32f5a63" boundaryCondition="false" sboTerm="SBO:0000247" substanceUnits="substance" compartment="c">
        <notes>
          <html:p>FORMULA: C22H42O9P1</html:p>
          <html:p>CHARGE: -1</html:p>
          
        </notes>
        <annotation>
          <rdf:RDF xmlns:rdf="http://www.w3.org/1999/02/22-rdf-syntax-ns#" xmlns:bqbiol="http://biomodels.net/biology-qualifiers/" xmlns:bqmodel="http://biomodels.net/model-qualifiers/">
            <rdf:Description rdf:about="#_127d9f04-3662-491f-bd80-6315c32f5a63">
              <bqbiol:is>
                <rdf:Bag>
                  <rdf:li rdf:resource="http://identifiers.org/kegg.compound/"/>
                </rdf:Bag>
              </bqbiol:is>
            </rdf:Description>
          </rdf:RDF>
        </annotation>
            </species>
      <species id="_2agpg180_c" constant="false" charge="-1" initialAmount="NaN" hasOnlySubstanceUnits="true" name="2-Acyl-sn-glycero-3-phosphoglycerol (n-C18:0)" metaid="a96accb6-8104-48fc-ab61-d1a76264ccd8" boundaryCondition="false" sboTerm="SBO:0000247" substanceUnits="substance" compartment="c">
        <notes>
          <html:p>FORMULA: C24H48O9P1</html:p>
          <html:p>CHARGE: -1</html:p>
          
        </notes>
        <annotation>
          <rdf:RDF xmlns:rdf="http://www.w3.org/1999/02/22-rdf-syntax-ns#" xmlns:bqbiol="http://biomodels.net/biology-qualifiers/" xmlns:bqmodel="http://biomodels.net/model-qualifiers/">
            <rdf:Description rdf:about="#a96accb6-8104-48fc-ab61-d1a76264ccd8">
              <bqbiol:is>
                <rdf:Bag>
                  <rdf:li rdf:resource="http://identifiers.org/kegg.compound/"/>
                </rdf:Bag>
              </bqbiol:is>
            </rdf:Description>
          </rdf:RDF>
        </annotation>
            </species>
      <species id="_2agpg181_c" constant="false" charge="-1" initialAmount="NaN" hasOnlySubstanceUnits="true" name="2-Acyl-sn-glycero-3-phosphoglycerol (n-C18:1)" metaid="f2442b7b-0f46-4455-9c31-b537f7048f12" boundaryCondition="false" sboTerm="SBO:0000247" substanceUnits="substance" compartment="c">
        <notes>
          <html:p>FORMULA: C24H46O9P1</html:p>
          <html:p>CHARGE: -1</html:p>
          
        </notes>
        <annotation>
          <rdf:RDF xmlns:rdf="http://www.w3.org/1999/02/22-rdf-syntax-ns#" xmlns:bqbiol="http://biomodels.net/biology-qualifiers/" xmlns:bqmodel="http://biomodels.net/model-qualifiers/">
            <rdf:Description rdf:about="#f2442b7b-0f46-4455-9c31-b537f7048f12">
              <bqbiol:is>
                <rdf:Bag>
                  <rdf:li rdf:resource="http://identifiers.org/kegg.compound/"/>
                </rdf:Bag>
              </bqbiol:is>
            </rdf:Description>
          </rdf:RDF>
        </annotation>
            </species>
      <species id="_2ahbut_c" constant="false" charge="-1" initialAmount="NaN" hasOnlySubstanceUnits="true" name="(S)-2-Aceto-2-hydroxybutanoate" metaid="_605d1a2c-0c8f-492f-a104-7bc50e324eca" boundaryCondition="false" sboTerm="SBO:0000247" substanceUnits="substance" compartment="c">
        <notes>
          <html:p>FORMULA: C6H9O4</html:p>
          <html:p>CHARGE: -1</html:p>
          
        </notes>
        <annotation>
          <rdf:RDF xmlns:rdf="http://www.w3.org/1999/02/22-rdf-syntax-ns#" xmlns:bqbiol="http://biomodels.net/biology-qualifiers/" xmlns:bqmodel="http://biomodels.net/model-qualifiers/">
            <rdf:Description rdf:about="#_605d1a2c-0c8f-492f-a104-7bc50e324eca">
              <bqbiol:is>
                <rdf:Bag>
                  <rdf:li rdf:resource="http://identifiers.org/kegg.compound/C06006"/>
                </rdf:Bag>
              </bqbiol:is>
            </rdf:Description>
          </rdf:RDF>
        </annotation>
            </species>
      <species id="_2cpr5p_c" constant="false" charge="-3" initialAmount="NaN" hasOnlySubstanceUnits="true" name="1-(2-Carboxyphenylamino)-1-deoxy-D-ribulose 5-phosphate" metaid="_187c0efb-b261-4262-83e2-35af9d56f41f" boundaryCondition="false" sboTerm="SBO:0000247" substanceUnits="substance" compartment="c">
        <notes>
          <html:p>FORMULA: C12H13NO9P</html:p>
          <html:p>CHARGE: -3</html:p>
          
        </notes>
        <annotation>
          <rdf:RDF xmlns:rdf="http://www.w3.org/1999/02/22-rdf-syntax-ns#" xmlns:bqbiol="http://biomodels.net/biology-qualifiers/" xmlns:bqmodel="http://biomodels.net/model-qualifiers/">
            <rdf:Description rdf:about="#_187c0efb-b261-4262-83e2-35af9d56f41f">
              <bqbiol:is>
                <rdf:Bag>
                  <rdf:li rdf:resource="http://identifiers.org/kegg.compound/C01302"/>
                </rdf:Bag>
              </bqbiol:is>
            </rdf:Description>
          </rdf:RDF>
        </annotation>
            </species>
      <species id="_2dda7p_c" constant="false" charge="-3" initialAmount="NaN" hasOnlySubstanceUnits="true" name="2-Dehydro-3-deoxy-D-arabino-heptonate 7-phosphate" metaid="_4fd4a351-b33e-40b0-aec4-fedd21ed7110" boundaryCondition="false" sboTerm="SBO:0000247" substanceUnits="substance" compartment="c">
        <notes>
          <html:p>FORMULA: C7H10O10P</html:p>
          <html:p>CHARGE: -3</html:p>
          
        </notes>
        <annotation>
          <rdf:RDF xmlns:rdf="http://www.w3.org/1999/02/22-rdf-syntax-ns#" xmlns:bqbiol="http://biomodels.net/biology-qualifiers/" xmlns:bqmodel="http://biomodels.net/model-qualifiers/">
            <rdf:Description rdf:about="#_4fd4a351-b33e-40b0-aec4-fedd21ed7110">
              <bqbiol:is>
                <rdf:Bag>
                  <rdf:li rdf:resource="http://identifiers.org/kegg.compound/C04691"/>
                </rdf:Bag>
              </bqbiol:is>
            </rdf:Description>
          </rdf:RDF>
        </annotation>
            </species>
      <species id="_2dhp_c" constant="false" charge="-1" initialAmount="NaN" hasOnlySubstanceUnits="true" name="2-Dehydropantoate" metaid="ecb2555c-1c36-42c3-af7c-47009dfa3312" boundaryCondition="false" sboTerm="SBO:0000247" substanceUnits="substance" compartment="c">
        <notes>
          <html:p>FORMULA: C6H9O4</html:p>
          <html:p>CHARGE: -1</html:p>
          
        </notes>
        <annotation>
          <rdf:RDF xmlns:rdf="http://www.w3.org/1999/02/22-rdf-syntax-ns#" xmlns:bqbiol="http://biomodels.net/biology-qualifiers/" xmlns:bqmodel="http://biomodels.net/model-qualifiers/">
            <rdf:Description rdf:about="#ecb2555c-1c36-42c3-af7c-47009dfa3312">
              <bqbiol:is>
                <rdf:Bag>
                  <rdf:li rdf:resource="http://identifiers.org/kegg.compound/C00966"/>
                </rdf:Bag>
              </bqbiol:is>
            </rdf:Description>
          </rdf:RDF>
        </annotation>
            </species>
      <species id="_2dmmql8_c" constant="false" charge="0" initialAmount="NaN" hasOnlySubstanceUnits="true" name="2-Demethylmenaquinol 8" metaid="_44ded03c-e25a-40f6-994b-d78aae8d5c52" boundaryCondition="false" sboTerm="SBO:0000247" substanceUnits="substance" compartment="c">
        <notes>
          <html:p>FORMULA: C50H72O2</html:p>
          <html:p>CHARGE: 0</html:p>
          
        </notes>
        <annotation>
          <rdf:RDF xmlns:rdf="http://www.w3.org/1999/02/22-rdf-syntax-ns#" xmlns:bqbiol="http://biomodels.net/biology-qualifiers/" xmlns:bqmodel="http://biomodels.net/model-qualifiers/">
            <rdf:Description rdf:about="#_44ded03c-e25a-40f6-994b-d78aae8d5c52">
              <bqbiol:is>
                <rdf:Bag>
                  <rdf:li rdf:resource="http://identifiers.org/kegg.compound/"/>
                </rdf:Bag>
              </bqbiol:is>
            </rdf:Description>
          </rdf:RDF>
        </annotation>
            </species>
      <species id="_2fe1s_c" constant="false" charge="2" initialAmount="NaN" hasOnlySubstanceUnits="true" name="[2Fe-1S] desulfurated iron-sulfur cluster" metaid="f7ea0b6a-afb1-415f-b265-eeeb87c92a4b" boundaryCondition="false" sboTerm="SBO:0000247" substanceUnits="substance" compartment="c">
        <notes>
          <html:p>FORMULA: SFe2</html:p>
          <html:p>CHARGE: 2</html:p>
          
        </notes>
        <annotation>
          <rdf:RDF xmlns:rdf="http://www.w3.org/1999/02/22-rdf-syntax-ns#" xmlns:bqbiol="http://biomodels.net/biology-qualifiers/" xmlns:bqmodel="http://biomodels.net/model-qualifiers/">
            <rdf:Description rdf:about="#f7ea0b6a-afb1-415f-b265-eeeb87c92a4b">
              <bqbiol:is>
                <rdf:Bag>
                  <rdf:li rdf:resource="http://identifiers.org/kegg.compound/"/>
                </rdf:Bag>
              </bqbiol:is>
            </rdf:Description>
          </rdf:RDF>
        </annotation>
            </species>
      <species id="_2fe2s_c" constant="false" charge="2" initialAmount="NaN" hasOnlySubstanceUnits="true" name="[2Fe-2S] iron-sulfur cluster" metaid="daf73b15-8fd1-4938-aa0f-4b9f370728d3" boundaryCondition="false" sboTerm="SBO:0000247" substanceUnits="substance" compartment="c">
        <notes>
          <html:p>FORMULA: S2Fe2</html:p>
          <html:p>CHARGE: 2</html:p>
          
        </notes>
        <annotation>
          <rdf:RDF xmlns:rdf="http://www.w3.org/1999/02/22-rdf-syntax-ns#" xmlns:bqbiol="http://biomodels.net/biology-qualifiers/" xmlns:bqmodel="http://biomodels.net/model-qualifiers/">
            <rdf:Description rdf:about="#daf73b15-8fd1-4938-aa0f-4b9f370728d3">
              <bqbiol:is>
                <rdf:Bag>
                  <rdf:li rdf:resource="http://identifiers.org/kegg.compound/"/>
                </rdf:Bag>
              </bqbiol:is>
            </rdf:Description>
          </rdf:RDF>
        </annotation>
            </species>
      <species id="_2ippm_c" constant="false" charge="-2" initialAmount="NaN" hasOnlySubstanceUnits="true" name="2-Isopropylmaleate" metaid="_3d4b92c6-6b07-447e-9167-4aa25964ca42" boundaryCondition="false" sboTerm="SBO:0000247" substanceUnits="substance" compartment="c">
        <notes>
          <html:p>FORMULA: C7H8O4</html:p>
          <html:p>CHARGE: -2</html:p>
          
        </notes>
        <annotation>
          <rdf:RDF xmlns:rdf="http://www.w3.org/1999/02/22-rdf-syntax-ns#" xmlns:bqbiol="http://biomodels.net/biology-qualifiers/" xmlns:bqmodel="http://biomodels.net/model-qualifiers/">
            <rdf:Description rdf:about="#_3d4b92c6-6b07-447e-9167-4aa25964ca42">
              <bqbiol:is>
                <rdf:Bag>
                  <rdf:li rdf:resource="http://identifiers.org/kegg.compound/C02631"/>
                </rdf:Bag>
              </bqbiol:is>
            </rdf:Description>
          </rdf:RDF>
        </annotation>
            </species>
      <species id="_2m3osuc_c" constant="false" charge="-2" initialAmount="NaN" hasOnlySubstanceUnits="true" name="2-methyl-3-oxosuccinate" metaid="_5e5cfe05-eea8-4414-be32-77dc56f1b1f2" boundaryCondition="false" sboTerm="SBO:0000247" substanceUnits="substance" compartment="c">
        <notes>
          <html:p>FORMULA: C5H4O5</html:p>
          <html:p>CHARGE: -2</html:p>
          
        </notes>
        <annotation>
          <rdf:RDF xmlns:rdf="http://www.w3.org/1999/02/22-rdf-syntax-ns#" xmlns:bqbiol="http://biomodels.net/biology-qualifiers/" xmlns:bqmodel="http://biomodels.net/model-qualifiers/">
            <rdf:Description rdf:about="#_5e5cfe05-eea8-4414-be32-77dc56f1b1f2">
              <bqbiol:is>
                <rdf:Bag>
                  <rdf:li rdf:resource="http://identifiers.org/kegg.compound/"/>
                </rdf:Bag>
              </bqbiol:is>
            </rdf:Description>
          </rdf:RDF>
        </annotation>
            </species>
      <species id="_2mahmp_c" constant="false" charge="-3" initialAmount="NaN" hasOnlySubstanceUnits="true" name="2-Methyl-4-amino-5-hydroxymethylpyrimidine diphosphate" metaid="ef45de2a-581d-46e3-80a3-0037fbb26cfd" boundaryCondition="false" sboTerm="SBO:0000247" substanceUnits="substance" compartment="c">
        <notes>
          <html:p>FORMULA: C6H8N3O7P2</html:p>
          <html:p>CHARGE: -3</html:p>
          
        </notes>
        <annotation>
          <rdf:RDF xmlns:rdf="http://www.w3.org/1999/02/22-rdf-syntax-ns#" xmlns:bqbiol="http://biomodels.net/biology-qualifiers/" xmlns:bqmodel="http://biomodels.net/model-qualifiers/">
            <rdf:Description rdf:about="#ef45de2a-581d-46e3-80a3-0037fbb26cfd">
              <bqbiol:is>
                <rdf:Bag>
                  <rdf:li rdf:resource="http://identifiers.org/kegg.compound/C04752"/>
                </rdf:Bag>
              </bqbiol:is>
            </rdf:Description>
          </rdf:RDF>
        </annotation>
            </species>
      <species id="_2mbcoa_c" constant="false" charge="-4" initialAmount="NaN" hasOnlySubstanceUnits="true" name="2-Methylbutanoyl-CoA" metaid="_5d342bff-7924-4425-849c-0590aff6e4a3" boundaryCondition="false" sboTerm="SBO:0000247" substanceUnits="substance" compartment="c">
        <notes>
          <html:p>FORMULA: C26H40N7O17P3S</html:p>
          <html:p>CHARGE: -4</html:p>
          
        </notes>
        <annotation>
          <rdf:RDF xmlns:rdf="http://www.w3.org/1999/02/22-rdf-syntax-ns#" xmlns:bqbiol="http://biomodels.net/biology-qualifiers/" xmlns:bqmodel="http://biomodels.net/model-qualifiers/">
            <rdf:Description rdf:about="#_5d342bff-7924-4425-849c-0590aff6e4a3">
              <bqbiol:is>
                <rdf:Bag>
                  <rdf:li rdf:resource="http://identifiers.org/kegg.compound/C01033"/>
                </rdf:Bag>
              </bqbiol:is>
            </rdf:Description>
          </rdf:RDF>
        </annotation>
            </species>
      <species id="_2mcacn_c" constant="false" charge="-3" initialAmount="NaN" hasOnlySubstanceUnits="true" name="cis-2-Methylaconitate" metaid="_5d619e53-ca23-4f4c-b733-ef8517425396" boundaryCondition="false" sboTerm="SBO:0000247" substanceUnits="substance" compartment="c">
        <notes>
          <html:p>FORMULA: C7H5O6</html:p>
          <html:p>CHARGE: -3</html:p>
          
        </notes>
        <annotation>
          <rdf:RDF xmlns:rdf="http://www.w3.org/1999/02/22-rdf-syntax-ns#" xmlns:bqbiol="http://biomodels.net/biology-qualifiers/" xmlns:bqmodel="http://biomodels.net/model-qualifiers/">
            <rdf:Description rdf:about="#_5d619e53-ca23-4f4c-b733-ef8517425396">
              <bqbiol:is>
                <rdf:Bag>
                  <rdf:li rdf:resource="http://identifiers.org/kegg.compound/C04225"/>
                </rdf:Bag>
              </bqbiol:is>
            </rdf:Description>
          </rdf:RDF>
        </annotation>
            </species>
      <species id="_2mcit_c" constant="false" charge="-3" initialAmount="NaN" hasOnlySubstanceUnits="true" name="2-Methylcitrate" metaid="_35938a5c-bec9-402d-937c-433e60af1c99" boundaryCondition="false" sboTerm="SBO:0000247" substanceUnits="substance" compartment="c">
        <notes>
          <html:p>FORMULA: C7H7O7</html:p>
          <html:p>CHARGE: -3</html:p>
          
        </notes>
        <annotation>
          <rdf:RDF xmlns:rdf="http://www.w3.org/1999/02/22-rdf-syntax-ns#" xmlns:bqbiol="http://biomodels.net/biology-qualifiers/" xmlns:bqmodel="http://biomodels.net/model-qualifiers/">
            <rdf:Description rdf:about="#_35938a5c-bec9-402d-937c-433e60af1c99">
              <bqbiol:is>
                <rdf:Bag>
                  <rdf:li rdf:resource="http://identifiers.org/kegg.compound/C02225"/>
                </rdf:Bag>
              </bqbiol:is>
            </rdf:Description>
          </rdf:RDF>
        </annotation>
            </species>
      <species id="_2me4p_c" constant="false" charge="-2" initialAmount="NaN" hasOnlySubstanceUnits="true" name="2-C-methyl-D-erythritol 4-phosphate" metaid="d21368d2-284c-4497-b962-26d6aa6beb23" boundaryCondition="false" sboTerm="SBO:0000247" substanceUnits="substance" compartment="c">
        <notes>
          <html:p>FORMULA: C5H11O7P</html:p>
          <html:p>CHARGE: -2</html:p>
          
        </notes>
        <annotation>
          <rdf:RDF xmlns:rdf="http://www.w3.org/1999/02/22-rdf-syntax-ns#" xmlns:bqbiol="http://biomodels.net/biology-qualifiers/" xmlns:bqmodel="http://biomodels.net/model-qualifiers/">
            <rdf:Description rdf:about="#d21368d2-284c-4497-b962-26d6aa6beb23">
              <bqbiol:is>
                <rdf:Bag>
                  <rdf:li rdf:resource="http://identifiers.org/kegg.compound/C11434"/>
                </rdf:Bag>
              </bqbiol:is>
            </rdf:Description>
          </rdf:RDF>
        </annotation>
            </species>
      <species id="_2mecdp_c" constant="false" charge="-2" initialAmount="NaN" hasOnlySubstanceUnits="true" name="2-C-methyl-D-erythritol 2,4-cyclodiphosphate" metaid="_458f0de3-cb41-4de5-a86a-9897a573db3c" boundaryCondition="false" sboTerm="SBO:0000247" substanceUnits="substance" compartment="c">
        <notes>
          <html:p>FORMULA: C5H10O9P2</html:p>
          <html:p>CHARGE: -2</html:p>
          
        </notes>
        <annotation>
          <rdf:RDF xmlns:rdf="http://www.w3.org/1999/02/22-rdf-syntax-ns#" xmlns:bqbiol="http://biomodels.net/biology-qualifiers/" xmlns:bqmodel="http://biomodels.net/model-qualifiers/">
            <rdf:Description rdf:about="#_458f0de3-cb41-4de5-a86a-9897a573db3c">
              <bqbiol:is>
                <rdf:Bag>
                  <rdf:li rdf:resource="http://identifiers.org/kegg.compound/C11453"/>
                </rdf:Bag>
              </bqbiol:is>
            </rdf:Description>
          </rdf:RDF>
        </annotation>
            </species>
      <species id="_2obut_c" constant="false" charge="-1" initialAmount="NaN" hasOnlySubstanceUnits="true" name="2-Oxobutanoate" metaid="_4d859ea0-ea6d-46d6-91ed-6ed39d8b3125" boundaryCondition="false" sboTerm="SBO:0000247" substanceUnits="substance" compartment="c">
        <notes>
          <html:p>FORMULA: C4H5O3</html:p>
          <html:p>CHARGE: -1</html:p>
          
        </notes>
        <annotation>
          <rdf:RDF xmlns:rdf="http://www.w3.org/1999/02/22-rdf-syntax-ns#" xmlns:bqbiol="http://biomodels.net/biology-qualifiers/" xmlns:bqmodel="http://biomodels.net/model-qualifiers/">
            <rdf:Description rdf:about="#_4d859ea0-ea6d-46d6-91ed-6ed39d8b3125">
              <bqbiol:is>
                <rdf:Bag>
                  <rdf:li rdf:resource="http://identifiers.org/kegg.compound/C00109"/>
                </rdf:Bag>
              </bqbiol:is>
            </rdf:Description>
          </rdf:RDF>
        </annotation>
            </species>
      <species id="_2p4c2me_c" constant="false" charge="-4" initialAmount="NaN" hasOnlySubstanceUnits="true" name="2-phospho-4-(cytidine 5'-diphospho)-2-C-methyl-D-erythritol" metaid="f55d459c-ba93-4b42-8306-09997adeaf8a" boundaryCondition="false" sboTerm="SBO:0000247" substanceUnits="substance" compartment="c">
        <notes>
          <html:p>FORMULA: C14H22N3O17P3</html:p>
          <html:p>CHARGE: -4</html:p>
          
        </notes>
        <annotation>
          <rdf:RDF xmlns:rdf="http://www.w3.org/1999/02/22-rdf-syntax-ns#" xmlns:bqbiol="http://biomodels.net/biology-qualifiers/" xmlns:bqmodel="http://biomodels.net/model-qualifiers/">
            <rdf:Description rdf:about="#f55d459c-ba93-4b42-8306-09997adeaf8a">
              <bqbiol:is>
                <rdf:Bag>
                  <rdf:li rdf:resource="http://identifiers.org/kegg.compound/C11436"/>
                </rdf:Bag>
              </bqbiol:is>
            </rdf:Description>
          </rdf:RDF>
        </annotation>
            </species>
      <species id="_2pg_c" constant="false" charge="-3" initialAmount="NaN" hasOnlySubstanceUnits="true" name="D-Glycerate 2-phosphate" metaid="_392dad55-d0ef-4c46-9def-d06980aaca94" boundaryCondition="false" sboTerm="SBO:0000247" substanceUnits="substance" compartment="c">
        <notes>
          <html:p>FORMULA: C3H4O7P</html:p>
          <html:p>CHARGE: -3</html:p>
          
        </notes>
        <annotation>
          <rdf:RDF xmlns:rdf="http://www.w3.org/1999/02/22-rdf-syntax-ns#" xmlns:bqbiol="http://biomodels.net/biology-qualifiers/" xmlns:bqmodel="http://biomodels.net/model-qualifiers/">
            <rdf:Description rdf:about="#_392dad55-d0ef-4c46-9def-d06980aaca94">
              <bqbiol:is>
                <rdf:Bag>
                  <rdf:li rdf:resource="http://identifiers.org/kegg.compound/C00631"/>
                </rdf:Bag>
              </bqbiol:is>
            </rdf:Description>
          </rdf:RDF>
        </annotation>
            </species>
      <species id="_34hpp_c" constant="false" charge="-1" initialAmount="NaN" hasOnlySubstanceUnits="true" name="3-(4-Hydroxyphenyl)pyruvate" metaid="_41d782b4-a020-472c-b49c-524849794d32" boundaryCondition="false" sboTerm="SBO:0000247" substanceUnits="substance" compartment="c">
        <notes>
          <html:p>FORMULA: C9H7O4</html:p>
          <html:p>CHARGE: -1</html:p>
          
        </notes>
        <annotation>
          <rdf:RDF xmlns:rdf="http://www.w3.org/1999/02/22-rdf-syntax-ns#" xmlns:bqbiol="http://biomodels.net/biology-qualifiers/" xmlns:bqmodel="http://biomodels.net/model-qualifiers/">
            <rdf:Description rdf:about="#_41d782b4-a020-472c-b49c-524849794d32">
              <bqbiol:is>
                <rdf:Bag>
                  <rdf:li rdf:resource="http://identifiers.org/kegg.compound/C01179"/>
                </rdf:Bag>
              </bqbiol:is>
            </rdf:Description>
          </rdf:RDF>
        </annotation>
            </species>
      <species id="_3c2hmp_c" constant="false" charge="-2" initialAmount="NaN" hasOnlySubstanceUnits="true" name="3-Carboxy-2-hydroxy-4-methylpentanoate" metaid="_2bb70e69-81c2-4555-8539-8892ab70738f" boundaryCondition="false" sboTerm="SBO:0000247" substanceUnits="substance" compartment="c">
        <notes>
          <html:p>FORMULA: C7H10O5</html:p>
          <html:p>CHARGE: -2</html:p>
          
        </notes>
        <annotation>
          <rdf:RDF xmlns:rdf="http://www.w3.org/1999/02/22-rdf-syntax-ns#" xmlns:bqbiol="http://biomodels.net/biology-qualifiers/" xmlns:bqmodel="http://biomodels.net/model-qualifiers/">
            <rdf:Description rdf:about="#_2bb70e69-81c2-4555-8539-8892ab70738f">
              <bqbiol:is>
                <rdf:Bag>
                  <rdf:li rdf:resource="http://identifiers.org/kegg.compound/C04411"/>
                </rdf:Bag>
              </bqbiol:is>
            </rdf:Description>
          </rdf:RDF>
        </annotation>
            </species>
      <species id="_3c3hmp_c" constant="false" charge="-2" initialAmount="NaN" hasOnlySubstanceUnits="true" name="3-Carboxy-3-hydroxy-4-methylpentanoate" metaid="_2098c94c-f101-4ab5-97df-54b3e501f7bc" boundaryCondition="false" sboTerm="SBO:0000247" substanceUnits="substance" compartment="c">
        <notes>
          <html:p>FORMULA: C7H10O5</html:p>
          <html:p>CHARGE: -2</html:p>
          
        </notes>
        <annotation>
          <rdf:RDF xmlns:rdf="http://www.w3.org/1999/02/22-rdf-syntax-ns#" xmlns:bqbiol="http://biomodels.net/biology-qualifiers/" xmlns:bqmodel="http://biomodels.net/model-qualifiers/">
            <rdf:Description rdf:about="#_2098c94c-f101-4ab5-97df-54b3e501f7bc">
              <bqbiol:is>
                <rdf:Bag>
                  <rdf:li rdf:resource="http://identifiers.org/kegg.compound/C02504"/>
                </rdf:Bag>
              </bqbiol:is>
            </rdf:Description>
          </rdf:RDF>
        </annotation>
            </species>
      <species id="_3c4mop_c" constant="false" charge="-2" initialAmount="NaN" hasOnlySubstanceUnits="true" name="3-Carboxy-4-methyl-2-oxopentanoate" metaid="_2953d0da-d62d-418c-a316-88128bc419e5" boundaryCondition="false" sboTerm="SBO:0000247" substanceUnits="substance" compartment="c">
        <notes>
          <html:p>FORMULA: C7H8O5</html:p>
          <html:p>CHARGE: -2</html:p>
          
        </notes>
        <annotation>
          <rdf:RDF xmlns:rdf="http://www.w3.org/1999/02/22-rdf-syntax-ns#" xmlns:bqbiol="http://biomodels.net/biology-qualifiers/" xmlns:bqmodel="http://biomodels.net/model-qualifiers/">
            <rdf:Description rdf:about="#_2953d0da-d62d-418c-a316-88128bc419e5">
              <bqbiol:is>
                <rdf:Bag>
                  <rdf:li rdf:resource="http://identifiers.org/kegg.compound/C04236"/>
                </rdf:Bag>
              </bqbiol:is>
            </rdf:Description>
          </rdf:RDF>
        </annotation>
            </species>
      <species id="_3dhq_c" constant="false" charge="-1" initialAmount="NaN" hasOnlySubstanceUnits="true" name="3-Dehydroquinate" metaid="b3a82673-274c-4672-ae99-38d3c0152304" boundaryCondition="false" sboTerm="SBO:0000247" substanceUnits="substance" compartment="c">
        <notes>
          <html:p>FORMULA: C7H9O6</html:p>
          <html:p>CHARGE: -1</html:p>
          
        </notes>
        <annotation>
          <rdf:RDF xmlns:rdf="http://www.w3.org/1999/02/22-rdf-syntax-ns#" xmlns:bqbiol="http://biomodels.net/biology-qualifiers/" xmlns:bqmodel="http://biomodels.net/model-qualifiers/">
            <rdf:Description rdf:about="#b3a82673-274c-4672-ae99-38d3c0152304">
              <bqbiol:is>
                <rdf:Bag>
                  <rdf:li rdf:resource="http://identifiers.org/kegg.compound/C00944"/>
                </rdf:Bag>
              </bqbiol:is>
            </rdf:Description>
          </rdf:RDF>
        </annotation>
            </species>
      <species id="_3dhsk_c" constant="false" charge="-1" initialAmount="NaN" hasOnlySubstanceUnits="true" name="3-Dehydroshikimate" metaid="_7c63a9bc-4251-4399-9768-67d37ef2b002" boundaryCondition="false" sboTerm="SBO:0000247" substanceUnits="substance" compartment="c">
        <notes>
          <html:p>FORMULA: C7H7O5</html:p>
          <html:p>CHARGE: -1</html:p>
          
        </notes>
        <annotation>
          <rdf:RDF xmlns:rdf="http://www.w3.org/1999/02/22-rdf-syntax-ns#" xmlns:bqbiol="http://biomodels.net/biology-qualifiers/" xmlns:bqmodel="http://biomodels.net/model-qualifiers/">
            <rdf:Description rdf:about="#_7c63a9bc-4251-4399-9768-67d37ef2b002">
              <bqbiol:is>
                <rdf:Bag>
                  <rdf:li rdf:resource="http://identifiers.org/kegg.compound/C02637"/>
                </rdf:Bag>
              </bqbiol:is>
            </rdf:Description>
          </rdf:RDF>
        </annotation>
            </species>
      <species id="_3fe4s_c" constant="false" charge="0" initialAmount="NaN" hasOnlySubstanceUnits="true" name="[3Fe-4S] damaged iron-sulfur cluster" metaid="_3b8835b0-3876-468b-816d-1c3a84665973" boundaryCondition="false" sboTerm="SBO:0000247" substanceUnits="substance" compartment="c">
        <notes>
          <html:p>FORMULA: S4Fe3</html:p>
          <html:p>CHARGE: 0</html:p>
          
        </notes>
        <annotation>
          <rdf:RDF xmlns:rdf="http://www.w3.org/1999/02/22-rdf-syntax-ns#" xmlns:bqbiol="http://biomodels.net/biology-qualifiers/" xmlns:bqmodel="http://biomodels.net/model-qualifiers/">
            <rdf:Description rdf:about="#_3b8835b0-3876-468b-816d-1c3a84665973">
              <bqbiol:is>
                <rdf:Bag>
                  <rdf:li rdf:resource="http://identifiers.org/kegg.compound/"/>
                </rdf:Bag>
              </bqbiol:is>
            </rdf:Description>
          </rdf:RDF>
        </annotation>
            </species>
      <species id="_3haACP_c" constant="false" charge="-1" initialAmount="NaN" hasOnlySubstanceUnits="true" name="(3R)-3-Hydroxyacyl-[acyl-carrier protein]" metaid="_3c20f033-7847-43c2-a594-aea2b0497ef7" boundaryCondition="false" sboTerm="SBO:0000247" substanceUnits="substance" compartment="c">
        <notes>
          <html:p>FORMULA: C15H27N2O9PRS</html:p>
          <html:p>CHARGE: -1</html:p>
          
        </notes>
        <annotation>
          <rdf:RDF xmlns:rdf="http://www.w3.org/1999/02/22-rdf-syntax-ns#" xmlns:bqbiol="http://biomodels.net/biology-qualifiers/" xmlns:bqmodel="http://biomodels.net/model-qualifiers/">
            <rdf:Description rdf:about="#_3c20f033-7847-43c2-a594-aea2b0497ef7">
              <bqbiol:is>
                <rdf:Bag>
                  <rdf:li rdf:resource="http://identifiers.org/kegg.compound/C01271"/>
                </rdf:Bag>
              </bqbiol:is>
            </rdf:Description>
          </rdf:RDF>
        </annotation>
            </species>
      <species id="_3hbcoa_c" constant="false" charge="-4" initialAmount="NaN" hasOnlySubstanceUnits="true" name="(S)-3-Hydroxybutanoyl-CoA" metaid="_1beef117-0a42-4605-b81b-6dfa7bc25399" boundaryCondition="false" sboTerm="SBO:0000247" substanceUnits="substance" compartment="c">
        <notes>
          <html:p>FORMULA: C25H38N7O18P3S</html:p>
          <html:p>CHARGE: -4</html:p>
          
        </notes>
        <annotation>
          <rdf:RDF xmlns:rdf="http://www.w3.org/1999/02/22-rdf-syntax-ns#" xmlns:bqbiol="http://biomodels.net/biology-qualifiers/" xmlns:bqmodel="http://biomodels.net/model-qualifiers/">
            <rdf:Description rdf:about="#_1beef117-0a42-4605-b81b-6dfa7bc25399">
              <bqbiol:is>
                <rdf:Bag>
                  <rdf:li rdf:resource="http://identifiers.org/kegg.compound/C01144"/>
                </rdf:Bag>
              </bqbiol:is>
            </rdf:Description>
          </rdf:RDF>
        </annotation>
            </species>
      <species id="_3hcddec5eACP_c" constant="false" charge="-1" initialAmount="NaN" hasOnlySubstanceUnits="true" name="(R)-3-hydroxy-cis-dodec-5-enoyl-[acyl-carrier protein]" metaid="c8325438-7731-4048-9ad5-e11597b28d99" boundaryCondition="false" sboTerm="SBO:0000247" substanceUnits="substance" compartment="c">
        <notes>
          <html:p>FORMULA: C23H41N2O9PRS</html:p>
          <html:p>CHARGE: -1</html:p>
          
        </notes>
        <annotation>
          <rdf:RDF xmlns:rdf="http://www.w3.org/1999/02/22-rdf-syntax-ns#" xmlns:bqbiol="http://biomodels.net/biology-qualifiers/" xmlns:bqmodel="http://biomodels.net/model-qualifiers/">
            <rdf:Description rdf:about="#c8325438-7731-4048-9ad5-e11597b28d99">
              <bqbiol:is>
                <rdf:Bag>
                  <rdf:li rdf:resource="http://identifiers.org/kegg.compound/"/>
                </rdf:Bag>
              </bqbiol:is>
            </rdf:Description>
          </rdf:RDF>
        </annotation>
            </species>
      <species id="_3hcmrs7eACP_c" constant="false" charge="-1" initialAmount="NaN" hasOnlySubstanceUnits="true" name="(R)-3-hydroxy-cis-myristol-7-eoyl-[acyl-carrier protein]" metaid="_2e0f3d5a-da73-49d5-8081-0428a4da4ffe" boundaryCondition="false" sboTerm="SBO:0000247" substanceUnits="substance" compartment="c">
        <notes>
          <html:p>FORMULA: C25H45N2O9PRS</html:p>
          <html:p>CHARGE: -1</html:p>
          
        </notes>
        <annotation>
          <rdf:RDF xmlns:rdf="http://www.w3.org/1999/02/22-rdf-syntax-ns#" xmlns:bqbiol="http://biomodels.net/biology-qualifiers/" xmlns:bqmodel="http://biomodels.net/model-qualifiers/">
            <rdf:Description rdf:about="#_2e0f3d5a-da73-49d5-8081-0428a4da4ffe">
              <bqbiol:is>
                <rdf:Bag>
                  <rdf:li rdf:resource="http://identifiers.org/kegg.compound/"/>
                </rdf:Bag>
              </bqbiol:is>
            </rdf:Description>
          </rdf:RDF>
        </annotation>
            </species>
      <species id="_3hcpalm9eACP_c" constant="false" charge="-1" initialAmount="NaN" hasOnlySubstanceUnits="true" name="(R)-3-hydroxy-cis-palm-9-eoyl-[acyl-carrier protein]" metaid="f783b6f4-c3d8-4834-951c-78c2a23d77ac" boundaryCondition="false" sboTerm="SBO:0000247" substanceUnits="substance" compartment="c">
        <notes>
          <html:p>FORMULA: C27H49N2O9PRS</html:p>
          <html:p>CHARGE: -1</html:p>
          
        </notes>
        <annotation>
          <rdf:RDF xmlns:rdf="http://www.w3.org/1999/02/22-rdf-syntax-ns#" xmlns:bqbiol="http://biomodels.net/biology-qualifiers/" xmlns:bqmodel="http://biomodels.net/model-qualifiers/">
            <rdf:Description rdf:about="#f783b6f4-c3d8-4834-951c-78c2a23d77ac">
              <bqbiol:is>
                <rdf:Bag>
                  <rdf:li rdf:resource="http://identifiers.org/kegg.compound/"/>
                </rdf:Bag>
              </bqbiol:is>
            </rdf:Description>
          </rdf:RDF>
        </annotation>
            </species>
      <species id="_3hcvac11eACP_c" constant="false" charge="-1" initialAmount="NaN" hasOnlySubstanceUnits="true" name="(R)-3-hydroxy-cis-vacc-11-enoyl-[acyl-carrier protein]" metaid="_6298edaf-c42e-4626-903f-fd26ac4a8e2d" boundaryCondition="false" sboTerm="SBO:0000247" substanceUnits="substance" compartment="c">
        <notes>
          <html:p>FORMULA: C29H53N2O9PRS</html:p>
          <html:p>CHARGE: -1</html:p>
          
        </notes>
        <annotation>
          <rdf:RDF xmlns:rdf="http://www.w3.org/1999/02/22-rdf-syntax-ns#" xmlns:bqbiol="http://biomodels.net/biology-qualifiers/" xmlns:bqmodel="http://biomodels.net/model-qualifiers/">
            <rdf:Description rdf:about="#_6298edaf-c42e-4626-903f-fd26ac4a8e2d">
              <bqbiol:is>
                <rdf:Bag>
                  <rdf:li rdf:resource="http://identifiers.org/kegg.compound/"/>
                </rdf:Bag>
              </bqbiol:is>
            </rdf:Description>
          </rdf:RDF>
        </annotation>
            </species>
      <species id="_3hdcoa_c" constant="false" charge="-4" initialAmount="NaN" hasOnlySubstanceUnits="true" name="(S)-3-Hydroxydecanoyl-CoA" metaid="dd14bd6b-ef9c-4914-be51-01592df3d7b9" boundaryCondition="false" sboTerm="SBO:0000247" substanceUnits="substance" compartment="c">
        <notes>
          <html:p>FORMULA: C31H50N7O18P3S</html:p>
          <html:p>CHARGE: -4</html:p>
          
        </notes>
        <annotation>
          <rdf:RDF xmlns:rdf="http://www.w3.org/1999/02/22-rdf-syntax-ns#" xmlns:bqbiol="http://biomodels.net/biology-qualifiers/" xmlns:bqmodel="http://biomodels.net/model-qualifiers/">
            <rdf:Description rdf:about="#dd14bd6b-ef9c-4914-be51-01592df3d7b9">
              <bqbiol:is>
                <rdf:Bag>
                  <rdf:li rdf:resource="http://identifiers.org/kegg.compound/C05264"/>
                </rdf:Bag>
              </bqbiol:is>
            </rdf:Description>
          </rdf:RDF>
        </annotation>
            </species>
      <species id="_3hddcoa_c" constant="false" charge="-4" initialAmount="NaN" hasOnlySubstanceUnits="true" name="(S)-3-Hydroxydodecanoyl-CoA" metaid="_71ef6a7d-9d47-488b-ae5a-df9b711392a9" boundaryCondition="false" sboTerm="SBO:0000247" substanceUnits="substance" compartment="c">
        <notes>
          <html:p>FORMULA: C33H54N7O18P3S</html:p>
          <html:p>CHARGE: -4</html:p>
          
        </notes>
        <annotation>
          <rdf:RDF xmlns:rdf="http://www.w3.org/1999/02/22-rdf-syntax-ns#" xmlns:bqbiol="http://biomodels.net/biology-qualifiers/" xmlns:bqmodel="http://biomodels.net/model-qualifiers/">
            <rdf:Description rdf:about="#_71ef6a7d-9d47-488b-ae5a-df9b711392a9">
              <bqbiol:is>
                <rdf:Bag>
                  <rdf:li rdf:resource="http://identifiers.org/kegg.compound/C05262"/>
                </rdf:Bag>
              </bqbiol:is>
            </rdf:Description>
          </rdf:RDF>
        </annotation>
            </species>
      <species id="_3hddecACP_c" constant="false" charge="-1" initialAmount="NaN" hasOnlySubstanceUnits="true" name="(R)-3-Hydroxydodecanoyl-[acyl-carrier protein]" metaid="_6cf68975-85ad-49ef-9054-3d8544e37787" boundaryCondition="false" sboTerm="SBO:0000247" substanceUnits="substance" compartment="c">
        <notes>
          <html:p>FORMULA: C23H43N2O9PRS</html:p>
          <html:p>CHARGE: -1</html:p>
          
        </notes>
        <annotation>
          <rdf:RDF xmlns:rdf="http://www.w3.org/1999/02/22-rdf-syntax-ns#" xmlns:bqbiol="http://biomodels.net/biology-qualifiers/" xmlns:bqmodel="http://biomodels.net/model-qualifiers/">
            <rdf:Description rdf:about="#_6cf68975-85ad-49ef-9054-3d8544e37787">
              <bqbiol:is>
                <rdf:Bag>
                  <rdf:li rdf:resource="http://identifiers.org/kegg.compound/C05757"/>
                </rdf:Bag>
              </bqbiol:is>
            </rdf:Description>
          </rdf:RDF>
        </annotation>
            </species>
      <species id="_3hdecACP_c" constant="false" charge="-1" initialAmount="NaN" hasOnlySubstanceUnits="true" name="(R)-3-Hydroxydecanoyl-[acyl-carrier protein]" metaid="_50ecdaef-22f1-454c-8eae-7e72da92d300" boundaryCondition="false" sboTerm="SBO:0000247" substanceUnits="substance" compartment="c">
        <notes>
          <html:p>FORMULA: C21H39N2O9PRS</html:p>
          <html:p>CHARGE: -1</html:p>
          
        </notes>
        <annotation>
          <rdf:RDF xmlns:rdf="http://www.w3.org/1999/02/22-rdf-syntax-ns#" xmlns:bqbiol="http://biomodels.net/biology-qualifiers/" xmlns:bqmodel="http://biomodels.net/model-qualifiers/">
            <rdf:Description rdf:about="#_50ecdaef-22f1-454c-8eae-7e72da92d300">
              <bqbiol:is>
                <rdf:Bag>
                  <rdf:li rdf:resource="http://identifiers.org/kegg.compound/C04619"/>
                </rdf:Bag>
              </bqbiol:is>
            </rdf:Description>
          </rdf:RDF>
        </annotation>
            </species>
      <species id="_3hhcoa_c" constant="false" charge="-4" initialAmount="NaN" hasOnlySubstanceUnits="true" name="(S)-3-Hydroxyhexanoyl-CoA" metaid="_7d1edd5b-240f-4611-a410-55e99831b11b" boundaryCondition="false" sboTerm="SBO:0000247" substanceUnits="substance" compartment="c">
        <notes>
          <html:p>FORMULA: C27H42N7O18P3S</html:p>
          <html:p>CHARGE: -4</html:p>
          
        </notes>
        <annotation>
          <rdf:RDF xmlns:rdf="http://www.w3.org/1999/02/22-rdf-syntax-ns#" xmlns:bqbiol="http://biomodels.net/biology-qualifiers/" xmlns:bqmodel="http://biomodels.net/model-qualifiers/">
            <rdf:Description rdf:about="#_7d1edd5b-240f-4611-a410-55e99831b11b">
              <bqbiol:is>
                <rdf:Bag>
                  <rdf:li rdf:resource="http://identifiers.org/kegg.compound/C05268"/>
                </rdf:Bag>
              </bqbiol:is>
            </rdf:Description>
          </rdf:RDF>
        </annotation>
            </species>
      <species id="_3hhdcoa_c" constant="false" charge="-4" initialAmount="NaN" hasOnlySubstanceUnits="true" name="(S)-3-Hydroxyhexadecanoyl-CoA" metaid="dfe8dc3f-da77-463f-84b1-216f90edb4c5" boundaryCondition="false" sboTerm="SBO:0000247" substanceUnits="substance" compartment="c">
        <notes>
          <html:p>FORMULA: C37H62N7O18P3S</html:p>
          <html:p>CHARGE: -4</html:p>
          
        </notes>
        <annotation>
          <rdf:RDF xmlns:rdf="http://www.w3.org/1999/02/22-rdf-syntax-ns#" xmlns:bqbiol="http://biomodels.net/biology-qualifiers/" xmlns:bqmodel="http://biomodels.net/model-qualifiers/">
            <rdf:Description rdf:about="#dfe8dc3f-da77-463f-84b1-216f90edb4c5">
              <bqbiol:is>
                <rdf:Bag>
                  <rdf:li rdf:resource="http://identifiers.org/kegg.compound/C05258"/>
                </rdf:Bag>
              </bqbiol:is>
            </rdf:Description>
          </rdf:RDF>
        </annotation>
            </species>
      <species id="_3hhexACP_c" constant="false" charge="-1" initialAmount="NaN" hasOnlySubstanceUnits="true" name="(R)-3-Hydroxyhexanoyl-[acyl-carrier protein]" metaid="_62018cb5-e6b3-41ac-84ee-fca10e13a809" boundaryCondition="false" sboTerm="SBO:0000247" substanceUnits="substance" compartment="c">
        <notes>
          <html:p>FORMULA: C17H31N2O9PRS</html:p>
          <html:p>CHARGE: -1</html:p>
          
        </notes>
        <annotation>
          <rdf:RDF xmlns:rdf="http://www.w3.org/1999/02/22-rdf-syntax-ns#" xmlns:bqbiol="http://biomodels.net/biology-qualifiers/" xmlns:bqmodel="http://biomodels.net/model-qualifiers/">
            <rdf:Description rdf:about="#_62018cb5-e6b3-41ac-84ee-fca10e13a809">
              <bqbiol:is>
                <rdf:Bag>
                  <rdf:li rdf:resource="http://identifiers.org/kegg.compound/C05747"/>
                </rdf:Bag>
              </bqbiol:is>
            </rdf:Description>
          </rdf:RDF>
        </annotation>
            </species>
      <species id="_3hmrsACP_c" constant="false" charge="-1" initialAmount="NaN" hasOnlySubstanceUnits="true" name="(R)-3-Hydroxytetradecanoyl-[acyl-carrier protein]" metaid="_21a48481-5ddf-402c-90ac-a3a3e3fdffcd" boundaryCondition="false" sboTerm="SBO:0000247" substanceUnits="substance" compartment="c">
        <notes>
          <html:p>FORMULA: C25H47N2O9PRS</html:p>
          <html:p>CHARGE: -1</html:p>
          
        </notes>
        <annotation>
          <rdf:RDF xmlns:rdf="http://www.w3.org/1999/02/22-rdf-syntax-ns#" xmlns:bqbiol="http://biomodels.net/biology-qualifiers/" xmlns:bqmodel="http://biomodels.net/model-qualifiers/">
            <rdf:Description rdf:about="#_21a48481-5ddf-402c-90ac-a3a3e3fdffcd">
              <bqbiol:is>
                <rdf:Bag>
                  <rdf:li rdf:resource="http://identifiers.org/kegg.compound/C04688"/>
                </rdf:Bag>
              </bqbiol:is>
            </rdf:Description>
          </rdf:RDF>
        </annotation>
            </species>
      <species id="_3hocoa_c" constant="false" charge="-4" initialAmount="NaN" hasOnlySubstanceUnits="true" name="(S)-3-Hydroxyoctanoyl-CoA" metaid="ce267c9b-6a52-4f66-a2b9-ecac025cef6f" boundaryCondition="false" sboTerm="SBO:0000247" substanceUnits="substance" compartment="c">
        <notes>
          <html:p>FORMULA: C29H46N7O18P3S</html:p>
          <html:p>CHARGE: -4</html:p>
          
        </notes>
        <annotation>
          <rdf:RDF xmlns:rdf="http://www.w3.org/1999/02/22-rdf-syntax-ns#" xmlns:bqbiol="http://biomodels.net/biology-qualifiers/" xmlns:bqmodel="http://biomodels.net/model-qualifiers/">
            <rdf:Description rdf:about="#ce267c9b-6a52-4f66-a2b9-ecac025cef6f">
              <bqbiol:is>
                <rdf:Bag>
                  <rdf:li rdf:resource="http://identifiers.org/kegg.compound/C05266"/>
                </rdf:Bag>
              </bqbiol:is>
            </rdf:Description>
          </rdf:RDF>
        </annotation>
            </species>
      <species id="_3hoctACP_c" constant="false" charge="-1" initialAmount="NaN" hasOnlySubstanceUnits="true" name="(R)-3-Hydroxyoctanoyl-[acyl-carrier protein]" metaid="_2cb0200c-e134-4251-8e08-d97623a65214" boundaryCondition="false" sboTerm="SBO:0000247" substanceUnits="substance" compartment="c">
        <notes>
          <html:p>FORMULA: C19H35N2O9PRS</html:p>
          <html:p>CHARGE: -1</html:p>
          
        </notes>
        <annotation>
          <rdf:RDF xmlns:rdf="http://www.w3.org/1999/02/22-rdf-syntax-ns#" xmlns:bqbiol="http://biomodels.net/biology-qualifiers/" xmlns:bqmodel="http://biomodels.net/model-qualifiers/">
            <rdf:Description rdf:about="#_2cb0200c-e134-4251-8e08-d97623a65214">
              <bqbiol:is>
                <rdf:Bag>
                  <rdf:li rdf:resource="http://identifiers.org/kegg.compound/C04620"/>
                </rdf:Bag>
              </bqbiol:is>
            </rdf:Description>
          </rdf:RDF>
        </annotation>
            </species>
      <species id="_3hoctaACP_c" constant="false" charge="-1" initialAmount="NaN" hasOnlySubstanceUnits="true" name="(R)-3-Hydroxyoctadecanoyl-[acyl-carrier protein]" metaid="df8cab8f-e83d-4ed0-ba01-58a11ab2ce9a" boundaryCondition="false" sboTerm="SBO:0000247" substanceUnits="substance" compartment="c">
        <notes>
          <html:p>FORMULA: C29H55N2O9PRS</html:p>
          <html:p>CHARGE: -1</html:p>
          
        </notes>
        <annotation>
          <rdf:RDF xmlns:rdf="http://www.w3.org/1999/02/22-rdf-syntax-ns#" xmlns:bqbiol="http://biomodels.net/biology-qualifiers/" xmlns:bqmodel="http://biomodels.net/model-qualifiers/">
            <rdf:Description rdf:about="#df8cab8f-e83d-4ed0-ba01-58a11ab2ce9a">
              <bqbiol:is>
                <rdf:Bag>
                  <rdf:li rdf:resource="http://identifiers.org/kegg.compound/C16220"/>
                </rdf:Bag>
              </bqbiol:is>
            </rdf:Description>
          </rdf:RDF>
        </annotation>
            </species>
      <species id="_3hodcoa_c" constant="false" charge="-4" initialAmount="NaN" hasOnlySubstanceUnits="true" name="(S)-3-Hydroxyoctadecanoyl-CoA" metaid="a41e85aa-f9f7-4424-a3bf-07172a20e046" boundaryCondition="false" sboTerm="SBO:0000247" substanceUnits="substance" compartment="c">
        <notes>
          <html:p>FORMULA: C39H66N7O18P3S</html:p>
          <html:p>CHARGE: -4</html:p>
          
        </notes>
        <annotation>
          <rdf:RDF xmlns:rdf="http://www.w3.org/1999/02/22-rdf-syntax-ns#" xmlns:bqbiol="http://biomodels.net/biology-qualifiers/" xmlns:bqmodel="http://biomodels.net/model-qualifiers/">
            <rdf:Description rdf:about="#a41e85aa-f9f7-4424-a3bf-07172a20e046">
              <bqbiol:is>
                <rdf:Bag>
                  <rdf:li rdf:resource="http://identifiers.org/kegg.compound/C16217"/>
                </rdf:Bag>
              </bqbiol:is>
            </rdf:Description>
          </rdf:RDF>
        </annotation>
            </species>
      <species id="_3hpalmACP_c" constant="false" charge="-1" initialAmount="NaN" hasOnlySubstanceUnits="true" name="R-3-hydroxypalmitoyl-[acyl-carrier protein]" metaid="eec6b50a-4cc5-4d72-9eab-38b4639ed347" boundaryCondition="false" sboTerm="SBO:0000247" substanceUnits="substance" compartment="c">
        <notes>
          <html:p>FORMULA: C27H51N2O9PRS</html:p>
          <html:p>CHARGE: -1</html:p>
          
        </notes>
        <annotation>
          <rdf:RDF xmlns:rdf="http://www.w3.org/1999/02/22-rdf-syntax-ns#" xmlns:bqbiol="http://biomodels.net/biology-qualifiers/" xmlns:bqmodel="http://biomodels.net/model-qualifiers/">
            <rdf:Description rdf:about="#eec6b50a-4cc5-4d72-9eab-38b4639ed347">
              <bqbiol:is>
                <rdf:Bag>
                  <rdf:li rdf:resource="http://identifiers.org/kegg.compound/C04633"/>
                </rdf:Bag>
              </bqbiol:is>
            </rdf:Description>
          </rdf:RDF>
        </annotation>
            </species>
      <species id="_3hpimcoa_c" constant="false" charge="0" initialAmount="NaN" hasOnlySubstanceUnits="true" name="3-Hydroxypimelyl-CoA" metaid="_9f5f42f2-8464-40b7-9649-477c4d23b704" boundaryCondition="false" sboTerm="SBO:0000247" substanceUnits="substance" compartment="c">
        <notes>
          <html:p>FORMULA: C28H46N7O20P3S</html:p>
          <html:p>CHARGE: 0</html:p>
          
        </notes>
        <annotation>
          <rdf:RDF xmlns:rdf="http://www.w3.org/1999/02/22-rdf-syntax-ns#" xmlns:bqbiol="http://biomodels.net/biology-qualifiers/" xmlns:bqmodel="http://biomodels.net/model-qualifiers/">
            <rdf:Description rdf:about="#_9f5f42f2-8464-40b7-9649-477c4d23b704">
              <bqbiol:is>
                <rdf:Bag>
                  <rdf:li rdf:resource="http://identifiers.org/kegg.compound/C06714"/>
                </rdf:Bag>
              </bqbiol:is>
            </rdf:Description>
          </rdf:RDF>
        </annotation>
            </species>
      <species id="_3hppnl_c" constant="false" charge="0" initialAmount="NaN" hasOnlySubstanceUnits="true" name="3-Hydroxypropanal" metaid="ca654fe3-73a6-4eb3-bb45-d500a36aa95c" boundaryCondition="false" sboTerm="SBO:0000247" substanceUnits="substance" compartment="c">
        <notes>
          <html:p>FORMULA: C3H6O2</html:p>
          <html:p>CHARGE: 0</html:p>
          
        </notes>
        <annotation>
          <rdf:RDF xmlns:rdf="http://www.w3.org/1999/02/22-rdf-syntax-ns#" xmlns:bqbiol="http://biomodels.net/biology-qualifiers/" xmlns:bqmodel="http://biomodels.net/model-qualifiers/">
            <rdf:Description rdf:about="#ca654fe3-73a6-4eb3-bb45-d500a36aa95c">
              <bqbiol:is>
                <rdf:Bag>
                  <rdf:li rdf:resource="http://identifiers.org/kegg.compound/C00969"/>
                </rdf:Bag>
              </bqbiol:is>
            </rdf:Description>
          </rdf:RDF>
        </annotation>
            </species>
      <species id="_3hptcoa_c" constant="false" charge="-4" initialAmount="NaN" hasOnlySubstanceUnits="true" name="3-Hydroxypentoyl-CoA" metaid="_8d657cba-83d1-4a26-869b-5c8b445a5a83" boundaryCondition="false" sboTerm="SBO:0000247" substanceUnits="substance" compartment="c">
        <notes>
          <html:p>FORMULA: C26H40N7O18P3S</html:p>
          <html:p>CHARGE: -4</html:p>
          
        </notes>
        <annotation>
          <rdf:RDF xmlns:rdf="http://www.w3.org/1999/02/22-rdf-syntax-ns#" xmlns:bqbiol="http://biomodels.net/biology-qualifiers/" xmlns:bqmodel="http://biomodels.net/model-qualifiers/">
            <rdf:Description rdf:about="#_8d657cba-83d1-4a26-869b-5c8b445a5a83">
              <bqbiol:is>
                <rdf:Bag>
                  <rdf:li rdf:resource="http://identifiers.org/kegg.compound/"/>
                </rdf:Bag>
              </bqbiol:is>
            </rdf:Description>
          </rdf:RDF>
        </annotation>
            </species>
      <species id="_3htdcoa_c" constant="false" charge="-4" initialAmount="NaN" hasOnlySubstanceUnits="true" name="(S)-3-Hydroxytetradecanoyl-CoA" metaid="_588d5b2c-51e3-45ce-897e-3846a79a64df" boundaryCondition="false" sboTerm="SBO:0000247" substanceUnits="substance" compartment="c">
        <notes>
          <html:p>FORMULA: C35H58N7O18P3S</html:p>
          <html:p>CHARGE: -4</html:p>
          
        </notes>
        <annotation>
          <rdf:RDF xmlns:rdf="http://www.w3.org/1999/02/22-rdf-syntax-ns#" xmlns:bqbiol="http://biomodels.net/biology-qualifiers/" xmlns:bqmodel="http://biomodels.net/model-qualifiers/">
            <rdf:Description rdf:about="#_588d5b2c-51e3-45ce-897e-3846a79a64df">
              <bqbiol:is>
                <rdf:Bag>
                  <rdf:li rdf:resource="http://identifiers.org/kegg.compound/C05260"/>
                </rdf:Bag>
              </bqbiol:is>
            </rdf:Description>
          </rdf:RDF>
        </annotation>
            </species>
      <species id="_3ig3p_c" constant="false" charge="-2" initialAmount="NaN" hasOnlySubstanceUnits="true" name="C'-(3-Indolyl)-glycerol 3-phosphate" metaid="e14cebea-7c5c-47fb-afa9-4d23d26c45f9" boundaryCondition="false" sboTerm="SBO:0000247" substanceUnits="substance" compartment="c">
        <notes>
          <html:p>FORMULA: C11H12NO6P</html:p>
          <html:p>CHARGE: -2</html:p>
          
        </notes>
        <annotation>
          <rdf:RDF xmlns:rdf="http://www.w3.org/1999/02/22-rdf-syntax-ns#" xmlns:bqbiol="http://biomodels.net/biology-qualifiers/" xmlns:bqmodel="http://biomodels.net/model-qualifiers/">
            <rdf:Description rdf:about="#e14cebea-7c5c-47fb-afa9-4d23d26c45f9">
              <bqbiol:is>
                <rdf:Bag>
                  <rdf:li rdf:resource="http://identifiers.org/kegg.compound/C03506"/>
                </rdf:Bag>
              </bqbiol:is>
            </rdf:Description>
          </rdf:RDF>
        </annotation>
            </species>
      <species id="_3mb_c" constant="false" charge="-1" initialAmount="NaN" hasOnlySubstanceUnits="true" name="3-Methylbutanoic acid" metaid="_9f677dc0-9efd-40be-bab6-21cdd0c1526d" boundaryCondition="false" sboTerm="SBO:0000247" substanceUnits="substance" compartment="c">
        <notes>
          <html:p>FORMULA: C5H9O2</html:p>
          <html:p>CHARGE: -1</html:p>
          
        </notes>
        <annotation>
          <rdf:RDF xmlns:rdf="http://www.w3.org/1999/02/22-rdf-syntax-ns#" xmlns:bqbiol="http://biomodels.net/biology-qualifiers/" xmlns:bqmodel="http://biomodels.net/model-qualifiers/">
            <rdf:Description rdf:about="#_9f677dc0-9efd-40be-bab6-21cdd0c1526d">
              <bqbiol:is>
                <rdf:Bag>
                  <rdf:li rdf:resource="http://identifiers.org/kegg.compound/C08262"/>
                </rdf:Bag>
              </bqbiol:is>
            </rdf:Description>
          </rdf:RDF>
        </annotation>
            </species>
      <species id="_3mb2coa_c" constant="false" charge="-4" initialAmount="NaN" hasOnlySubstanceUnits="true" name="3-Methylbut-2-enoyl-CoA" metaid="d0b0ab00-c109-4694-9519-fa8a4b195d6e" boundaryCondition="false" sboTerm="SBO:0000247" substanceUnits="substance" compartment="c">
        <notes>
          <html:p>FORMULA: C26H38N7O17P3S</html:p>
          <html:p>CHARGE: -4</html:p>
          
        </notes>
        <annotation>
          <rdf:RDF xmlns:rdf="http://www.w3.org/1999/02/22-rdf-syntax-ns#" xmlns:bqbiol="http://biomodels.net/biology-qualifiers/" xmlns:bqmodel="http://biomodels.net/model-qualifiers/">
            <rdf:Description rdf:about="#d0b0ab00-c109-4694-9519-fa8a4b195d6e">
              <bqbiol:is>
                <rdf:Bag>
                  <rdf:li rdf:resource="http://identifiers.org/kegg.compound/C03069"/>
                </rdf:Bag>
              </bqbiol:is>
            </rdf:Description>
          </rdf:RDF>
        </annotation>
            </species>
      <species id="_3mgcoa_c" constant="false" charge="-5" initialAmount="NaN" hasOnlySubstanceUnits="true" name="3-Methylglutaconyl-CoA" metaid="_8f66c01c-e6e0-45a6-9414-161b66057342" boundaryCondition="false" sboTerm="SBO:0000247" substanceUnits="substance" compartment="c">
        <notes>
          <html:p>FORMULA: C27H37N7O19P3S</html:p>
          <html:p>CHARGE: -5</html:p>
          
        </notes>
        <annotation>
          <rdf:RDF xmlns:rdf="http://www.w3.org/1999/02/22-rdf-syntax-ns#" xmlns:bqbiol="http://biomodels.net/biology-qualifiers/" xmlns:bqmodel="http://biomodels.net/model-qualifiers/">
            <rdf:Description rdf:about="#_8f66c01c-e6e0-45a6-9414-161b66057342">
              <bqbiol:is>
                <rdf:Bag>
                  <rdf:li rdf:resource="http://identifiers.org/kegg.compound/C03231"/>
                </rdf:Bag>
              </bqbiol:is>
            </rdf:Description>
          </rdf:RDF>
        </annotation>
            </species>
      <species id="_3mob_c" constant="false" charge="-1" initialAmount="NaN" hasOnlySubstanceUnits="true" name="3-Methyl-2-oxobutanoate" metaid="_20289491-1b21-4d2f-b160-7b523c4fafa6" boundaryCondition="false" sboTerm="SBO:0000247" substanceUnits="substance" compartment="c">
        <notes>
          <html:p>FORMULA: C5H7O3</html:p>
          <html:p>CHARGE: -1</html:p>
          
        </notes>
        <annotation>
          <rdf:RDF xmlns:rdf="http://www.w3.org/1999/02/22-rdf-syntax-ns#" xmlns:bqbiol="http://biomodels.net/biology-qualifiers/" xmlns:bqmodel="http://biomodels.net/model-qualifiers/">
            <rdf:Description rdf:about="#_20289491-1b21-4d2f-b160-7b523c4fafa6">
              <bqbiol:is>
                <rdf:Bag>
                  <rdf:li rdf:resource="http://identifiers.org/kegg.compound/C00141"/>
                </rdf:Bag>
              </bqbiol:is>
            </rdf:Description>
          </rdf:RDF>
        </annotation>
            </species>
      <species id="_3mop_c" constant="false" charge="-1" initialAmount="NaN" hasOnlySubstanceUnits="true" name="(S)-3-Methyl-2-oxopentanoate" metaid="_1ff21251-3052-4627-a65e-cfb4f6109b9f" boundaryCondition="false" sboTerm="SBO:0000247" substanceUnits="substance" compartment="c">
        <notes>
          <html:p>FORMULA: C6H9O3</html:p>
          <html:p>CHARGE: -1</html:p>
          
        </notes>
        <annotation>
          <rdf:RDF xmlns:rdf="http://www.w3.org/1999/02/22-rdf-syntax-ns#" xmlns:bqbiol="http://biomodels.net/biology-qualifiers/" xmlns:bqmodel="http://biomodels.net/model-qualifiers/">
            <rdf:Description rdf:about="#_1ff21251-3052-4627-a65e-cfb4f6109b9f">
              <bqbiol:is>
                <rdf:Bag>
                  <rdf:li rdf:resource="http://identifiers.org/kegg.compound/C00671"/>
                </rdf:Bag>
              </bqbiol:is>
            </rdf:Description>
          </rdf:RDF>
        </annotation>
            </species>
      <species id="_3ocddec5eACP_c" constant="false" charge="-1" initialAmount="NaN" hasOnlySubstanceUnits="true" name="3-oxo-cis-dodec-5-enoyl-[acyl-carrier protein]" metaid="_8d71caa3-60b3-4b1b-9bd1-f285e2b07373" boundaryCondition="false" sboTerm="SBO:0000247" substanceUnits="substance" compartment="c">
        <notes>
          <html:p>FORMULA: C23H39N2O9PRS</html:p>
          <html:p>CHARGE: -1</html:p>
          
        </notes>
        <annotation>
          <rdf:RDF xmlns:rdf="http://www.w3.org/1999/02/22-rdf-syntax-ns#" xmlns:bqbiol="http://biomodels.net/biology-qualifiers/" xmlns:bqmodel="http://biomodels.net/model-qualifiers/">
            <rdf:Description rdf:about="#_8d71caa3-60b3-4b1b-9bd1-f285e2b07373">
              <bqbiol:is>
                <rdf:Bag>
                  <rdf:li rdf:resource="http://identifiers.org/kegg.compound/"/>
                </rdf:Bag>
              </bqbiol:is>
            </rdf:Description>
          </rdf:RDF>
        </annotation>
            </species>
      <species id="_3ocmrs7eACP_c" constant="false" charge="-1" initialAmount="NaN" hasOnlySubstanceUnits="true" name="3-oxo-cis-myristol-7-eoyl-[acyl-carrier protein]" metaid="a3ba81e2-ac70-4713-ba74-10bc0e19b57e" boundaryCondition="false" sboTerm="SBO:0000247" substanceUnits="substance" compartment="c">
        <notes>
          <html:p>FORMULA: C25H43N2O9PRS</html:p>
          <html:p>CHARGE: -1</html:p>
          
        </notes>
        <annotation>
          <rdf:RDF xmlns:rdf="http://www.w3.org/1999/02/22-rdf-syntax-ns#" xmlns:bqbiol="http://biomodels.net/biology-qualifiers/" xmlns:bqmodel="http://biomodels.net/model-qualifiers/">
            <rdf:Description rdf:about="#a3ba81e2-ac70-4713-ba74-10bc0e19b57e">
              <bqbiol:is>
                <rdf:Bag>
                  <rdf:li rdf:resource="http://identifiers.org/kegg.compound/"/>
                </rdf:Bag>
              </bqbiol:is>
            </rdf:Description>
          </rdf:RDF>
        </annotation>
            </species>
      <species id="_3ocpalm9eACP_c" constant="false" charge="-1" initialAmount="NaN" hasOnlySubstanceUnits="true" name="3-oxo-cis-palm-9-eoyl-[acyl-carrier protein]" metaid="c03a245f-9904-404b-a0ef-765260ac86c8" boundaryCondition="false" sboTerm="SBO:0000247" substanceUnits="substance" compartment="c">
        <notes>
          <html:p>FORMULA: C27H47N2O9PRS</html:p>
          <html:p>CHARGE: -1</html:p>
          
        </notes>
        <annotation>
          <rdf:RDF xmlns:rdf="http://www.w3.org/1999/02/22-rdf-syntax-ns#" xmlns:bqbiol="http://biomodels.net/biology-qualifiers/" xmlns:bqmodel="http://biomodels.net/model-qualifiers/">
            <rdf:Description rdf:about="#c03a245f-9904-404b-a0ef-765260ac86c8">
              <bqbiol:is>
                <rdf:Bag>
                  <rdf:li rdf:resource="http://identifiers.org/kegg.compound/"/>
                </rdf:Bag>
              </bqbiol:is>
            </rdf:Description>
          </rdf:RDF>
        </annotation>
            </species>
      <species id="_3ocvac11eACP_c" constant="false" charge="-1" initialAmount="NaN" hasOnlySubstanceUnits="true" name="3-oxo-cis-vacc-11-enoyl-[acyl-carrier protein]" metaid="da9d835b-2a98-48d2-8f38-9c45419a5853" boundaryCondition="false" sboTerm="SBO:0000247" substanceUnits="substance" compartment="c">
        <notes>
          <html:p>FORMULA: C29H51N2O9PRS</html:p>
          <html:p>CHARGE: -1</html:p>
          
        </notes>
        <annotation>
          <rdf:RDF xmlns:rdf="http://www.w3.org/1999/02/22-rdf-syntax-ns#" xmlns:bqbiol="http://biomodels.net/biology-qualifiers/" xmlns:bqmodel="http://biomodels.net/model-qualifiers/">
            <rdf:Description rdf:about="#da9d835b-2a98-48d2-8f38-9c45419a5853">
              <bqbiol:is>
                <rdf:Bag>
                  <rdf:li rdf:resource="http://identifiers.org/kegg.compound/"/>
                </rdf:Bag>
              </bqbiol:is>
            </rdf:Description>
          </rdf:RDF>
        </annotation>
            </species>
      <species id="_3odcoa_c" constant="false" charge="-4" initialAmount="NaN" hasOnlySubstanceUnits="true" name="3-Oxodecanoyl-CoA" metaid="d70ffc2a-1d0f-460c-86ce-1ac1fc527960" boundaryCondition="false" sboTerm="SBO:0000247" substanceUnits="substance" compartment="c">
        <notes>
          <html:p>FORMULA: C31H48N7O18P3S</html:p>
          <html:p>CHARGE: -4</html:p>
          
        </notes>
        <annotation>
          <rdf:RDF xmlns:rdf="http://www.w3.org/1999/02/22-rdf-syntax-ns#" xmlns:bqbiol="http://biomodels.net/biology-qualifiers/" xmlns:bqmodel="http://biomodels.net/model-qualifiers/">
            <rdf:Description rdf:about="#d70ffc2a-1d0f-460c-86ce-1ac1fc527960">
              <bqbiol:is>
                <rdf:Bag>
                  <rdf:li rdf:resource="http://identifiers.org/kegg.compound/C05265"/>
                </rdf:Bag>
              </bqbiol:is>
            </rdf:Description>
          </rdf:RDF>
        </annotation>
            </species>
      <species id="_3oddcoa_c" constant="false" charge="-4" initialAmount="NaN" hasOnlySubstanceUnits="true" name="3-Oxododecanoyl-CoA" metaid="_5451ab8a-aecf-4ae0-87ab-c877ce60a4f3" boundaryCondition="false" sboTerm="SBO:0000247" substanceUnits="substance" compartment="c">
        <notes>
          <html:p>FORMULA: C33H52N7O18P3S</html:p>
          <html:p>CHARGE: -4</html:p>
          
        </notes>
        <annotation>
          <rdf:RDF xmlns:rdf="http://www.w3.org/1999/02/22-rdf-syntax-ns#" xmlns:bqbiol="http://biomodels.net/biology-qualifiers/" xmlns:bqmodel="http://biomodels.net/model-qualifiers/">
            <rdf:Description rdf:about="#_5451ab8a-aecf-4ae0-87ab-c877ce60a4f3">
              <bqbiol:is>
                <rdf:Bag>
                  <rdf:li rdf:resource="http://identifiers.org/kegg.compound/C05263"/>
                </rdf:Bag>
              </bqbiol:is>
            </rdf:Description>
          </rdf:RDF>
        </annotation>
            </species>
      <species id="_3oddecACP_c" constant="false" charge="-1" initialAmount="NaN" hasOnlySubstanceUnits="true" name="3-Oxododecanoyl-[acyl-carrier protein]" metaid="f22dbfa2-3f2e-42a7-aeae-6691d31cd406" boundaryCondition="false" sboTerm="SBO:0000247" substanceUnits="substance" compartment="c">
        <notes>
          <html:p>FORMULA: C23H41N2O9PRS</html:p>
          <html:p>CHARGE: -1</html:p>
          
        </notes>
        <annotation>
          <rdf:RDF xmlns:rdf="http://www.w3.org/1999/02/22-rdf-syntax-ns#" xmlns:bqbiol="http://biomodels.net/biology-qualifiers/" xmlns:bqmodel="http://biomodels.net/model-qualifiers/">
            <rdf:Description rdf:about="#f22dbfa2-3f2e-42a7-aeae-6691d31cd406">
              <bqbiol:is>
                <rdf:Bag>
                  <rdf:li rdf:resource="http://identifiers.org/kegg.compound/C05756"/>
                </rdf:Bag>
              </bqbiol:is>
            </rdf:Description>
          </rdf:RDF>
        </annotation>
            </species>
      <species id="_3odecACP_c" constant="false" charge="-1" initialAmount="NaN" hasOnlySubstanceUnits="true" name="3-Oxodecanoyl-[acyl-carrier protein]" metaid="_6d5b01c4-09df-4d9b-b600-b37b10c0ce30" boundaryCondition="false" sboTerm="SBO:0000247" substanceUnits="substance" compartment="c">
        <notes>
          <html:p>FORMULA: C21H37N2O9PRS</html:p>
          <html:p>CHARGE: -1</html:p>
          
        </notes>
        <annotation>
          <rdf:RDF xmlns:rdf="http://www.w3.org/1999/02/22-rdf-syntax-ns#" xmlns:bqbiol="http://biomodels.net/biology-qualifiers/" xmlns:bqmodel="http://biomodels.net/model-qualifiers/">
            <rdf:Description rdf:about="#_6d5b01c4-09df-4d9b-b600-b37b10c0ce30">
              <bqbiol:is>
                <rdf:Bag>
                  <rdf:li rdf:resource="http://identifiers.org/kegg.compound/C05753"/>
                </rdf:Bag>
              </bqbiol:is>
            </rdf:Description>
          </rdf:RDF>
        </annotation>
            </species>
      <species id="_3ohcoa_c" constant="false" charge="-4" initialAmount="NaN" hasOnlySubstanceUnits="true" name="3-Oxohexanoyl-CoA" metaid="d8110a1a-b596-4c78-9b25-9d540394551a" boundaryCondition="false" sboTerm="SBO:0000247" substanceUnits="substance" compartment="c">
        <notes>
          <html:p>FORMULA: C27H40N7O18P3S</html:p>
          <html:p>CHARGE: -4</html:p>
          
        </notes>
        <annotation>
          <rdf:RDF xmlns:rdf="http://www.w3.org/1999/02/22-rdf-syntax-ns#" xmlns:bqbiol="http://biomodels.net/biology-qualifiers/" xmlns:bqmodel="http://biomodels.net/model-qualifiers/">
            <rdf:Description rdf:about="#d8110a1a-b596-4c78-9b25-9d540394551a">
              <bqbiol:is>
                <rdf:Bag>
                  <rdf:li rdf:resource="http://identifiers.org/kegg.compound/C05269"/>
                </rdf:Bag>
              </bqbiol:is>
            </rdf:Description>
          </rdf:RDF>
        </annotation>
            </species>
      <species id="_3ohdcoa_c" constant="false" charge="-4" initialAmount="NaN" hasOnlySubstanceUnits="true" name="3-Oxohexadecanoyl-CoA" metaid="_8b0b4cc0-e055-4e69-9ff1-d198cbe8811c" boundaryCondition="false" sboTerm="SBO:0000247" substanceUnits="substance" compartment="c">
        <notes>
          <html:p>FORMULA: C37H60N7O18P3S</html:p>
          <html:p>CHARGE: -4</html:p>
          
        </notes>
        <annotation>
          <rdf:RDF xmlns:rdf="http://www.w3.org/1999/02/22-rdf-syntax-ns#" xmlns:bqbiol="http://biomodels.net/biology-qualifiers/" xmlns:bqmodel="http://biomodels.net/model-qualifiers/">
            <rdf:Description rdf:about="#_8b0b4cc0-e055-4e69-9ff1-d198cbe8811c">
              <bqbiol:is>
                <rdf:Bag>
                  <rdf:li rdf:resource="http://identifiers.org/kegg.compound/C05259"/>
                </rdf:Bag>
              </bqbiol:is>
            </rdf:Description>
          </rdf:RDF>
        </annotation>
            </species>
      <species id="_3ohexACP_c" constant="false" charge="-1" initialAmount="NaN" hasOnlySubstanceUnits="true" name="3-Oxohexanoyl-[acyl-carrier protein]" metaid="c6117b00-2ac2-42e7-b5a4-19be50b2b95a" boundaryCondition="false" sboTerm="SBO:0000247" substanceUnits="substance" compartment="c">
        <notes>
          <html:p>FORMULA: C17H29N2O9PRS</html:p>
          <html:p>CHARGE: -1</html:p>
          
        </notes>
        <annotation>
          <rdf:RDF xmlns:rdf="http://www.w3.org/1999/02/22-rdf-syntax-ns#" xmlns:bqbiol="http://biomodels.net/biology-qualifiers/" xmlns:bqmodel="http://biomodels.net/model-qualifiers/">
            <rdf:Description rdf:about="#c6117b00-2ac2-42e7-b5a4-19be50b2b95a">
              <bqbiol:is>
                <rdf:Bag>
                  <rdf:li rdf:resource="http://identifiers.org/kegg.compound/C05746"/>
                </rdf:Bag>
              </bqbiol:is>
            </rdf:Description>
          </rdf:RDF>
        </annotation>
            </species>
      <species id="_3omrsACP_c" constant="false" charge="-1" initialAmount="NaN" hasOnlySubstanceUnits="true" name="3-Oxotetradecanoyl-[acyl-carrier protein]" metaid="_27d410ce-67ca-459d-8b85-8de54104f231" boundaryCondition="false" sboTerm="SBO:0000247" substanceUnits="substance" compartment="c">
        <notes>
          <html:p>FORMULA: C25H45N2O9PRS</html:p>
          <html:p>CHARGE: -1</html:p>
          
        </notes>
        <annotation>
          <rdf:RDF xmlns:rdf="http://www.w3.org/1999/02/22-rdf-syntax-ns#" xmlns:bqbiol="http://biomodels.net/biology-qualifiers/" xmlns:bqmodel="http://biomodels.net/model-qualifiers/">
            <rdf:Description rdf:about="#_27d410ce-67ca-459d-8b85-8de54104f231">
              <bqbiol:is>
                <rdf:Bag>
                  <rdf:li rdf:resource="http://identifiers.org/kegg.compound/C05759"/>
                </rdf:Bag>
              </bqbiol:is>
            </rdf:Description>
          </rdf:RDF>
        </annotation>
            </species>
      <species id="_3oocoa_c" constant="false" charge="-4" initialAmount="NaN" hasOnlySubstanceUnits="true" name="3-Oxooctanoyl-CoA" metaid="_7fb8f639-c70b-403e-aba3-69975bbc3e85" boundaryCondition="false" sboTerm="SBO:0000247" substanceUnits="substance" compartment="c">
        <notes>
          <html:p>FORMULA: C29H44N7O18P3S</html:p>
          <html:p>CHARGE: -4</html:p>
          
        </notes>
        <annotation>
          <rdf:RDF xmlns:rdf="http://www.w3.org/1999/02/22-rdf-syntax-ns#" xmlns:bqbiol="http://biomodels.net/biology-qualifiers/" xmlns:bqmodel="http://biomodels.net/model-qualifiers/">
            <rdf:Description rdf:about="#_7fb8f639-c70b-403e-aba3-69975bbc3e85">
              <bqbiol:is>
                <rdf:Bag>
                  <rdf:li rdf:resource="http://identifiers.org/kegg.compound/C05267"/>
                </rdf:Bag>
              </bqbiol:is>
            </rdf:Description>
          </rdf:RDF>
        </annotation>
            </species>
      <species id="_3ooctACP_c" constant="false" charge="-1" initialAmount="NaN" hasOnlySubstanceUnits="true" name="3-Oxooctanoyl-[acyl-carrier protein]" metaid="_03219c22-7f8f-4b4e-8d97-1b98ead0233e" boundaryCondition="false" sboTerm="SBO:0000247" substanceUnits="substance" compartment="c">
        <notes>
          <html:p>FORMULA: C19H33N2O9PRS</html:p>
          <html:p>CHARGE: -1</html:p>
          
        </notes>
        <annotation>
          <rdf:RDF xmlns:rdf="http://www.w3.org/1999/02/22-rdf-syntax-ns#" xmlns:bqbiol="http://biomodels.net/biology-qualifiers/" xmlns:bqmodel="http://biomodels.net/model-qualifiers/">
            <rdf:Description rdf:about="#_03219c22-7f8f-4b4e-8d97-1b98ead0233e">
              <bqbiol:is>
                <rdf:Bag>
                  <rdf:li rdf:resource="http://identifiers.org/kegg.compound/C05750"/>
                </rdf:Bag>
              </bqbiol:is>
            </rdf:Description>
          </rdf:RDF>
        </annotation>
            </species>
      <species id="_3ooctdACP_c" constant="false" charge="-1" initialAmount="NaN" hasOnlySubstanceUnits="true" name="3-Oxooctadecanoyl-[acyl-carrier protein]" metaid="b492de39-7bb4-44e4-9a32-807dcd981be1" boundaryCondition="false" sboTerm="SBO:0000247" substanceUnits="substance" compartment="c">
        <notes>
          <html:p>FORMULA: C29H53N2O9PRS</html:p>
          <html:p>CHARGE: -1</html:p>
          
        </notes>
        <annotation>
          <rdf:RDF xmlns:rdf="http://www.w3.org/1999/02/22-rdf-syntax-ns#" xmlns:bqbiol="http://biomodels.net/biology-qualifiers/" xmlns:bqmodel="http://biomodels.net/model-qualifiers/">
            <rdf:Description rdf:about="#b492de39-7bb4-44e4-9a32-807dcd981be1">
              <bqbiol:is>
                <rdf:Bag>
                  <rdf:li rdf:resource="http://identifiers.org/kegg.compound/C16219"/>
                </rdf:Bag>
              </bqbiol:is>
            </rdf:Description>
          </rdf:RDF>
        </annotation>
            </species>
      <species id="_3oodcoa_c" constant="false" charge="-4" initialAmount="NaN" hasOnlySubstanceUnits="true" name="3-Oxooctadecanoyl-CoA" metaid="ad9810f4-1c89-4ef3-84e2-2229711bfa2e" boundaryCondition="false" sboTerm="SBO:0000247" substanceUnits="substance" compartment="c">
        <notes>
          <html:p>FORMULA: C39H64N7O18P3S</html:p>
          <html:p>CHARGE: -4</html:p>
          
        </notes>
        <annotation>
          <rdf:RDF xmlns:rdf="http://www.w3.org/1999/02/22-rdf-syntax-ns#" xmlns:bqbiol="http://biomodels.net/biology-qualifiers/" xmlns:bqmodel="http://biomodels.net/model-qualifiers/">
            <rdf:Description rdf:about="#ad9810f4-1c89-4ef3-84e2-2229711bfa2e">
              <bqbiol:is>
                <rdf:Bag>
                  <rdf:li rdf:resource="http://identifiers.org/kegg.compound/C16216"/>
                </rdf:Bag>
              </bqbiol:is>
            </rdf:Description>
          </rdf:RDF>
        </annotation>
            </species>
      <species id="_3opalmACP_c" constant="false" charge="-1" initialAmount="NaN" hasOnlySubstanceUnits="true" name="3-Oxohexadecanoyl-[acyl-carrier protein]" metaid="fc25539f-4928-42c6-b247-fe65104e0f0c" boundaryCondition="false" sboTerm="SBO:0000247" substanceUnits="substance" compartment="c">
        <notes>
          <html:p>FORMULA: C27H49N2O9PRS</html:p>
          <html:p>CHARGE: -1</html:p>
          
        </notes>
        <annotation>
          <rdf:RDF xmlns:rdf="http://www.w3.org/1999/02/22-rdf-syntax-ns#" xmlns:bqbiol="http://biomodels.net/biology-qualifiers/" xmlns:bqmodel="http://biomodels.net/model-qualifiers/">
            <rdf:Description rdf:about="#fc25539f-4928-42c6-b247-fe65104e0f0c">
              <bqbiol:is>
                <rdf:Bag>
                  <rdf:li rdf:resource="http://identifiers.org/kegg.compound/C05762"/>
                </rdf:Bag>
              </bqbiol:is>
            </rdf:Description>
          </rdf:RDF>
        </annotation>
            </species>
      <species id="_3opimcoa_c" constant="false" charge="0" initialAmount="NaN" hasOnlySubstanceUnits="true" name="3-Oxopimeloyl-CoA" metaid="_6619afd6-f552-4d5d-8eda-b684f5a7ffda" boundaryCondition="false" sboTerm="SBO:0000247" substanceUnits="substance" compartment="c">
        <notes>
          <html:p>FORMULA: C28H44N7O20P3S</html:p>
          <html:p>CHARGE: 0</html:p>
          
        </notes>
        <annotation>
          <rdf:RDF xmlns:rdf="http://www.w3.org/1999/02/22-rdf-syntax-ns#" xmlns:bqbiol="http://biomodels.net/biology-qualifiers/" xmlns:bqmodel="http://biomodels.net/model-qualifiers/">
            <rdf:Description rdf:about="#_6619afd6-f552-4d5d-8eda-b684f5a7ffda">
              <bqbiol:is>
                <rdf:Bag>
                  <rdf:li rdf:resource="http://identifiers.org/kegg.compound/C06715"/>
                </rdf:Bag>
              </bqbiol:is>
            </rdf:Description>
          </rdf:RDF>
        </annotation>
            </species>
      <species id="_3optcoa_c" constant="false" charge="-4" initialAmount="NaN" hasOnlySubstanceUnits="true" name="3-Ocopentanoyl-CoA" metaid="_3bc2a27c-c21f-49d4-a6be-a4e3bdc1b874" boundaryCondition="false" sboTerm="SBO:0000247" substanceUnits="substance" compartment="c">
        <notes>
          <html:p>FORMULA: C26H38N7O18P3S</html:p>
          <html:p>CHARGE: -4</html:p>
          
        </notes>
        <annotation>
          <rdf:RDF xmlns:rdf="http://www.w3.org/1999/02/22-rdf-syntax-ns#" xmlns:bqbiol="http://biomodels.net/biology-qualifiers/" xmlns:bqmodel="http://biomodels.net/model-qualifiers/">
            <rdf:Description rdf:about="#_3bc2a27c-c21f-49d4-a6be-a4e3bdc1b874">
              <bqbiol:is>
                <rdf:Bag>
                  <rdf:li rdf:resource="http://identifiers.org/kegg.compound/"/>
                </rdf:Bag>
              </bqbiol:is>
            </rdf:Description>
          </rdf:RDF>
        </annotation>
            </species>
      <species id="_3otdcoa_c" constant="false" charge="-4" initialAmount="NaN" hasOnlySubstanceUnits="true" name="3-Oxotetradecanoyl-CoA" metaid="e80ad791-c9b5-4c74-bdaa-8d2111da2938" boundaryCondition="false" sboTerm="SBO:0000247" substanceUnits="substance" compartment="c">
        <notes>
          <html:p>FORMULA: C35H56N7O18P3S</html:p>
          <html:p>CHARGE: -4</html:p>
          
        </notes>
        <annotation>
          <rdf:RDF xmlns:rdf="http://www.w3.org/1999/02/22-rdf-syntax-ns#" xmlns:bqbiol="http://biomodels.net/biology-qualifiers/" xmlns:bqmodel="http://biomodels.net/model-qualifiers/">
            <rdf:Description rdf:about="#e80ad791-c9b5-4c74-bdaa-8d2111da2938">
              <bqbiol:is>
                <rdf:Bag>
                  <rdf:li rdf:resource="http://identifiers.org/kegg.compound/C05261"/>
                </rdf:Bag>
              </bqbiol:is>
            </rdf:Description>
          </rdf:RDF>
        </annotation>
            </species>
      <species id="_3pg_c" constant="false" charge="-3" initialAmount="NaN" hasOnlySubstanceUnits="true" name="3-Phospho-D-glycerate" metaid="bd887365-ee6d-4e1e-a0d0-d380f8d3b19a" boundaryCondition="false" sboTerm="SBO:0000247" substanceUnits="substance" compartment="c">
        <notes>
          <html:p>FORMULA: C3H4O7P</html:p>
          <html:p>CHARGE: -3</html:p>
          
        </notes>
        <annotation>
          <rdf:RDF xmlns:rdf="http://www.w3.org/1999/02/22-rdf-syntax-ns#" xmlns:bqbiol="http://biomodels.net/biology-qualifiers/" xmlns:bqmodel="http://biomodels.net/model-qualifiers/">
            <rdf:Description rdf:about="#bd887365-ee6d-4e1e-a0d0-d380f8d3b19a">
              <bqbiol:is>
                <rdf:Bag>
                  <rdf:li rdf:resource="http://identifiers.org/kegg.compound/C00197"/>
                </rdf:Bag>
              </bqbiol:is>
            </rdf:Description>
          </rdf:RDF>
        </annotation>
            </species>
      <species id="_3php_c" constant="false" charge="-3" initialAmount="NaN" hasOnlySubstanceUnits="true" name="3-Phosphohydroxypyruvate" metaid="c6dd64ea-7630-45e4-9823-d1637dd1a87e" boundaryCondition="false" sboTerm="SBO:0000247" substanceUnits="substance" compartment="c">
        <notes>
          <html:p>FORMULA: C3H2O7P</html:p>
          <html:p>CHARGE: -3</html:p>
          
        </notes>
        <annotation>
          <rdf:RDF xmlns:rdf="http://www.w3.org/1999/02/22-rdf-syntax-ns#" xmlns:bqbiol="http://biomodels.net/biology-qualifiers/" xmlns:bqmodel="http://biomodels.net/model-qualifiers/">
            <rdf:Description rdf:about="#c6dd64ea-7630-45e4-9823-d1637dd1a87e">
              <bqbiol:is>
                <rdf:Bag>
                  <rdf:li rdf:resource="http://identifiers.org/kegg.compound/C03232"/>
                </rdf:Bag>
              </bqbiol:is>
            </rdf:Description>
          </rdf:RDF>
        </annotation>
            </species>
      <species id="_3psme_c" constant="false" charge="-4" initialAmount="NaN" hasOnlySubstanceUnits="true" name="5-O-(1-Carboxyvinyl)-3-phosphoshikimate" metaid="_9442fcfb-d17c-4bf2-bc85-8294fa01f078" boundaryCondition="false" sboTerm="SBO:0000247" substanceUnits="substance" compartment="c">
        <notes>
          <html:p>FORMULA: C10H9O10P</html:p>
          <html:p>CHARGE: -4</html:p>
          
        </notes>
        <annotation>
          <rdf:RDF xmlns:rdf="http://www.w3.org/1999/02/22-rdf-syntax-ns#" xmlns:bqbiol="http://biomodels.net/biology-qualifiers/" xmlns:bqmodel="http://biomodels.net/model-qualifiers/">
            <rdf:Description rdf:about="#_9442fcfb-d17c-4bf2-bc85-8294fa01f078">
              <bqbiol:is>
                <rdf:Bag>
                  <rdf:li rdf:resource="http://identifiers.org/kegg.compound/C01269"/>
                </rdf:Bag>
              </bqbiol:is>
            </rdf:Description>
          </rdf:RDF>
        </annotation>
            </species>
      <species id="_4abz_c" constant="false" charge="-1" initialAmount="NaN" hasOnlySubstanceUnits="true" name="4-Aminobenzoate" metaid="bfdb6152-44b3-4d25-87e9-24a22d7a4757" boundaryCondition="false" sboTerm="SBO:0000247" substanceUnits="substance" compartment="c">
        <notes>
          <html:p>FORMULA: C7H6NO2</html:p>
          <html:p>CHARGE: -1</html:p>
          
        </notes>
        <annotation>
          <rdf:RDF xmlns:rdf="http://www.w3.org/1999/02/22-rdf-syntax-ns#" xmlns:bqbiol="http://biomodels.net/biology-qualifiers/" xmlns:bqmodel="http://biomodels.net/model-qualifiers/">
            <rdf:Description rdf:about="#bfdb6152-44b3-4d25-87e9-24a22d7a4757">
              <bqbiol:is>
                <rdf:Bag>
                  <rdf:li rdf:resource="http://identifiers.org/kegg.compound/C00568"/>
                </rdf:Bag>
              </bqbiol:is>
            </rdf:Description>
          </rdf:RDF>
        </annotation>
            </species>
      <species id="_4adcho_c" constant="false" charge="-1" initialAmount="NaN" hasOnlySubstanceUnits="true" name="4-amino-4-deoxychorismate" metaid="bc062056-476a-43bc-b605-57396156de2a" boundaryCondition="false" sboTerm="SBO:0000247" substanceUnits="substance" compartment="c">
        <notes>
          <html:p>FORMULA: C10H10NO5</html:p>
          <html:p>CHARGE: -1</html:p>
          
        </notes>
        <annotation>
          <rdf:RDF xmlns:rdf="http://www.w3.org/1999/02/22-rdf-syntax-ns#" xmlns:bqbiol="http://biomodels.net/biology-qualifiers/" xmlns:bqmodel="http://biomodels.net/model-qualifiers/">
            <rdf:Description rdf:about="#bc062056-476a-43bc-b605-57396156de2a">
              <bqbiol:is>
                <rdf:Bag>
                  <rdf:li rdf:resource="http://identifiers.org/kegg.compound/C11355"/>
                </rdf:Bag>
              </bqbiol:is>
            </rdf:Description>
          </rdf:RDF>
        </annotation>
            </species>
      <species id="_4ahmmp_c" constant="false" charge="0" initialAmount="NaN" hasOnlySubstanceUnits="true" name="4-Amino-5-hydroxymethyl-2-methylpyrimidine" metaid="_0961bf9d-c936-46cd-8732-5009e701466c" boundaryCondition="false" sboTerm="SBO:0000247" substanceUnits="substance" compartment="c">
        <notes>
          <html:p>FORMULA: C6H9N3O</html:p>
          <html:p>CHARGE: 0</html:p>
          
        </notes>
        <annotation>
          <rdf:RDF xmlns:rdf="http://www.w3.org/1999/02/22-rdf-syntax-ns#" xmlns:bqbiol="http://biomodels.net/biology-qualifiers/" xmlns:bqmodel="http://biomodels.net/model-qualifiers/">
            <rdf:Description rdf:about="#_0961bf9d-c936-46cd-8732-5009e701466c">
              <bqbiol:is>
                <rdf:Bag>
                  <rdf:li rdf:resource="http://identifiers.org/kegg.compound/C01279"/>
                </rdf:Bag>
              </bqbiol:is>
            </rdf:Description>
          </rdf:RDF>
        </annotation>
            </species>
      <species id="_4ampm_c" constant="false" charge="-2" initialAmount="NaN" hasOnlySubstanceUnits="true" name="4-Amino-2-methyl-5-phosphomethylpyrimidine" metaid="_828dadd6-44da-45a5-81c1-1e1eee7f90c6" boundaryCondition="false" sboTerm="SBO:0000247" substanceUnits="substance" compartment="c">
        <notes>
          <html:p>FORMULA: C6H8N3O4P</html:p>
          <html:p>CHARGE: -2</html:p>
          
        </notes>
        <annotation>
          <rdf:RDF xmlns:rdf="http://www.w3.org/1999/02/22-rdf-syntax-ns#" xmlns:bqbiol="http://biomodels.net/biology-qualifiers/" xmlns:bqmodel="http://biomodels.net/model-qualifiers/">
            <rdf:Description rdf:about="#_828dadd6-44da-45a5-81c1-1e1eee7f90c6">
              <bqbiol:is>
                <rdf:Bag>
                  <rdf:li rdf:resource="http://identifiers.org/kegg.compound/C04556"/>
                </rdf:Bag>
              </bqbiol:is>
            </rdf:Description>
          </rdf:RDF>
        </annotation>
            </species>
      <species id="_4c2me_c" constant="false" charge="-2" initialAmount="NaN" hasOnlySubstanceUnits="true" name="4-(cytidine 5'-diphospho)-2-C-methyl-D-erythritol" metaid="f33a19f7-cc1a-441c-be1d-36fe58ef0e7a" boundaryCondition="false" sboTerm="SBO:0000247" substanceUnits="substance" compartment="c">
        <notes>
          <html:p>FORMULA: C14H23N3O14P2</html:p>
          <html:p>CHARGE: -2</html:p>
          
        </notes>
        <annotation>
          <rdf:RDF xmlns:rdf="http://www.w3.org/1999/02/22-rdf-syntax-ns#" xmlns:bqbiol="http://biomodels.net/biology-qualifiers/" xmlns:bqmodel="http://biomodels.net/model-qualifiers/">
            <rdf:Description rdf:about="#f33a19f7-cc1a-441c-be1d-36fe58ef0e7a">
              <bqbiol:is>
                <rdf:Bag>
                  <rdf:li rdf:resource="http://identifiers.org/kegg.compound/C11435"/>
                </rdf:Bag>
              </bqbiol:is>
            </rdf:Description>
          </rdf:RDF>
        </annotation>
            </species>
      <species id="_4crsol_c" constant="false" charge="0" initialAmount="NaN" hasOnlySubstanceUnits="true" name="p-Cresol" metaid="_29db1308-39e8-4b46-af1e-d3a1460782b0" boundaryCondition="false" sboTerm="SBO:0000247" substanceUnits="substance" compartment="c">
        <notes>
          <html:p>FORMULA: C7H8O</html:p>
          <html:p>CHARGE: 0</html:p>
          
        </notes>
        <annotation>
          <rdf:RDF xmlns:rdf="http://www.w3.org/1999/02/22-rdf-syntax-ns#" xmlns:bqbiol="http://biomodels.net/biology-qualifiers/" xmlns:bqmodel="http://biomodels.net/model-qualifiers/">
            <rdf:Description rdf:about="#_29db1308-39e8-4b46-af1e-d3a1460782b0">
              <bqbiol:is>
                <rdf:Bag>
                  <rdf:li rdf:resource="http://identifiers.org/kegg.compound/C01468"/>
                </rdf:Bag>
              </bqbiol:is>
            </rdf:Description>
          </rdf:RDF>
        </annotation>
            </species>
      <species id="_4fe4s_c" constant="false" charge="2" initialAmount="NaN" hasOnlySubstanceUnits="true" name="[4Fe-4S] iron-sulfur cluster" metaid="_83ffbb97-0a8f-42ed-a308-611082ff083f" boundaryCondition="false" sboTerm="SBO:0000247" substanceUnits="substance" compartment="c">
        <notes>
          <html:p>FORMULA: S4Fe4</html:p>
          <html:p>CHARGE: 2</html:p>
          
        </notes>
        <annotation>
          <rdf:RDF xmlns:rdf="http://www.w3.org/1999/02/22-rdf-syntax-ns#" xmlns:bqbiol="http://biomodels.net/biology-qualifiers/" xmlns:bqmodel="http://biomodels.net/model-qualifiers/">
            <rdf:Description rdf:about="#_83ffbb97-0a8f-42ed-a308-611082ff083f">
              <bqbiol:is>
                <rdf:Bag>
                  <rdf:li rdf:resource="http://identifiers.org/kegg.compound/"/>
                </rdf:Bag>
              </bqbiol:is>
            </rdf:Description>
          </rdf:RDF>
        </annotation>
            </species>
      <species id="_4hbald_c" constant="false" charge="0" initialAmount="NaN" hasOnlySubstanceUnits="true" name="4-Hydroxybenzaldehyde" metaid="_0e94e55e-029a-41f8-b755-27cc623a8c9b" boundaryCondition="false" sboTerm="SBO:0000247" substanceUnits="substance" compartment="c">
        <notes>
          <html:p>FORMULA: C7H6O2</html:p>
          <html:p>CHARGE: 0</html:p>
          
        </notes>
        <annotation>
          <rdf:RDF xmlns:rdf="http://www.w3.org/1999/02/22-rdf-syntax-ns#" xmlns:bqbiol="http://biomodels.net/biology-qualifiers/" xmlns:bqmodel="http://biomodels.net/model-qualifiers/">
            <rdf:Description rdf:about="#_0e94e55e-029a-41f8-b755-27cc623a8c9b">
              <bqbiol:is>
                <rdf:Bag>
                  <rdf:li rdf:resource="http://identifiers.org/kegg.compound/C00633"/>
                </rdf:Bag>
              </bqbiol:is>
            </rdf:Description>
          </rdf:RDF>
        </annotation>
            </species>
      <species id="_4hbutcoa_c" constant="false" charge="-4" initialAmount="NaN" hasOnlySubstanceUnits="true" name="4-Hydroxybutanoyl-CoA" metaid="c0fa083f-4584-4920-a152-00c00c0ee5e1" boundaryCondition="false" sboTerm="SBO:0000247" substanceUnits="substance" compartment="c">
        <notes>
          <html:p>FORMULA: C25H38N7O18P3S</html:p>
          <html:p>CHARGE: -4</html:p>
          
        </notes>
        <annotation>
          <rdf:RDF xmlns:rdf="http://www.w3.org/1999/02/22-rdf-syntax-ns#" xmlns:bqbiol="http://biomodels.net/biology-qualifiers/" xmlns:bqmodel="http://biomodels.net/model-qualifiers/">
            <rdf:Description rdf:about="#c0fa083f-4584-4920-a152-00c00c0ee5e1">
              <bqbiol:is>
                <rdf:Bag>
                  <rdf:li rdf:resource="http://identifiers.org/kegg.compound/C11062"/>
                </rdf:Bag>
              </bqbiol:is>
            </rdf:Description>
          </rdf:RDF>
        </annotation>
            </species>
      <species id="_4hbz_c" constant="false" charge="-1" initialAmount="NaN" hasOnlySubstanceUnits="true" name="4-Hydroxybenzoate" metaid="e52c34b2-ed67-4483-8099-065ced0d1a72" boundaryCondition="false" sboTerm="SBO:0000247" substanceUnits="substance" compartment="c">
        <notes>
          <html:p>FORMULA: C7H5O3</html:p>
          <html:p>CHARGE: -1</html:p>
          
        </notes>
        <annotation>
          <rdf:RDF xmlns:rdf="http://www.w3.org/1999/02/22-rdf-syntax-ns#" xmlns:bqbiol="http://biomodels.net/biology-qualifiers/" xmlns:bqmodel="http://biomodels.net/model-qualifiers/">
            <rdf:Description rdf:about="#e52c34b2-ed67-4483-8099-065ced0d1a72">
              <bqbiol:is>
                <rdf:Bag>
                  <rdf:li rdf:resource="http://identifiers.org/kegg.compound/C00156"/>
                </rdf:Bag>
              </bqbiol:is>
            </rdf:Description>
          </rdf:RDF>
        </annotation>
            </species>
      <species id="_4hbzcoa_c" constant="false" charge="-4" initialAmount="NaN" hasOnlySubstanceUnits="true" name="4-hydroxybenoyl-CoA" metaid="a1b0481b-df77-4f0e-adf1-66b0ff59509a" boundaryCondition="false" sboTerm="SBO:0000247" substanceUnits="substance" compartment="c">
        <notes>
          <html:p>FORMULA: C28H36N7O18P3S</html:p>
          <html:p>CHARGE: -4</html:p>
          
        </notes>
        <annotation>
          <rdf:RDF xmlns:rdf="http://www.w3.org/1999/02/22-rdf-syntax-ns#" xmlns:bqbiol="http://biomodels.net/biology-qualifiers/" xmlns:bqmodel="http://biomodels.net/model-qualifiers/">
            <rdf:Description rdf:about="#a1b0481b-df77-4f0e-adf1-66b0ff59509a">
              <bqbiol:is>
                <rdf:Bag>
                  <rdf:li rdf:resource="http://identifiers.org/kegg.compound/"/>
                </rdf:Bag>
              </bqbiol:is>
            </rdf:Description>
          </rdf:RDF>
        </annotation>
            </species>
      <species id="_4hglu_c" constant="false" charge="-2" initialAmount="NaN" hasOnlySubstanceUnits="true" name="4-Hydroxy-L-glutamate" metaid="_2523d23a-f76e-4472-9d99-5a987aa41510" boundaryCondition="false" sboTerm="SBO:0000247" substanceUnits="substance" compartment="c">
        <notes>
          <html:p>FORMULA: C5H7NO5</html:p>
          <html:p>CHARGE: -2</html:p>
          
        </notes>
        <annotation>
          <rdf:RDF xmlns:rdf="http://www.w3.org/1999/02/22-rdf-syntax-ns#" xmlns:bqbiol="http://biomodels.net/biology-qualifiers/" xmlns:bqmodel="http://biomodels.net/model-qualifiers/">
            <rdf:Description rdf:about="#_2523d23a-f76e-4472-9d99-5a987aa41510">
              <bqbiol:is>
                <rdf:Bag>
                  <rdf:li rdf:resource="http://identifiers.org/kegg.compound/C03079"/>
                </rdf:Bag>
              </bqbiol:is>
            </rdf:Description>
          </rdf:RDF>
        </annotation>
            </species>
      <species id="_4hphac_c" constant="false" charge="-1" initialAmount="NaN" hasOnlySubstanceUnits="true" name="4-Hydroxyphenylacetate" metaid="d8c89cd3-192d-4f11-bc0a-22d55a978387" boundaryCondition="false" sboTerm="SBO:0000247" substanceUnits="substance" compartment="c">
        <notes>
          <html:p>FORMULA: C8H7O3</html:p>
          <html:p>CHARGE: -1</html:p>
          
        </notes>
        <annotation>
          <rdf:RDF xmlns:rdf="http://www.w3.org/1999/02/22-rdf-syntax-ns#" xmlns:bqbiol="http://biomodels.net/biology-qualifiers/" xmlns:bqmodel="http://biomodels.net/model-qualifiers/">
            <rdf:Description rdf:about="#d8c89cd3-192d-4f11-bc0a-22d55a978387">
              <bqbiol:is>
                <rdf:Bag>
                  <rdf:li rdf:resource="http://identifiers.org/kegg.compound/C00642"/>
                </rdf:Bag>
              </bqbiol:is>
            </rdf:Description>
          </rdf:RDF>
        </annotation>
            </species>
      <species id="_4mop_c" constant="false" charge="-1" initialAmount="NaN" hasOnlySubstanceUnits="true" name="4-Methyl-2-oxopentanoate" metaid="_496ad922-948f-49b2-9efe-308eac4ad88d" boundaryCondition="false" sboTerm="SBO:0000247" substanceUnits="substance" compartment="c">
        <notes>
          <html:p>FORMULA: C6H9O3</html:p>
          <html:p>CHARGE: -1</html:p>
          
        </notes>
        <annotation>
          <rdf:RDF xmlns:rdf="http://www.w3.org/1999/02/22-rdf-syntax-ns#" xmlns:bqbiol="http://biomodels.net/biology-qualifiers/" xmlns:bqmodel="http://biomodels.net/model-qualifiers/">
            <rdf:Description rdf:about="#_496ad922-948f-49b2-9efe-308eac4ad88d">
              <bqbiol:is>
                <rdf:Bag>
                  <rdf:li rdf:resource="http://identifiers.org/kegg.compound/C00233"/>
                </rdf:Bag>
              </bqbiol:is>
            </rdf:Description>
          </rdf:RDF>
        </annotation>
            </species>
      <species id="_4mpetz_c" constant="false" charge="-2" initialAmount="NaN" hasOnlySubstanceUnits="true" name="4-Methyl-5-(2-phosphoethyl)-thiazole" metaid="_8ffd1439-895b-44f3-8c67-8e8c816742a4" boundaryCondition="false" sboTerm="SBO:0000247" substanceUnits="substance" compartment="c">
        <notes>
          <html:p>FORMULA: C6H8NO4PS</html:p>
          <html:p>CHARGE: -2</html:p>
          
        </notes>
        <annotation>
          <rdf:RDF xmlns:rdf="http://www.w3.org/1999/02/22-rdf-syntax-ns#" xmlns:bqbiol="http://biomodels.net/biology-qualifiers/" xmlns:bqmodel="http://biomodels.net/model-qualifiers/">
            <rdf:Description rdf:about="#_8ffd1439-895b-44f3-8c67-8e8c816742a4">
              <bqbiol:is>
                <rdf:Bag>
                  <rdf:li rdf:resource="http://identifiers.org/kegg.compound/C04327"/>
                </rdf:Bag>
              </bqbiol:is>
            </rdf:Description>
          </rdf:RDF>
        </annotation>
            </species>
      <species id="_4pasp_c" constant="false" charge="-2" initialAmount="NaN" hasOnlySubstanceUnits="true" name="4-Phospho-L-aspartate" metaid="_4f5f6307-e2ca-4c9d-851a-83bba1121766" boundaryCondition="false" sboTerm="SBO:0000247" substanceUnits="substance" compartment="c">
        <notes>
          <html:p>FORMULA: C4H6NO7P</html:p>
          <html:p>CHARGE: -2</html:p>
          
        </notes>
        <annotation>
          <rdf:RDF xmlns:rdf="http://www.w3.org/1999/02/22-rdf-syntax-ns#" xmlns:bqbiol="http://biomodels.net/biology-qualifiers/" xmlns:bqmodel="http://biomodels.net/model-qualifiers/">
            <rdf:Description rdf:about="#_4f5f6307-e2ca-4c9d-851a-83bba1121766">
              <bqbiol:is>
                <rdf:Bag>
                  <rdf:li rdf:resource="http://identifiers.org/kegg.compound/C03082"/>
                </rdf:Bag>
              </bqbiol:is>
            </rdf:Description>
          </rdf:RDF>
        </annotation>
            </species>
      <species id="_4per_c" constant="false" charge="-3" initialAmount="NaN" hasOnlySubstanceUnits="true" name="4-Phospho-D-erythronate" metaid="_584e8bf0-fd09-468b-8b23-85408798d4ec" boundaryCondition="false" sboTerm="SBO:0000247" substanceUnits="substance" compartment="c">
        <notes>
          <html:p>FORMULA: C4H6O8P</html:p>
          <html:p>CHARGE: -3</html:p>
          
        </notes>
        <annotation>
          <rdf:RDF xmlns:rdf="http://www.w3.org/1999/02/22-rdf-syntax-ns#" xmlns:bqbiol="http://biomodels.net/biology-qualifiers/" xmlns:bqmodel="http://biomodels.net/model-qualifiers/">
            <rdf:Description rdf:about="#_584e8bf0-fd09-468b-8b23-85408798d4ec">
              <bqbiol:is>
                <rdf:Bag>
                  <rdf:li rdf:resource="http://identifiers.org/kegg.compound/C03393"/>
                </rdf:Bag>
              </bqbiol:is>
            </rdf:Description>
          </rdf:RDF>
        </annotation>
            </species>
      <species id="_4ppan_c" constant="false" charge="-3" initialAmount="NaN" hasOnlySubstanceUnits="true" name="D-4'-Phosphopantothenate" metaid="_16b3c63f-40e9-4f20-bf29-f97f0033af28" boundaryCondition="false" sboTerm="SBO:0000247" substanceUnits="substance" compartment="c">
        <notes>
          <html:p>FORMULA: C9H15NO8P</html:p>
          <html:p>CHARGE: -3</html:p>
          
        </notes>
        <annotation>
          <rdf:RDF xmlns:rdf="http://www.w3.org/1999/02/22-rdf-syntax-ns#" xmlns:bqbiol="http://biomodels.net/biology-qualifiers/" xmlns:bqmodel="http://biomodels.net/model-qualifiers/">
            <rdf:Description rdf:about="#_16b3c63f-40e9-4f20-bf29-f97f0033af28">
              <bqbiol:is>
                <rdf:Bag>
                  <rdf:li rdf:resource="http://identifiers.org/kegg.compound/C03492"/>
                </rdf:Bag>
              </bqbiol:is>
            </rdf:Description>
          </rdf:RDF>
        </annotation>
            </species>
      <species id="_4ppcys_c" constant="false" charge="-3" initialAmount="NaN" hasOnlySubstanceUnits="true" name="N-((R)-4-Phosphopantothenoyl)-L-cysteine" metaid="_5bcde3f8-b93e-4cbd-8bb8-da543156069a" boundaryCondition="false" sboTerm="SBO:0000247" substanceUnits="substance" compartment="c">
        <notes>
          <html:p>FORMULA: C12H20N2O9PS</html:p>
          <html:p>CHARGE: -3</html:p>
          
        </notes>
        <annotation>
          <rdf:RDF xmlns:rdf="http://www.w3.org/1999/02/22-rdf-syntax-ns#" xmlns:bqbiol="http://biomodels.net/biology-qualifiers/" xmlns:bqmodel="http://biomodels.net/model-qualifiers/">
            <rdf:Description rdf:about="#_5bcde3f8-b93e-4cbd-8bb8-da543156069a">
              <bqbiol:is>
                <rdf:Bag>
                  <rdf:li rdf:resource="http://identifiers.org/kegg.compound/C04352"/>
                </rdf:Bag>
              </bqbiol:is>
            </rdf:Description>
          </rdf:RDF>
        </annotation>
            </species>
      <species id="_4r5au_c" constant="false" charge="0" initialAmount="NaN" hasOnlySubstanceUnits="true" name="4-(1-D-Ribitylamino)-5-aminouracil" metaid="_0596d539-014f-4037-95d0-c29cb4195ead" boundaryCondition="false" sboTerm="SBO:0000247" substanceUnits="substance" compartment="c">
        <notes>
          <html:p>FORMULA: C9H16N4O6</html:p>
          <html:p>CHARGE: 0</html:p>
          
        </notes>
        <annotation>
          <rdf:RDF xmlns:rdf="http://www.w3.org/1999/02/22-rdf-syntax-ns#" xmlns:bqbiol="http://biomodels.net/biology-qualifiers/" xmlns:bqmodel="http://biomodels.net/model-qualifiers/">
            <rdf:Description rdf:about="#_0596d539-014f-4037-95d0-c29cb4195ead">
              <bqbiol:is>
                <rdf:Bag>
                  <rdf:li rdf:resource="http://identifiers.org/kegg.compound/C04732"/>
                </rdf:Bag>
              </bqbiol:is>
            </rdf:Description>
          </rdf:RDF>
        </annotation>
            </species>
      <species id="_5aizc_c" constant="false" charge="-3" initialAmount="NaN" hasOnlySubstanceUnits="true" name="5-amino-1-(5-phospho-D-ribosyl)imidazole-4-carboxylate" metaid="_95d57781-6fc4-46a6-9d08-2318c0cd5cc3" boundaryCondition="false" sboTerm="SBO:0000247" substanceUnits="substance" compartment="c">
        <notes>
          <html:p>FORMULA: C9H11N3O9P</html:p>
          <html:p>CHARGE: -3</html:p>
          
        </notes>
        <annotation>
          <rdf:RDF xmlns:rdf="http://www.w3.org/1999/02/22-rdf-syntax-ns#" xmlns:bqbiol="http://biomodels.net/biology-qualifiers/" xmlns:bqmodel="http://biomodels.net/model-qualifiers/">
            <rdf:Description rdf:about="#_95d57781-6fc4-46a6-9d08-2318c0cd5cc3">
              <bqbiol:is>
                <rdf:Bag>
                  <rdf:li rdf:resource="http://identifiers.org/kegg.compound/C04751"/>
                </rdf:Bag>
              </bqbiol:is>
            </rdf:Description>
          </rdf:RDF>
        </annotation>
            </species>
      <species id="_5aop_c" constant="false" charge="0" initialAmount="NaN" hasOnlySubstanceUnits="true" name="5-Amino-4-oxopentanoate" metaid="_34826e60-c9cb-4838-b57d-9c8013778c07" boundaryCondition="false" sboTerm="SBO:0000247" substanceUnits="substance" compartment="c">
        <notes>
          <html:p>FORMULA: C5H9NO3</html:p>
          <html:p>CHARGE: 0</html:p>
          
        </notes>
        <annotation>
          <rdf:RDF xmlns:rdf="http://www.w3.org/1999/02/22-rdf-syntax-ns#" xmlns:bqbiol="http://biomodels.net/biology-qualifiers/" xmlns:bqmodel="http://biomodels.net/model-qualifiers/">
            <rdf:Description rdf:about="#_34826e60-c9cb-4838-b57d-9c8013778c07">
              <bqbiol:is>
                <rdf:Bag>
                  <rdf:li rdf:resource="http://identifiers.org/kegg.compound/C00430"/>
                </rdf:Bag>
              </bqbiol:is>
            </rdf:Description>
          </rdf:RDF>
        </annotation>
            </species>
      <species id="_5aprbu_c" constant="false" charge="-2" initialAmount="NaN" hasOnlySubstanceUnits="true" name="5-Amino-6-(5'-phosphoribitylamino)uracil" metaid="_73c8c1b2-f331-4895-8a5a-724365785fdd" boundaryCondition="false" sboTerm="SBO:0000247" substanceUnits="substance" compartment="c">
        <notes>
          <html:p>FORMULA: C9H15N4O9P</html:p>
          <html:p>CHARGE: -2</html:p>
          
        </notes>
        <annotation>
          <rdf:RDF xmlns:rdf="http://www.w3.org/1999/02/22-rdf-syntax-ns#" xmlns:bqbiol="http://biomodels.net/biology-qualifiers/" xmlns:bqmodel="http://biomodels.net/model-qualifiers/">
            <rdf:Description rdf:about="#_73c8c1b2-f331-4895-8a5a-724365785fdd">
              <bqbiol:is>
                <rdf:Bag>
                  <rdf:li rdf:resource="http://identifiers.org/kegg.compound/C04454"/>
                </rdf:Bag>
              </bqbiol:is>
            </rdf:Description>
          </rdf:RDF>
        </annotation>
            </species>
      <species id="_5apru_c" constant="false" charge="-2" initialAmount="NaN" hasOnlySubstanceUnits="true" name="5-Amino-6-(5'-phosphoribosylamino)uracil" metaid="_8092c20a-ce9e-4fd3-ac83-cf0f1f82c1b3" boundaryCondition="false" sboTerm="SBO:0000247" substanceUnits="substance" compartment="c">
        <notes>
          <html:p>FORMULA: C9H13N4O9P</html:p>
          <html:p>CHARGE: -2</html:p>
          
        </notes>
        <annotation>
          <rdf:RDF xmlns:rdf="http://www.w3.org/1999/02/22-rdf-syntax-ns#" xmlns:bqbiol="http://biomodels.net/biology-qualifiers/" xmlns:bqmodel="http://biomodels.net/model-qualifiers/">
            <rdf:Description rdf:about="#_8092c20a-ce9e-4fd3-ac83-cf0f1f82c1b3">
              <bqbiol:is>
                <rdf:Bag>
                  <rdf:li rdf:resource="http://identifiers.org/kegg.compound/C01268"/>
                </rdf:Bag>
              </bqbiol:is>
            </rdf:Description>
          </rdf:RDF>
        </annotation>
            </species>
      <species id="_5drib_c" constant="false" charge="0" initialAmount="NaN" hasOnlySubstanceUnits="true" name="5'-deoxyribose" metaid="ad79b600-804f-4344-851c-dd79390e6306" boundaryCondition="false" sboTerm="SBO:0000247" substanceUnits="substance" compartment="c">
        <notes>
          <html:p>FORMULA: C5H10O4</html:p>
          <html:p>CHARGE: 0</html:p>
          
        </notes>
        <annotation>
          <rdf:RDF xmlns:rdf="http://www.w3.org/1999/02/22-rdf-syntax-ns#" xmlns:bqbiol="http://biomodels.net/biology-qualifiers/" xmlns:bqmodel="http://biomodels.net/model-qualifiers/">
            <rdf:Description rdf:about="#ad79b600-804f-4344-851c-dd79390e6306">
              <bqbiol:is>
                <rdf:Bag>
                  <rdf:li rdf:resource="http://identifiers.org/kegg.compound/"/>
                </rdf:Bag>
              </bqbiol:is>
            </rdf:Description>
          </rdf:RDF>
        </annotation>
            </species>
      <species id="_5fthf_c" constant="false" charge="-2" initialAmount="NaN" hasOnlySubstanceUnits="true" name="5-Formyltetrahydrofolate" metaid="_676c2679-f0b4-4d56-a52a-8ab3029cca04" boundaryCondition="false" sboTerm="SBO:0000247" substanceUnits="substance" compartment="c">
        <notes>
          <html:p>FORMULA: C20H21N7O7</html:p>
          <html:p>CHARGE: -2</html:p>
          
        </notes>
        <annotation>
          <rdf:RDF xmlns:rdf="http://www.w3.org/1999/02/22-rdf-syntax-ns#" xmlns:bqbiol="http://biomodels.net/biology-qualifiers/" xmlns:bqmodel="http://biomodels.net/model-qualifiers/">
            <rdf:Description rdf:about="#_676c2679-f0b4-4d56-a52a-8ab3029cca04">
              <bqbiol:is>
                <rdf:Bag>
                  <rdf:li rdf:resource="http://identifiers.org/kegg.compound/C03479"/>
                </rdf:Bag>
              </bqbiol:is>
            </rdf:Description>
          </rdf:RDF>
        </annotation>
            </species>
      <species id="_5hbzid_c" constant="false" charge="0" initialAmount="NaN" hasOnlySubstanceUnits="true" name="5-hydroxybenzimidazole" metaid="cadc3141-7c2e-4158-b1ce-9f961f9c7a73" boundaryCondition="false" sboTerm="SBO:0000247" substanceUnits="substance" compartment="c">
        <notes>
          <html:p>FORMULA: C7H6N2O</html:p>
          <html:p>CHARGE: 0</html:p>
          
        </notes>
        <annotation>
          <rdf:RDF xmlns:rdf="http://www.w3.org/1999/02/22-rdf-syntax-ns#" xmlns:bqbiol="http://biomodels.net/biology-qualifiers/" xmlns:bqmodel="http://biomodels.net/model-qualifiers/">
            <rdf:Description rdf:about="#cadc3141-7c2e-4158-b1ce-9f961f9c7a73">
              <bqbiol:is>
                <rdf:Bag>
                  <rdf:li rdf:resource="http://identifiers.org/kegg.compound/"/>
                </rdf:Bag>
              </bqbiol:is>
            </rdf:Description>
          </rdf:RDF>
        </annotation>
            </species>
      <species id="_5mcsn_c" constant="false" charge="0" initialAmount="NaN" hasOnlySubstanceUnits="true" name="5-Methylcytosine" metaid="e83b5d20-7cba-49d9-93ce-5194306ca495" boundaryCondition="false" sboTerm="SBO:0000247" substanceUnits="substance" compartment="c">
        <notes>
          <html:p>FORMULA: C5H7N3O</html:p>
          <html:p>CHARGE: 0</html:p>
          
        </notes>
        <annotation>
          <rdf:RDF xmlns:rdf="http://www.w3.org/1999/02/22-rdf-syntax-ns#" xmlns:bqbiol="http://biomodels.net/biology-qualifiers/" xmlns:bqmodel="http://biomodels.net/model-qualifiers/">
            <rdf:Description rdf:about="#e83b5d20-7cba-49d9-93ce-5194306ca495">
              <bqbiol:is>
                <rdf:Bag>
                  <rdf:li rdf:resource="http://identifiers.org/kegg.compound/C02376"/>
                </rdf:Bag>
              </bqbiol:is>
            </rdf:Description>
          </rdf:RDF>
        </annotation>
            </species>
      <species id="_5mdr1p_c" constant="false" charge="-2" initialAmount="NaN" hasOnlySubstanceUnits="true" name="5-Methylthio-5-deoxy-D-ribose 1-phosphate" metaid="d378c9fd-8a7f-447b-af5d-e77552f2e3ed" boundaryCondition="false" sboTerm="SBO:0000247" substanceUnits="substance" compartment="c">
        <notes>
          <html:p>FORMULA: C6H11O7PS</html:p>
          <html:p>CHARGE: -2</html:p>
          
        </notes>
        <annotation>
          <rdf:RDF xmlns:rdf="http://www.w3.org/1999/02/22-rdf-syntax-ns#" xmlns:bqbiol="http://biomodels.net/biology-qualifiers/" xmlns:bqmodel="http://biomodels.net/model-qualifiers/">
            <rdf:Description rdf:about="#d378c9fd-8a7f-447b-af5d-e77552f2e3ed">
              <bqbiol:is>
                <rdf:Bag>
                  <rdf:li rdf:resource="http://identifiers.org/kegg.compound/C04188"/>
                </rdf:Bag>
              </bqbiol:is>
            </rdf:Description>
          </rdf:RDF>
        </annotation>
            </species>
      <species id="_5mdru1p_c" constant="false" charge="-2" initialAmount="NaN" hasOnlySubstanceUnits="true" name="5-Methylthio-5-deoxy-D-ribulose 1-phosphate" metaid="_22993a09-d882-41a0-95fd-90af68dee140" boundaryCondition="false" sboTerm="SBO:0000247" substanceUnits="substance" compartment="c">
        <notes>
          <html:p>FORMULA: C6H11O7PS</html:p>
          <html:p>CHARGE: -2</html:p>
          
        </notes>
        <annotation>
          <rdf:RDF xmlns:rdf="http://www.w3.org/1999/02/22-rdf-syntax-ns#" xmlns:bqbiol="http://biomodels.net/biology-qualifiers/" xmlns:bqmodel="http://biomodels.net/model-qualifiers/">
            <rdf:Description rdf:about="#_22993a09-d882-41a0-95fd-90af68dee140">
              <bqbiol:is>
                <rdf:Bag>
                  <rdf:li rdf:resource="http://identifiers.org/kegg.compound/C04582"/>
                </rdf:Bag>
              </bqbiol:is>
            </rdf:Description>
          </rdf:RDF>
        </annotation>
            </species>
      <species id="_5mta_c" constant="false" charge="0" initialAmount="NaN" hasOnlySubstanceUnits="true" name="5-Methylthioadenosine" metaid="_156cf249-4baf-487a-a489-9f05f66efb67" boundaryCondition="false" sboTerm="SBO:0000247" substanceUnits="substance" compartment="c">
        <notes>
          <html:p>FORMULA: C11H15N5O3S</html:p>
          <html:p>CHARGE: 0</html:p>
          
        </notes>
        <annotation>
          <rdf:RDF xmlns:rdf="http://www.w3.org/1999/02/22-rdf-syntax-ns#" xmlns:bqbiol="http://biomodels.net/biology-qualifiers/" xmlns:bqmodel="http://biomodels.net/model-qualifiers/">
            <rdf:Description rdf:about="#_156cf249-4baf-487a-a489-9f05f66efb67">
              <bqbiol:is>
                <rdf:Bag>
                  <rdf:li rdf:resource="http://identifiers.org/kegg.compound/C00170"/>
                </rdf:Bag>
              </bqbiol:is>
            </rdf:Description>
          </rdf:RDF>
        </annotation>
            </species>
      <species id="_5mthf_c" constant="false" charge="-1" initialAmount="NaN" hasOnlySubstanceUnits="true" name="5-Methyltetrahydrofolate" metaid="_441cb6c7-c815-4e4b-b461-1f6727b685cd" boundaryCondition="false" sboTerm="SBO:0000247" substanceUnits="substance" compartment="c">
        <notes>
          <html:p>FORMULA: C20H24N7O6</html:p>
          <html:p>CHARGE: -1</html:p>
          
        </notes>
        <annotation>
          <rdf:RDF xmlns:rdf="http://www.w3.org/1999/02/22-rdf-syntax-ns#" xmlns:bqbiol="http://biomodels.net/biology-qualifiers/" xmlns:bqmodel="http://biomodels.net/model-qualifiers/">
            <rdf:Description rdf:about="#_441cb6c7-c815-4e4b-b461-1f6727b685cd">
              <bqbiol:is>
                <rdf:Bag>
                  <rdf:li rdf:resource="http://identifiers.org/kegg.compound/C00440"/>
                </rdf:Bag>
              </bqbiol:is>
            </rdf:Description>
          </rdf:RDF>
        </annotation>
            </species>
      <species id="_5pg35pg_c" constant="false" charge="-3" initialAmount="NaN" hasOnlySubstanceUnits="true" name="5'-Phosphoguanylyl(3'->5')guanosine" metaid="c637aae7-1ff4-4435-b193-cce35e845833" boundaryCondition="false" sboTerm="SBO:0000247" substanceUnits="substance" compartment="c">
        <notes>
          <html:p>FORMULA: C20H23N10O15P2</html:p>
          <html:p>CHARGE: -3</html:p>
          
        </notes>
        <annotation>
          <rdf:RDF xmlns:rdf="http://www.w3.org/1999/02/22-rdf-syntax-ns#" xmlns:bqbiol="http://biomodels.net/biology-qualifiers/" xmlns:bqmodel="http://biomodels.net/model-qualifiers/">
            <rdf:Description rdf:about="#c637aae7-1ff4-4435-b193-cce35e845833">
              <bqbiol:is>
                <rdf:Bag>
                  <rdf:li rdf:resource="http://identifiers.org/kegg.compound/C18076"/>
                </rdf:Bag>
              </bqbiol:is>
            </rdf:Description>
          </rdf:RDF>
        </annotation>
            </species>
      <species id="_5prdmbz_c" constant="false" charge="-2" initialAmount="NaN" hasOnlySubstanceUnits="true" name="N1-(5-Phospho-alpha-D-ribosyl)-5,6-dimethylbenzimidazole" metaid="d0a2b2a0-a60b-4664-839c-5d5c82ecbad4" boundaryCondition="false" sboTerm="SBO:0000247" substanceUnits="substance" compartment="c">
        <notes>
          <html:p>FORMULA: C14H17N2O7P</html:p>
          <html:p>CHARGE: -2</html:p>
          
        </notes>
        <annotation>
          <rdf:RDF xmlns:rdf="http://www.w3.org/1999/02/22-rdf-syntax-ns#" xmlns:bqbiol="http://biomodels.net/biology-qualifiers/" xmlns:bqmodel="http://biomodels.net/model-qualifiers/">
            <rdf:Description rdf:about="#d0a2b2a0-a60b-4664-839c-5d5c82ecbad4">
              <bqbiol:is>
                <rdf:Bag>
                  <rdf:li rdf:resource="http://identifiers.org/kegg.compound/C04778"/>
                </rdf:Bag>
              </bqbiol:is>
            </rdf:Description>
          </rdf:RDF>
        </annotation>
            </species>
      <species id="_6ctd_c" constant="false" charge="-1" initialAmount="NaN" hasOnlySubstanceUnits="true" name="6-carboxy-5,6,7,8-tetrahydropterin" metaid="_3ac33d0f-4ae9-44e6-a344-5297a7cc08ad" boundaryCondition="false" sboTerm="SBO:0000247" substanceUnits="substance" compartment="c">
        <notes>
          <html:p>FORMULA: C7H8N5O3</html:p>
          <html:p>CHARGE: -1</html:p>
          
        </notes>
        <annotation>
          <rdf:RDF xmlns:rdf="http://www.w3.org/1999/02/22-rdf-syntax-ns#" xmlns:bqbiol="http://biomodels.net/biology-qualifiers/" xmlns:bqmodel="http://biomodels.net/model-qualifiers/">
            <rdf:Description rdf:about="#_3ac33d0f-4ae9-44e6-a344-5297a7cc08ad">
              <bqbiol:is>
                <rdf:Bag>
                  <rdf:li rdf:resource="http://identifiers.org/kegg.compound/"/>
                </rdf:Bag>
              </bqbiol:is>
            </rdf:Description>
          </rdf:RDF>
        </annotation>
            </species>
      <species id="_6hch1eccoa_c" constant="false" charge="0" initialAmount="NaN" hasOnlySubstanceUnits="true" name="6-Hydroxycyclohex-1-ene-1-carboxyl-CoA" metaid="_6d2ef09e-6b0c-4b23-a990-1c2a47c6140e" boundaryCondition="false" sboTerm="SBO:0000247" substanceUnits="substance" compartment="c">
        <notes>
          <html:p>FORMULA: C28H44N7O18P3S</html:p>
          <html:p>CHARGE: 0</html:p>
          
        </notes>
        <annotation>
          <rdf:RDF xmlns:rdf="http://www.w3.org/1999/02/22-rdf-syntax-ns#" xmlns:bqbiol="http://biomodels.net/biology-qualifiers/" xmlns:bqmodel="http://biomodels.net/model-qualifiers/">
            <rdf:Description rdf:about="#_6d2ef09e-6b0c-4b23-a990-1c2a47c6140e">
              <bqbiol:is>
                <rdf:Bag>
                  <rdf:li rdf:resource="http://identifiers.org/kegg.compound/C06749"/>
                </rdf:Bag>
              </bqbiol:is>
            </rdf:Description>
          </rdf:RDF>
        </annotation>
            </species>
      <species id="_6hmhpt_c" constant="false" charge="0" initialAmount="NaN" hasOnlySubstanceUnits="true" name="6-hydroxymethyl dihydropterin" metaid="_1a82ed3a-b175-4779-ae5e-4a00e92df6c5" boundaryCondition="false" sboTerm="SBO:0000247" substanceUnits="substance" compartment="c">
        <notes>
          <html:p>FORMULA: C7H9N5O2</html:p>
          <html:p>CHARGE: 0</html:p>
          
        </notes>
        <annotation>
          <rdf:RDF xmlns:rdf="http://www.w3.org/1999/02/22-rdf-syntax-ns#" xmlns:bqbiol="http://biomodels.net/biology-qualifiers/" xmlns:bqmodel="http://biomodels.net/model-qualifiers/">
            <rdf:Description rdf:about="#_1a82ed3a-b175-4779-ae5e-4a00e92df6c5">
              <bqbiol:is>
                <rdf:Bag>
                  <rdf:li rdf:resource="http://identifiers.org/kegg.compound/"/>
                </rdf:Bag>
              </bqbiol:is>
            </rdf:Description>
          </rdf:RDF>
        </annotation>
            </species>
      <species id="_6hmhptpp_c" constant="false" charge="-3" initialAmount="NaN" hasOnlySubstanceUnits="true" name="6-hydroxymethyl-dihydropterin pyrophosphate" metaid="f0127307-76e5-407e-8cc6-014cb18845bf" boundaryCondition="false" sboTerm="SBO:0000247" substanceUnits="substance" compartment="c">
        <notes>
          <html:p>FORMULA: C7H8N5O8P2</html:p>
          <html:p>CHARGE: -3</html:p>
          
        </notes>
        <annotation>
          <rdf:RDF xmlns:rdf="http://www.w3.org/1999/02/22-rdf-syntax-ns#" xmlns:bqbiol="http://biomodels.net/biology-qualifiers/" xmlns:bqmodel="http://biomodels.net/model-qualifiers/">
            <rdf:Description rdf:about="#f0127307-76e5-407e-8cc6-014cb18845bf">
              <bqbiol:is>
                <rdf:Bag>
                  <rdf:li rdf:resource="http://identifiers.org/kegg.compound/"/>
                </rdf:Bag>
              </bqbiol:is>
            </rdf:Description>
          </rdf:RDF>
        </annotation>
            </species>
      <species id="_6occhcoa_c" constant="false" charge="-4" initialAmount="NaN" hasOnlySubstanceUnits="true" name="6-oxocyclohex-1-ene-1-carboxyl-CoA" metaid="ba46ff1b-6f0a-4f80-85f6-5f4d57a55013" boundaryCondition="false" sboTerm="SBO:0000247" substanceUnits="substance" compartment="c">
        <notes>
          <html:p>FORMULA: C28H38N7O18P3S</html:p>
          <html:p>CHARGE: -4</html:p>
          
        </notes>
        <annotation>
          <rdf:RDF xmlns:rdf="http://www.w3.org/1999/02/22-rdf-syntax-ns#" xmlns:bqbiol="http://biomodels.net/biology-qualifiers/" xmlns:bqmodel="http://biomodels.net/model-qualifiers/">
            <rdf:Description rdf:about="#ba46ff1b-6f0a-4f80-85f6-5f4d57a55013">
              <bqbiol:is>
                <rdf:Bag>
                  <rdf:li rdf:resource="http://identifiers.org/kegg.compound/C09821"/>
                </rdf:Bag>
              </bqbiol:is>
            </rdf:Description>
          </rdf:RDF>
        </annotation>
            </species>
      <species id="_6pgc_c" constant="false" charge="-3" initialAmount="NaN" hasOnlySubstanceUnits="true" name="6-Phospho-D-gluconate" metaid="_7ac2c3ae-bb96-487f-8c35-6cc849b71055" boundaryCondition="false" sboTerm="SBO:0000247" substanceUnits="substance" compartment="c">
        <notes>
          <html:p>FORMULA: C6H10O10P</html:p>
          <html:p>CHARGE: -3</html:p>
          
        </notes>
        <annotation>
          <rdf:RDF xmlns:rdf="http://www.w3.org/1999/02/22-rdf-syntax-ns#" xmlns:bqbiol="http://biomodels.net/biology-qualifiers/" xmlns:bqmodel="http://biomodels.net/model-qualifiers/">
            <rdf:Description rdf:about="#_7ac2c3ae-bb96-487f-8c35-6cc849b71055">
              <bqbiol:is>
                <rdf:Bag>
                  <rdf:li rdf:resource="http://identifiers.org/kegg.compound/C00345"/>
                </rdf:Bag>
              </bqbiol:is>
            </rdf:Description>
          </rdf:RDF>
        </annotation>
            </species>
      <species id="_6pgl_c" constant="false" charge="-2" initialAmount="NaN" hasOnlySubstanceUnits="true" name="6-phospho-D-glucono-1,5-lactone" metaid="_3667da64-65ac-461d-a7cf-232bb5f21f80" boundaryCondition="false" sboTerm="SBO:0000247" substanceUnits="substance" compartment="c">
        <notes>
          <html:p>FORMULA: C6H9O9P</html:p>
          <html:p>CHARGE: -2</html:p>
          
        </notes>
        <annotation>
          <rdf:RDF xmlns:rdf="http://www.w3.org/1999/02/22-rdf-syntax-ns#" xmlns:bqbiol="http://biomodels.net/biology-qualifiers/" xmlns:bqmodel="http://biomodels.net/model-qualifiers/">
            <rdf:Description rdf:about="#_3667da64-65ac-461d-a7cf-232bb5f21f80">
              <bqbiol:is>
                <rdf:Bag>
                  <rdf:li rdf:resource="http://identifiers.org/kegg.compound/C01236"/>
                </rdf:Bag>
              </bqbiol:is>
            </rdf:Description>
          </rdf:RDF>
        </annotation>
            </species>
      <species id="_8aonn_c" constant="false" charge="0" initialAmount="NaN" hasOnlySubstanceUnits="true" name="8-Amino-7-oxononanoate" metaid="_1a4c6e59-53d6-45a2-89ea-e2d82f640aef" boundaryCondition="false" sboTerm="SBO:0000247" substanceUnits="substance" compartment="c">
        <notes>
          <html:p>FORMULA: C9H17NO3</html:p>
          <html:p>CHARGE: 0</html:p>
          
        </notes>
        <annotation>
          <rdf:RDF xmlns:rdf="http://www.w3.org/1999/02/22-rdf-syntax-ns#" xmlns:bqbiol="http://biomodels.net/biology-qualifiers/" xmlns:bqmodel="http://biomodels.net/model-qualifiers/">
            <rdf:Description rdf:about="#_1a4c6e59-53d6-45a2-89ea-e2d82f640aef">
              <bqbiol:is>
                <rdf:Bag>
                  <rdf:li rdf:resource="http://identifiers.org/kegg.compound/C01092"/>
                </rdf:Bag>
              </bqbiol:is>
            </rdf:Description>
          </rdf:RDF>
        </annotation>
            </species>
      <species id="ACP_c" constant="false" charge="-1" initialAmount="NaN" hasOnlySubstanceUnits="true" name="acyl carrier protein" metaid="_20182cbf-74f5-4bd7-866c-0a020b3a43dc" boundaryCondition="false" sboTerm="SBO:0000247" substanceUnits="substance" compartment="c">
        <notes>
          <html:p>FORMULA: C11H21N2O7PRS</html:p>
          <html:p>CHARGE: -1</html:p>
          
        </notes>
        <annotation>
          <rdf:RDF xmlns:rdf="http://www.w3.org/1999/02/22-rdf-syntax-ns#" xmlns:bqbiol="http://biomodels.net/biology-qualifiers/" xmlns:bqmodel="http://biomodels.net/model-qualifiers/">
            <rdf:Description rdf:about="#_20182cbf-74f5-4bd7-866c-0a020b3a43dc">
              <bqbiol:is>
                <rdf:Bag>
                  <rdf:li rdf:resource="http://identifiers.org/kegg.compound/C00229"/>
                </rdf:Bag>
              </bqbiol:is>
            </rdf:Description>
          </rdf:RDF>
        </annotation>
            </species>
      <species id="LalaDglu_c" constant="false" charge="-1" initialAmount="NaN" hasOnlySubstanceUnits="true" name="L-alanine-D-glutamate" metaid="_424c338b-6ad2-4dd2-8512-ba0eefed5784" boundaryCondition="false" sboTerm="SBO:0000247" substanceUnits="substance" compartment="c">
        <notes>
          <html:p>FORMULA: C8H13N2O5</html:p>
          <html:p>CHARGE: -1</html:p>
          
        </notes>
        <annotation>
          <rdf:RDF xmlns:rdf="http://www.w3.org/1999/02/22-rdf-syntax-ns#" xmlns:bqbiol="http://biomodels.net/biology-qualifiers/" xmlns:bqmodel="http://biomodels.net/model-qualifiers/">
            <rdf:Description rdf:about="#_424c338b-6ad2-4dd2-8512-ba0eefed5784">
              <bqbiol:is>
                <rdf:Bag>
                  <rdf:li rdf:resource="http://identifiers.org/kegg.compound/"/>
                </rdf:Bag>
              </bqbiol:is>
            </rdf:Description>
          </rdf:RDF>
        </annotation>
            </species>
      <species id="LalaDgluMdap_c" constant="false" charge="-1" initialAmount="NaN" hasOnlySubstanceUnits="true" name="L-alanine-D-glutamate-meso-2,6-diaminoheptanedioate" metaid="ab97c24d-6658-466d-a40f-b88429c5206b" boundaryCondition="false" sboTerm="SBO:0000247" substanceUnits="substance" compartment="c">
        <notes>
          <html:p>FORMULA: C15H25N4O8</html:p>
          <html:p>CHARGE: -1</html:p>
          
        </notes>
        <annotation>
          <rdf:RDF xmlns:rdf="http://www.w3.org/1999/02/22-rdf-syntax-ns#" xmlns:bqbiol="http://biomodels.net/biology-qualifiers/" xmlns:bqmodel="http://biomodels.net/model-qualifiers/">
            <rdf:Description rdf:about="#ab97c24d-6658-466d-a40f-b88429c5206b">
              <bqbiol:is>
                <rdf:Bag>
                  <rdf:li rdf:resource="http://identifiers.org/kegg.compound/"/>
                </rdf:Bag>
              </bqbiol:is>
            </rdf:Description>
          </rdf:RDF>
        </annotation>
            </species>
      <species id="LalaDgluMdapDala_c" constant="false" charge="-1" initialAmount="NaN" hasOnlySubstanceUnits="true" name="L-alanine-D-glutamate-meso-2,6-diaminoheptanedioate-D-alanine" metaid="_0d2b41a6-f8ea-4d7e-9c80-f5288a9a05af" boundaryCondition="false" sboTerm="SBO:0000247" substanceUnits="substance" compartment="c">
        <notes>
          <html:p>FORMULA: C18H30N5O9</html:p>
          <html:p>CHARGE: -1</html:p>
          
        </notes>
        <annotation>
          <rdf:RDF xmlns:rdf="http://www.w3.org/1999/02/22-rdf-syntax-ns#" xmlns:bqbiol="http://biomodels.net/biology-qualifiers/" xmlns:bqmodel="http://biomodels.net/model-qualifiers/">
            <rdf:Description rdf:about="#_0d2b41a6-f8ea-4d7e-9c80-f5288a9a05af">
              <bqbiol:is>
                <rdf:Bag>
                  <rdf:li rdf:resource="http://identifiers.org/kegg.compound/"/>
                </rdf:Bag>
              </bqbiol:is>
            </rdf:Description>
          </rdf:RDF>
        </annotation>
            </species>
      <species id="LalaLglu_c" constant="false" charge="-1" initialAmount="NaN" hasOnlySubstanceUnits="true" name="L-alanine-L-glutamate" metaid="_4421574c-8f4b-4a6c-addb-c385d4e1156b" boundaryCondition="false" sboTerm="SBO:0000247" substanceUnits="substance" compartment="c">
        <notes>
          <html:p>FORMULA: C8H13N2O5</html:p>
          <html:p>CHARGE: -1</html:p>
          
        </notes>
        <annotation>
          <rdf:RDF xmlns:rdf="http://www.w3.org/1999/02/22-rdf-syntax-ns#" xmlns:bqbiol="http://biomodels.net/biology-qualifiers/" xmlns:bqmodel="http://biomodels.net/model-qualifiers/">
            <rdf:Description rdf:about="#_4421574c-8f4b-4a6c-addb-c385d4e1156b">
              <bqbiol:is>
                <rdf:Bag>
                  <rdf:li rdf:resource="http://identifiers.org/kegg.compound/"/>
                </rdf:Bag>
              </bqbiol:is>
            </rdf:Description>
          </rdf:RDF>
        </annotation>
            </species>
      <species id="Lcyst_c" constant="false" charge="-1" initialAmount="NaN" hasOnlySubstanceUnits="true" name="L-Cysteate" metaid="a92a641f-6087-441e-9d19-579250503e59" boundaryCondition="false" sboTerm="SBO:0000247" substanceUnits="substance" compartment="c">
        <notes>
          <html:p>FORMULA: C3H6NO5S</html:p>
          <html:p>CHARGE: -1</html:p>
          
        </notes>
        <annotation>
          <rdf:RDF xmlns:rdf="http://www.w3.org/1999/02/22-rdf-syntax-ns#" xmlns:bqbiol="http://biomodels.net/biology-qualifiers/" xmlns:bqmodel="http://biomodels.net/model-qualifiers/">
            <rdf:Description rdf:about="#a92a641f-6087-441e-9d19-579250503e59">
              <bqbiol:is>
                <rdf:Bag>
                  <rdf:li rdf:resource="http://identifiers.org/kegg.compound/C00506"/>
                </rdf:Bag>
              </bqbiol:is>
            </rdf:Description>
          </rdf:RDF>
        </annotation>
            </species>
      <species id="Ncbmpts_c" constant="false" charge="0" initialAmount="NaN" hasOnlySubstanceUnits="true" name="N-Carbamoylputrescine" metaid="_5e8fb4da-20de-4969-8c11-9c8bc59e306b" boundaryCondition="false" sboTerm="SBO:0000247" substanceUnits="substance" compartment="c">
        <notes>
          <html:p>FORMULA: C5H13N3O</html:p>
          <html:p>CHARGE: 0</html:p>
          
        </notes>
        <annotation>
          <rdf:RDF xmlns:rdf="http://www.w3.org/1999/02/22-rdf-syntax-ns#" xmlns:bqbiol="http://biomodels.net/biology-qualifiers/" xmlns:bqmodel="http://biomodels.net/model-qualifiers/">
            <rdf:Description rdf:about="#_5e8fb4da-20de-4969-8c11-9c8bc59e306b">
              <bqbiol:is>
                <rdf:Bag>
                  <rdf:li rdf:resource="http://identifiers.org/kegg.compound/C00436"/>
                </rdf:Bag>
              </bqbiol:is>
            </rdf:Description>
          </rdf:RDF>
        </annotation>
            </species>
      <species id="aacoa_c" constant="false" charge="-4" initialAmount="NaN" hasOnlySubstanceUnits="true" name="Acetoacetyl-CoA" metaid="_28c3f624-714e-4af5-a038-34834fec327d" boundaryCondition="false" sboTerm="SBO:0000247" substanceUnits="substance" compartment="c">
        <notes>
          <html:p>FORMULA: C25H36N7O18P3S</html:p>
          <html:p>CHARGE: -4</html:p>
          
        </notes>
        <annotation>
          <rdf:RDF xmlns:rdf="http://www.w3.org/1999/02/22-rdf-syntax-ns#" xmlns:bqbiol="http://biomodels.net/biology-qualifiers/" xmlns:bqmodel="http://biomodels.net/model-qualifiers/">
            <rdf:Description rdf:about="#_28c3f624-714e-4af5-a038-34834fec327d">
              <bqbiol:is>
                <rdf:Bag>
                  <rdf:li rdf:resource="http://identifiers.org/kegg.compound/C00332"/>
                </rdf:Bag>
              </bqbiol:is>
            </rdf:Description>
          </rdf:RDF>
        </annotation>
            </species>
      <species id="ac_c" constant="false" charge="-1" initialAmount="NaN" hasOnlySubstanceUnits="true" name="Acetate" metaid="_45e32d12-3eac-40de-a0ab-85dc409f50c9" boundaryCondition="false" sboTerm="SBO:0000247" substanceUnits="substance" compartment="c">
        <notes>
          <html:p>FORMULA: C2H3O2</html:p>
          <html:p>CHARGE: -1</html:p>
          
        </notes>
        <annotation>
          <rdf:RDF xmlns:rdf="http://www.w3.org/1999/02/22-rdf-syntax-ns#" xmlns:bqbiol="http://biomodels.net/biology-qualifiers/" xmlns:bqmodel="http://biomodels.net/model-qualifiers/">
            <rdf:Description rdf:about="#_45e32d12-3eac-40de-a0ab-85dc409f50c9">
              <bqbiol:is>
                <rdf:Bag>
                  <rdf:li rdf:resource="http://identifiers.org/kegg.compound/C00033"/>
                </rdf:Bag>
              </bqbiol:is>
            </rdf:Description>
          </rdf:RDF>
        </annotation>
            </species>
      <species id="acACP_c" constant="false" charge="-1" initialAmount="NaN" hasOnlySubstanceUnits="true" name="Acetyl-ACP" metaid="bc3abe66-a852-4b60-b289-10c2000d8542" boundaryCondition="false" sboTerm="SBO:0000247" substanceUnits="substance" compartment="c">
        <notes>
          <html:p>FORMULA: C13H23N2O8PRS</html:p>
          <html:p>CHARGE: -1</html:p>
          
        </notes>
        <annotation>
          <rdf:RDF xmlns:rdf="http://www.w3.org/1999/02/22-rdf-syntax-ns#" xmlns:bqbiol="http://biomodels.net/biology-qualifiers/" xmlns:bqmodel="http://biomodels.net/model-qualifiers/">
            <rdf:Description rdf:about="#bc3abe66-a852-4b60-b289-10c2000d8542">
              <bqbiol:is>
                <rdf:Bag>
                  <rdf:li rdf:resource="http://identifiers.org/kegg.compound/C03939"/>
                </rdf:Bag>
              </bqbiol:is>
            </rdf:Description>
          </rdf:RDF>
        </annotation>
            </species>
      <species id="acac_c" constant="false" charge="-1" initialAmount="NaN" hasOnlySubstanceUnits="true" name="Acetoacetate" metaid="a2f7d6de-ee00-4fca-9369-e1eb8b7491ae" boundaryCondition="false" sboTerm="SBO:0000247" substanceUnits="substance" compartment="c">
        <notes>
          <html:p>FORMULA: C4H5O3</html:p>
          <html:p>CHARGE: -1</html:p>
          
        </notes>
        <annotation>
          <rdf:RDF xmlns:rdf="http://www.w3.org/1999/02/22-rdf-syntax-ns#" xmlns:bqbiol="http://biomodels.net/biology-qualifiers/" xmlns:bqmodel="http://biomodels.net/model-qualifiers/">
            <rdf:Description rdf:about="#a2f7d6de-ee00-4fca-9369-e1eb8b7491ae">
              <bqbiol:is>
                <rdf:Bag>
                  <rdf:li rdf:resource="http://identifiers.org/kegg.compound/C00164"/>
                </rdf:Bag>
              </bqbiol:is>
            </rdf:Description>
          </rdf:RDF>
        </annotation>
            </species>
      <species id="acald_c" constant="false" charge="0" initialAmount="NaN" hasOnlySubstanceUnits="true" name="Acetaldehyde" metaid="cefca01d-1bfb-4b39-a959-047252df35b3" boundaryCondition="false" sboTerm="SBO:0000247" substanceUnits="substance" compartment="c">
        <notes>
          <html:p>FORMULA: C2H4O</html:p>
          <html:p>CHARGE: 0</html:p>
          
        </notes>
        <annotation>
          <rdf:RDF xmlns:rdf="http://www.w3.org/1999/02/22-rdf-syntax-ns#" xmlns:bqbiol="http://biomodels.net/biology-qualifiers/" xmlns:bqmodel="http://biomodels.net/model-qualifiers/">
            <rdf:Description rdf:about="#cefca01d-1bfb-4b39-a959-047252df35b3">
              <bqbiol:is>
                <rdf:Bag>
                  <rdf:li rdf:resource="http://identifiers.org/kegg.compound/C00084"/>
                </rdf:Bag>
              </bqbiol:is>
            </rdf:Description>
          </rdf:RDF>
        </annotation>
            </species>
      <species id="accoa_c" constant="false" charge="-4" initialAmount="NaN" hasOnlySubstanceUnits="true" name="Acetyl-CoA" metaid="_73646630-d4c1-44b5-aa7c-80f8aa83a518" boundaryCondition="false" sboTerm="SBO:0000247" substanceUnits="substance" compartment="c">
        <notes>
          <html:p>FORMULA: C23H34N7O17P3S</html:p>
          <html:p>CHARGE: -4</html:p>
          
        </notes>
        <annotation>
          <rdf:RDF xmlns:rdf="http://www.w3.org/1999/02/22-rdf-syntax-ns#" xmlns:bqbiol="http://biomodels.net/biology-qualifiers/" xmlns:bqmodel="http://biomodels.net/model-qualifiers/">
            <rdf:Description rdf:about="#_73646630-d4c1-44b5-aa7c-80f8aa83a518">
              <bqbiol:is>
                <rdf:Bag>
                  <rdf:li rdf:resource="http://identifiers.org/kegg.compound/C00024"/>
                </rdf:Bag>
              </bqbiol:is>
            </rdf:Description>
          </rdf:RDF>
        </annotation>
            </species>
      <species id="acetone_c" constant="false" charge="0" initialAmount="NaN" hasOnlySubstanceUnits="true" name="Acetone" metaid="_67ada12e-0473-49f4-b19a-30c10ba51ece" boundaryCondition="false" sboTerm="SBO:0000247" substanceUnits="substance" compartment="c">
        <notes>
          <html:p>FORMULA: C3H6O</html:p>
          <html:p>CHARGE: 0</html:p>
          
        </notes>
        <annotation>
          <rdf:RDF xmlns:rdf="http://www.w3.org/1999/02/22-rdf-syntax-ns#" xmlns:bqbiol="http://biomodels.net/biology-qualifiers/" xmlns:bqmodel="http://biomodels.net/model-qualifiers/">
            <rdf:Description rdf:about="#_67ada12e-0473-49f4-b19a-30c10ba51ece">
              <bqbiol:is>
                <rdf:Bag>
                  <rdf:li rdf:resource="http://identifiers.org/kegg.compound/C00207"/>
                </rdf:Bag>
              </bqbiol:is>
            </rdf:Description>
          </rdf:RDF>
        </annotation>
            </species>
      <species id="acg5p_c" constant="false" charge="-3" initialAmount="NaN" hasOnlySubstanceUnits="true" name="N-Acetyl-L-glutamyl 5-phosphate" metaid="_3dcdf97d-1318-405c-b678-8c25179d9e9e" boundaryCondition="false" sboTerm="SBO:0000247" substanceUnits="substance" compartment="c">
        <notes>
          <html:p>FORMULA: C7H9NO8P</html:p>
          <html:p>CHARGE: -3</html:p>
          
        </notes>
        <annotation>
          <rdf:RDF xmlns:rdf="http://www.w3.org/1999/02/22-rdf-syntax-ns#" xmlns:bqbiol="http://biomodels.net/biology-qualifiers/" xmlns:bqmodel="http://biomodels.net/model-qualifiers/">
            <rdf:Description rdf:about="#_3dcdf97d-1318-405c-b678-8c25179d9e9e">
              <bqbiol:is>
                <rdf:Bag>
                  <rdf:li rdf:resource="http://identifiers.org/kegg.compound/C04133"/>
                </rdf:Bag>
              </bqbiol:is>
            </rdf:Description>
          </rdf:RDF>
        </annotation>
            </species>
      <species id="acg5sa_c" constant="false" charge="-1" initialAmount="NaN" hasOnlySubstanceUnits="true" name="N-Acetyl-L-glutamate 5-semialdehyde" metaid="_1ffb3d2b-8978-497c-9a3f-74c744fda997" boundaryCondition="false" sboTerm="SBO:0000247" substanceUnits="substance" compartment="c">
        <notes>
          <html:p>FORMULA: C7H10NO4</html:p>
          <html:p>CHARGE: -1</html:p>
          
        </notes>
        <annotation>
          <rdf:RDF xmlns:rdf="http://www.w3.org/1999/02/22-rdf-syntax-ns#" xmlns:bqbiol="http://biomodels.net/biology-qualifiers/" xmlns:bqmodel="http://biomodels.net/model-qualifiers/">
            <rdf:Description rdf:about="#_1ffb3d2b-8978-497c-9a3f-74c744fda997">
              <bqbiol:is>
                <rdf:Bag>
                  <rdf:li rdf:resource="http://identifiers.org/kegg.compound/C01250"/>
                </rdf:Bag>
              </bqbiol:is>
            </rdf:Description>
          </rdf:RDF>
        </annotation>
            </species>
      <species id="acgam_c" constant="false" charge="0" initialAmount="NaN" hasOnlySubstanceUnits="true" name="N-Acetyl-D-glucosamine" metaid="_15843094-e15b-4054-af4a-4a82cb68bfbd" boundaryCondition="false" sboTerm="SBO:0000247" substanceUnits="substance" compartment="c">
        <notes>
          <html:p>FORMULA: C8H15NO6</html:p>
          <html:p>CHARGE: 0</html:p>
          
        </notes>
        <annotation>
          <rdf:RDF xmlns:rdf="http://www.w3.org/1999/02/22-rdf-syntax-ns#" xmlns:bqbiol="http://biomodels.net/biology-qualifiers/" xmlns:bqmodel="http://biomodels.net/model-qualifiers/">
            <rdf:Description rdf:about="#_15843094-e15b-4054-af4a-4a82cb68bfbd">
              <bqbiol:is>
                <rdf:Bag>
                  <rdf:li rdf:resource="http://identifiers.org/kegg.compound/C00140"/>
                </rdf:Bag>
              </bqbiol:is>
            </rdf:Description>
          </rdf:RDF>
        </annotation>
            </species>
      <species id="acgam1p_c" constant="false" charge="-2" initialAmount="NaN" hasOnlySubstanceUnits="true" name="N-Acetyl-D-glucosamine 1-phosphate" metaid="_980f7794-b2e6-4c9c-8cad-352102d856bd" boundaryCondition="false" sboTerm="SBO:0000247" substanceUnits="substance" compartment="c">
        <notes>
          <html:p>FORMULA: C8H14NO9P</html:p>
          <html:p>CHARGE: -2</html:p>
          
        </notes>
        <annotation>
          <rdf:RDF xmlns:rdf="http://www.w3.org/1999/02/22-rdf-syntax-ns#" xmlns:bqbiol="http://biomodels.net/biology-qualifiers/" xmlns:bqmodel="http://biomodels.net/model-qualifiers/">
            <rdf:Description rdf:about="#_980f7794-b2e6-4c9c-8cad-352102d856bd">
              <bqbiol:is>
                <rdf:Bag>
                  <rdf:li rdf:resource="http://identifiers.org/kegg.compound/C04256"/>
                </rdf:Bag>
              </bqbiol:is>
            </rdf:Description>
          </rdf:RDF>
        </annotation>
            </species>
      <species id="acgam6p_c" constant="false" charge="-2" initialAmount="NaN" hasOnlySubstanceUnits="true" name="N-Acetyl-D-glucosamine 6-phosphate" metaid="_7900803d-5ec0-45fa-8d9c-191b366a2e2f" boundaryCondition="false" sboTerm="SBO:0000247" substanceUnits="substance" compartment="c">
        <notes>
          <html:p>FORMULA: C8H14NO9P</html:p>
          <html:p>CHARGE: -2</html:p>
          
        </notes>
        <annotation>
          <rdf:RDF xmlns:rdf="http://www.w3.org/1999/02/22-rdf-syntax-ns#" xmlns:bqbiol="http://biomodels.net/biology-qualifiers/" xmlns:bqmodel="http://biomodels.net/model-qualifiers/">
            <rdf:Description rdf:about="#_7900803d-5ec0-45fa-8d9c-191b366a2e2f">
              <bqbiol:is>
                <rdf:Bag>
                  <rdf:li rdf:resource="http://identifiers.org/kegg.compound/C00357"/>
                </rdf:Bag>
              </bqbiol:is>
            </rdf:Description>
          </rdf:RDF>
        </annotation>
            </species>
      <species id="acglu_c" constant="false" charge="-2" initialAmount="NaN" hasOnlySubstanceUnits="true" name="N-Acetyl-L-glutamate" metaid="f94e5136-0c18-4276-b29e-feb58da9003b" boundaryCondition="false" sboTerm="SBO:0000247" substanceUnits="substance" compartment="c">
        <notes>
          <html:p>FORMULA: C7H9NO5</html:p>
          <html:p>CHARGE: -2</html:p>
          
        </notes>
        <annotation>
          <rdf:RDF xmlns:rdf="http://www.w3.org/1999/02/22-rdf-syntax-ns#" xmlns:bqbiol="http://biomodels.net/biology-qualifiers/" xmlns:bqmodel="http://biomodels.net/model-qualifiers/">
            <rdf:Description rdf:about="#f94e5136-0c18-4276-b29e-feb58da9003b">
              <bqbiol:is>
                <rdf:Bag>
                  <rdf:li rdf:resource="http://identifiers.org/kegg.compound/C00624"/>
                </rdf:Bag>
              </bqbiol:is>
            </rdf:Description>
          </rdf:RDF>
        </annotation>
            </species>
      <species id="achms_c" constant="false" charge="0" initialAmount="NaN" hasOnlySubstanceUnits="true" name="O-Acetyl-L-homoserine" metaid="_028ba027-94a9-478a-8483-9e459c0d9c37" boundaryCondition="false" sboTerm="SBO:0000247" substanceUnits="substance" compartment="c">
        <notes>
          <html:p>FORMULA: C6H11NO4</html:p>
          <html:p>CHARGE: 0</html:p>
          
        </notes>
        <annotation>
          <rdf:RDF xmlns:rdf="http://www.w3.org/1999/02/22-rdf-syntax-ns#" xmlns:bqbiol="http://biomodels.net/biology-qualifiers/" xmlns:bqmodel="http://biomodels.net/model-qualifiers/">
            <rdf:Description rdf:about="#_028ba027-94a9-478a-8483-9e459c0d9c37">
              <bqbiol:is>
                <rdf:Bag>
                  <rdf:li rdf:resource="http://identifiers.org/kegg.compound/C01077"/>
                </rdf:Bag>
              </bqbiol:is>
            </rdf:Description>
          </rdf:RDF>
        </annotation>
            </species>
      <species id="acmana_c" constant="false" charge="0" initialAmount="NaN" hasOnlySubstanceUnits="true" name="N-Acetyl-D-mannosamine" metaid="_918dbacb-7e4c-4454-8806-545c6cc0e1eb" boundaryCondition="false" sboTerm="SBO:0000247" substanceUnits="substance" compartment="c">
        <notes>
          <html:p>FORMULA: C8H15NO6</html:p>
          <html:p>CHARGE: 0</html:p>
          
        </notes>
        <annotation>
          <rdf:RDF xmlns:rdf="http://www.w3.org/1999/02/22-rdf-syntax-ns#" xmlns:bqbiol="http://biomodels.net/biology-qualifiers/" xmlns:bqmodel="http://biomodels.net/model-qualifiers/">
            <rdf:Description rdf:about="#_918dbacb-7e4c-4454-8806-545c6cc0e1eb">
              <bqbiol:is>
                <rdf:Bag>
                  <rdf:li rdf:resource="http://identifiers.org/kegg.compound/C00645"/>
                </rdf:Bag>
              </bqbiol:is>
            </rdf:Description>
          </rdf:RDF>
        </annotation>
            </species>
      <species id="acmum6p_c" constant="false" charge="-3" initialAmount="NaN" hasOnlySubstanceUnits="true" name="N-acetylmuramate 6-phosphate" metaid="_1e13b10e-9069-4a92-b3be-905d7903aeae" boundaryCondition="false" sboTerm="SBO:0000247" substanceUnits="substance" compartment="c">
        <notes>
          <html:p>FORMULA: C11H17NO11P</html:p>
          <html:p>CHARGE: -3</html:p>
          
        </notes>
        <annotation>
          <rdf:RDF xmlns:rdf="http://www.w3.org/1999/02/22-rdf-syntax-ns#" xmlns:bqbiol="http://biomodels.net/biology-qualifiers/" xmlns:bqmodel="http://biomodels.net/model-qualifiers/">
            <rdf:Description rdf:about="#_1e13b10e-9069-4a92-b3be-905d7903aeae">
              <bqbiol:is>
                <rdf:Bag>
                  <rdf:li rdf:resource="http://identifiers.org/kegg.compound/C16698"/>
                </rdf:Bag>
              </bqbiol:is>
            </rdf:Description>
          </rdf:RDF>
        </annotation>
            </species>
      <species id="acnam_c" constant="false" charge="-1" initialAmount="NaN" hasOnlySubstanceUnits="true" name="N-Acetylneuraminate" metaid="_77051681-bca3-4623-a58c-1e9153038fbf" boundaryCondition="false" sboTerm="SBO:0000247" substanceUnits="substance" compartment="c">
        <notes>
          <html:p>FORMULA: C11H18NO9</html:p>
          <html:p>CHARGE: -1</html:p>
          
        </notes>
        <annotation>
          <rdf:RDF xmlns:rdf="http://www.w3.org/1999/02/22-rdf-syntax-ns#" xmlns:bqbiol="http://biomodels.net/biology-qualifiers/" xmlns:bqmodel="http://biomodels.net/model-qualifiers/">
            <rdf:Description rdf:about="#_77051681-bca3-4623-a58c-1e9153038fbf">
              <bqbiol:is>
                <rdf:Bag>
                  <rdf:li rdf:resource="http://identifiers.org/kegg.compound/C00270"/>
                </rdf:Bag>
              </bqbiol:is>
            </rdf:Description>
          </rdf:RDF>
        </annotation>
            </species>
      <species id="acon_C_c" constant="false" charge="-3" initialAmount="NaN" hasOnlySubstanceUnits="true" name="cis-Aconitate" metaid="a2506c0a-fa87-4259-83c7-55436a730d53" boundaryCondition="false" sboTerm="SBO:0000247" substanceUnits="substance" compartment="c">
        <notes>
          <html:p>FORMULA: C6H3O6</html:p>
          <html:p>CHARGE: -3</html:p>
          
        </notes>
        <annotation>
          <rdf:RDF xmlns:rdf="http://www.w3.org/1999/02/22-rdf-syntax-ns#" xmlns:bqbiol="http://biomodels.net/biology-qualifiers/" xmlns:bqmodel="http://biomodels.net/model-qualifiers/">
            <rdf:Description rdf:about="#a2506c0a-fa87-4259-83c7-55436a730d53">
              <bqbiol:is>
                <rdf:Bag>
                  <rdf:li rdf:resource="http://identifiers.org/kegg.compound/C00417"/>
                </rdf:Bag>
              </bqbiol:is>
            </rdf:Description>
          </rdf:RDF>
        </annotation>
            </species>
      <species id="acorn_c" constant="false" charge="0" initialAmount="NaN" hasOnlySubstanceUnits="true" name="N2-Acetyl-L-ornithine" metaid="_255817f5-b530-4b78-98a4-35d0fe9e6a1c" boundaryCondition="false" sboTerm="SBO:0000247" substanceUnits="substance" compartment="c">
        <notes>
          <html:p>FORMULA: C7H14N2O3</html:p>
          <html:p>CHARGE: 0</html:p>
          
        </notes>
        <annotation>
          <rdf:RDF xmlns:rdf="http://www.w3.org/1999/02/22-rdf-syntax-ns#" xmlns:bqbiol="http://biomodels.net/biology-qualifiers/" xmlns:bqmodel="http://biomodels.net/model-qualifiers/">
            <rdf:Description rdf:about="#_255817f5-b530-4b78-98a4-35d0fe9e6a1c">
              <bqbiol:is>
                <rdf:Bag>
                  <rdf:li rdf:resource="http://identifiers.org/kegg.compound/C00437"/>
                </rdf:Bag>
              </bqbiol:is>
            </rdf:Description>
          </rdf:RDF>
        </annotation>
            </species>
      <species id="acser_c" constant="false" charge="0" initialAmount="NaN" hasOnlySubstanceUnits="true" name="O-Acetyl-L-serine" metaid="_371a7f13-7c17-407a-bf40-8096f17149c8" boundaryCondition="false" sboTerm="SBO:0000247" substanceUnits="substance" compartment="c">
        <notes>
          <html:p>FORMULA: C5H9NO4</html:p>
          <html:p>CHARGE: 0</html:p>
          
        </notes>
        <annotation>
          <rdf:RDF xmlns:rdf="http://www.w3.org/1999/02/22-rdf-syntax-ns#" xmlns:bqbiol="http://biomodels.net/biology-qualifiers/" xmlns:bqmodel="http://biomodels.net/model-qualifiers/">
            <rdf:Description rdf:about="#_371a7f13-7c17-407a-bf40-8096f17149c8">
              <bqbiol:is>
                <rdf:Bag>
                  <rdf:li rdf:resource="http://identifiers.org/kegg.compound/C00979"/>
                </rdf:Bag>
              </bqbiol:is>
            </rdf:Description>
          </rdf:RDF>
        </annotation>
            </species>
      <species id="actACP_c" constant="false" charge="-1" initialAmount="NaN" hasOnlySubstanceUnits="true" name="Acetoacetyl-ACP" metaid="_86428b04-0713-411d-9f7d-546bb84faa60" boundaryCondition="false" sboTerm="SBO:0000247" substanceUnits="substance" compartment="c">
        <notes>
          <html:p>FORMULA: C15H25N2O9PRS</html:p>
          <html:p>CHARGE: -1</html:p>
          
        </notes>
        <annotation>
          <rdf:RDF xmlns:rdf="http://www.w3.org/1999/02/22-rdf-syntax-ns#" xmlns:bqbiol="http://biomodels.net/biology-qualifiers/" xmlns:bqmodel="http://biomodels.net/model-qualifiers/">
            <rdf:Description rdf:about="#_86428b04-0713-411d-9f7d-546bb84faa60">
              <bqbiol:is>
                <rdf:Bag>
                  <rdf:li rdf:resource="http://identifiers.org/kegg.compound/C05744"/>
                </rdf:Bag>
              </bqbiol:is>
            </rdf:Description>
          </rdf:RDF>
        </annotation>
            </species>
      <species id="actp_c" constant="false" charge="-2" initialAmount="NaN" hasOnlySubstanceUnits="true" name="Acetyl phosphate" metaid="_59063b4a-d5c9-4983-a1a1-e2f9f97e6afb" boundaryCondition="false" sboTerm="SBO:0000247" substanceUnits="substance" compartment="c">
        <notes>
          <html:p>FORMULA: C2H3O5P</html:p>
          <html:p>CHARGE: -2</html:p>
          
        </notes>
        <annotation>
          <rdf:RDF xmlns:rdf="http://www.w3.org/1999/02/22-rdf-syntax-ns#" xmlns:bqbiol="http://biomodels.net/biology-qualifiers/" xmlns:bqmodel="http://biomodels.net/model-qualifiers/">
            <rdf:Description rdf:about="#_59063b4a-d5c9-4983-a1a1-e2f9f97e6afb">
              <bqbiol:is>
                <rdf:Bag>
                  <rdf:li rdf:resource="http://identifiers.org/kegg.compound/C00227"/>
                </rdf:Bag>
              </bqbiol:is>
            </rdf:Description>
          </rdf:RDF>
        </annotation>
            </species>
      <species id="adcobdam_c" constant="false" charge="-4" initialAmount="NaN" hasOnlySubstanceUnits="true" name="Adenosyl cobyrinate diamide" metaid="bd1ff4d1-de88-42f3-9c09-a41ee8708ce3" boundaryCondition="false" sboTerm="SBO:0000247" substanceUnits="substance" compartment="c">
        <notes>
          <html:p>FORMULA: C55H68CoN11O15</html:p>
          <html:p>CHARGE: -4</html:p>
          
        </notes>
        <annotation>
          <rdf:RDF xmlns:rdf="http://www.w3.org/1999/02/22-rdf-syntax-ns#" xmlns:bqbiol="http://biomodels.net/biology-qualifiers/" xmlns:bqmodel="http://biomodels.net/model-qualifiers/">
            <rdf:Description rdf:about="#bd1ff4d1-de88-42f3-9c09-a41ee8708ce3">
              <bqbiol:is>
                <rdf:Bag>
                  <rdf:li rdf:resource="http://identifiers.org/kegg.compound/C06506"/>
                </rdf:Bag>
              </bqbiol:is>
            </rdf:Description>
          </rdf:RDF>
        </annotation>
            </species>
      <species id="adcobhex_c" constant="false" charge="0" initialAmount="NaN" hasOnlySubstanceUnits="true" name="adenosyl-cobyric acid" metaid="a3cc45b4-6582-426f-a4af-529a66552a71" boundaryCondition="false" sboTerm="SBO:0000247" substanceUnits="substance" compartment="c">
        <notes>
          <html:p>FORMULA: C55H76CoN15O11</html:p>
          <html:p>CHARGE: 0</html:p>
          
        </notes>
        <annotation>
          <rdf:RDF xmlns:rdf="http://www.w3.org/1999/02/22-rdf-syntax-ns#" xmlns:bqbiol="http://biomodels.net/biology-qualifiers/" xmlns:bqmodel="http://biomodels.net/model-qualifiers/">
            <rdf:Description rdf:about="#a3cc45b4-6582-426f-a4af-529a66552a71">
              <bqbiol:is>
                <rdf:Bag>
                  <rdf:li rdf:resource="http://identifiers.org/kegg.compound/C06507"/>
                </rdf:Bag>
              </bqbiol:is>
            </rdf:Description>
          </rdf:RDF>
        </annotation>
            </species>
      <species id="ade_c" constant="false" charge="0" initialAmount="NaN" hasOnlySubstanceUnits="true" name="Adenine" metaid="_8ab20f71-ddba-4693-830b-11556ca9b96f" boundaryCondition="false" sboTerm="SBO:0000247" substanceUnits="substance" compartment="c">
        <notes>
          <html:p>FORMULA: C5H5N5</html:p>
          <html:p>CHARGE: 0</html:p>
          
        </notes>
        <annotation>
          <rdf:RDF xmlns:rdf="http://www.w3.org/1999/02/22-rdf-syntax-ns#" xmlns:bqbiol="http://biomodels.net/biology-qualifiers/" xmlns:bqmodel="http://biomodels.net/model-qualifiers/">
            <rdf:Description rdf:about="#_8ab20f71-ddba-4693-830b-11556ca9b96f">
              <bqbiol:is>
                <rdf:Bag>
                  <rdf:li rdf:resource="http://identifiers.org/kegg.compound/C00147"/>
                </rdf:Bag>
              </bqbiol:is>
            </rdf:Description>
          </rdf:RDF>
        </annotation>
            </species>
      <species id="adn_c" constant="false" charge="0" initialAmount="NaN" hasOnlySubstanceUnits="true" name="Adenosine" metaid="_7c6bf00d-6381-48f8-ba86-6270d5e85afe" boundaryCondition="false" sboTerm="SBO:0000247" substanceUnits="substance" compartment="c">
        <notes>
          <html:p>FORMULA: C10H13N5O4</html:p>
          <html:p>CHARGE: 0</html:p>
          
        </notes>
        <annotation>
          <rdf:RDF xmlns:rdf="http://www.w3.org/1999/02/22-rdf-syntax-ns#" xmlns:bqbiol="http://biomodels.net/biology-qualifiers/" xmlns:bqmodel="http://biomodels.net/model-qualifiers/">
            <rdf:Description rdf:about="#_7c6bf00d-6381-48f8-ba86-6270d5e85afe">
              <bqbiol:is>
                <rdf:Bag>
                  <rdf:li rdf:resource="http://identifiers.org/kegg.compound/C00212"/>
                </rdf:Bag>
              </bqbiol:is>
            </rdf:Description>
          </rdf:RDF>
        </annotation>
            </species>
      <species id="adocbi_c" constant="false" charge="1" initialAmount="NaN" hasOnlySubstanceUnits="true" name="Adenosyl cobinamide" metaid="_1d6c0fde-3dfd-47a2-8c26-f459de325ad7" boundaryCondition="false" sboTerm="SBO:0000247" substanceUnits="substance" compartment="c">
        <notes>
          <html:p>FORMULA: C58H84CoN16O11</html:p>
          <html:p>CHARGE: 1</html:p>
          
        </notes>
        <annotation>
          <rdf:RDF xmlns:rdf="http://www.w3.org/1999/02/22-rdf-syntax-ns#" xmlns:bqbiol="http://biomodels.net/biology-qualifiers/" xmlns:bqmodel="http://biomodels.net/model-qualifiers/">
            <rdf:Description rdf:about="#_1d6c0fde-3dfd-47a2-8c26-f459de325ad7">
              <bqbiol:is>
                <rdf:Bag>
                  <rdf:li rdf:resource="http://identifiers.org/kegg.compound/C06508"/>
                </rdf:Bag>
              </bqbiol:is>
            </rdf:Description>
          </rdf:RDF>
        </annotation>
            </species>
      <species id="adocbip_c" constant="false" charge="-1" initialAmount="NaN" hasOnlySubstanceUnits="true" name="Adenosyl cobinamide phosphate" metaid="b4506fbc-559e-4255-8f14-a35d48ca4ccc" boundaryCondition="false" sboTerm="SBO:0000247" substanceUnits="substance" compartment="c">
        <notes>
          <html:p>FORMULA: C58H83CoN16O14P</html:p>
          <html:p>CHARGE: -1</html:p>
          
        </notes>
        <annotation>
          <rdf:RDF xmlns:rdf="http://www.w3.org/1999/02/22-rdf-syntax-ns#" xmlns:bqbiol="http://biomodels.net/biology-qualifiers/" xmlns:bqmodel="http://biomodels.net/model-qualifiers/">
            <rdf:Description rdf:about="#b4506fbc-559e-4255-8f14-a35d48ca4ccc">
              <bqbiol:is>
                <rdf:Bag>
                  <rdf:li rdf:resource="http://identifiers.org/kegg.compound/C06509"/>
                </rdf:Bag>
              </bqbiol:is>
            </rdf:Description>
          </rdf:RDF>
        </annotation>
            </species>
      <species id="adocbl_c" constant="false" charge="0" initialAmount="NaN" hasOnlySubstanceUnits="true" name="Adenosylcobalamin" metaid="_2ceb1b16-3472-4ef0-9689-55c499db1472" boundaryCondition="false" sboTerm="SBO:0000247" substanceUnits="substance" compartment="c">
        <notes>
          <html:p>FORMULA: C72H100CoN18O17P</html:p>
          <html:p>CHARGE: 0</html:p>
          
        </notes>
        <annotation>
          <rdf:RDF xmlns:rdf="http://www.w3.org/1999/02/22-rdf-syntax-ns#" xmlns:bqbiol="http://biomodels.net/biology-qualifiers/" xmlns:bqmodel="http://biomodels.net/model-qualifiers/">
            <rdf:Description rdf:about="#_2ceb1b16-3472-4ef0-9689-55c499db1472">
              <bqbiol:is>
                <rdf:Bag>
                  <rdf:li rdf:resource="http://identifiers.org/kegg.compound/C00194"/>
                </rdf:Bag>
              </bqbiol:is>
            </rdf:Description>
          </rdf:RDF>
        </annotation>
            </species>
      <species id="adp_c" constant="false" charge="-3" initialAmount="NaN" hasOnlySubstanceUnits="true" name="ADP" metaid="b8bcf881-0afb-45ce-9628-1be0f7a1813e" boundaryCondition="false" sboTerm="SBO:0000247" substanceUnits="substance" compartment="c">
        <notes>
          <html:p>FORMULA: C10H12N5O10P2</html:p>
          <html:p>CHARGE: -3</html:p>
          
        </notes>
        <annotation>
          <rdf:RDF xmlns:rdf="http://www.w3.org/1999/02/22-rdf-syntax-ns#" xmlns:bqbiol="http://biomodels.net/biology-qualifiers/" xmlns:bqmodel="http://biomodels.net/model-qualifiers/">
            <rdf:Description rdf:about="#b8bcf881-0afb-45ce-9628-1be0f7a1813e">
              <bqbiol:is>
                <rdf:Bag>
                  <rdf:li rdf:resource="http://identifiers.org/kegg.compound/C00008"/>
                </rdf:Bag>
              </bqbiol:is>
            </rdf:Description>
          </rdf:RDF>
        </annotation>
            </species>
      <species id="adpglc_c" constant="false" charge="-2" initialAmount="NaN" hasOnlySubstanceUnits="true" name="ADPglucose" metaid="_61d76a84-275a-4998-90dd-2e60d87093ce" boundaryCondition="false" sboTerm="SBO:0000247" substanceUnits="substance" compartment="c">
        <notes>
          <html:p>FORMULA: C16H23N5O15P2</html:p>
          <html:p>CHARGE: -2</html:p>
          
        </notes>
        <annotation>
          <rdf:RDF xmlns:rdf="http://www.w3.org/1999/02/22-rdf-syntax-ns#" xmlns:bqbiol="http://biomodels.net/biology-qualifiers/" xmlns:bqmodel="http://biomodels.net/model-qualifiers/">
            <rdf:Description rdf:about="#_61d76a84-275a-4998-90dd-2e60d87093ce">
              <bqbiol:is>
                <rdf:Bag>
                  <rdf:li rdf:resource="http://identifiers.org/kegg.compound/C00498"/>
                </rdf:Bag>
              </bqbiol:is>
            </rdf:Description>
          </rdf:RDF>
        </annotation>
            </species>
      <species id="adphep_DD_c" constant="false" charge="-2" initialAmount="NaN" hasOnlySubstanceUnits="true" name="ADP-D-glycero-D-manno-heptose" metaid="c0d95160-caf3-41bf-9fe3-a7ae7ec708bb" boundaryCondition="false" sboTerm="SBO:0000247" substanceUnits="substance" compartment="c">
        <notes>
          <html:p>FORMULA: C17H25N5O16P2</html:p>
          <html:p>CHARGE: -2</html:p>
          
        </notes>
        <annotation>
          <rdf:RDF xmlns:rdf="http://www.w3.org/1999/02/22-rdf-syntax-ns#" xmlns:bqbiol="http://biomodels.net/biology-qualifiers/" xmlns:bqmodel="http://biomodels.net/model-qualifiers/">
            <rdf:Description rdf:about="#c0d95160-caf3-41bf-9fe3-a7ae7ec708bb">
              <bqbiol:is>
                <rdf:Bag>
                  <rdf:li rdf:resource="http://identifiers.org/kegg.compound/C06397"/>
                </rdf:Bag>
              </bqbiol:is>
            </rdf:Description>
          </rdf:RDF>
        </annotation>
            </species>
      <species id="adphep_LD_c" constant="false" charge="-2" initialAmount="NaN" hasOnlySubstanceUnits="true" name="ADP-L-glycero-D-manno-heptose" metaid="f91faa9c-6de5-4144-a5ea-cca8a9228cb9" boundaryCondition="false" sboTerm="SBO:0000247" substanceUnits="substance" compartment="c">
        <notes>
          <html:p>FORMULA: C17H25N5O16P2</html:p>
          <html:p>CHARGE: -2</html:p>
          
        </notes>
        <annotation>
          <rdf:RDF xmlns:rdf="http://www.w3.org/1999/02/22-rdf-syntax-ns#" xmlns:bqbiol="http://biomodels.net/biology-qualifiers/" xmlns:bqmodel="http://biomodels.net/model-qualifiers/">
            <rdf:Description rdf:about="#f91faa9c-6de5-4144-a5ea-cca8a9228cb9">
              <bqbiol:is>
                <rdf:Bag>
                  <rdf:li rdf:resource="http://identifiers.org/kegg.compound/C06398"/>
                </rdf:Bag>
              </bqbiol:is>
            </rdf:Description>
          </rdf:RDF>
        </annotation>
            </species>
      <species id="adprib_c" constant="false" charge="-2" initialAmount="NaN" hasOnlySubstanceUnits="true" name="ADPribose" metaid="_5bf508d1-a29f-430a-8a18-82f19eaf522c" boundaryCondition="false" sboTerm="SBO:0000247" substanceUnits="substance" compartment="c">
        <notes>
          <html:p>FORMULA: C15H21N5O14P2</html:p>
          <html:p>CHARGE: -2</html:p>
          
        </notes>
        <annotation>
          <rdf:RDF xmlns:rdf="http://www.w3.org/1999/02/22-rdf-syntax-ns#" xmlns:bqbiol="http://biomodels.net/biology-qualifiers/" xmlns:bqmodel="http://biomodels.net/model-qualifiers/">
            <rdf:Description rdf:about="#_5bf508d1-a29f-430a-8a18-82f19eaf522c">
              <bqbiol:is>
                <rdf:Bag>
                  <rdf:li rdf:resource="http://identifiers.org/kegg.compound/C00301"/>
                </rdf:Bag>
              </bqbiol:is>
            </rdf:Description>
          </rdf:RDF>
        </annotation>
            </species>
      <species id="agdpcbi_c" constant="false" charge="-1" initialAmount="NaN" hasOnlySubstanceUnits="true" name="Adenosine-GDP-cobinamide" metaid="ded0c31b-7631-476a-b82f-d22ada7a9f22" boundaryCondition="false" sboTerm="SBO:0000247" substanceUnits="substance" compartment="c">
        <notes>
          <html:p>FORMULA: C68H95CoN21O21P2</html:p>
          <html:p>CHARGE: -1</html:p>
          
        </notes>
        <annotation>
          <rdf:RDF xmlns:rdf="http://www.w3.org/1999/02/22-rdf-syntax-ns#" xmlns:bqbiol="http://biomodels.net/biology-qualifiers/" xmlns:bqmodel="http://biomodels.net/model-qualifiers/">
            <rdf:Description rdf:about="#ded0c31b-7631-476a-b82f-d22ada7a9f22">
              <bqbiol:is>
                <rdf:Bag>
                  <rdf:li rdf:resource="http://identifiers.org/kegg.compound/C06510"/>
                </rdf:Bag>
              </bqbiol:is>
            </rdf:Description>
          </rdf:RDF>
        </annotation>
            </species>
      <species id="agm_c" constant="false" charge="2" initialAmount="NaN" hasOnlySubstanceUnits="true" name="Agmatine" metaid="f27baa22-7520-4463-8fc1-79a0a0bd7485" boundaryCondition="false" sboTerm="SBO:0000247" substanceUnits="substance" compartment="c">
        <notes>
          <html:p>FORMULA: C5H16N4</html:p>
          <html:p>CHARGE: 2</html:p>
          
        </notes>
        <annotation>
          <rdf:RDF xmlns:rdf="http://www.w3.org/1999/02/22-rdf-syntax-ns#" xmlns:bqbiol="http://biomodels.net/biology-qualifiers/" xmlns:bqmodel="http://biomodels.net/model-qualifiers/">
            <rdf:Description rdf:about="#f27baa22-7520-4463-8fc1-79a0a0bd7485">
              <bqbiol:is>
                <rdf:Bag>
                  <rdf:li rdf:resource="http://identifiers.org/kegg.compound/C00179"/>
                </rdf:Bag>
              </bqbiol:is>
            </rdf:Description>
          </rdf:RDF>
        </annotation>
            </species>
      <species id="ahcys_c" constant="false" charge="0" initialAmount="NaN" hasOnlySubstanceUnits="true" name="S-Adenosyl-L-homocysteine" metaid="_982ebef7-a55d-477a-bbb2-903b9287e5ff" boundaryCondition="false" sboTerm="SBO:0000247" substanceUnits="substance" compartment="c">
        <notes>
          <html:p>FORMULA: C14H20N6O5S</html:p>
          <html:p>CHARGE: 0</html:p>
          
        </notes>
        <annotation>
          <rdf:RDF xmlns:rdf="http://www.w3.org/1999/02/22-rdf-syntax-ns#" xmlns:bqbiol="http://biomodels.net/biology-qualifiers/" xmlns:bqmodel="http://biomodels.net/model-qualifiers/">
            <rdf:Description rdf:about="#_982ebef7-a55d-477a-bbb2-903b9287e5ff">
              <bqbiol:is>
                <rdf:Bag>
                  <rdf:li rdf:resource="http://identifiers.org/kegg.compound/C00021"/>
                </rdf:Bag>
              </bqbiol:is>
            </rdf:Description>
          </rdf:RDF>
        </annotation>
            </species>
      <species id="ahdt_c" constant="false" charge="-4" initialAmount="NaN" hasOnlySubstanceUnits="true" name="2-Amino-4-hydroxy-6-(erythro-1,2,3-trihydroxypropyl)dihydropteridine triphosphate" metaid="_6c1fde29-dab9-4560-a50a-a1c77e51f59a" boundaryCondition="false" sboTerm="SBO:0000247" substanceUnits="substance" compartment="c">
        <notes>
          <html:p>FORMULA: C9H12N5O13P3</html:p>
          <html:p>CHARGE: -4</html:p>
          
        </notes>
        <annotation>
          <rdf:RDF xmlns:rdf="http://www.w3.org/1999/02/22-rdf-syntax-ns#" xmlns:bqbiol="http://biomodels.net/biology-qualifiers/" xmlns:bqmodel="http://biomodels.net/model-qualifiers/">
            <rdf:Description rdf:about="#_6c1fde29-dab9-4560-a50a-a1c77e51f59a">
              <bqbiol:is>
                <rdf:Bag>
                  <rdf:li rdf:resource="http://identifiers.org/kegg.compound/C04895"/>
                </rdf:Bag>
              </bqbiol:is>
            </rdf:Description>
          </rdf:RDF>
        </annotation>
            </species>
      <species id="ahop_c" constant="false" charge="0" initialAmount="NaN" hasOnlySubstanceUnits="true" name="adenosylhopane" metaid="_0fdcd8cf-4d82-4623-98a5-378a8f84b0f2" boundaryCondition="false" sboTerm="SBO:0000247" substanceUnits="substance" compartment="c">
        <notes>
          <html:p>FORMULA: C40H63N5O3</html:p>
          <html:p>CHARGE: 0</html:p>
          
        </notes>
        <annotation>
          <rdf:RDF xmlns:rdf="http://www.w3.org/1999/02/22-rdf-syntax-ns#" xmlns:bqbiol="http://biomodels.net/biology-qualifiers/" xmlns:bqmodel="http://biomodels.net/model-qualifiers/">
            <rdf:Description rdf:about="#_0fdcd8cf-4d82-4623-98a5-378a8f84b0f2">
              <bqbiol:is>
                <rdf:Bag>
                  <rdf:li rdf:resource="http://identifiers.org/kegg.compound/"/>
                </rdf:Bag>
              </bqbiol:is>
            </rdf:Description>
          </rdf:RDF>
        </annotation>
            </species>
      <species id="aicar_c" constant="false" charge="-2" initialAmount="NaN" hasOnlySubstanceUnits="true" name="5-Amino-1-(5-Phospho-D-ribosyl)imidazole-4-carboxamide" metaid="a950be18-1464-453f-8807-f7e8b154a6cb" boundaryCondition="false" sboTerm="SBO:0000247" substanceUnits="substance" compartment="c">
        <notes>
          <html:p>FORMULA: C9H13N4O8P</html:p>
          <html:p>CHARGE: -2</html:p>
          
        </notes>
        <annotation>
          <rdf:RDF xmlns:rdf="http://www.w3.org/1999/02/22-rdf-syntax-ns#" xmlns:bqbiol="http://biomodels.net/biology-qualifiers/" xmlns:bqmodel="http://biomodels.net/model-qualifiers/">
            <rdf:Description rdf:about="#a950be18-1464-453f-8807-f7e8b154a6cb">
              <bqbiol:is>
                <rdf:Bag>
                  <rdf:li rdf:resource="http://identifiers.org/kegg.compound/C04677"/>
                </rdf:Bag>
              </bqbiol:is>
            </rdf:Description>
          </rdf:RDF>
        </annotation>
            </species>
      <species id="air_c" constant="false" charge="-2" initialAmount="NaN" hasOnlySubstanceUnits="true" name="5-amino-1-(5-phospho-D-ribosyl)imidazole" metaid="_94580927-7cd0-4b41-81da-39957bb1dd52" boundaryCondition="false" sboTerm="SBO:0000247" substanceUnits="substance" compartment="c">
        <notes>
          <html:p>FORMULA: C8H12N3O7P</html:p>
          <html:p>CHARGE: -2</html:p>
          
        </notes>
        <annotation>
          <rdf:RDF xmlns:rdf="http://www.w3.org/1999/02/22-rdf-syntax-ns#" xmlns:bqbiol="http://biomodels.net/biology-qualifiers/" xmlns:bqmodel="http://biomodels.net/model-qualifiers/">
            <rdf:Description rdf:about="#_94580927-7cd0-4b41-81da-39957bb1dd52">
              <bqbiol:is>
                <rdf:Bag>
                  <rdf:li rdf:resource="http://identifiers.org/kegg.compound/C03373"/>
                </rdf:Bag>
              </bqbiol:is>
            </rdf:Description>
          </rdf:RDF>
        </annotation>
            </species>
      <species id="akg_c" constant="false" charge="-2" initialAmount="NaN" hasOnlySubstanceUnits="true" name="2-Oxoglutarate" metaid="_7e8ea272-8ccd-4ddb-9680-07f5aada68b6" boundaryCondition="false" sboTerm="SBO:0000247" substanceUnits="substance" compartment="c">
        <notes>
          <html:p>FORMULA: C5H4O5</html:p>
          <html:p>CHARGE: -2</html:p>
          
        </notes>
        <annotation>
          <rdf:RDF xmlns:rdf="http://www.w3.org/1999/02/22-rdf-syntax-ns#" xmlns:bqbiol="http://biomodels.net/biology-qualifiers/" xmlns:bqmodel="http://biomodels.net/model-qualifiers/">
            <rdf:Description rdf:about="#_7e8ea272-8ccd-4ddb-9680-07f5aada68b6">
              <bqbiol:is>
                <rdf:Bag>
                  <rdf:li rdf:resource="http://identifiers.org/kegg.compound/C00026"/>
                </rdf:Bag>
              </bqbiol:is>
            </rdf:Description>
          </rdf:RDF>
        </annotation>
            </species>
      <species id="ala_B_c" constant="false" charge="0" initialAmount="NaN" hasOnlySubstanceUnits="true" name="beta-Alanine" metaid="_70d1c74a-8392-419d-b877-d5de5f09c646" boundaryCondition="false" sboTerm="SBO:0000247" substanceUnits="substance" compartment="c">
        <notes>
          <html:p>FORMULA: C3H7NO2</html:p>
          <html:p>CHARGE: 0</html:p>
          
        </notes>
        <annotation>
          <rdf:RDF xmlns:rdf="http://www.w3.org/1999/02/22-rdf-syntax-ns#" xmlns:bqbiol="http://biomodels.net/biology-qualifiers/" xmlns:bqmodel="http://biomodels.net/model-qualifiers/">
            <rdf:Description rdf:about="#_70d1c74a-8392-419d-b877-d5de5f09c646">
              <bqbiol:is>
                <rdf:Bag>
                  <rdf:li rdf:resource="http://identifiers.org/kegg.compound/C00099"/>
                </rdf:Bag>
              </bqbiol:is>
            </rdf:Description>
          </rdf:RDF>
        </annotation>
            </species>
      <species id="ala_D_c" constant="false" charge="0" initialAmount="NaN" hasOnlySubstanceUnits="true" name="D-Alanine" metaid="_8a2e4277-19d7-4be7-ad66-6b3244af001f" boundaryCondition="false" sboTerm="SBO:0000247" substanceUnits="substance" compartment="c">
        <notes>
          <html:p>FORMULA: C3H7NO2</html:p>
          <html:p>CHARGE: 0</html:p>
          
        </notes>
        <annotation>
          <rdf:RDF xmlns:rdf="http://www.w3.org/1999/02/22-rdf-syntax-ns#" xmlns:bqbiol="http://biomodels.net/biology-qualifiers/" xmlns:bqmodel="http://biomodels.net/model-qualifiers/">
            <rdf:Description rdf:about="#_8a2e4277-19d7-4be7-ad66-6b3244af001f">
              <bqbiol:is>
                <rdf:Bag>
                  <rdf:li rdf:resource="http://identifiers.org/kegg.compound/C00133"/>
                </rdf:Bag>
              </bqbiol:is>
            </rdf:Description>
          </rdf:RDF>
        </annotation>
            </species>
      <species id="ala_L_c" constant="false" charge="0" initialAmount="NaN" hasOnlySubstanceUnits="true" name="L-Alanine" metaid="_5651fdee-1be2-47a0-83b9-5dc185c30760" boundaryCondition="false" sboTerm="SBO:0000247" substanceUnits="substance" compartment="c">
        <notes>
          <html:p>FORMULA: C3H7NO2</html:p>
          <html:p>CHARGE: 0</html:p>
          
        </notes>
        <annotation>
          <rdf:RDF xmlns:rdf="http://www.w3.org/1999/02/22-rdf-syntax-ns#" xmlns:bqbiol="http://biomodels.net/biology-qualifiers/" xmlns:bqmodel="http://biomodels.net/model-qualifiers/">
            <rdf:Description rdf:about="#_5651fdee-1be2-47a0-83b9-5dc185c30760">
              <bqbiol:is>
                <rdf:Bag>
                  <rdf:li rdf:resource="http://identifiers.org/kegg.compound/C00041"/>
                </rdf:Bag>
              </bqbiol:is>
            </rdf:Description>
          </rdf:RDF>
        </annotation>
            </species>
      <species id="alaala_c" constant="false" charge="0" initialAmount="NaN" hasOnlySubstanceUnits="true" name="D-Alanyl-D-alanine" metaid="_0fcf5394-5b43-4802-85d2-ec5a32d1f93e" boundaryCondition="false" sboTerm="SBO:0000247" substanceUnits="substance" compartment="c">
        <notes>
          <html:p>FORMULA: C6H12N2O3</html:p>
          <html:p>CHARGE: 0</html:p>
          
        </notes>
        <annotation>
          <rdf:RDF xmlns:rdf="http://www.w3.org/1999/02/22-rdf-syntax-ns#" xmlns:bqbiol="http://biomodels.net/biology-qualifiers/" xmlns:bqmodel="http://biomodels.net/model-qualifiers/">
            <rdf:Description rdf:about="#_0fcf5394-5b43-4802-85d2-ec5a32d1f93e">
              <bqbiol:is>
                <rdf:Bag>
                  <rdf:li rdf:resource="http://identifiers.org/kegg.compound/C00993"/>
                </rdf:Bag>
              </bqbiol:is>
            </rdf:Description>
          </rdf:RDF>
        </annotation>
            </species>
      <species id="alac_S_c" constant="false" charge="-1" initialAmount="NaN" hasOnlySubstanceUnits="true" name="(S)-2-Acetolactate" metaid="ba4fbe4c-979c-4376-b725-0a74c42eed1d" boundaryCondition="false" sboTerm="SBO:0000247" substanceUnits="substance" compartment="c">
        <notes>
          <html:p>FORMULA: C5H7O4</html:p>
          <html:p>CHARGE: -1</html:p>
          
        </notes>
        <annotation>
          <rdf:RDF xmlns:rdf="http://www.w3.org/1999/02/22-rdf-syntax-ns#" xmlns:bqbiol="http://biomodels.net/biology-qualifiers/" xmlns:bqmodel="http://biomodels.net/model-qualifiers/">
            <rdf:Description rdf:about="#ba4fbe4c-979c-4376-b725-0a74c42eed1d">
              <bqbiol:is>
                <rdf:Bag>
                  <rdf:li rdf:resource="http://identifiers.org/kegg.compound/C06010"/>
                </rdf:Bag>
              </bqbiol:is>
            </rdf:Description>
          </rdf:RDF>
        </annotation>
            </species>
      <species id="alatrna_c" constant="false" charge="1" initialAmount="NaN" hasOnlySubstanceUnits="true" name="L-Alanyl-tRNA(Ala)" metaid="aecbf50f-4979-4880-a303-a82110e9408f" boundaryCondition="false" sboTerm="SBO:0000247" substanceUnits="substance" compartment="c">
        <notes>
          <html:p>FORMULA: C3H6NOR</html:p>
          <html:p>CHARGE: 1</html:p>
          
        </notes>
        <annotation>
          <rdf:RDF xmlns:rdf="http://www.w3.org/1999/02/22-rdf-syntax-ns#" xmlns:bqbiol="http://biomodels.net/biology-qualifiers/" xmlns:bqmodel="http://biomodels.net/model-qualifiers/">
            <rdf:Description rdf:about="#aecbf50f-4979-4880-a303-a82110e9408f">
              <bqbiol:is>
                <rdf:Bag>
                  <rdf:li rdf:resource="http://identifiers.org/kegg.compound/C00886"/>
                </rdf:Bag>
              </bqbiol:is>
            </rdf:Description>
          </rdf:RDF>
        </annotation>
            </species>
      <species id="alpro_c" constant="false" charge="1" initialAmount="NaN" hasOnlySubstanceUnits="true" name="S-Aminomethyldihydrolipoylprotein" metaid="_9ce441b8-2178-4f31-a9a4-16e4488fa7d1" boundaryCondition="false" sboTerm="SBO:0000247" substanceUnits="substance" compartment="c">
        <notes>
          <html:p>FORMULA: CH6NS2X</html:p>
          <html:p>CHARGE: 1</html:p>
          
        </notes>
        <annotation>
          <rdf:RDF xmlns:rdf="http://www.w3.org/1999/02/22-rdf-syntax-ns#" xmlns:bqbiol="http://biomodels.net/biology-qualifiers/" xmlns:bqmodel="http://biomodels.net/model-qualifiers/">
            <rdf:Description rdf:about="#_9ce441b8-2178-4f31-a9a4-16e4488fa7d1">
              <bqbiol:is>
                <rdf:Bag>
                  <rdf:li rdf:resource="http://identifiers.org/kegg.compound/C01242"/>
                </rdf:Bag>
              </bqbiol:is>
            </rdf:Description>
          </rdf:RDF>
        </annotation>
            </species>
      <species id="amet_c" constant="false" charge="1" initialAmount="NaN" hasOnlySubstanceUnits="true" name="S-Adenosyl-L-methionine" metaid="_18e7ff36-3b39-496e-b7c9-c349c77527b0" boundaryCondition="false" sboTerm="SBO:0000247" substanceUnits="substance" compartment="c">
        <notes>
          <html:p>FORMULA: C15H23N6O5S</html:p>
          <html:p>CHARGE: 1</html:p>
          
        </notes>
        <annotation>
          <rdf:RDF xmlns:rdf="http://www.w3.org/1999/02/22-rdf-syntax-ns#" xmlns:bqbiol="http://biomodels.net/biology-qualifiers/" xmlns:bqmodel="http://biomodels.net/model-qualifiers/">
            <rdf:Description rdf:about="#_18e7ff36-3b39-496e-b7c9-c349c77527b0">
              <bqbiol:is>
                <rdf:Bag>
                  <rdf:li rdf:resource="http://identifiers.org/kegg.compound/C00019"/>
                </rdf:Bag>
              </bqbiol:is>
            </rdf:Description>
          </rdf:RDF>
        </annotation>
            </species>
      <species id="ametam_c" constant="false" charge="2" initialAmount="NaN" hasOnlySubstanceUnits="true" name="S-Adenosylmethioninamine" metaid="_8c40eda0-2819-48b0-b267-156bd4d68ead" boundaryCondition="false" sboTerm="SBO:0000247" substanceUnits="substance" compartment="c">
        <notes>
          <html:p>FORMULA: C14H24N6O3S</html:p>
          <html:p>CHARGE: 2</html:p>
          
        </notes>
        <annotation>
          <rdf:RDF xmlns:rdf="http://www.w3.org/1999/02/22-rdf-syntax-ns#" xmlns:bqbiol="http://biomodels.net/biology-qualifiers/" xmlns:bqmodel="http://biomodels.net/model-qualifiers/">
            <rdf:Description rdf:about="#_8c40eda0-2819-48b0-b267-156bd4d68ead">
              <bqbiol:is>
                <rdf:Bag>
                  <rdf:li rdf:resource="http://identifiers.org/kegg.compound/C01137"/>
                </rdf:Bag>
              </bqbiol:is>
            </rdf:Description>
          </rdf:RDF>
        </annotation>
            </species>
      <species id="amob_c" constant="false" charge="0" initialAmount="NaN" hasOnlySubstanceUnits="true" name="S-Adenosyl-4-methylthio-2-oxobutanoate" metaid="_4787bfdb-d1f0-4d52-bc8f-03acd96d4474" boundaryCondition="false" sboTerm="SBO:0000247" substanceUnits="substance" compartment="c">
        <notes>
          <html:p>FORMULA: C15H19N5O6S</html:p>
          <html:p>CHARGE: 0</html:p>
          
        </notes>
        <annotation>
          <rdf:RDF xmlns:rdf="http://www.w3.org/1999/02/22-rdf-syntax-ns#" xmlns:bqbiol="http://biomodels.net/biology-qualifiers/" xmlns:bqmodel="http://biomodels.net/model-qualifiers/">
            <rdf:Description rdf:about="#_4787bfdb-d1f0-4d52-bc8f-03acd96d4474">
              <bqbiol:is>
                <rdf:Bag>
                  <rdf:li rdf:resource="http://identifiers.org/kegg.compound/C04425"/>
                </rdf:Bag>
              </bqbiol:is>
            </rdf:Description>
          </rdf:RDF>
        </annotation>
            </species>
      <species id="amp_c" constant="false" charge="-2" initialAmount="NaN" hasOnlySubstanceUnits="true" name="AMP" metaid="c32eee0c-0e60-47e6-bcbe-2cbc06283def" boundaryCondition="false" sboTerm="SBO:0000247" substanceUnits="substance" compartment="c">
        <notes>
          <html:p>FORMULA: C10H12N5O7P</html:p>
          <html:p>CHARGE: -2</html:p>
          
        </notes>
        <annotation>
          <rdf:RDF xmlns:rdf="http://www.w3.org/1999/02/22-rdf-syntax-ns#" xmlns:bqbiol="http://biomodels.net/biology-qualifiers/" xmlns:bqmodel="http://biomodels.net/model-qualifiers/">
            <rdf:Description rdf:about="#c32eee0c-0e60-47e6-bcbe-2cbc06283def">
              <bqbiol:is>
                <rdf:Bag>
                  <rdf:li rdf:resource="http://identifiers.org/kegg.compound/C00020"/>
                </rdf:Bag>
              </bqbiol:is>
            </rdf:Description>
          </rdf:RDF>
        </annotation>
            </species>
      <species id="anhgm_c" constant="false" charge="-1" initialAmount="NaN" hasOnlySubstanceUnits="true" name="N-Acetyl-D-glucosamine(anhydrous)N-Acetylmuramic acid" metaid="_17631437-f0f7-44b0-b3bd-6b82a32d670b" boundaryCondition="false" sboTerm="SBO:0000247" substanceUnits="substance" compartment="c">
        <notes>
          <html:p>FORMULA: C19H29N2O12</html:p>
          <html:p>CHARGE: -1</html:p>
          
        </notes>
        <annotation>
          <rdf:RDF xmlns:rdf="http://www.w3.org/1999/02/22-rdf-syntax-ns#" xmlns:bqbiol="http://biomodels.net/biology-qualifiers/" xmlns:bqmodel="http://biomodels.net/model-qualifiers/">
            <rdf:Description rdf:about="#_17631437-f0f7-44b0-b3bd-6b82a32d670b">
              <bqbiol:is>
                <rdf:Bag>
                  <rdf:li rdf:resource="http://identifiers.org/kegg.compound/"/>
                </rdf:Bag>
              </bqbiol:is>
            </rdf:Description>
          </rdf:RDF>
        </annotation>
            </species>
      <species id="anhgm3p_c" constant="false" charge="-2" initialAmount="NaN" hasOnlySubstanceUnits="true" name="N-Acetyl-D-glucosamine(anhydrous)N-Acetylmuramyl-tripeptide" metaid="b478e5f1-6c51-49bd-8bd2-393c8551be81" boundaryCondition="false" sboTerm="SBO:0000247" substanceUnits="substance" compartment="c">
        <notes>
          <html:p>FORMULA: C34H52N6O19</html:p>
          <html:p>CHARGE: -2</html:p>
          
        </notes>
        <annotation>
          <rdf:RDF xmlns:rdf="http://www.w3.org/1999/02/22-rdf-syntax-ns#" xmlns:bqbiol="http://biomodels.net/biology-qualifiers/" xmlns:bqmodel="http://biomodels.net/model-qualifiers/">
            <rdf:Description rdf:about="#b478e5f1-6c51-49bd-8bd2-393c8551be81">
              <bqbiol:is>
                <rdf:Bag>
                  <rdf:li rdf:resource="http://identifiers.org/kegg.compound/"/>
                </rdf:Bag>
              </bqbiol:is>
            </rdf:Description>
          </rdf:RDF>
        </annotation>
            </species>
      <species id="anhgm4p_c" constant="false" charge="-2" initialAmount="NaN" hasOnlySubstanceUnits="true" name="N-Acetyl-D-glucosamine(anhydrous)N-Acetylmuramyl-tetrapeptide" metaid="_5858035e-5b38-4976-91d3-adc3f6c44ce6" boundaryCondition="false" sboTerm="SBO:0000247" substanceUnits="substance" compartment="c">
        <notes>
          <html:p>FORMULA: C37H57N7O20</html:p>
          <html:p>CHARGE: -2</html:p>
          
        </notes>
        <annotation>
          <rdf:RDF xmlns:rdf="http://www.w3.org/1999/02/22-rdf-syntax-ns#" xmlns:bqbiol="http://biomodels.net/biology-qualifiers/" xmlns:bqmodel="http://biomodels.net/model-qualifiers/">
            <rdf:Description rdf:about="#_5858035e-5b38-4976-91d3-adc3f6c44ce6">
              <bqbiol:is>
                <rdf:Bag>
                  <rdf:li rdf:resource="http://identifiers.org/kegg.compound/"/>
                </rdf:Bag>
              </bqbiol:is>
            </rdf:Description>
          </rdf:RDF>
        </annotation>
            </species>
      <species id="anhm_c" constant="false" charge="-1" initialAmount="NaN" hasOnlySubstanceUnits="true" name="1,6-anhydrous-N-Acetylmuramate" metaid="_80bc61f5-a5b3-413c-a745-3699f0f45dd6" boundaryCondition="false" sboTerm="SBO:0000247" substanceUnits="substance" compartment="c">
        <notes>
          <html:p>FORMULA: C11H16NO7</html:p>
          <html:p>CHARGE: -1</html:p>
          
        </notes>
        <annotation>
          <rdf:RDF xmlns:rdf="http://www.w3.org/1999/02/22-rdf-syntax-ns#" xmlns:bqbiol="http://biomodels.net/biology-qualifiers/" xmlns:bqmodel="http://biomodels.net/model-qualifiers/">
            <rdf:Description rdf:about="#_80bc61f5-a5b3-413c-a745-3699f0f45dd6">
              <bqbiol:is>
                <rdf:Bag>
                  <rdf:li rdf:resource="http://identifiers.org/kegg.compound/"/>
                </rdf:Bag>
              </bqbiol:is>
            </rdf:Description>
          </rdf:RDF>
        </annotation>
            </species>
      <species id="anhm3p_c" constant="false" charge="-2" initialAmount="NaN" hasOnlySubstanceUnits="true" name="1,6-anhydrous-N-Acetylmuramyl-tripeptide" metaid="a18b853b-1e72-4c63-bf5f-f4b586aea766" boundaryCondition="false" sboTerm="SBO:0000247" substanceUnits="substance" compartment="c">
        <notes>
          <html:p>FORMULA: C26H39N5O14</html:p>
          <html:p>CHARGE: -2</html:p>
          
        </notes>
        <annotation>
          <rdf:RDF xmlns:rdf="http://www.w3.org/1999/02/22-rdf-syntax-ns#" xmlns:bqbiol="http://biomodels.net/biology-qualifiers/" xmlns:bqmodel="http://biomodels.net/model-qualifiers/">
            <rdf:Description rdf:about="#a18b853b-1e72-4c63-bf5f-f4b586aea766">
              <bqbiol:is>
                <rdf:Bag>
                  <rdf:li rdf:resource="http://identifiers.org/kegg.compound/"/>
                </rdf:Bag>
              </bqbiol:is>
            </rdf:Description>
          </rdf:RDF>
        </annotation>
            </species>
      <species id="anhm4p_c" constant="false" charge="-2" initialAmount="NaN" hasOnlySubstanceUnits="true" name="1,6-anhydrous-N-Acetylmuramyl-tetrapeptide" metaid="_158f7ae5-a5b5-4c1b-bb3b-1c865205a4fc" boundaryCondition="false" sboTerm="SBO:0000247" substanceUnits="substance" compartment="c">
        <notes>
          <html:p>FORMULA: C29H44N6O15</html:p>
          <html:p>CHARGE: -2</html:p>
          
        </notes>
        <annotation>
          <rdf:RDF xmlns:rdf="http://www.w3.org/1999/02/22-rdf-syntax-ns#" xmlns:bqbiol="http://biomodels.net/biology-qualifiers/" xmlns:bqmodel="http://biomodels.net/model-qualifiers/">
            <rdf:Description rdf:about="#_158f7ae5-a5b5-4c1b-bb3b-1c865205a4fc">
              <bqbiol:is>
                <rdf:Bag>
                  <rdf:li rdf:resource="http://identifiers.org/kegg.compound/"/>
                </rdf:Bag>
              </bqbiol:is>
            </rdf:Description>
          </rdf:RDF>
        </annotation>
            </species>
      <species id="anth_c" constant="false" charge="-1" initialAmount="NaN" hasOnlySubstanceUnits="true" name="Anthranilate" metaid="b7ebb886-a36a-478c-9c12-136d7cd0f9fb" boundaryCondition="false" sboTerm="SBO:0000247" substanceUnits="substance" compartment="c">
        <notes>
          <html:p>FORMULA: C7H6NO2</html:p>
          <html:p>CHARGE: -1</html:p>
          
        </notes>
        <annotation>
          <rdf:RDF xmlns:rdf="http://www.w3.org/1999/02/22-rdf-syntax-ns#" xmlns:bqbiol="http://biomodels.net/biology-qualifiers/" xmlns:bqmodel="http://biomodels.net/model-qualifiers/">
            <rdf:Description rdf:about="#b7ebb886-a36a-478c-9c12-136d7cd0f9fb">
              <bqbiol:is>
                <rdf:Bag>
                  <rdf:li rdf:resource="http://identifiers.org/kegg.compound/C00108"/>
                </rdf:Bag>
              </bqbiol:is>
            </rdf:Description>
          </rdf:RDF>
        </annotation>
            </species>
      <species id="apoACP_c" constant="false" charge="0" initialAmount="NaN" hasOnlySubstanceUnits="true" name="apoprotein [acyl carrier protein]" metaid="d54b1ede-c26f-4ca8-ba07-1a75f660af01" boundaryCondition="false" sboTerm="SBO:0000247" substanceUnits="substance" compartment="c">
        <notes>
          <html:p>FORMULA: RHO</html:p>
          <html:p>CHARGE: 0</html:p>
          
        </notes>
        <annotation>
          <rdf:RDF xmlns:rdf="http://www.w3.org/1999/02/22-rdf-syntax-ns#" xmlns:bqbiol="http://biomodels.net/biology-qualifiers/" xmlns:bqmodel="http://biomodels.net/model-qualifiers/">
            <rdf:Description rdf:about="#d54b1ede-c26f-4ca8-ba07-1a75f660af01">
              <bqbiol:is>
                <rdf:Bag>
                  <rdf:li rdf:resource="http://identifiers.org/kegg.compound/C03688"/>
                </rdf:Bag>
              </bqbiol:is>
            </rdf:Description>
          </rdf:RDF>
        </annotation>
            </species>
      <species id="appl_c" constant="false" charge="1" initialAmount="NaN" hasOnlySubstanceUnits="true" name="1-Aminopropan-2-ol" metaid="_3912c353-a81b-48d5-a25f-a73b0c000e93" boundaryCondition="false" sboTerm="SBO:0000247" substanceUnits="substance" compartment="c">
        <notes>
          <html:p>FORMULA: C3H10NO</html:p>
          <html:p>CHARGE: 1</html:p>
          
        </notes>
        <annotation>
          <rdf:RDF xmlns:rdf="http://www.w3.org/1999/02/22-rdf-syntax-ns#" xmlns:bqbiol="http://biomodels.net/biology-qualifiers/" xmlns:bqmodel="http://biomodels.net/model-qualifiers/">
            <rdf:Description rdf:about="#_3912c353-a81b-48d5-a25f-a73b0c000e93">
              <bqbiol:is>
                <rdf:Bag>
                  <rdf:li rdf:resource="http://identifiers.org/kegg.compound/C05771"/>
                </rdf:Bag>
              </bqbiol:is>
            </rdf:Description>
          </rdf:RDF>
        </annotation>
            </species>
      <species id="applp_c" constant="false" charge="-1" initialAmount="NaN" hasOnlySubstanceUnits="true" name="D-1-Aminopropan-2-ol O-phosphate" metaid="_362ff2c7-9510-45e8-bdd6-aa6b3e238f6c" boundaryCondition="false" sboTerm="SBO:0000247" substanceUnits="substance" compartment="c">
        <notes>
          <html:p>FORMULA: C3H9NO4P</html:p>
          <html:p>CHARGE: -1</html:p>
          
        </notes>
        <annotation>
          <rdf:RDF xmlns:rdf="http://www.w3.org/1999/02/22-rdf-syntax-ns#" xmlns:bqbiol="http://biomodels.net/biology-qualifiers/" xmlns:bqmodel="http://biomodels.net/model-qualifiers/">
            <rdf:Description rdf:about="#_362ff2c7-9510-45e8-bdd6-aa6b3e238f6c">
              <bqbiol:is>
                <rdf:Bag>
                  <rdf:li rdf:resource="http://identifiers.org/kegg.compound/C04122"/>
                </rdf:Bag>
              </bqbiol:is>
            </rdf:Description>
          </rdf:RDF>
        </annotation>
            </species>
      <species id="aps_c" constant="false" charge="-2" initialAmount="NaN" hasOnlySubstanceUnits="true" name="Adenosine 5'-phosphosulfate" metaid="d0ddc464-85e7-4aa9-987e-dd272f29bd7d" boundaryCondition="false" sboTerm="SBO:0000247" substanceUnits="substance" compartment="c">
        <notes>
          <html:p>FORMULA: C10H12N5O10PS</html:p>
          <html:p>CHARGE: -2</html:p>
          
        </notes>
        <annotation>
          <rdf:RDF xmlns:rdf="http://www.w3.org/1999/02/22-rdf-syntax-ns#" xmlns:bqbiol="http://biomodels.net/biology-qualifiers/" xmlns:bqmodel="http://biomodels.net/model-qualifiers/">
            <rdf:Description rdf:about="#d0ddc464-85e7-4aa9-987e-dd272f29bd7d">
              <bqbiol:is>
                <rdf:Bag>
                  <rdf:li rdf:resource="http://identifiers.org/kegg.compound/C00224"/>
                </rdf:Bag>
              </bqbiol:is>
            </rdf:Description>
          </rdf:RDF>
        </annotation>
            </species>
      <species id="ara5p_c" constant="false" charge="-2" initialAmount="NaN" hasOnlySubstanceUnits="true" name="D-Arabinose 5-phosphate" metaid="_2c8b85e8-b843-4338-ab08-78a7011af7fe" boundaryCondition="false" sboTerm="SBO:0000247" substanceUnits="substance" compartment="c">
        <notes>
          <html:p>FORMULA: C5H9O8P</html:p>
          <html:p>CHARGE: -2</html:p>
          
        </notes>
        <annotation>
          <rdf:RDF xmlns:rdf="http://www.w3.org/1999/02/22-rdf-syntax-ns#" xmlns:bqbiol="http://biomodels.net/biology-qualifiers/" xmlns:bqmodel="http://biomodels.net/model-qualifiers/">
            <rdf:Description rdf:about="#_2c8b85e8-b843-4338-ab08-78a7011af7fe">
              <bqbiol:is>
                <rdf:Bag>
                  <rdf:li rdf:resource="http://identifiers.org/kegg.compound/C01112"/>
                </rdf:Bag>
              </bqbiol:is>
            </rdf:Description>
          </rdf:RDF>
        </annotation>
            </species>
      <species id="arg_L_c" constant="false" charge="1" initialAmount="NaN" hasOnlySubstanceUnits="true" name="L-Arginine" metaid="_4cdc3fc0-3c67-454c-88e7-45b961d3e881" boundaryCondition="false" sboTerm="SBO:0000247" substanceUnits="substance" compartment="c">
        <notes>
          <html:p>FORMULA: C6H15N4O2</html:p>
          <html:p>CHARGE: 1</html:p>
          
        </notes>
        <annotation>
          <rdf:RDF xmlns:rdf="http://www.w3.org/1999/02/22-rdf-syntax-ns#" xmlns:bqbiol="http://biomodels.net/biology-qualifiers/" xmlns:bqmodel="http://biomodels.net/model-qualifiers/">
            <rdf:Description rdf:about="#_4cdc3fc0-3c67-454c-88e7-45b961d3e881">
              <bqbiol:is>
                <rdf:Bag>
                  <rdf:li rdf:resource="http://identifiers.org/kegg.compound/C00062"/>
                </rdf:Bag>
              </bqbiol:is>
            </rdf:Description>
          </rdf:RDF>
        </annotation>
            </species>
      <species id="argsuc_c" constant="false" charge="-1" initialAmount="NaN" hasOnlySubstanceUnits="true" name="N(omega)-(L-Arginino)succinate" metaid="_4ae6210e-c365-4d10-b3be-d25de73d551c" boundaryCondition="false" sboTerm="SBO:0000247" substanceUnits="substance" compartment="c">
        <notes>
          <html:p>FORMULA: C10H17N4O6</html:p>
          <html:p>CHARGE: -1</html:p>
          
        </notes>
        <annotation>
          <rdf:RDF xmlns:rdf="http://www.w3.org/1999/02/22-rdf-syntax-ns#" xmlns:bqbiol="http://biomodels.net/biology-qualifiers/" xmlns:bqmodel="http://biomodels.net/model-qualifiers/">
            <rdf:Description rdf:about="#_4ae6210e-c365-4d10-b3be-d25de73d551c">
              <bqbiol:is>
                <rdf:Bag>
                  <rdf:li rdf:resource="http://identifiers.org/kegg.compound/C03406"/>
                </rdf:Bag>
              </bqbiol:is>
            </rdf:Description>
          </rdf:RDF>
        </annotation>
            </species>
      <species id="argtrna_c" constant="false" charge="2" initialAmount="NaN" hasOnlySubstanceUnits="true" name="L-Arginyl-tRNA(Arg)" metaid="b31dfaa3-6612-43cd-bf93-3132b790e5be" boundaryCondition="false" sboTerm="SBO:0000247" substanceUnits="substance" compartment="c">
        <notes>
          <html:p>FORMULA: C6H14N4OR</html:p>
          <html:p>CHARGE: 2</html:p>
          
        </notes>
        <annotation>
          <rdf:RDF xmlns:rdf="http://www.w3.org/1999/02/22-rdf-syntax-ns#" xmlns:bqbiol="http://biomodels.net/biology-qualifiers/" xmlns:bqmodel="http://biomodels.net/model-qualifiers/">
            <rdf:Description rdf:about="#b31dfaa3-6612-43cd-bf93-3132b790e5be">
              <bqbiol:is>
                <rdf:Bag>
                  <rdf:li rdf:resource="http://identifiers.org/kegg.compound/C02163"/>
                </rdf:Bag>
              </bqbiol:is>
            </rdf:Description>
          </rdf:RDF>
        </annotation>
            </species>
      <species id="asn_L_c" constant="false" charge="0" initialAmount="NaN" hasOnlySubstanceUnits="true" name="L-Asparagine" metaid="_7c28f67d-597b-4b9d-b4be-09a36951128d" boundaryCondition="false" sboTerm="SBO:0000247" substanceUnits="substance" compartment="c">
        <notes>
          <html:p>FORMULA: C4H8N2O3</html:p>
          <html:p>CHARGE: 0</html:p>
          
        </notes>
        <annotation>
          <rdf:RDF xmlns:rdf="http://www.w3.org/1999/02/22-rdf-syntax-ns#" xmlns:bqbiol="http://biomodels.net/biology-qualifiers/" xmlns:bqmodel="http://biomodels.net/model-qualifiers/">
            <rdf:Description rdf:about="#_7c28f67d-597b-4b9d-b4be-09a36951128d">
              <bqbiol:is>
                <rdf:Bag>
                  <rdf:li rdf:resource="http://identifiers.org/kegg.compound/C00152"/>
                </rdf:Bag>
              </bqbiol:is>
            </rdf:Description>
          </rdf:RDF>
        </annotation>
            </species>
      <species id="asntrna_c" constant="false" charge="1" initialAmount="NaN" hasOnlySubstanceUnits="true" name="L-Asparaginyl-tRNA(Asn)" metaid="a413fea4-0019-4b0f-81ee-c47d8eab9c8c" boundaryCondition="false" sboTerm="SBO:0000247" substanceUnits="substance" compartment="c">
        <notes>
          <html:p>FORMULA: C14H24N2O12PR2</html:p>
          <html:p>CHARGE: 1</html:p>
          
        </notes>
        <annotation>
          <rdf:RDF xmlns:rdf="http://www.w3.org/1999/02/22-rdf-syntax-ns#" xmlns:bqbiol="http://biomodels.net/biology-qualifiers/" xmlns:bqmodel="http://biomodels.net/model-qualifiers/">
            <rdf:Description rdf:about="#a413fea4-0019-4b0f-81ee-c47d8eab9c8c">
              <bqbiol:is>
                <rdf:Bag>
                  <rdf:li rdf:resource="http://identifiers.org/kegg.compound/C03402"/>
                </rdf:Bag>
              </bqbiol:is>
            </rdf:Description>
          </rdf:RDF>
        </annotation>
            </species>
      <species id="aso3_c" constant="false" charge="-3" initialAmount="NaN" hasOnlySubstanceUnits="true" name="arsenite" metaid="_9bec72fb-6393-43f8-84dc-696e5f4a0ef2" boundaryCondition="false" sboTerm="SBO:0000247" substanceUnits="substance" compartment="c">
        <notes>
          <html:p>FORMULA: AsO3</html:p>
          <html:p>CHARGE: -3</html:p>
          
        </notes>
        <annotation>
          <rdf:RDF xmlns:rdf="http://www.w3.org/1999/02/22-rdf-syntax-ns#" xmlns:bqbiol="http://biomodels.net/biology-qualifiers/" xmlns:bqmodel="http://biomodels.net/model-qualifiers/">
            <rdf:Description rdf:about="#_9bec72fb-6393-43f8-84dc-696e5f4a0ef2">
              <bqbiol:is>
                <rdf:Bag>
                  <rdf:li rdf:resource="http://identifiers.org/kegg.compound/C06697"/>
                </rdf:Bag>
              </bqbiol:is>
            </rdf:Description>
          </rdf:RDF>
        </annotation>
            </species>
      <species id="aso4_c" constant="false" charge="-3" initialAmount="NaN" hasOnlySubstanceUnits="true" name="arsenate" metaid="defde567-3a49-4fc5-b4e2-82ceaa668b67" boundaryCondition="false" sboTerm="SBO:0000247" substanceUnits="substance" compartment="c">
        <notes>
          <html:p>FORMULA: AsO4</html:p>
          <html:p>CHARGE: -3</html:p>
          
        </notes>
        <annotation>
          <rdf:RDF xmlns:rdf="http://www.w3.org/1999/02/22-rdf-syntax-ns#" xmlns:bqbiol="http://biomodels.net/biology-qualifiers/" xmlns:bqmodel="http://biomodels.net/model-qualifiers/">
            <rdf:Description rdf:about="#defde567-3a49-4fc5-b4e2-82ceaa668b67">
              <bqbiol:is>
                <rdf:Bag>
                  <rdf:li rdf:resource="http://identifiers.org/kegg.compound/C01478"/>
                </rdf:Bag>
              </bqbiol:is>
            </rdf:Description>
          </rdf:RDF>
        </annotation>
            </species>
      <species id="asp_L_c" constant="false" charge="-1" initialAmount="NaN" hasOnlySubstanceUnits="true" name="L-Aspartate" metaid="c8c3a5e5-ac1d-4c3e-abe7-7921fd514d2b" boundaryCondition="false" sboTerm="SBO:0000247" substanceUnits="substance" compartment="c">
        <notes>
          <html:p>FORMULA: C4H6NO4</html:p>
          <html:p>CHARGE: -1</html:p>
          
        </notes>
        <annotation>
          <rdf:RDF xmlns:rdf="http://www.w3.org/1999/02/22-rdf-syntax-ns#" xmlns:bqbiol="http://biomodels.net/biology-qualifiers/" xmlns:bqmodel="http://biomodels.net/model-qualifiers/">
            <rdf:Description rdf:about="#c8c3a5e5-ac1d-4c3e-abe7-7921fd514d2b">
              <bqbiol:is>
                <rdf:Bag>
                  <rdf:li rdf:resource="http://identifiers.org/kegg.compound/C00049"/>
                </rdf:Bag>
              </bqbiol:is>
            </rdf:Description>
          </rdf:RDF>
        </annotation>
            </species>
      <species id="aspsa_c" constant="false" charge="0" initialAmount="NaN" hasOnlySubstanceUnits="true" name="L-Aspartate 4-semialdehyde" metaid="_24c3dd5b-5f94-453f-b95a-3a530ddf777d" boundaryCondition="false" sboTerm="SBO:0000247" substanceUnits="substance" compartment="c">
        <notes>
          <html:p>FORMULA: C4H7NO3</html:p>
          <html:p>CHARGE: 0</html:p>
          
        </notes>
        <annotation>
          <rdf:RDF xmlns:rdf="http://www.w3.org/1999/02/22-rdf-syntax-ns#" xmlns:bqbiol="http://biomodels.net/biology-qualifiers/" xmlns:bqmodel="http://biomodels.net/model-qualifiers/">
            <rdf:Description rdf:about="#_24c3dd5b-5f94-453f-b95a-3a530ddf777d">
              <bqbiol:is>
                <rdf:Bag>
                  <rdf:li rdf:resource="http://identifiers.org/kegg.compound/C00441"/>
                </rdf:Bag>
              </bqbiol:is>
            </rdf:Description>
          </rdf:RDF>
        </annotation>
            </species>
      <species id="asptrna_c" constant="false" charge="0" initialAmount="NaN" hasOnlySubstanceUnits="true" name="L-Aspartyl-tRNA(Asp)" metaid="_7fa97bf3-88f6-411b-8cc6-d07096bba77f" boundaryCondition="false" sboTerm="SBO:0000247" substanceUnits="substance" compartment="c">
        <notes>
          <html:p>FORMULA: C4H5NO3R</html:p>
          <html:p>CHARGE: 0</html:p>
          
        </notes>
        <annotation>
          <rdf:RDF xmlns:rdf="http://www.w3.org/1999/02/22-rdf-syntax-ns#" xmlns:bqbiol="http://biomodels.net/biology-qualifiers/" xmlns:bqmodel="http://biomodels.net/model-qualifiers/">
            <rdf:Description rdf:about="#_7fa97bf3-88f6-411b-8cc6-d07096bba77f">
              <bqbiol:is>
                <rdf:Bag>
                  <rdf:li rdf:resource="http://identifiers.org/kegg.compound/C02984"/>
                </rdf:Bag>
              </bqbiol:is>
            </rdf:Description>
          </rdf:RDF>
        </annotation>
            </species>
      <species id="athr_L_c" constant="false" charge="0" initialAmount="NaN" hasOnlySubstanceUnits="true" name="L-Allo-threonine" metaid="_0aba8dda-dcf1-41b7-975b-69376ff5cba5" boundaryCondition="false" sboTerm="SBO:0000247" substanceUnits="substance" compartment="c">
        <notes>
          <html:p>FORMULA: C4H9NO3</html:p>
          <html:p>CHARGE: 0</html:p>
          
        </notes>
        <annotation>
          <rdf:RDF xmlns:rdf="http://www.w3.org/1999/02/22-rdf-syntax-ns#" xmlns:bqbiol="http://biomodels.net/biology-qualifiers/" xmlns:bqmodel="http://biomodels.net/model-qualifiers/">
            <rdf:Description rdf:about="#_0aba8dda-dcf1-41b7-975b-69376ff5cba5">
              <bqbiol:is>
                <rdf:Bag>
                  <rdf:li rdf:resource="http://identifiers.org/kegg.compound/C05519"/>
                </rdf:Bag>
              </bqbiol:is>
            </rdf:Description>
          </rdf:RDF>
        </annotation>
            </species>
      <species id="atp_c" constant="false" charge="-4" initialAmount="NaN" hasOnlySubstanceUnits="true" name="ATP" metaid="d59120c6-921d-44ad-8246-498dc5f4ceb4" boundaryCondition="false" sboTerm="SBO:0000247" substanceUnits="substance" compartment="c">
        <notes>
          <html:p>FORMULA: C10H12N5O13P3</html:p>
          <html:p>CHARGE: -4</html:p>
          
        </notes>
        <annotation>
          <rdf:RDF xmlns:rdf="http://www.w3.org/1999/02/22-rdf-syntax-ns#" xmlns:bqbiol="http://biomodels.net/biology-qualifiers/" xmlns:bqmodel="http://biomodels.net/model-qualifiers/">
            <rdf:Description rdf:about="#d59120c6-921d-44ad-8246-498dc5f4ceb4">
              <bqbiol:is>
                <rdf:Bag>
                  <rdf:li rdf:resource="http://identifiers.org/kegg.compound/C00002"/>
                </rdf:Bag>
              </bqbiol:is>
            </rdf:Description>
          </rdf:RDF>
        </annotation>
            </species>
      <species id="b2coa_c" constant="false" charge="-4" initialAmount="NaN" hasOnlySubstanceUnits="true" name="Crotonoyl-CoA" metaid="b28d156d-b4e1-43f7-8b1d-feec6e92bb55" boundaryCondition="false" sboTerm="SBO:0000247" substanceUnits="substance" compartment="c">
        <notes>
          <html:p>FORMULA: C25H36N7O17P3S</html:p>
          <html:p>CHARGE: -4</html:p>
          
        </notes>
        <annotation>
          <rdf:RDF xmlns:rdf="http://www.w3.org/1999/02/22-rdf-syntax-ns#" xmlns:bqbiol="http://biomodels.net/biology-qualifiers/" xmlns:bqmodel="http://biomodels.net/model-qualifiers/">
            <rdf:Description rdf:about="#b28d156d-b4e1-43f7-8b1d-feec6e92bb55">
              <bqbiol:is>
                <rdf:Bag>
                  <rdf:li rdf:resource="http://identifiers.org/kegg.compound/C00877"/>
                </rdf:Bag>
              </bqbiol:is>
            </rdf:Description>
          </rdf:RDF>
        </annotation>
            </species>
      <species id="benzcoa_c" constant="false" charge="0" initialAmount="NaN" hasOnlySubstanceUnits="true" name="Benzoyl-CoA" metaid="bbaa1b3c-3c85-4300-acfa-d9b14b564695" boundaryCondition="false" sboTerm="SBO:0000247" substanceUnits="substance" compartment="c">
        <notes>
          <html:p>FORMULA: C28H40N7O17P3S</html:p>
          <html:p>CHARGE: 0</html:p>
          
        </notes>
        <annotation>
          <rdf:RDF xmlns:rdf="http://www.w3.org/1999/02/22-rdf-syntax-ns#" xmlns:bqbiol="http://biomodels.net/biology-qualifiers/" xmlns:bqmodel="http://biomodels.net/model-qualifiers/">
            <rdf:Description rdf:about="#bbaa1b3c-3c85-4300-acfa-d9b14b564695">
              <bqbiol:is>
                <rdf:Bag>
                  <rdf:li rdf:resource="http://identifiers.org/kegg.compound/C00512"/>
                </rdf:Bag>
              </bqbiol:is>
            </rdf:Description>
          </rdf:RDF>
        </annotation>
            </species>
      <species id="bmoco_c" constant="false" charge="-4" initialAmount="NaN" hasOnlySubstanceUnits="true" name="bis-molybdenum cofactor" metaid="_4a3d6894-02ee-4323-901c-1027ec08071a" boundaryCondition="false" sboTerm="SBO:0000247" substanceUnits="substance" compartment="c">
        <notes>
          <html:p>FORMULA: C20H20N10O13P2S4Mo</html:p>
          <html:p>CHARGE: -4</html:p>
          
        </notes>
        <annotation>
          <rdf:RDF xmlns:rdf="http://www.w3.org/1999/02/22-rdf-syntax-ns#" xmlns:bqbiol="http://biomodels.net/biology-qualifiers/" xmlns:bqmodel="http://biomodels.net/model-qualifiers/">
            <rdf:Description rdf:about="#_4a3d6894-02ee-4323-901c-1027ec08071a">
              <bqbiol:is>
                <rdf:Bag>
                  <rdf:li rdf:resource="http://identifiers.org/kegg.compound/"/>
                </rdf:Bag>
              </bqbiol:is>
            </rdf:Description>
          </rdf:RDF>
        </annotation>
            </species>
      <species id="bmoco1gdp_c" constant="false" charge="-4" initialAmount="NaN" hasOnlySubstanceUnits="true" name="bis-molybdopterin mono-guanine dinucleotide" metaid="d3c9d5d7-f915-4c9f-a82d-d0c5d475d7a7" boundaryCondition="false" sboTerm="SBO:0000247" substanceUnits="substance" compartment="c">
        <notes>
          <html:p>FORMULA: C30H32N15O20P3S4Mo</html:p>
          <html:p>CHARGE: -4</html:p>
          
        </notes>
        <annotation>
          <rdf:RDF xmlns:rdf="http://www.w3.org/1999/02/22-rdf-syntax-ns#" xmlns:bqbiol="http://biomodels.net/biology-qualifiers/" xmlns:bqmodel="http://biomodels.net/model-qualifiers/">
            <rdf:Description rdf:about="#d3c9d5d7-f915-4c9f-a82d-d0c5d475d7a7">
              <bqbiol:is>
                <rdf:Bag>
                  <rdf:li rdf:resource="http://identifiers.org/kegg.compound/"/>
                </rdf:Bag>
              </bqbiol:is>
            </rdf:Description>
          </rdf:RDF>
        </annotation>
            </species>
      <species id="bmocogdp_c" constant="false" charge="-4" initialAmount="NaN" hasOnlySubstanceUnits="true" name="bis-molybdopterin guanine dinucleotide" metaid="f907777f-c411-47a4-88b2-2d0272188e42" boundaryCondition="false" sboTerm="SBO:0000247" substanceUnits="substance" compartment="c">
        <notes>
          <html:p>FORMULA: C40H44N20O27P4S4Mo</html:p>
          <html:p>CHARGE: -4</html:p>
          
        </notes>
        <annotation>
          <rdf:RDF xmlns:rdf="http://www.w3.org/1999/02/22-rdf-syntax-ns#" xmlns:bqbiol="http://biomodels.net/biology-qualifiers/" xmlns:bqmodel="http://biomodels.net/model-qualifiers/">
            <rdf:Description rdf:about="#f907777f-c411-47a4-88b2-2d0272188e42">
              <bqbiol:is>
                <rdf:Bag>
                  <rdf:li rdf:resource="http://identifiers.org/kegg.compound/"/>
                </rdf:Bag>
              </bqbiol:is>
            </rdf:Description>
          </rdf:RDF>
        </annotation>
            </species>
      <species id="btal_c" constant="false" charge="0" initialAmount="NaN" hasOnlySubstanceUnits="true" name="Butanal" metaid="_16c1a85c-d3f1-4449-ab8a-d226b86e4195" boundaryCondition="false" sboTerm="SBO:0000247" substanceUnits="substance" compartment="c">
        <notes>
          <html:p>FORMULA: C4H8O</html:p>
          <html:p>CHARGE: 0</html:p>
          
        </notes>
        <annotation>
          <rdf:RDF xmlns:rdf="http://www.w3.org/1999/02/22-rdf-syntax-ns#" xmlns:bqbiol="http://biomodels.net/biology-qualifiers/" xmlns:bqmodel="http://biomodels.net/model-qualifiers/">
            <rdf:Description rdf:about="#_16c1a85c-d3f1-4449-ab8a-d226b86e4195">
              <bqbiol:is>
                <rdf:Bag>
                  <rdf:li rdf:resource="http://identifiers.org/kegg.compound/C01412"/>
                </rdf:Bag>
              </bqbiol:is>
            </rdf:Description>
          </rdf:RDF>
        </annotation>
            </species>
      <species id="btamp_c" constant="false" charge="-1" initialAmount="NaN" hasOnlySubstanceUnits="true" name="Biotinyl-5'-AMP" metaid="a6199b5c-b50d-4879-873b-dc0b289b4c26" boundaryCondition="false" sboTerm="SBO:0000247" substanceUnits="substance" compartment="c">
        <notes>
          <html:p>FORMULA: C20H27N7O9PS</html:p>
          <html:p>CHARGE: -1</html:p>
          
        </notes>
        <annotation>
          <rdf:RDF xmlns:rdf="http://www.w3.org/1999/02/22-rdf-syntax-ns#" xmlns:bqbiol="http://biomodels.net/biology-qualifiers/" xmlns:bqmodel="http://biomodels.net/model-qualifiers/">
            <rdf:Description rdf:about="#a6199b5c-b50d-4879-873b-dc0b289b4c26">
              <bqbiol:is>
                <rdf:Bag>
                  <rdf:li rdf:resource="http://identifiers.org/kegg.compound/C05921"/>
                </rdf:Bag>
              </bqbiol:is>
            </rdf:Description>
          </rdf:RDF>
        </annotation>
            </species>
      <species id="btcoa_c" constant="false" charge="-4" initialAmount="NaN" hasOnlySubstanceUnits="true" name="Butanoyl-CoA" metaid="_7c7ea93a-73a8-45c6-8326-acfad9811149" boundaryCondition="false" sboTerm="SBO:0000247" substanceUnits="substance" compartment="c">
        <notes>
          <html:p>FORMULA: C25H38N7O17P3S</html:p>
          <html:p>CHARGE: -4</html:p>
          
        </notes>
        <annotation>
          <rdf:RDF xmlns:rdf="http://www.w3.org/1999/02/22-rdf-syntax-ns#" xmlns:bqbiol="http://biomodels.net/biology-qualifiers/" xmlns:bqmodel="http://biomodels.net/model-qualifiers/">
            <rdf:Description rdf:about="#_7c7ea93a-73a8-45c6-8326-acfad9811149">
              <bqbiol:is>
                <rdf:Bag>
                  <rdf:li rdf:resource="http://identifiers.org/kegg.compound/C00136"/>
                </rdf:Bag>
              </bqbiol:is>
            </rdf:Description>
          </rdf:RDF>
        </annotation>
            </species>
      <species id="btn_c" constant="false" charge="-1" initialAmount="NaN" hasOnlySubstanceUnits="true" name="Biotin" metaid="feea8581-fdc0-4a72-a17f-e78d9cf13bf4" boundaryCondition="false" sboTerm="SBO:0000247" substanceUnits="substance" compartment="c">
        <notes>
          <html:p>FORMULA: C10H15N2O3S</html:p>
          <html:p>CHARGE: -1</html:p>
          
        </notes>
        <annotation>
          <rdf:RDF xmlns:rdf="http://www.w3.org/1999/02/22-rdf-syntax-ns#" xmlns:bqbiol="http://biomodels.net/biology-qualifiers/" xmlns:bqmodel="http://biomodels.net/model-qualifiers/">
            <rdf:Description rdf:about="#feea8581-fdc0-4a72-a17f-e78d9cf13bf4">
              <bqbiol:is>
                <rdf:Bag>
                  <rdf:li rdf:resource="http://identifiers.org/kegg.compound/C00120"/>
                </rdf:Bag>
              </bqbiol:is>
            </rdf:Description>
          </rdf:RDF>
        </annotation>
            </species>
      <species id="btoh_c" constant="false" charge="0" initialAmount="NaN" hasOnlySubstanceUnits="true" name="butanol" metaid="_9d2632b8-3754-4a13-b488-d39669b31f43" boundaryCondition="false" sboTerm="SBO:0000247" substanceUnits="substance" compartment="c">
        <notes>
          <html:p>FORMULA: C4H10O</html:p>
          <html:p>CHARGE: 0</html:p>
          
        </notes>
        <annotation>
          <rdf:RDF xmlns:rdf="http://www.w3.org/1999/02/22-rdf-syntax-ns#" xmlns:bqbiol="http://biomodels.net/biology-qualifiers/" xmlns:bqmodel="http://biomodels.net/model-qualifiers/">
            <rdf:Description rdf:about="#_9d2632b8-3754-4a13-b488-d39669b31f43">
              <bqbiol:is>
                <rdf:Bag>
                  <rdf:li rdf:resource="http://identifiers.org/kegg.compound/C06142"/>
                </rdf:Bag>
              </bqbiol:is>
            </rdf:Description>
          </rdf:RDF>
        </annotation>
            </species>
      <species id="but_c" constant="false" charge="-1" initialAmount="NaN" hasOnlySubstanceUnits="true" name="Butyrate (n-C4:0)" metaid="_5456ec7c-769f-4027-aa6a-2d1d40dff33c" boundaryCondition="false" sboTerm="SBO:0000247" substanceUnits="substance" compartment="c">
        <notes>
          <html:p>FORMULA: C4H7O2</html:p>
          <html:p>CHARGE: -1</html:p>
          
        </notes>
        <annotation>
          <rdf:RDF xmlns:rdf="http://www.w3.org/1999/02/22-rdf-syntax-ns#" xmlns:bqbiol="http://biomodels.net/biology-qualifiers/" xmlns:bqmodel="http://biomodels.net/model-qualifiers/">
            <rdf:Description rdf:about="#_5456ec7c-769f-4027-aa6a-2d1d40dff33c">
              <bqbiol:is>
                <rdf:Bag>
                  <rdf:li rdf:resource="http://identifiers.org/kegg.compound/C00246"/>
                </rdf:Bag>
              </bqbiol:is>
            </rdf:Description>
          </rdf:RDF>
        </annotation>
            </species>
      <species id="but2eACP_c" constant="false" charge="-1" initialAmount="NaN" hasOnlySubstanceUnits="true" name="But-2-enoyl-[acyl-carrier protein]" metaid="_47fed2f9-8c3d-4b1c-8007-1d4269c85347" boundaryCondition="false" sboTerm="SBO:0000247" substanceUnits="substance" compartment="c">
        <notes>
          <html:p>FORMULA: C15H25N2O8PRS</html:p>
          <html:p>CHARGE: -1</html:p>
          
        </notes>
        <annotation>
          <rdf:RDF xmlns:rdf="http://www.w3.org/1999/02/22-rdf-syntax-ns#" xmlns:bqbiol="http://biomodels.net/biology-qualifiers/" xmlns:bqmodel="http://biomodels.net/model-qualifiers/">
            <rdf:Description rdf:about="#_47fed2f9-8c3d-4b1c-8007-1d4269c85347">
              <bqbiol:is>
                <rdf:Bag>
                  <rdf:li rdf:resource="http://identifiers.org/kegg.compound/C04246"/>
                </rdf:Bag>
              </bqbiol:is>
            </rdf:Description>
          </rdf:RDF>
        </annotation>
            </species>
      <species id="butACP_c" constant="false" charge="-1" initialAmount="NaN" hasOnlySubstanceUnits="true" name="Butyryl-ACP (n-C4:0ACP)" metaid="_28936721-ad81-400f-b382-5c7cd91ea8ee" boundaryCondition="false" sboTerm="SBO:0000247" substanceUnits="substance" compartment="c">
        <notes>
          <html:p>FORMULA: C15H27N2O8PRS</html:p>
          <html:p>CHARGE: -1</html:p>
          
        </notes>
        <annotation>
          <rdf:RDF xmlns:rdf="http://www.w3.org/1999/02/22-rdf-syntax-ns#" xmlns:bqbiol="http://biomodels.net/biology-qualifiers/" xmlns:bqmodel="http://biomodels.net/model-qualifiers/">
            <rdf:Description rdf:about="#_28936721-ad81-400f-b382-5c7cd91ea8ee">
              <bqbiol:is>
                <rdf:Bag>
                  <rdf:li rdf:resource="http://identifiers.org/kegg.compound/C05745"/>
                </rdf:Bag>
              </bqbiol:is>
            </rdf:Description>
          </rdf:RDF>
        </annotation>
            </species>
      <species id="butpi_c" constant="false" charge="-2" initialAmount="NaN" hasOnlySubstanceUnits="true" name="Butanoyl phosphate" metaid="_67a25b53-2e1e-4b98-833a-53f3adc45320" boundaryCondition="false" sboTerm="SBO:0000247" substanceUnits="substance" compartment="c">
        <notes>
          <html:p>FORMULA: C4H7O5P</html:p>
          <html:p>CHARGE: -2</html:p>
          
        </notes>
        <annotation>
          <rdf:RDF xmlns:rdf="http://www.w3.org/1999/02/22-rdf-syntax-ns#" xmlns:bqbiol="http://biomodels.net/biology-qualifiers/" xmlns:bqmodel="http://biomodels.net/model-qualifiers/">
            <rdf:Description rdf:about="#_67a25b53-2e1e-4b98-833a-53f3adc45320">
              <bqbiol:is>
                <rdf:Bag>
                  <rdf:li rdf:resource="http://identifiers.org/kegg.compound/C02527"/>
                </rdf:Bag>
              </bqbiol:is>
            </rdf:Description>
          </rdf:RDF>
        </annotation>
            </species>
      <species id="butso3_c" constant="false" charge="-1" initialAmount="NaN" hasOnlySubstanceUnits="true" name="butanesulfonate" metaid="_299e34fa-fbac-4ed7-a387-80a1e999dc4b" boundaryCondition="false" sboTerm="SBO:0000247" substanceUnits="substance" compartment="c">
        <notes>
          <html:p>FORMULA: C4H9O3S</html:p>
          <html:p>CHARGE: -1</html:p>
          
        </notes>
        <annotation>
          <rdf:RDF xmlns:rdf="http://www.w3.org/1999/02/22-rdf-syntax-ns#" xmlns:bqbiol="http://biomodels.net/biology-qualifiers/" xmlns:bqmodel="http://biomodels.net/model-qualifiers/">
            <rdf:Description rdf:about="#_299e34fa-fbac-4ed7-a387-80a1e999dc4b">
              <bqbiol:is>
                <rdf:Bag>
                  <rdf:li rdf:resource="http://identifiers.org/kegg.compound/"/>
                </rdf:Bag>
              </bqbiol:is>
            </rdf:Description>
          </rdf:RDF>
        </annotation>
            </species>
      <species id="bwco_c" constant="false" charge="-4" initialAmount="NaN" hasOnlySubstanceUnits="true" name="tungsten bispterin cofactor" metaid="af5e292b-ad5d-4cff-b8e9-6e65dfb7d692" boundaryCondition="false" sboTerm="SBO:0000247" substanceUnits="substance" compartment="c">
        <notes>
          <html:p>FORMULA: C20H20N10O13P2S4W</html:p>
          <html:p>CHARGE: -4</html:p>
          
        </notes>
        <annotation>
          <rdf:RDF xmlns:rdf="http://www.w3.org/1999/02/22-rdf-syntax-ns#" xmlns:bqbiol="http://biomodels.net/biology-qualifiers/" xmlns:bqmodel="http://biomodels.net/model-qualifiers/">
            <rdf:Description rdf:about="#af5e292b-ad5d-4cff-b8e9-6e65dfb7d692">
              <bqbiol:is>
                <rdf:Bag>
                  <rdf:li rdf:resource="http://identifiers.org/kegg.compound/"/>
                </rdf:Bag>
              </bqbiol:is>
            </rdf:Description>
          </rdf:RDF>
        </annotation>
            </species>
      <species id="bwco1gdp_c" constant="false" charge="-4" initialAmount="NaN" hasOnlySubstanceUnits="true" name="tungsten bispterin cofactor mono-guanine dinucleotide" metaid="_0e090e27-943a-4f7b-9d4a-a5c8bc4c27fd" boundaryCondition="false" sboTerm="SBO:0000247" substanceUnits="substance" compartment="c">
        <notes>
          <html:p>FORMULA: C30H32N15O20P3S4W</html:p>
          <html:p>CHARGE: -4</html:p>
          
        </notes>
        <annotation>
          <rdf:RDF xmlns:rdf="http://www.w3.org/1999/02/22-rdf-syntax-ns#" xmlns:bqbiol="http://biomodels.net/biology-qualifiers/" xmlns:bqmodel="http://biomodels.net/model-qualifiers/">
            <rdf:Description rdf:about="#_0e090e27-943a-4f7b-9d4a-a5c8bc4c27fd">
              <bqbiol:is>
                <rdf:Bag>
                  <rdf:li rdf:resource="http://identifiers.org/kegg.compound/"/>
                </rdf:Bag>
              </bqbiol:is>
            </rdf:Description>
          </rdf:RDF>
        </annotation>
            </species>
      <species id="bwcogdp_c" constant="false" charge="-4" initialAmount="NaN" hasOnlySubstanceUnits="true" name="tungsten bispterin cofactor guanine dinucleotide" metaid="_0bac19d8-b996-472e-960e-12051d5e2ca4" boundaryCondition="false" sboTerm="SBO:0000247" substanceUnits="substance" compartment="c">
        <notes>
          <html:p>FORMULA: C40H44N20O27P4S4W</html:p>
          <html:p>CHARGE: -4</html:p>
          
        </notes>
        <annotation>
          <rdf:RDF xmlns:rdf="http://www.w3.org/1999/02/22-rdf-syntax-ns#" xmlns:bqbiol="http://biomodels.net/biology-qualifiers/" xmlns:bqmodel="http://biomodels.net/model-qualifiers/">
            <rdf:Description rdf:about="#_0bac19d8-b996-472e-960e-12051d5e2ca4">
              <bqbiol:is>
                <rdf:Bag>
                  <rdf:li rdf:resource="http://identifiers.org/kegg.compound/"/>
                </rdf:Bag>
              </bqbiol:is>
            </rdf:Description>
          </rdf:RDF>
        </annotation>
            </species>
      <species id="bz_c" constant="false" charge="-1" initialAmount="NaN" hasOnlySubstanceUnits="true" name="Benzoate" metaid="_80239c5c-49c7-46c0-a116-3446f5854fc2" boundaryCondition="false" sboTerm="SBO:0000247" substanceUnits="substance" compartment="c">
        <notes>
          <html:p>FORMULA: C7H5O2</html:p>
          <html:p>CHARGE: -1</html:p>
          
        </notes>
        <annotation>
          <rdf:RDF xmlns:rdf="http://www.w3.org/1999/02/22-rdf-syntax-ns#" xmlns:bqbiol="http://biomodels.net/biology-qualifiers/" xmlns:bqmodel="http://biomodels.net/model-qualifiers/">
            <rdf:Description rdf:about="#_80239c5c-49c7-46c0-a116-3446f5854fc2">
              <bqbiol:is>
                <rdf:Bag>
                  <rdf:li rdf:resource="http://identifiers.org/kegg.compound/C00180"/>
                </rdf:Bag>
              </bqbiol:is>
            </rdf:Description>
          </rdf:RDF>
        </annotation>
            </species>
      <species id="bzal_c" constant="false" charge="0" initialAmount="NaN" hasOnlySubstanceUnits="true" name="Benzaldehyde" metaid="a5be48ef-cf56-4e16-bbd2-08cd23e28aee" boundaryCondition="false" sboTerm="SBO:0000247" substanceUnits="substance" compartment="c">
        <notes>
          <html:p>FORMULA: C7H6O</html:p>
          <html:p>CHARGE: 0</html:p>
          
        </notes>
        <annotation>
          <rdf:RDF xmlns:rdf="http://www.w3.org/1999/02/22-rdf-syntax-ns#" xmlns:bqbiol="http://biomodels.net/biology-qualifiers/" xmlns:bqmodel="http://biomodels.net/model-qualifiers/">
            <rdf:Description rdf:about="#a5be48ef-cf56-4e16-bbd2-08cd23e28aee">
              <bqbiol:is>
                <rdf:Bag>
                  <rdf:li rdf:resource="http://identifiers.org/kegg.compound/C00261"/>
                </rdf:Bag>
              </bqbiol:is>
            </rdf:Description>
          </rdf:RDF>
        </annotation>
            </species>
      <species id="bzalc_c" constant="false" charge="0" initialAmount="NaN" hasOnlySubstanceUnits="true" name="Benzyl alcohol" metaid="_339e0bb1-7585-4dbf-b99a-e9565dfb7308" boundaryCondition="false" sboTerm="SBO:0000247" substanceUnits="substance" compartment="c">
        <notes>
          <html:p>FORMULA: C7H8O</html:p>
          <html:p>CHARGE: 0</html:p>
          
        </notes>
        <annotation>
          <rdf:RDF xmlns:rdf="http://www.w3.org/1999/02/22-rdf-syntax-ns#" xmlns:bqbiol="http://biomodels.net/biology-qualifiers/" xmlns:bqmodel="http://biomodels.net/model-qualifiers/">
            <rdf:Description rdf:about="#_339e0bb1-7585-4dbf-b99a-e9565dfb7308">
              <bqbiol:is>
                <rdf:Bag>
                  <rdf:li rdf:resource="http://identifiers.org/kegg.compound/C00556"/>
                </rdf:Bag>
              </bqbiol:is>
            </rdf:Description>
          </rdf:RDF>
        </annotation>
            </species>
      <species id="bzsucc_c" constant="false" charge="-2" initialAmount="NaN" hasOnlySubstanceUnits="true" name="Benzylsuccinate" metaid="e0dd5958-7467-4633-8f00-7bc2acbec089" boundaryCondition="false" sboTerm="SBO:0000247" substanceUnits="substance" compartment="c">
        <notes>
          <html:p>FORMULA: C11H10O4</html:p>
          <html:p>CHARGE: -2</html:p>
          
        </notes>
        <annotation>
          <rdf:RDF xmlns:rdf="http://www.w3.org/1999/02/22-rdf-syntax-ns#" xmlns:bqbiol="http://biomodels.net/biology-qualifiers/" xmlns:bqmodel="http://biomodels.net/model-qualifiers/">
            <rdf:Description rdf:about="#e0dd5958-7467-4633-8f00-7bc2acbec089">
              <bqbiol:is>
                <rdf:Bag>
                  <rdf:li rdf:resource="http://identifiers.org/kegg.compound/C09816"/>
                </rdf:Bag>
              </bqbiol:is>
            </rdf:Description>
          </rdf:RDF>
        </annotation>
            </species>
      <species id="bzsuccoa_c" constant="false" charge="-5" initialAmount="NaN" hasOnlySubstanceUnits="true" name="Benzylsuccinyl-CoA" metaid="cdf10f51-ebe9-4481-9cef-30fc75ebc324" boundaryCondition="false" sboTerm="SBO:0000247" substanceUnits="substance" compartment="c">
        <notes>
          <html:p>FORMULA: C32H41N7O19P3S</html:p>
          <html:p>CHARGE: -5</html:p>
          
        </notes>
        <annotation>
          <rdf:RDF xmlns:rdf="http://www.w3.org/1999/02/22-rdf-syntax-ns#" xmlns:bqbiol="http://biomodels.net/biology-qualifiers/" xmlns:bqmodel="http://biomodels.net/model-qualifiers/">
            <rdf:Description rdf:about="#cdf10f51-ebe9-4481-9cef-30fc75ebc324">
              <bqbiol:is>
                <rdf:Bag>
                  <rdf:li rdf:resource="http://identifiers.org/kegg.compound/C09817"/>
                </rdf:Bag>
              </bqbiol:is>
            </rdf:Description>
          </rdf:RDF>
        </annotation>
            </species>
      <species id="ca2_c" constant="false" charge="2" initialAmount="NaN" hasOnlySubstanceUnits="true" name="Calcium" metaid="_6ffa9d0e-5b9e-42ca-8f85-6e4ae457c852" boundaryCondition="false" sboTerm="SBO:0000247" substanceUnits="substance" compartment="c">
        <notes>
          <html:p>FORMULA: Ca</html:p>
          <html:p>CHARGE: 2</html:p>
          
        </notes>
        <annotation>
          <rdf:RDF xmlns:rdf="http://www.w3.org/1999/02/22-rdf-syntax-ns#" xmlns:bqbiol="http://biomodels.net/biology-qualifiers/" xmlns:bqmodel="http://biomodels.net/model-qualifiers/">
            <rdf:Description rdf:about="#_6ffa9d0e-5b9e-42ca-8f85-6e4ae457c852">
              <bqbiol:is>
                <rdf:Bag>
                  <rdf:li rdf:resource="http://identifiers.org/kegg.compound/C00076"/>
                </rdf:Bag>
              </bqbiol:is>
            </rdf:Description>
          </rdf:RDF>
        </annotation>
            </species>
      <species id="camp_c" constant="false" charge="-1" initialAmount="NaN" hasOnlySubstanceUnits="true" name="cAMP" metaid="_2ce57f1f-23c3-48f5-9083-933928a90650" boundaryCondition="false" sboTerm="SBO:0000247" substanceUnits="substance" compartment="c">
        <notes>
          <html:p>FORMULA: C10H11N5O6P</html:p>
          <html:p>CHARGE: -1</html:p>
          
        </notes>
        <annotation>
          <rdf:RDF xmlns:rdf="http://www.w3.org/1999/02/22-rdf-syntax-ns#" xmlns:bqbiol="http://biomodels.net/biology-qualifiers/" xmlns:bqmodel="http://biomodels.net/model-qualifiers/">
            <rdf:Description rdf:about="#_2ce57f1f-23c3-48f5-9083-933928a90650">
              <bqbiol:is>
                <rdf:Bag>
                  <rdf:li rdf:resource="http://identifiers.org/kegg.compound/C00575"/>
                </rdf:Bag>
              </bqbiol:is>
            </rdf:Description>
          </rdf:RDF>
        </annotation>
            </species>
      <species id="campp_c" constant="false" charge="-2" initialAmount="NaN" hasOnlySubstanceUnits="true" name="3',5'-cyclic adenosine monophosphate-2'-phosphate" metaid="a951dacf-2897-4409-8d37-356cef23eb9e" boundaryCondition="false" sboTerm="SBO:0000247" substanceUnits="substance" compartment="c">
        <notes>
          <html:p>FORMULA: C10H11N5O9P2</html:p>
          <html:p>CHARGE: -2</html:p>
          
        </notes>
        <annotation>
          <rdf:RDF xmlns:rdf="http://www.w3.org/1999/02/22-rdf-syntax-ns#" xmlns:bqbiol="http://biomodels.net/biology-qualifiers/" xmlns:bqmodel="http://biomodels.net/model-qualifiers/">
            <rdf:Description rdf:about="#a951dacf-2897-4409-8d37-356cef23eb9e">
              <bqbiol:is>
                <rdf:Bag>
                  <rdf:li rdf:resource="http://identifiers.org/kegg.compound/"/>
                </rdf:Bag>
              </bqbiol:is>
            </rdf:Description>
          </rdf:RDF>
        </annotation>
            </species>
      <species id="cbasp_c" constant="false" charge="-2" initialAmount="NaN" hasOnlySubstanceUnits="true" name="N-Carbamoyl-L-aspartate" metaid="cc016788-5c7e-4957-b23f-9239bdd7781b" boundaryCondition="false" sboTerm="SBO:0000247" substanceUnits="substance" compartment="c">
        <notes>
          <html:p>FORMULA: C5H6N2O5</html:p>
          <html:p>CHARGE: -2</html:p>
          
        </notes>
        <annotation>
          <rdf:RDF xmlns:rdf="http://www.w3.org/1999/02/22-rdf-syntax-ns#" xmlns:bqbiol="http://biomodels.net/biology-qualifiers/" xmlns:bqmodel="http://biomodels.net/model-qualifiers/">
            <rdf:Description rdf:about="#cc016788-5c7e-4957-b23f-9239bdd7781b">
              <bqbiol:is>
                <rdf:Bag>
                  <rdf:li rdf:resource="http://identifiers.org/kegg.compound/C00438"/>
                </rdf:Bag>
              </bqbiol:is>
            </rdf:Description>
          </rdf:RDF>
        </annotation>
            </species>
      <species id="cbi_c" constant="false" charge="0" initialAmount="NaN" hasOnlySubstanceUnits="true" name="Cobinamide" metaid="_4811f918-866f-4aea-b94f-3e1890dd6781" boundaryCondition="false" sboTerm="SBO:0000247" substanceUnits="substance" compartment="c">
        <notes>
          <html:p>FORMULA: C48H72CoN11O8</html:p>
          <html:p>CHARGE: 0</html:p>
          
        </notes>
        <annotation>
          <rdf:RDF xmlns:rdf="http://www.w3.org/1999/02/22-rdf-syntax-ns#" xmlns:bqbiol="http://biomodels.net/biology-qualifiers/" xmlns:bqmodel="http://biomodels.net/model-qualifiers/">
            <rdf:Description rdf:about="#_4811f918-866f-4aea-b94f-3e1890dd6781">
              <bqbiol:is>
                <rdf:Bag>
                  <rdf:li rdf:resource="http://identifiers.org/kegg.compound/C05774"/>
                </rdf:Bag>
              </bqbiol:is>
            </rdf:Description>
          </rdf:RDF>
        </annotation>
            </species>
      <species id="cbl1_c" constant="false" charge="-1" initialAmount="NaN" hasOnlySubstanceUnits="true" name="Cob(I)alamin" metaid="_28752ba6-5162-449b-958a-a4321c682ca6" boundaryCondition="false" sboTerm="SBO:0000247" substanceUnits="substance" compartment="c">
        <notes>
          <html:p>FORMULA: C62H88CoN13O14P</html:p>
          <html:p>CHARGE: -1</html:p>
          
        </notes>
        <annotation>
          <rdf:RDF xmlns:rdf="http://www.w3.org/1999/02/22-rdf-syntax-ns#" xmlns:bqbiol="http://biomodels.net/biology-qualifiers/" xmlns:bqmodel="http://biomodels.net/model-qualifiers/">
            <rdf:Description rdf:about="#_28752ba6-5162-449b-958a-a4321c682ca6">
              <bqbiol:is>
                <rdf:Bag>
                  <rdf:li rdf:resource="http://identifiers.org/kegg.compound/C00853"/>
                </rdf:Bag>
              </bqbiol:is>
            </rdf:Description>
          </rdf:RDF>
        </annotation>
            </species>
      <species id="cbp_c" constant="false" charge="-2" initialAmount="NaN" hasOnlySubstanceUnits="true" name="Carbamoyl phosphate" metaid="_3337751d-ebe4-49de-9dee-16e88e66b4f1" boundaryCondition="false" sboTerm="SBO:0000247" substanceUnits="substance" compartment="c">
        <notes>
          <html:p>FORMULA: CH2NO5P</html:p>
          <html:p>CHARGE: -2</html:p>
          
        </notes>
        <annotation>
          <rdf:RDF xmlns:rdf="http://www.w3.org/1999/02/22-rdf-syntax-ns#" xmlns:bqbiol="http://biomodels.net/biology-qualifiers/" xmlns:bqmodel="http://biomodels.net/model-qualifiers/">
            <rdf:Description rdf:about="#_3337751d-ebe4-49de-9dee-16e88e66b4f1">
              <bqbiol:is>
                <rdf:Bag>
                  <rdf:li rdf:resource="http://identifiers.org/kegg.compound/C00169"/>
                </rdf:Bag>
              </bqbiol:is>
            </rdf:Description>
          </rdf:RDF>
        </annotation>
            </species>
      <species id="cd2_c" constant="false" charge="2" initialAmount="NaN" hasOnlySubstanceUnits="true" name="Cadmium" metaid="ba097c7c-be29-40dc-a1ee-0019104b379d" boundaryCondition="false" sboTerm="SBO:0000247" substanceUnits="substance" compartment="c">
        <notes>
          <html:p>FORMULA: Cd</html:p>
          <html:p>CHARGE: 2</html:p>
          
        </notes>
        <annotation>
          <rdf:RDF xmlns:rdf="http://www.w3.org/1999/02/22-rdf-syntax-ns#" xmlns:bqbiol="http://biomodels.net/biology-qualifiers/" xmlns:bqmodel="http://biomodels.net/model-qualifiers/">
            <rdf:Description rdf:about="#ba097c7c-be29-40dc-a1ee-0019104b379d">
              <bqbiol:is>
                <rdf:Bag>
                  <rdf:li rdf:resource="http://identifiers.org/kegg.compound/C01413"/>
                </rdf:Bag>
              </bqbiol:is>
            </rdf:Description>
          </rdf:RDF>
        </annotation>
            </species>
      <species id="cddec5eACP_c" constant="false" charge="-1" initialAmount="NaN" hasOnlySubstanceUnits="true" name="cis-dodec-5-enoyl-[acyl-carrier protein] (n-C12:1)" metaid="_79076cf5-d732-4cd8-affc-7355828e0d9a" boundaryCondition="false" sboTerm="SBO:0000247" substanceUnits="substance" compartment="c">
        <notes>
          <html:p>FORMULA: C23H41N2O8PRS</html:p>
          <html:p>CHARGE: -1</html:p>
          
        </notes>
        <annotation>
          <rdf:RDF xmlns:rdf="http://www.w3.org/1999/02/22-rdf-syntax-ns#" xmlns:bqbiol="http://biomodels.net/biology-qualifiers/" xmlns:bqmodel="http://biomodels.net/model-qualifiers/">
            <rdf:Description rdf:about="#_79076cf5-d732-4cd8-affc-7355828e0d9a">
              <bqbiol:is>
                <rdf:Bag>
                  <rdf:li rdf:resource="http://identifiers.org/kegg.compound/"/>
                </rdf:Bag>
              </bqbiol:is>
            </rdf:Description>
          </rdf:RDF>
        </annotation>
            </species>
      <species id="cdec3eACP_c" constant="false" charge="-1" initialAmount="NaN" hasOnlySubstanceUnits="true" name="cis-dec-3-enoyl-[acyl-carrier protein] (n-C10:1)" metaid="_8150da23-6079-462c-afc7-43c744eab453" boundaryCondition="false" sboTerm="SBO:0000247" substanceUnits="substance" compartment="c">
        <notes>
          <html:p>FORMULA: C21H37N2O8PRS</html:p>
          <html:p>CHARGE: -1</html:p>
          
        </notes>
        <annotation>
          <rdf:RDF xmlns:rdf="http://www.w3.org/1999/02/22-rdf-syntax-ns#" xmlns:bqbiol="http://biomodels.net/biology-qualifiers/" xmlns:bqmodel="http://biomodels.net/model-qualifiers/">
            <rdf:Description rdf:about="#_8150da23-6079-462c-afc7-43c744eab453">
              <bqbiol:is>
                <rdf:Bag>
                  <rdf:li rdf:resource="http://identifiers.org/kegg.compound/"/>
                </rdf:Bag>
              </bqbiol:is>
            </rdf:Description>
          </rdf:RDF>
        </annotation>
            </species>
      <species id="cdg_c" constant="false" charge="-1" initialAmount="NaN" hasOnlySubstanceUnits="true" name="7-deaza-7-carboxyguanine" metaid="_8bef3f27-497b-41af-af87-e8a56be23976" boundaryCondition="false" sboTerm="SBO:0000247" substanceUnits="substance" compartment="c">
        <notes>
          <html:p>FORMULA: C7H5N4O3</html:p>
          <html:p>CHARGE: -1</html:p>
          
        </notes>
        <annotation>
          <rdf:RDF xmlns:rdf="http://www.w3.org/1999/02/22-rdf-syntax-ns#" xmlns:bqbiol="http://biomodels.net/biology-qualifiers/" xmlns:bqmodel="http://biomodels.net/model-qualifiers/">
            <rdf:Description rdf:about="#_8bef3f27-497b-41af-af87-e8a56be23976">
              <bqbiol:is>
                <rdf:Bag>
                  <rdf:li rdf:resource="http://identifiers.org/kegg.compound/"/>
                </rdf:Bag>
              </bqbiol:is>
            </rdf:Description>
          </rdf:RDF>
        </annotation>
            </species>
      <species id="cdhxfut_c" constant="false" charge="-1" initialAmount="NaN" hasOnlySubstanceUnits="true" name="cyclic de-hypoxanthine futalosine" metaid="a5e8f804-d56a-4433-b5fe-68a149119216" boundaryCondition="false" sboTerm="SBO:0000247" substanceUnits="substance" compartment="c">
        <notes>
          <html:p>FORMULA: C14H13O7</html:p>
          <html:p>CHARGE: -1</html:p>
          
        </notes>
        <annotation>
          <rdf:RDF xmlns:rdf="http://www.w3.org/1999/02/22-rdf-syntax-ns#" xmlns:bqbiol="http://biomodels.net/biology-qualifiers/" xmlns:bqmodel="http://biomodels.net/model-qualifiers/">
            <rdf:Description rdf:about="#a5e8f804-d56a-4433-b5fe-68a149119216">
              <bqbiol:is>
                <rdf:Bag>
                  <rdf:li rdf:resource="http://identifiers.org/kegg.compound/C17017"/>
                </rdf:Bag>
              </bqbiol:is>
            </rdf:Description>
          </rdf:RDF>
        </annotation>
            </species>
      <species id="cdiamp_c" constant="false" charge="-2" initialAmount="NaN" hasOnlySubstanceUnits="true" name="cyclic diadenosine monophosphate" metaid="_87f636be-3345-4bbf-b896-92df82f798f8" boundaryCondition="false" sboTerm="SBO:0000247" substanceUnits="substance" compartment="c">
        <notes>
          <html:p>FORMULA: C20H22N10O12P2</html:p>
          <html:p>CHARGE: -2</html:p>
          
        </notes>
        <annotation>
          <rdf:RDF xmlns:rdf="http://www.w3.org/1999/02/22-rdf-syntax-ns#" xmlns:bqbiol="http://biomodels.net/biology-qualifiers/" xmlns:bqmodel="http://biomodels.net/model-qualifiers/">
            <rdf:Description rdf:about="#_87f636be-3345-4bbf-b896-92df82f798f8">
              <bqbiol:is>
                <rdf:Bag>
                  <rdf:li rdf:resource="http://identifiers.org/kegg.compound/"/>
                </rdf:Bag>
              </bqbiol:is>
            </rdf:Description>
          </rdf:RDF>
        </annotation>
            </species>
      <species id="cdigmp_c" constant="false" charge="-2" initialAmount="NaN" hasOnlySubstanceUnits="true" name="cyclic diguanosine monophosphate" metaid="_175980e5-703a-414d-a6fc-11317ee71e2f" boundaryCondition="false" sboTerm="SBO:0000247" substanceUnits="substance" compartment="c">
        <notes>
          <html:p>FORMULA: C20H22N10O14P2</html:p>
          <html:p>CHARGE: -2</html:p>
          
        </notes>
        <annotation>
          <rdf:RDF xmlns:rdf="http://www.w3.org/1999/02/22-rdf-syntax-ns#" xmlns:bqbiol="http://biomodels.net/biology-qualifiers/" xmlns:bqmodel="http://biomodels.net/model-qualifiers/">
            <rdf:Description rdf:about="#_175980e5-703a-414d-a6fc-11317ee71e2f">
              <bqbiol:is>
                <rdf:Bag>
                  <rdf:li rdf:resource="http://identifiers.org/kegg.compound/C16463"/>
                </rdf:Bag>
              </bqbiol:is>
            </rdf:Description>
          </rdf:RDF>
        </annotation>
            </species>
      <species id="cdp_c" constant="false" charge="-3" initialAmount="NaN" hasOnlySubstanceUnits="true" name="CDP" metaid="_0c7a5d95-3aad-4a68-a258-e42b8df18485" boundaryCondition="false" sboTerm="SBO:0000247" substanceUnits="substance" compartment="c">
        <notes>
          <html:p>FORMULA: C9H12N3O11P2</html:p>
          <html:p>CHARGE: -3</html:p>
          
        </notes>
        <annotation>
          <rdf:RDF xmlns:rdf="http://www.w3.org/1999/02/22-rdf-syntax-ns#" xmlns:bqbiol="http://biomodels.net/biology-qualifiers/" xmlns:bqmodel="http://biomodels.net/model-qualifiers/">
            <rdf:Description rdf:about="#_0c7a5d95-3aad-4a68-a258-e42b8df18485">
              <bqbiol:is>
                <rdf:Bag>
                  <rdf:li rdf:resource="http://identifiers.org/kegg.compound/C00112"/>
                </rdf:Bag>
              </bqbiol:is>
            </rdf:Description>
          </rdf:RDF>
        </annotation>
            </species>
      <species id="cdpdddecg_c" constant="false" charge="-2" initialAmount="NaN" hasOnlySubstanceUnits="true" name="CDP-1,2-didodecanoylglycerol" metaid="_4eadc804-c5c3-483c-8d69-ebd6f77f0058" boundaryCondition="false" sboTerm="SBO:0000247" substanceUnits="substance" compartment="c">
        <notes>
          <html:p>FORMULA: C36H63N3O15P2</html:p>
          <html:p>CHARGE: -2</html:p>
          
        </notes>
        <annotation>
          <rdf:RDF xmlns:rdf="http://www.w3.org/1999/02/22-rdf-syntax-ns#" xmlns:bqbiol="http://biomodels.net/biology-qualifiers/" xmlns:bqmodel="http://biomodels.net/model-qualifiers/">
            <rdf:Description rdf:about="#_4eadc804-c5c3-483c-8d69-ebd6f77f0058">
              <bqbiol:is>
                <rdf:Bag>
                  <rdf:li rdf:resource="http://identifiers.org/kegg.compound/C00269"/>
                </rdf:Bag>
              </bqbiol:is>
            </rdf:Description>
          </rdf:RDF>
        </annotation>
            </species>
      <species id="cdpdhdec9eg_c" constant="false" charge="-2" initialAmount="NaN" hasOnlySubstanceUnits="true" name="CDP-1,2-dihexadec-9-enoylglycerol" metaid="b3f3bf83-a4f4-438d-af36-6dc489c7630f" boundaryCondition="false" sboTerm="SBO:0000247" substanceUnits="substance" compartment="c">
        <notes>
          <html:p>FORMULA: C44H75N3O15P2</html:p>
          <html:p>CHARGE: -2</html:p>
          
        </notes>
        <annotation>
          <rdf:RDF xmlns:rdf="http://www.w3.org/1999/02/22-rdf-syntax-ns#" xmlns:bqbiol="http://biomodels.net/biology-qualifiers/" xmlns:bqmodel="http://biomodels.net/model-qualifiers/">
            <rdf:Description rdf:about="#b3f3bf83-a4f4-438d-af36-6dc489c7630f">
              <bqbiol:is>
                <rdf:Bag>
                  <rdf:li rdf:resource="http://identifiers.org/kegg.compound/C00269"/>
                </rdf:Bag>
              </bqbiol:is>
            </rdf:Description>
          </rdf:RDF>
        </annotation>
            </species>
      <species id="cdpdhdecg_c" constant="false" charge="-2" initialAmount="NaN" hasOnlySubstanceUnits="true" name="CDP-1,2-dihexadecanoylglycerol" metaid="e2d7cc0a-7001-4231-8f29-d199711cf460" boundaryCondition="false" sboTerm="SBO:0000247" substanceUnits="substance" compartment="c">
        <notes>
          <html:p>FORMULA: C44H79N3O15P2</html:p>
          <html:p>CHARGE: -2</html:p>
          
        </notes>
        <annotation>
          <rdf:RDF xmlns:rdf="http://www.w3.org/1999/02/22-rdf-syntax-ns#" xmlns:bqbiol="http://biomodels.net/biology-qualifiers/" xmlns:bqmodel="http://biomodels.net/model-qualifiers/">
            <rdf:Description rdf:about="#e2d7cc0a-7001-4231-8f29-d199711cf460">
              <bqbiol:is>
                <rdf:Bag>
                  <rdf:li rdf:resource="http://identifiers.org/kegg.compound/C00269"/>
                </rdf:Bag>
              </bqbiol:is>
            </rdf:Description>
          </rdf:RDF>
        </annotation>
            </species>
      <species id="cdpdodec11eg_c" constant="false" charge="-2" initialAmount="NaN" hasOnlySubstanceUnits="true" name="CDP-1,2-dioctadec-11-enoylglycerol" metaid="_986d6bbe-d9a3-4af8-971f-4ad4f427a3cd" boundaryCondition="false" sboTerm="SBO:0000247" substanceUnits="substance" compartment="c">
        <notes>
          <html:p>FORMULA: C48H83N3O15P2</html:p>
          <html:p>CHARGE: -2</html:p>
          
        </notes>
        <annotation>
          <rdf:RDF xmlns:rdf="http://www.w3.org/1999/02/22-rdf-syntax-ns#" xmlns:bqbiol="http://biomodels.net/biology-qualifiers/" xmlns:bqmodel="http://biomodels.net/model-qualifiers/">
            <rdf:Description rdf:about="#_986d6bbe-d9a3-4af8-971f-4ad4f427a3cd">
              <bqbiol:is>
                <rdf:Bag>
                  <rdf:li rdf:resource="http://identifiers.org/kegg.compound/C00269"/>
                </rdf:Bag>
              </bqbiol:is>
            </rdf:Description>
          </rdf:RDF>
        </annotation>
            </species>
      <species id="cdpdodecg_c" constant="false" charge="-2" initialAmount="NaN" hasOnlySubstanceUnits="true" name="CDP-1,2-dioctadecanoylglycerol" metaid="_8d7f7040-0b91-4ff1-b48e-36f1bb2ddb6e" boundaryCondition="false" sboTerm="SBO:0000247" substanceUnits="substance" compartment="c">
        <notes>
          <html:p>FORMULA: C48H87N3O15P2</html:p>
          <html:p>CHARGE: -2</html:p>
          
        </notes>
        <annotation>
          <rdf:RDF xmlns:rdf="http://www.w3.org/1999/02/22-rdf-syntax-ns#" xmlns:bqbiol="http://biomodels.net/biology-qualifiers/" xmlns:bqmodel="http://biomodels.net/model-qualifiers/">
            <rdf:Description rdf:about="#_8d7f7040-0b91-4ff1-b48e-36f1bb2ddb6e">
              <bqbiol:is>
                <rdf:Bag>
                  <rdf:li rdf:resource="http://identifiers.org/kegg.compound/C00269"/>
                </rdf:Bag>
              </bqbiol:is>
            </rdf:Description>
          </rdf:RDF>
        </annotation>
            </species>
      <species id="cdpdtdec7eg_c" constant="false" charge="-2" initialAmount="NaN" hasOnlySubstanceUnits="true" name="CDP-1,2-ditetradec-7-enoylglycerol" metaid="_438cbf9b-d936-4b0c-b5c0-b3203a65672c" boundaryCondition="false" sboTerm="SBO:0000247" substanceUnits="substance" compartment="c">
        <notes>
          <html:p>FORMULA: C40H67N3O15P2</html:p>
          <html:p>CHARGE: -2</html:p>
          
        </notes>
        <annotation>
          <rdf:RDF xmlns:rdf="http://www.w3.org/1999/02/22-rdf-syntax-ns#" xmlns:bqbiol="http://biomodels.net/biology-qualifiers/" xmlns:bqmodel="http://biomodels.net/model-qualifiers/">
            <rdf:Description rdf:about="#_438cbf9b-d936-4b0c-b5c0-b3203a65672c">
              <bqbiol:is>
                <rdf:Bag>
                  <rdf:li rdf:resource="http://identifiers.org/kegg.compound/C00269"/>
                </rdf:Bag>
              </bqbiol:is>
            </rdf:Description>
          </rdf:RDF>
        </annotation>
            </species>
      <species id="cdpdtdecg_c" constant="false" charge="-2" initialAmount="NaN" hasOnlySubstanceUnits="true" name="CDP-1,2-ditetradecanoylglycerol" metaid="bc5361ef-1bfc-4fae-8007-f57cc2853244" boundaryCondition="false" sboTerm="SBO:0000247" substanceUnits="substance" compartment="c">
        <notes>
          <html:p>FORMULA: C40H71N3O15P2</html:p>
          <html:p>CHARGE: -2</html:p>
          
        </notes>
        <annotation>
          <rdf:RDF xmlns:rdf="http://www.w3.org/1999/02/22-rdf-syntax-ns#" xmlns:bqbiol="http://biomodels.net/biology-qualifiers/" xmlns:bqmodel="http://biomodels.net/model-qualifiers/">
            <rdf:Description rdf:about="#bc5361ef-1bfc-4fae-8007-f57cc2853244">
              <bqbiol:is>
                <rdf:Bag>
                  <rdf:li rdf:resource="http://identifiers.org/kegg.compound/C00269"/>
                </rdf:Bag>
              </bqbiol:is>
            </rdf:Description>
          </rdf:RDF>
        </annotation>
            </species>
      <species id="ch15deccoa_c" constant="false" charge="0" initialAmount="NaN" hasOnlySubstanceUnits="true" name="Cyclohexa-1,5-dienecarbonyl-CoA" metaid="bdea996d-85b9-4937-8852-38a1785eb65f" boundaryCondition="false" sboTerm="SBO:0000247" substanceUnits="substance" compartment="c">
        <notes>
          <html:p>FORMULA: C28H42N7O17P3S</html:p>
          <html:p>CHARGE: 0</html:p>
          
        </notes>
        <annotation>
          <rdf:RDF xmlns:rdf="http://www.w3.org/1999/02/22-rdf-syntax-ns#" xmlns:bqbiol="http://biomodels.net/biology-qualifiers/" xmlns:bqmodel="http://biomodels.net/model-qualifiers/">
            <rdf:Description rdf:about="#bdea996d-85b9-4937-8852-38a1785eb65f">
              <bqbiol:is>
                <rdf:Bag>
                  <rdf:li rdf:resource="http://identifiers.org/kegg.compound/C06322"/>
                </rdf:Bag>
              </bqbiol:is>
            </rdf:Description>
          </rdf:RDF>
        </annotation>
            </species>
      <species id="chor_c" constant="false" charge="-2" initialAmount="NaN" hasOnlySubstanceUnits="true" name="chorismate" metaid="e27286e4-5d85-4e04-a828-47cdb378c23c" boundaryCondition="false" sboTerm="SBO:0000247" substanceUnits="substance" compartment="c">
        <notes>
          <html:p>FORMULA: C10H8O6</html:p>
          <html:p>CHARGE: -2</html:p>
          
        </notes>
        <annotation>
          <rdf:RDF xmlns:rdf="http://www.w3.org/1999/02/22-rdf-syntax-ns#" xmlns:bqbiol="http://biomodels.net/biology-qualifiers/" xmlns:bqmodel="http://biomodels.net/model-qualifiers/">
            <rdf:Description rdf:about="#e27286e4-5d85-4e04-a828-47cdb378c23c">
              <bqbiol:is>
                <rdf:Bag>
                  <rdf:li rdf:resource="http://identifiers.org/kegg.compound/C00251"/>
                </rdf:Bag>
              </bqbiol:is>
            </rdf:Description>
          </rdf:RDF>
        </annotation>
            </species>
      <species id="cit_c" constant="false" charge="-3" initialAmount="NaN" hasOnlySubstanceUnits="true" name="Citrate" metaid="_6c25b5e5-1c94-47c1-ad9c-203384a1c916" boundaryCondition="false" sboTerm="SBO:0000247" substanceUnits="substance" compartment="c">
        <notes>
          <html:p>FORMULA: C6H5O7</html:p>
          <html:p>CHARGE: -3</html:p>
          
        </notes>
        <annotation>
          <rdf:RDF xmlns:rdf="http://www.w3.org/1999/02/22-rdf-syntax-ns#" xmlns:bqbiol="http://biomodels.net/biology-qualifiers/" xmlns:bqmodel="http://biomodels.net/model-qualifiers/">
            <rdf:Description rdf:about="#_6c25b5e5-1c94-47c1-ad9c-203384a1c916">
              <bqbiol:is>
                <rdf:Bag>
                  <rdf:li rdf:resource="http://identifiers.org/kegg.compound/C00158"/>
                </rdf:Bag>
              </bqbiol:is>
            </rdf:Description>
          </rdf:RDF>
        </annotation>
            </species>
      <species id="citac_c" constant="false" charge="-2" initialAmount="NaN" hasOnlySubstanceUnits="true" name="citraconate" metaid="_5e7cd02e-8374-4211-9db8-74a3c626eac8" boundaryCondition="false" sboTerm="SBO:0000247" substanceUnits="substance" compartment="c">
        <notes>
          <html:p>FORMULA: C5H4O4</html:p>
          <html:p>CHARGE: -2</html:p>
          
        </notes>
        <annotation>
          <rdf:RDF xmlns:rdf="http://www.w3.org/1999/02/22-rdf-syntax-ns#" xmlns:bqbiol="http://biomodels.net/biology-qualifiers/" xmlns:bqmodel="http://biomodels.net/model-qualifiers/">
            <rdf:Description rdf:about="#_5e7cd02e-8374-4211-9db8-74a3c626eac8">
              <bqbiol:is>
                <rdf:Bag>
                  <rdf:li rdf:resource="http://identifiers.org/kegg.compound/C02226"/>
                </rdf:Bag>
              </bqbiol:is>
            </rdf:Description>
          </rdf:RDF>
        </annotation>
            </species>
      <species id="citm_c" constant="false" charge="-2" initialAmount="NaN" hasOnlySubstanceUnits="true" name="Citramalate" metaid="_8b1c4171-4db3-4323-a559-810af7119895" boundaryCondition="false" sboTerm="SBO:0000247" substanceUnits="substance" compartment="c">
        <notes>
          <html:p>FORMULA: C5H6O5</html:p>
          <html:p>CHARGE: -2</html:p>
          
        </notes>
        <annotation>
          <rdf:RDF xmlns:rdf="http://www.w3.org/1999/02/22-rdf-syntax-ns#" xmlns:bqbiol="http://biomodels.net/biology-qualifiers/" xmlns:bqmodel="http://biomodels.net/model-qualifiers/">
            <rdf:Description rdf:about="#_8b1c4171-4db3-4323-a559-810af7119895">
              <bqbiol:is>
                <rdf:Bag>
                  <rdf:li rdf:resource="http://identifiers.org/kegg.compound/C00815"/>
                </rdf:Bag>
              </bqbiol:is>
            </rdf:Description>
          </rdf:RDF>
        </annotation>
            </species>
      <species id="citr_L_c" constant="false" charge="0" initialAmount="NaN" hasOnlySubstanceUnits="true" name="L-Citrulline" metaid="_8508d22e-676f-4d72-a083-d426e75e3336" boundaryCondition="false" sboTerm="SBO:0000247" substanceUnits="substance" compartment="c">
        <notes>
          <html:p>FORMULA: C6H13N3O3</html:p>
          <html:p>CHARGE: 0</html:p>
          
        </notes>
        <annotation>
          <rdf:RDF xmlns:rdf="http://www.w3.org/1999/02/22-rdf-syntax-ns#" xmlns:bqbiol="http://biomodels.net/biology-qualifiers/" xmlns:bqmodel="http://biomodels.net/model-qualifiers/">
            <rdf:Description rdf:about="#_8508d22e-676f-4d72-a083-d426e75e3336">
              <bqbiol:is>
                <rdf:Bag>
                  <rdf:li rdf:resource="http://identifiers.org/kegg.compound/C00327"/>
                </rdf:Bag>
              </bqbiol:is>
            </rdf:Description>
          </rdf:RDF>
        </annotation>
            </species>
      <species id="ckdo_c" constant="false" charge="-2" initialAmount="NaN" hasOnlySubstanceUnits="true" name="CMP-3-deoxy-D-manno-octulosonate" metaid="abcb30fd-0de0-4634-b1a2-2f6129b92e79" boundaryCondition="false" sboTerm="SBO:0000247" substanceUnits="substance" compartment="c">
        <notes>
          <html:p>FORMULA: C17H24N3O15P</html:p>
          <html:p>CHARGE: -2</html:p>
          
        </notes>
        <annotation>
          <rdf:RDF xmlns:rdf="http://www.w3.org/1999/02/22-rdf-syntax-ns#" xmlns:bqbiol="http://biomodels.net/biology-qualifiers/" xmlns:bqmodel="http://biomodels.net/model-qualifiers/">
            <rdf:Description rdf:about="#abcb30fd-0de0-4634-b1a2-2f6129b92e79">
              <bqbiol:is>
                <rdf:Bag>
                  <rdf:li rdf:resource="http://identifiers.org/kegg.compound/"/>
                </rdf:Bag>
              </bqbiol:is>
            </rdf:Description>
          </rdf:RDF>
        </annotation>
            </species>
      <species id="cl_c" constant="false" charge="-1" initialAmount="NaN" hasOnlySubstanceUnits="true" name="Chloride" metaid="_9c41def2-a039-47d9-9c82-d1c41bb32865" boundaryCondition="false" sboTerm="SBO:0000247" substanceUnits="substance" compartment="c">
        <notes>
          <html:p>FORMULA: Cl</html:p>
          <html:p>CHARGE: -1</html:p>
          
        </notes>
        <annotation>
          <rdf:RDF xmlns:rdf="http://www.w3.org/1999/02/22-rdf-syntax-ns#" xmlns:bqbiol="http://biomodels.net/biology-qualifiers/" xmlns:bqmodel="http://biomodels.net/model-qualifiers/">
            <rdf:Description rdf:about="#_9c41def2-a039-47d9-9c82-d1c41bb32865">
              <bqbiol:is>
                <rdf:Bag>
                  <rdf:li rdf:resource="http://identifiers.org/kegg.compound/C00698"/>
                </rdf:Bag>
              </bqbiol:is>
            </rdf:Description>
          </rdf:RDF>
        </annotation>
            </species>
      <species id="cmp_c" constant="false" charge="-2" initialAmount="NaN" hasOnlySubstanceUnits="true" name="CMP" metaid="f81a97c0-e071-4556-891b-3702cd93c3cc" boundaryCondition="false" sboTerm="SBO:0000247" substanceUnits="substance" compartment="c">
        <notes>
          <html:p>FORMULA: C9H12N3O8P</html:p>
          <html:p>CHARGE: -2</html:p>
          
        </notes>
        <annotation>
          <rdf:RDF xmlns:rdf="http://www.w3.org/1999/02/22-rdf-syntax-ns#" xmlns:bqbiol="http://biomodels.net/biology-qualifiers/" xmlns:bqmodel="http://biomodels.net/model-qualifiers/">
            <rdf:Description rdf:about="#f81a97c0-e071-4556-891b-3702cd93c3cc">
              <bqbiol:is>
                <rdf:Bag>
                  <rdf:li rdf:resource="http://identifiers.org/kegg.compound/C00055"/>
                </rdf:Bag>
              </bqbiol:is>
            </rdf:Description>
          </rdf:RDF>
        </annotation>
            </species>
      <species id="co_c" constant="false" charge="0" initialAmount="NaN" hasOnlySubstanceUnits="true" name="Carbon monoxide" metaid="_49a4ef01-0254-444f-8655-11ad26381231" boundaryCondition="false" sboTerm="SBO:0000247" substanceUnits="substance" compartment="c">
        <notes>
          <html:p>FORMULA: CO</html:p>
          <html:p>CHARGE: 0</html:p>
          
        </notes>
        <annotation>
          <rdf:RDF xmlns:rdf="http://www.w3.org/1999/02/22-rdf-syntax-ns#" xmlns:bqbiol="http://biomodels.net/biology-qualifiers/" xmlns:bqmodel="http://biomodels.net/model-qualifiers/">
            <rdf:Description rdf:about="#_49a4ef01-0254-444f-8655-11ad26381231">
              <bqbiol:is>
                <rdf:Bag>
                  <rdf:li rdf:resource="http://identifiers.org/kegg.compound/C00237"/>
                </rdf:Bag>
              </bqbiol:is>
            </rdf:Description>
          </rdf:RDF>
        </annotation>
            </species>
      <species id="co1dam_c" constant="false" charge="-5" initialAmount="NaN" hasOnlySubstanceUnits="true" name="Cob(I)yrinate a,c diamide" metaid="_005ff7d4-8229-4a07-b54b-ecd6d49d7fd2" boundaryCondition="false" sboTerm="SBO:0000247" substanceUnits="substance" compartment="c">
        <notes>
          <html:p>FORMULA: C45H56CoN6O12</html:p>
          <html:p>CHARGE: -5</html:p>
          
        </notes>
        <annotation>
          <rdf:RDF xmlns:rdf="http://www.w3.org/1999/02/22-rdf-syntax-ns#" xmlns:bqbiol="http://biomodels.net/biology-qualifiers/" xmlns:bqmodel="http://biomodels.net/model-qualifiers/">
            <rdf:Description rdf:about="#_005ff7d4-8229-4a07-b54b-ecd6d49d7fd2">
              <bqbiol:is>
                <rdf:Bag>
                  <rdf:li rdf:resource="http://identifiers.org/kegg.compound/C06505"/>
                </rdf:Bag>
              </bqbiol:is>
            </rdf:Description>
          </rdf:RDF>
        </annotation>
            </species>
      <species id="co2_c" constant="false" charge="0" initialAmount="NaN" hasOnlySubstanceUnits="true" name="CO2" metaid="_2fddebfe-ab4a-4cf9-8343-22cc95156579" boundaryCondition="false" sboTerm="SBO:0000247" substanceUnits="substance" compartment="c">
        <notes>
          <html:p>FORMULA: CO2</html:p>
          <html:p>CHARGE: 0</html:p>
          
        </notes>
        <annotation>
          <rdf:RDF xmlns:rdf="http://www.w3.org/1999/02/22-rdf-syntax-ns#" xmlns:bqbiol="http://biomodels.net/biology-qualifiers/" xmlns:bqmodel="http://biomodels.net/model-qualifiers/">
            <rdf:Description rdf:about="#_2fddebfe-ab4a-4cf9-8343-22cc95156579">
              <bqbiol:is>
                <rdf:Bag>
                  <rdf:li rdf:resource="http://identifiers.org/kegg.compound/C00011"/>
                </rdf:Bag>
              </bqbiol:is>
            </rdf:Description>
          </rdf:RDF>
        </annotation>
            </species>
      <species id="co2dam_c" constant="false" charge="-4" initialAmount="NaN" hasOnlySubstanceUnits="true" name="Cob(II)yrinate a,c diamide" metaid="_1f8fd592-e2d8-4767-85b8-02e2055dda09" boundaryCondition="false" sboTerm="SBO:0000247" substanceUnits="substance" compartment="c">
        <notes>
          <html:p>FORMULA: C45H56CoN6O12</html:p>
          <html:p>CHARGE: -4</html:p>
          
        </notes>
        <annotation>
          <rdf:RDF xmlns:rdf="http://www.w3.org/1999/02/22-rdf-syntax-ns#" xmlns:bqbiol="http://biomodels.net/biology-qualifiers/" xmlns:bqmodel="http://biomodels.net/model-qualifiers/">
            <rdf:Description rdf:about="#_1f8fd592-e2d8-4767-85b8-02e2055dda09">
              <bqbiol:is>
                <rdf:Bag>
                  <rdf:li rdf:resource="http://identifiers.org/kegg.compound/C06504"/>
                </rdf:Bag>
              </bqbiol:is>
            </rdf:Description>
          </rdf:RDF>
        </annotation>
            </species>
      <species id="coa_c" constant="false" charge="-4" initialAmount="NaN" hasOnlySubstanceUnits="true" name="Coenzyme A" metaid="_87fdcdab-8743-441c-a2a0-2a9b62118ead" boundaryCondition="false" sboTerm="SBO:0000247" substanceUnits="substance" compartment="c">
        <notes>
          <html:p>FORMULA: C21H32N7O16P3S</html:p>
          <html:p>CHARGE: -4</html:p>
          
        </notes>
        <annotation>
          <rdf:RDF xmlns:rdf="http://www.w3.org/1999/02/22-rdf-syntax-ns#" xmlns:bqbiol="http://biomodels.net/biology-qualifiers/" xmlns:bqmodel="http://biomodels.net/model-qualifiers/">
            <rdf:Description rdf:about="#_87fdcdab-8743-441c-a2a0-2a9b62118ead">
              <bqbiol:is>
                <rdf:Bag>
                  <rdf:li rdf:resource="http://identifiers.org/kegg.compound/C00010"/>
                </rdf:Bag>
              </bqbiol:is>
            </rdf:Description>
          </rdf:RDF>
        </annotation>
            </species>
      <species id="cobalt2_c" constant="false" charge="2" initialAmount="NaN" hasOnlySubstanceUnits="true" name="Co2+" metaid="_203c644c-9b64-4e02-aeda-808a7cd6416d" boundaryCondition="false" sboTerm="SBO:0000247" substanceUnits="substance" compartment="c">
        <notes>
          <html:p>FORMULA: Co</html:p>
          <html:p>CHARGE: 2</html:p>
          
        </notes>
        <annotation>
          <rdf:RDF xmlns:rdf="http://www.w3.org/1999/02/22-rdf-syntax-ns#" xmlns:bqbiol="http://biomodels.net/biology-qualifiers/" xmlns:bqmodel="http://biomodels.net/model-qualifiers/">
            <rdf:Description rdf:about="#_203c644c-9b64-4e02-aeda-808a7cd6416d">
              <bqbiol:is>
                <rdf:Bag>
                  <rdf:li rdf:resource="http://identifiers.org/kegg.compound/C00175"/>
                </rdf:Bag>
              </bqbiol:is>
            </rdf:Description>
          </rdf:RDF>
        </annotation>
            </species>
      <species id="cobya_c" constant="false" charge="-6" initialAmount="NaN" hasOnlySubstanceUnits="true" name="Cobyrinate" metaid="_046273af-f8be-4551-ac64-f49e2862d6d9" boundaryCondition="false" sboTerm="SBO:0000247" substanceUnits="substance" compartment="c">
        <notes>
          <html:p>FORMULA: C45H52N4O14Co</html:p>
          <html:p>CHARGE: -6</html:p>
          
        </notes>
        <annotation>
          <rdf:RDF xmlns:rdf="http://www.w3.org/1999/02/22-rdf-syntax-ns#" xmlns:bqbiol="http://biomodels.net/biology-qualifiers/" xmlns:bqmodel="http://biomodels.net/model-qualifiers/">
            <rdf:Description rdf:about="#_046273af-f8be-4551-ac64-f49e2862d6d9">
              <bqbiol:is>
                <rdf:Bag>
                  <rdf:li rdf:resource="http://identifiers.org/kegg.compound/C05773"/>
                </rdf:Bag>
              </bqbiol:is>
            </rdf:Description>
          </rdf:RDF>
        </annotation>
            </species>
      <species id="codhpre6_c" constant="false" charge="-7" initialAmount="NaN" hasOnlySubstanceUnits="true" name="cobalt-dihydro-precorrin 6" metaid="ef747e8b-dee9-419c-94ee-5cfc7dc4424c" boundaryCondition="false" sboTerm="SBO:0000247" substanceUnits="substance" compartment="c">
        <notes>
          <html:p>FORMULA: C44H47N4O16Co</html:p>
          <html:p>CHARGE: -7</html:p>
          
        </notes>
        <annotation>
          <rdf:RDF xmlns:rdf="http://www.w3.org/1999/02/22-rdf-syntax-ns#" xmlns:bqbiol="http://biomodels.net/biology-qualifiers/" xmlns:bqmodel="http://biomodels.net/model-qualifiers/">
            <rdf:Description rdf:about="#ef747e8b-dee9-419c-94ee-5cfc7dc4424c">
              <bqbiol:is>
                <rdf:Bag>
                  <rdf:li rdf:resource="http://identifiers.org/kegg.compound/C11543"/>
                </rdf:Bag>
              </bqbiol:is>
            </rdf:Description>
          </rdf:RDF>
        </annotation>
            </species>
      <species id="copre2_c" constant="false" charge="-8" initialAmount="NaN" hasOnlySubstanceUnits="true" name="cobalt-precorrin 2" metaid="c18131e1-6cb8-48b9-83e4-f1933a19613d" boundaryCondition="false" sboTerm="SBO:0000247" substanceUnits="substance" compartment="c">
        <notes>
          <html:p>FORMULA: C42H38N4O16Co</html:p>
          <html:p>CHARGE: -8</html:p>
          
        </notes>
        <annotation>
          <rdf:RDF xmlns:rdf="http://www.w3.org/1999/02/22-rdf-syntax-ns#" xmlns:bqbiol="http://biomodels.net/biology-qualifiers/" xmlns:bqmodel="http://biomodels.net/model-qualifiers/">
            <rdf:Description rdf:about="#c18131e1-6cb8-48b9-83e4-f1933a19613d">
              <bqbiol:is>
                <rdf:Bag>
                  <rdf:li rdf:resource="http://identifiers.org/kegg.compound/C11538"/>
                </rdf:Bag>
              </bqbiol:is>
            </rdf:Description>
          </rdf:RDF>
        </annotation>
            </species>
      <species id="copre3_c" constant="false" charge="-8" initialAmount="NaN" hasOnlySubstanceUnits="true" name="cobalt-precorrin 3" metaid="a0ca6cf2-648c-46cb-abae-90538c537fb6" boundaryCondition="false" sboTerm="SBO:0000247" substanceUnits="substance" compartment="c">
        <notes>
          <html:p>FORMULA: C43H40N4O16Co</html:p>
          <html:p>CHARGE: -8</html:p>
          
        </notes>
        <annotation>
          <rdf:RDF xmlns:rdf="http://www.w3.org/1999/02/22-rdf-syntax-ns#" xmlns:bqbiol="http://biomodels.net/biology-qualifiers/" xmlns:bqmodel="http://biomodels.net/model-qualifiers/">
            <rdf:Description rdf:about="#a0ca6cf2-648c-46cb-abae-90538c537fb6">
              <bqbiol:is>
                <rdf:Bag>
                  <rdf:li rdf:resource="http://identifiers.org/kegg.compound/C11539"/>
                </rdf:Bag>
              </bqbiol:is>
            </rdf:Description>
          </rdf:RDF>
        </annotation>
            </species>
      <species id="copre4_c" constant="false" charge="-7" initialAmount="NaN" hasOnlySubstanceUnits="true" name="cobalt-precorrin 4" metaid="_6e03a955-28bf-4736-989e-642f2be9ca29" boundaryCondition="false" sboTerm="SBO:0000247" substanceUnits="substance" compartment="c">
        <notes>
          <html:p>FORMULA: C44H43N4O16Co</html:p>
          <html:p>CHARGE: -7</html:p>
          
        </notes>
        <annotation>
          <rdf:RDF xmlns:rdf="http://www.w3.org/1999/02/22-rdf-syntax-ns#" xmlns:bqbiol="http://biomodels.net/biology-qualifiers/" xmlns:bqmodel="http://biomodels.net/model-qualifiers/">
            <rdf:Description rdf:about="#_6e03a955-28bf-4736-989e-642f2be9ca29">
              <bqbiol:is>
                <rdf:Bag>
                  <rdf:li rdf:resource="http://identifiers.org/kegg.compound/C11540"/>
                </rdf:Bag>
              </bqbiol:is>
            </rdf:Description>
          </rdf:RDF>
        </annotation>
            </species>
      <species id="copre5_c" constant="false" charge="-7" initialAmount="NaN" hasOnlySubstanceUnits="true" name="cobalt-precorrin 5" metaid="a001b642-18a4-42b1-9b94-ee73b3d64602" boundaryCondition="false" sboTerm="SBO:0000247" substanceUnits="substance" compartment="c">
        <notes>
          <html:p>FORMULA: C45H45N4O16Co</html:p>
          <html:p>CHARGE: -7</html:p>
          
        </notes>
        <annotation>
          <rdf:RDF xmlns:rdf="http://www.w3.org/1999/02/22-rdf-syntax-ns#" xmlns:bqbiol="http://biomodels.net/biology-qualifiers/" xmlns:bqmodel="http://biomodels.net/model-qualifiers/">
            <rdf:Description rdf:about="#a001b642-18a4-42b1-9b94-ee73b3d64602">
              <bqbiol:is>
                <rdf:Bag>
                  <rdf:li rdf:resource="http://identifiers.org/kegg.compound/C11541"/>
                </rdf:Bag>
              </bqbiol:is>
            </rdf:Description>
          </rdf:RDF>
        </annotation>
            </species>
      <species id="copre6_c" constant="false" charge="-7" initialAmount="NaN" hasOnlySubstanceUnits="true" name="cobalt-precorrin 6" metaid="_6df63ea5-a362-4ac3-92cb-51b1e00e254f" boundaryCondition="false" sboTerm="SBO:0000247" substanceUnits="substance" compartment="c">
        <notes>
          <html:p>FORMULA: C44H45N4O16Co</html:p>
          <html:p>CHARGE: -7</html:p>
          
        </notes>
        <annotation>
          <rdf:RDF xmlns:rdf="http://www.w3.org/1999/02/22-rdf-syntax-ns#" xmlns:bqbiol="http://biomodels.net/biology-qualifiers/" xmlns:bqmodel="http://biomodels.net/model-qualifiers/">
            <rdf:Description rdf:about="#_6df63ea5-a362-4ac3-92cb-51b1e00e254f">
              <bqbiol:is>
                <rdf:Bag>
                  <rdf:li rdf:resource="http://identifiers.org/kegg.compound/C11542"/>
                </rdf:Bag>
              </bqbiol:is>
            </rdf:Description>
          </rdf:RDF>
        </annotation>
            </species>
      <species id="copre8_c" constant="false" charge="-6" initialAmount="NaN" hasOnlySubstanceUnits="true" name="cobalt-precorrin 8" metaid="_00b7d8e0-7455-4224-8b7b-3f3564734603" boundaryCondition="false" sboTerm="SBO:0000247" substanceUnits="substance" compartment="c">
        <notes>
          <html:p>FORMULA: C45H52N4O14Co</html:p>
          <html:p>CHARGE: -6</html:p>
          
        </notes>
        <annotation>
          <rdf:RDF xmlns:rdf="http://www.w3.org/1999/02/22-rdf-syntax-ns#" xmlns:bqbiol="http://biomodels.net/biology-qualifiers/" xmlns:bqmodel="http://biomodels.net/model-qualifiers/">
            <rdf:Description rdf:about="#_00b7d8e0-7455-4224-8b7b-3f3564734603">
              <bqbiol:is>
                <rdf:Bag>
                  <rdf:li rdf:resource="http://identifiers.org/kegg.compound/C11545"/>
                </rdf:Bag>
              </bqbiol:is>
            </rdf:Description>
          </rdf:RDF>
        </annotation>
            </species>
      <species id="cpe160_c" constant="false" charge="0" initialAmount="NaN" hasOnlySubstanceUnits="true" name="cyclopropane phosphatidylethanolamine (dihexadec-9,10-cyclo-anoyl, n-C16:0 cyclo)" metaid="_9302d2d2-8f38-4b1a-810a-cb162055ed84" boundaryCondition="false" sboTerm="SBO:0000247" substanceUnits="substance" compartment="c">
        <notes>
          <html:p>FORMULA: C39H74N1O8P1</html:p>
          <html:p>CHARGE: 0</html:p>
          
        </notes>
        <annotation>
          <rdf:RDF xmlns:rdf="http://www.w3.org/1999/02/22-rdf-syntax-ns#" xmlns:bqbiol="http://biomodels.net/biology-qualifiers/" xmlns:bqmodel="http://biomodels.net/model-qualifiers/">
            <rdf:Description rdf:about="#_9302d2d2-8f38-4b1a-810a-cb162055ed84">
              <bqbiol:is>
                <rdf:Bag>
                  <rdf:li rdf:resource="http://identifiers.org/kegg.compound/"/>
                </rdf:Bag>
              </bqbiol:is>
            </rdf:Description>
          </rdf:RDF>
        </annotation>
            </species>
      <species id="cpe180_c" constant="false" charge="0" initialAmount="NaN" hasOnlySubstanceUnits="true" name="cyclopropane phosphatidylethanolamine (dioctadec-11,12-cyclo-anoyl, n-C18:0 cyclo)" metaid="ed53dead-232b-4875-856a-9c1f9ac84118" boundaryCondition="false" sboTerm="SBO:0000247" substanceUnits="substance" compartment="c">
        <notes>
          <html:p>FORMULA: C43H82N1O8P1</html:p>
          <html:p>CHARGE: 0</html:p>
          
        </notes>
        <annotation>
          <rdf:RDF xmlns:rdf="http://www.w3.org/1999/02/22-rdf-syntax-ns#" xmlns:bqbiol="http://biomodels.net/biology-qualifiers/" xmlns:bqmodel="http://biomodels.net/model-qualifiers/">
            <rdf:Description rdf:about="#ed53dead-232b-4875-856a-9c1f9ac84118">
              <bqbiol:is>
                <rdf:Bag>
                  <rdf:li rdf:resource="http://identifiers.org/kegg.compound/"/>
                </rdf:Bag>
              </bqbiol:is>
            </rdf:Description>
          </rdf:RDF>
        </annotation>
            </species>
      <species id="cpg160_c" constant="false" charge="-1" initialAmount="NaN" hasOnlySubstanceUnits="true" name="cyclopropane phosphatidylglycerol (dihexadec-9,10-cyclo-anoyl, n-C16:0 cyclo)" metaid="_34d6a76f-b1f2-4105-ac64-c27859fcf811" boundaryCondition="false" sboTerm="SBO:0000247" substanceUnits="substance" compartment="c">
        <notes>
          <html:p>FORMULA: C40H74O10P1</html:p>
          <html:p>CHARGE: -1</html:p>
          
        </notes>
        <annotation>
          <rdf:RDF xmlns:rdf="http://www.w3.org/1999/02/22-rdf-syntax-ns#" xmlns:bqbiol="http://biomodels.net/biology-qualifiers/" xmlns:bqmodel="http://biomodels.net/model-qualifiers/">
            <rdf:Description rdf:about="#_34d6a76f-b1f2-4105-ac64-c27859fcf811">
              <bqbiol:is>
                <rdf:Bag>
                  <rdf:li rdf:resource="http://identifiers.org/kegg.compound/"/>
                </rdf:Bag>
              </bqbiol:is>
            </rdf:Description>
          </rdf:RDF>
        </annotation>
            </species>
      <species id="cpg180_c" constant="false" charge="-1" initialAmount="NaN" hasOnlySubstanceUnits="true" name="cyclopropane phosphatidylglycerol (dioctadec-11,12-cyclo-anoyl, n-C18:0 cyclo)" metaid="_0f154880-62c1-4bf1-a483-c24681a263ee" boundaryCondition="false" sboTerm="SBO:0000247" substanceUnits="substance" compartment="c">
        <notes>
          <html:p>FORMULA: C44H82O10P1</html:p>
          <html:p>CHARGE: -1</html:p>
          
        </notes>
        <annotation>
          <rdf:RDF xmlns:rdf="http://www.w3.org/1999/02/22-rdf-syntax-ns#" xmlns:bqbiol="http://biomodels.net/biology-qualifiers/" xmlns:bqmodel="http://biomodels.net/model-qualifiers/">
            <rdf:Description rdf:about="#_0f154880-62c1-4bf1-a483-c24681a263ee">
              <bqbiol:is>
                <rdf:Bag>
                  <rdf:li rdf:resource="http://identifiers.org/kegg.compound/"/>
                </rdf:Bag>
              </bqbiol:is>
            </rdf:Description>
          </rdf:RDF>
        </annotation>
            </species>
      <species id="cpmp_c" constant="false" charge="-1" initialAmount="NaN" hasOnlySubstanceUnits="true" name="cyclic pyranopterin monophosphate" metaid="_96d67848-fed6-46de-8712-89e53893adc6" boundaryCondition="false" sboTerm="SBO:0000247" substanceUnits="substance" compartment="c">
        <notes>
          <html:p>FORMULA: C10H13N5O8P</html:p>
          <html:p>CHARGE: -1</html:p>
          
        </notes>
        <annotation>
          <rdf:RDF xmlns:rdf="http://www.w3.org/1999/02/22-rdf-syntax-ns#" xmlns:bqbiol="http://biomodels.net/biology-qualifiers/" xmlns:bqmodel="http://biomodels.net/model-qualifiers/">
            <rdf:Description rdf:about="#_96d67848-fed6-46de-8712-89e53893adc6">
              <bqbiol:is>
                <rdf:Bag>
                  <rdf:li rdf:resource="http://identifiers.org/kegg.compound/C18239"/>
                </rdf:Bag>
              </bqbiol:is>
            </rdf:Description>
          </rdf:RDF>
        </annotation>
            </species>
      <species id="cpppg3_c" constant="false" charge="-4" initialAmount="NaN" hasOnlySubstanceUnits="true" name="Coproporphyrinogen III" metaid="_8a95da58-b382-42e1-8c6f-7eacc71269e1" boundaryCondition="false" sboTerm="SBO:0000247" substanceUnits="substance" compartment="c">
        <notes>
          <html:p>FORMULA: C36H40N4O8</html:p>
          <html:p>CHARGE: -4</html:p>
          
        </notes>
        <annotation>
          <rdf:RDF xmlns:rdf="http://www.w3.org/1999/02/22-rdf-syntax-ns#" xmlns:bqbiol="http://biomodels.net/biology-qualifiers/" xmlns:bqmodel="http://biomodels.net/model-qualifiers/">
            <rdf:Description rdf:about="#_8a95da58-b382-42e1-8c6f-7eacc71269e1">
              <bqbiol:is>
                <rdf:Bag>
                  <rdf:li rdf:resource="http://identifiers.org/kegg.compound/C03263"/>
                </rdf:Bag>
              </bqbiol:is>
            </rdf:Description>
          </rdf:RDF>
        </annotation>
            </species>
      <species id="cro4_c" constant="false" charge="-2" initialAmount="NaN" hasOnlySubstanceUnits="true" name="chromate" metaid="f035055f-df84-4907-91a4-b64e5725f7fc" boundaryCondition="false" sboTerm="SBO:0000247" substanceUnits="substance" compartment="c">
        <notes>
          <html:p>FORMULA: CrO4</html:p>
          <html:p>CHARGE: -2</html:p>
          
        </notes>
        <annotation>
          <rdf:RDF xmlns:rdf="http://www.w3.org/1999/02/22-rdf-syntax-ns#" xmlns:bqbiol="http://biomodels.net/biology-qualifiers/" xmlns:bqmodel="http://biomodels.net/model-qualifiers/">
            <rdf:Description rdf:about="#f035055f-df84-4907-91a4-b64e5725f7fc">
              <bqbiol:is>
                <rdf:Bag>
                  <rdf:li rdf:resource="http://identifiers.org/kegg.compound/"/>
                </rdf:Bag>
              </bqbiol:is>
            </rdf:Description>
          </rdf:RDF>
        </annotation>
            </species>
      <species id="csn_c" constant="false" charge="0" initialAmount="NaN" hasOnlySubstanceUnits="true" name="Cytosine" metaid="_4365fe2a-a7a3-4f17-aa04-172fd276d8e3" boundaryCondition="false" sboTerm="SBO:0000247" substanceUnits="substance" compartment="c">
        <notes>
          <html:p>FORMULA: C4H5N3O</html:p>
          <html:p>CHARGE: 0</html:p>
          
        </notes>
        <annotation>
          <rdf:RDF xmlns:rdf="http://www.w3.org/1999/02/22-rdf-syntax-ns#" xmlns:bqbiol="http://biomodels.net/biology-qualifiers/" xmlns:bqmodel="http://biomodels.net/model-qualifiers/">
            <rdf:Description rdf:about="#_4365fe2a-a7a3-4f17-aa04-172fd276d8e3">
              <bqbiol:is>
                <rdf:Bag>
                  <rdf:li rdf:resource="http://identifiers.org/kegg.compound/C00380"/>
                </rdf:Bag>
              </bqbiol:is>
            </rdf:Description>
          </rdf:RDF>
        </annotation>
            </species>
      <species id="cspmd_c" constant="false" charge="2" initialAmount="NaN" hasOnlySubstanceUnits="true" name="Carboxyspermidine" metaid="_74c1a733-accc-4457-9be3-156d99a5bde5" boundaryCondition="false" sboTerm="SBO:0000247" substanceUnits="substance" compartment="c">
        <notes>
          <html:p>FORMULA: C8H21N3O2</html:p>
          <html:p>CHARGE: 2</html:p>
          
        </notes>
        <annotation>
          <rdf:RDF xmlns:rdf="http://www.w3.org/1999/02/22-rdf-syntax-ns#" xmlns:bqbiol="http://biomodels.net/biology-qualifiers/" xmlns:bqmodel="http://biomodels.net/model-qualifiers/">
            <rdf:Description rdf:about="#_74c1a733-accc-4457-9be3-156d99a5bde5">
              <bqbiol:is>
                <rdf:Bag>
                  <rdf:li rdf:resource="http://identifiers.org/kegg.compound/C18172"/>
                </rdf:Bag>
              </bqbiol:is>
            </rdf:Description>
          </rdf:RDF>
        </annotation>
            </species>
      <species id="ctp_c" constant="false" charge="-4" initialAmount="NaN" hasOnlySubstanceUnits="true" name="CTP" metaid="_973dc5ed-f7e0-4906-a6ca-85e98ab2e8ab" boundaryCondition="false" sboTerm="SBO:0000247" substanceUnits="substance" compartment="c">
        <notes>
          <html:p>FORMULA: C9H12N3O14P3</html:p>
          <html:p>CHARGE: -4</html:p>
          
        </notes>
        <annotation>
          <rdf:RDF xmlns:rdf="http://www.w3.org/1999/02/22-rdf-syntax-ns#" xmlns:bqbiol="http://biomodels.net/biology-qualifiers/" xmlns:bqmodel="http://biomodels.net/model-qualifiers/">
            <rdf:Description rdf:about="#_973dc5ed-f7e0-4906-a6ca-85e98ab2e8ab">
              <bqbiol:is>
                <rdf:Bag>
                  <rdf:li rdf:resource="http://identifiers.org/kegg.compound/C00063"/>
                </rdf:Bag>
              </bqbiol:is>
            </rdf:Description>
          </rdf:RDF>
        </annotation>
            </species>
      <species id="cu2_c" constant="false" charge="2" initialAmount="NaN" hasOnlySubstanceUnits="true" name="Cu2+" metaid="b9e033e1-73ea-49f4-b03e-fa69078924d2" boundaryCondition="false" sboTerm="SBO:0000247" substanceUnits="substance" compartment="c">
        <notes>
          <html:p>FORMULA: Cu</html:p>
          <html:p>CHARGE: 2</html:p>
          
        </notes>
        <annotation>
          <rdf:RDF xmlns:rdf="http://www.w3.org/1999/02/22-rdf-syntax-ns#" xmlns:bqbiol="http://biomodels.net/biology-qualifiers/" xmlns:bqmodel="http://biomodels.net/model-qualifiers/">
            <rdf:Description rdf:about="#b9e033e1-73ea-49f4-b03e-fa69078924d2">
              <bqbiol:is>
                <rdf:Bag>
                  <rdf:li rdf:resource="http://identifiers.org/kegg.compound/C00070"/>
                </rdf:Bag>
              </bqbiol:is>
            </rdf:Description>
          </rdf:RDF>
        </annotation>
            </species>
      <species id="cys_L_c" constant="false" charge="0" initialAmount="NaN" hasOnlySubstanceUnits="true" name="L-Cysteine" metaid="f3824827-8320-486d-b7cb-ea9c637531ae" boundaryCondition="false" sboTerm="SBO:0000247" substanceUnits="substance" compartment="c">
        <notes>
          <html:p>FORMULA: C3H7NO2S</html:p>
          <html:p>CHARGE: 0</html:p>
          
        </notes>
        <annotation>
          <rdf:RDF xmlns:rdf="http://www.w3.org/1999/02/22-rdf-syntax-ns#" xmlns:bqbiol="http://biomodels.net/biology-qualifiers/" xmlns:bqmodel="http://biomodels.net/model-qualifiers/">
            <rdf:Description rdf:about="#f3824827-8320-486d-b7cb-ea9c637531ae">
              <bqbiol:is>
                <rdf:Bag>
                  <rdf:li rdf:resource="http://identifiers.org/kegg.compound/C00097"/>
                </rdf:Bag>
              </bqbiol:is>
            </rdf:Description>
          </rdf:RDF>
        </annotation>
            </species>
      <species id="cyst_L_c" constant="false" charge="0" initialAmount="NaN" hasOnlySubstanceUnits="true" name="L-Cystathionine" metaid="af32a1d6-efd8-49ca-b777-71ad246c0b26" boundaryCondition="false" sboTerm="SBO:0000247" substanceUnits="substance" compartment="c">
        <notes>
          <html:p>FORMULA: C7H14N2O4S</html:p>
          <html:p>CHARGE: 0</html:p>
          
        </notes>
        <annotation>
          <rdf:RDF xmlns:rdf="http://www.w3.org/1999/02/22-rdf-syntax-ns#" xmlns:bqbiol="http://biomodels.net/biology-qualifiers/" xmlns:bqmodel="http://biomodels.net/model-qualifiers/">
            <rdf:Description rdf:about="#af32a1d6-efd8-49ca-b777-71ad246c0b26">
              <bqbiol:is>
                <rdf:Bag>
                  <rdf:li rdf:resource="http://identifiers.org/kegg.compound/C02291"/>
                </rdf:Bag>
              </bqbiol:is>
            </rdf:Description>
          </rdf:RDF>
        </annotation>
            </species>
      <species id="cystrna_c" constant="false" charge="1" initialAmount="NaN" hasOnlySubstanceUnits="true" name="L-Cysteinyl-tRNA(Cys)" metaid="_4148b45f-da8a-4034-a393-50c8f83d99bd" boundaryCondition="false" sboTerm="SBO:0000247" substanceUnits="substance" compartment="c">
        <notes>
          <html:p>FORMULA: C3H6NOSR</html:p>
          <html:p>CHARGE: 1</html:p>
          
        </notes>
        <annotation>
          <rdf:RDF xmlns:rdf="http://www.w3.org/1999/02/22-rdf-syntax-ns#" xmlns:bqbiol="http://biomodels.net/biology-qualifiers/" xmlns:bqmodel="http://biomodels.net/model-qualifiers/">
            <rdf:Description rdf:about="#_4148b45f-da8a-4034-a393-50c8f83d99bd">
              <bqbiol:is>
                <rdf:Bag>
                  <rdf:li rdf:resource="http://identifiers.org/kegg.compound/C03125"/>
                </rdf:Bag>
              </bqbiol:is>
            </rdf:Description>
          </rdf:RDF>
        </annotation>
            </species>
      <species id="dad_5_c" constant="false" charge="0" initialAmount="NaN" hasOnlySubstanceUnits="true" name="5'-Deoxyadenosine" metaid="_9ce23ec1-9ed2-47a6-b3dd-c2eb3cb80402" boundaryCondition="false" sboTerm="SBO:0000247" substanceUnits="substance" compartment="c">
        <notes>
          <html:p>FORMULA: C10H13N5O3</html:p>
          <html:p>CHARGE: 0</html:p>
          
        </notes>
        <annotation>
          <rdf:RDF xmlns:rdf="http://www.w3.org/1999/02/22-rdf-syntax-ns#" xmlns:bqbiol="http://biomodels.net/biology-qualifiers/" xmlns:bqmodel="http://biomodels.net/model-qualifiers/">
            <rdf:Description rdf:about="#_9ce23ec1-9ed2-47a6-b3dd-c2eb3cb80402">
              <bqbiol:is>
                <rdf:Bag>
                  <rdf:li rdf:resource="http://identifiers.org/kegg.compound/C05198"/>
                </rdf:Bag>
              </bqbiol:is>
            </rdf:Description>
          </rdf:RDF>
        </annotation>
            </species>
      <species id="dadp_c" constant="false" charge="-3" initialAmount="NaN" hasOnlySubstanceUnits="true" name="dADP" metaid="d26302ec-751f-4f1c-bff7-db59eeed0872" boundaryCondition="false" sboTerm="SBO:0000247" substanceUnits="substance" compartment="c">
        <notes>
          <html:p>FORMULA: C10H12N5O9P2</html:p>
          <html:p>CHARGE: -3</html:p>
          
        </notes>
        <annotation>
          <rdf:RDF xmlns:rdf="http://www.w3.org/1999/02/22-rdf-syntax-ns#" xmlns:bqbiol="http://biomodels.net/biology-qualifiers/" xmlns:bqmodel="http://biomodels.net/model-qualifiers/">
            <rdf:Description rdf:about="#d26302ec-751f-4f1c-bff7-db59eeed0872">
              <bqbiol:is>
                <rdf:Bag>
                  <rdf:li rdf:resource="http://identifiers.org/kegg.compound/C00206"/>
                </rdf:Bag>
              </bqbiol:is>
            </rdf:Description>
          </rdf:RDF>
        </annotation>
            </species>
      <species id="damp_c" constant="false" charge="-2" initialAmount="NaN" hasOnlySubstanceUnits="true" name="dAMP" metaid="_7d5bced4-f5e2-42c1-9c53-a453c0b4defa" boundaryCondition="false" sboTerm="SBO:0000247" substanceUnits="substance" compartment="c">
        <notes>
          <html:p>FORMULA: C10H12N5O6P</html:p>
          <html:p>CHARGE: -2</html:p>
          
        </notes>
        <annotation>
          <rdf:RDF xmlns:rdf="http://www.w3.org/1999/02/22-rdf-syntax-ns#" xmlns:bqbiol="http://biomodels.net/biology-qualifiers/" xmlns:bqmodel="http://biomodels.net/model-qualifiers/">
            <rdf:Description rdf:about="#_7d5bced4-f5e2-42c1-9c53-a453c0b4defa">
              <bqbiol:is>
                <rdf:Bag>
                  <rdf:li rdf:resource="http://identifiers.org/kegg.compound/C00360"/>
                </rdf:Bag>
              </bqbiol:is>
            </rdf:Description>
          </rdf:RDF>
        </annotation>
            </species>
      <species id="dann_c" constant="false" charge="1" initialAmount="NaN" hasOnlySubstanceUnits="true" name="7,8-Diaminononanoate" metaid="_9309a345-9170-48a4-8215-7322d51e84ae" boundaryCondition="false" sboTerm="SBO:0000247" substanceUnits="substance" compartment="c">
        <notes>
          <html:p>FORMULA: C9H21N2O2</html:p>
          <html:p>CHARGE: 1</html:p>
          
        </notes>
        <annotation>
          <rdf:RDF xmlns:rdf="http://www.w3.org/1999/02/22-rdf-syntax-ns#" xmlns:bqbiol="http://biomodels.net/biology-qualifiers/" xmlns:bqmodel="http://biomodels.net/model-qualifiers/">
            <rdf:Description rdf:about="#_9309a345-9170-48a4-8215-7322d51e84ae">
              <bqbiol:is>
                <rdf:Bag>
                  <rdf:li rdf:resource="http://identifiers.org/kegg.compound/C01037"/>
                </rdf:Bag>
              </bqbiol:is>
            </rdf:Description>
          </rdf:RDF>
        </annotation>
            </species>
      <species id="datp_c" constant="false" charge="-4" initialAmount="NaN" hasOnlySubstanceUnits="true" name="dATP" metaid="_1db76b77-985f-414d-8ead-5cdfb9d9a901" boundaryCondition="false" sboTerm="SBO:0000247" substanceUnits="substance" compartment="c">
        <notes>
          <html:p>FORMULA: C10H12N5O12P3</html:p>
          <html:p>CHARGE: -4</html:p>
          
        </notes>
        <annotation>
          <rdf:RDF xmlns:rdf="http://www.w3.org/1999/02/22-rdf-syntax-ns#" xmlns:bqbiol="http://biomodels.net/biology-qualifiers/" xmlns:bqmodel="http://biomodels.net/model-qualifiers/">
            <rdf:Description rdf:about="#_1db76b77-985f-414d-8ead-5cdfb9d9a901">
              <bqbiol:is>
                <rdf:Bag>
                  <rdf:li rdf:resource="http://identifiers.org/kegg.compound/C00131"/>
                </rdf:Bag>
              </bqbiol:is>
            </rdf:Description>
          </rdf:RDF>
        </annotation>
            </species>
      <species id="db4p_c" constant="false" charge="-2" initialAmount="NaN" hasOnlySubstanceUnits="true" name="3,4-dihydroxy-2-butanone 4-phosphate" metaid="_3879169b-3c37-47d5-bb5e-4be4c83e4f8b" boundaryCondition="false" sboTerm="SBO:0000247" substanceUnits="substance" compartment="c">
        <notes>
          <html:p>FORMULA: C4H7O6P</html:p>
          <html:p>CHARGE: -2</html:p>
          
        </notes>
        <annotation>
          <rdf:RDF xmlns:rdf="http://www.w3.org/1999/02/22-rdf-syntax-ns#" xmlns:bqbiol="http://biomodels.net/biology-qualifiers/" xmlns:bqmodel="http://biomodels.net/model-qualifiers/">
            <rdf:Description rdf:about="#_3879169b-3c37-47d5-bb5e-4be4c83e4f8b">
              <bqbiol:is>
                <rdf:Bag>
                  <rdf:li rdf:resource="http://identifiers.org/kegg.compound/C15556"/>
                </rdf:Bag>
              </bqbiol:is>
            </rdf:Description>
          </rdf:RDF>
        </annotation>
            </species>
      <species id="dc2coa_c" constant="false" charge="-4" initialAmount="NaN" hasOnlySubstanceUnits="true" name="trans-Dec-2-enoyl-CoA" metaid="e58f73ab-c7c1-472d-a506-be3edc7e6852" boundaryCondition="false" sboTerm="SBO:0000247" substanceUnits="substance" compartment="c">
        <notes>
          <html:p>FORMULA: C31H48N7O17P3S</html:p>
          <html:p>CHARGE: -4</html:p>
          
        </notes>
        <annotation>
          <rdf:RDF xmlns:rdf="http://www.w3.org/1999/02/22-rdf-syntax-ns#" xmlns:bqbiol="http://biomodels.net/biology-qualifiers/" xmlns:bqmodel="http://biomodels.net/model-qualifiers/">
            <rdf:Description rdf:about="#e58f73ab-c7c1-472d-a506-be3edc7e6852">
              <bqbiol:is>
                <rdf:Bag>
                  <rdf:li rdf:resource="http://identifiers.org/kegg.compound/C05275"/>
                </rdf:Bag>
              </bqbiol:is>
            </rdf:Description>
          </rdf:RDF>
        </annotation>
            </species>
      <species id="dca_c" constant="false" charge="-1" initialAmount="NaN" hasOnlySubstanceUnits="true" name="Decanoate (n-C10:0)" metaid="af8fbc1b-24d4-4520-98ae-7631f4eccca7" boundaryCondition="false" sboTerm="SBO:0000247" substanceUnits="substance" compartment="c">
        <notes>
          <html:p>FORMULA: C10H19O2</html:p>
          <html:p>CHARGE: -1</html:p>
          
        </notes>
        <annotation>
          <rdf:RDF xmlns:rdf="http://www.w3.org/1999/02/22-rdf-syntax-ns#" xmlns:bqbiol="http://biomodels.net/biology-qualifiers/" xmlns:bqmodel="http://biomodels.net/model-qualifiers/">
            <rdf:Description rdf:about="#af8fbc1b-24d4-4520-98ae-7631f4eccca7">
              <bqbiol:is>
                <rdf:Bag>
                  <rdf:li rdf:resource="http://identifiers.org/kegg.compound/C01571"/>
                </rdf:Bag>
              </bqbiol:is>
            </rdf:Description>
          </rdf:RDF>
        </annotation>
            </species>
      <species id="dcaACP_c" constant="false" charge="-1" initialAmount="NaN" hasOnlySubstanceUnits="true" name="Decanoyl-ACP (n-C10:0ACP)" metaid="_8abfee19-0b21-482f-8f20-e928f3f32513" boundaryCondition="false" sboTerm="SBO:0000247" substanceUnits="substance" compartment="c">
        <notes>
          <html:p>FORMULA: C21H39N2O8PRS</html:p>
          <html:p>CHARGE: -1</html:p>
          
        </notes>
        <annotation>
          <rdf:RDF xmlns:rdf="http://www.w3.org/1999/02/22-rdf-syntax-ns#" xmlns:bqbiol="http://biomodels.net/biology-qualifiers/" xmlns:bqmodel="http://biomodels.net/model-qualifiers/">
            <rdf:Description rdf:about="#_8abfee19-0b21-482f-8f20-e928f3f32513">
              <bqbiol:is>
                <rdf:Bag>
                  <rdf:li rdf:resource="http://identifiers.org/kegg.compound/C05755"/>
                </rdf:Bag>
              </bqbiol:is>
            </rdf:Description>
          </rdf:RDF>
        </annotation>
            </species>
      <species id="dcacoa_c" constant="false" charge="-4" initialAmount="NaN" hasOnlySubstanceUnits="true" name="Decanoyl-CoA (n-C10:0CoA)" metaid="_25bbb78c-fffa-4fe9-bac5-2f5a503723ba" boundaryCondition="false" sboTerm="SBO:0000247" substanceUnits="substance" compartment="c">
        <notes>
          <html:p>FORMULA: C31H50N7O17P3S</html:p>
          <html:p>CHARGE: -4</html:p>
          
        </notes>
        <annotation>
          <rdf:RDF xmlns:rdf="http://www.w3.org/1999/02/22-rdf-syntax-ns#" xmlns:bqbiol="http://biomodels.net/biology-qualifiers/" xmlns:bqmodel="http://biomodels.net/model-qualifiers/">
            <rdf:Description rdf:about="#_25bbb78c-fffa-4fe9-bac5-2f5a503723ba">
              <bqbiol:is>
                <rdf:Bag>
                  <rdf:li rdf:resource="http://identifiers.org/kegg.compound/C05274"/>
                </rdf:Bag>
              </bqbiol:is>
            </rdf:Description>
          </rdf:RDF>
        </annotation>
            </species>
      <species id="dcamp_c" constant="false" charge="-4" initialAmount="NaN" hasOnlySubstanceUnits="true" name="N6-(1,2-Dicarboxyethyl)-AMP" metaid="ff70b0c3-67aa-4e5d-913e-56d8c7f101e2" boundaryCondition="false" sboTerm="SBO:0000247" substanceUnits="substance" compartment="c">
        <notes>
          <html:p>FORMULA: C14H14N5O11P</html:p>
          <html:p>CHARGE: -4</html:p>
          
        </notes>
        <annotation>
          <rdf:RDF xmlns:rdf="http://www.w3.org/1999/02/22-rdf-syntax-ns#" xmlns:bqbiol="http://biomodels.net/biology-qualifiers/" xmlns:bqmodel="http://biomodels.net/model-qualifiers/">
            <rdf:Description rdf:about="#ff70b0c3-67aa-4e5d-913e-56d8c7f101e2">
              <bqbiol:is>
                <rdf:Bag>
                  <rdf:li rdf:resource="http://identifiers.org/kegg.compound/C03794"/>
                </rdf:Bag>
              </bqbiol:is>
            </rdf:Description>
          </rdf:RDF>
        </annotation>
            </species>
      <species id="dcdp_c" constant="false" charge="-3" initialAmount="NaN" hasOnlySubstanceUnits="true" name="dCDP" metaid="d80818d0-d6cc-49b7-a0b7-9b63eeb1bd13" boundaryCondition="false" sboTerm="SBO:0000247" substanceUnits="substance" compartment="c">
        <notes>
          <html:p>FORMULA: C9H12N3O10P2</html:p>
          <html:p>CHARGE: -3</html:p>
          
        </notes>
        <annotation>
          <rdf:RDF xmlns:rdf="http://www.w3.org/1999/02/22-rdf-syntax-ns#" xmlns:bqbiol="http://biomodels.net/biology-qualifiers/" xmlns:bqmodel="http://biomodels.net/model-qualifiers/">
            <rdf:Description rdf:about="#d80818d0-d6cc-49b7-a0b7-9b63eeb1bd13">
              <bqbiol:is>
                <rdf:Bag>
                  <rdf:li rdf:resource="http://identifiers.org/kegg.compound/C00705"/>
                </rdf:Bag>
              </bqbiol:is>
            </rdf:Description>
          </rdf:RDF>
        </annotation>
            </species>
      <species id="dcmp_c" constant="false" charge="-2" initialAmount="NaN" hasOnlySubstanceUnits="true" name="dCMP" metaid="b7b64f24-fe99-4077-bd85-288117a9afbd" boundaryCondition="false" sboTerm="SBO:0000247" substanceUnits="substance" compartment="c">
        <notes>
          <html:p>FORMULA: C9H12N3O7P</html:p>
          <html:p>CHARGE: -2</html:p>
          
        </notes>
        <annotation>
          <rdf:RDF xmlns:rdf="http://www.w3.org/1999/02/22-rdf-syntax-ns#" xmlns:bqbiol="http://biomodels.net/biology-qualifiers/" xmlns:bqmodel="http://biomodels.net/model-qualifiers/">
            <rdf:Description rdf:about="#b7b64f24-fe99-4077-bd85-288117a9afbd">
              <bqbiol:is>
                <rdf:Bag>
                  <rdf:li rdf:resource="http://identifiers.org/kegg.compound/C00239"/>
                </rdf:Bag>
              </bqbiol:is>
            </rdf:Description>
          </rdf:RDF>
        </annotation>
            </species>
      <species id="dctp_c" constant="false" charge="-4" initialAmount="NaN" hasOnlySubstanceUnits="true" name="dCTP" metaid="_0905cbf5-8318-4b88-a227-2ad40d3c1bd1" boundaryCondition="false" sboTerm="SBO:0000247" substanceUnits="substance" compartment="c">
        <notes>
          <html:p>FORMULA: C9H12N3O13P3</html:p>
          <html:p>CHARGE: -4</html:p>
          
        </notes>
        <annotation>
          <rdf:RDF xmlns:rdf="http://www.w3.org/1999/02/22-rdf-syntax-ns#" xmlns:bqbiol="http://biomodels.net/biology-qualifiers/" xmlns:bqmodel="http://biomodels.net/model-qualifiers/">
            <rdf:Description rdf:about="#_0905cbf5-8318-4b88-a227-2ad40d3c1bd1">
              <bqbiol:is>
                <rdf:Bag>
                  <rdf:li rdf:resource="http://identifiers.org/kegg.compound/C00458"/>
                </rdf:Bag>
              </bqbiol:is>
            </rdf:Description>
          </rdf:RDF>
        </annotation>
            </species>
      <species id="dd2coa_c" constant="false" charge="-4" initialAmount="NaN" hasOnlySubstanceUnits="true" name="trans-Dodec-2-enoyl-CoA" metaid="_71d565e0-3a36-428d-861d-92216aa102c9" boundaryCondition="false" sboTerm="SBO:0000247" substanceUnits="substance" compartment="c">
        <notes>
          <html:p>FORMULA: C33H52N7O17P3S</html:p>
          <html:p>CHARGE: -4</html:p>
          
        </notes>
        <annotation>
          <rdf:RDF xmlns:rdf="http://www.w3.org/1999/02/22-rdf-syntax-ns#" xmlns:bqbiol="http://biomodels.net/biology-qualifiers/" xmlns:bqmodel="http://biomodels.net/model-qualifiers/">
            <rdf:Description rdf:about="#_71d565e0-3a36-428d-861d-92216aa102c9">
              <bqbiol:is>
                <rdf:Bag>
                  <rdf:li rdf:resource="http://identifiers.org/kegg.compound/C03221"/>
                </rdf:Bag>
              </bqbiol:is>
            </rdf:Description>
          </rdf:RDF>
        </annotation>
            </species>
      <species id="ddca_c" constant="false" charge="-1" initialAmount="NaN" hasOnlySubstanceUnits="true" name="Dodecanoate (n-C12:0)" metaid="e96452e5-40c7-47ff-82c1-1e3adc76d973" boundaryCondition="false" sboTerm="SBO:0000247" substanceUnits="substance" compartment="c">
        <notes>
          <html:p>FORMULA: C12H23O2</html:p>
          <html:p>CHARGE: -1</html:p>
          
        </notes>
        <annotation>
          <rdf:RDF xmlns:rdf="http://www.w3.org/1999/02/22-rdf-syntax-ns#" xmlns:bqbiol="http://biomodels.net/biology-qualifiers/" xmlns:bqmodel="http://biomodels.net/model-qualifiers/">
            <rdf:Description rdf:about="#e96452e5-40c7-47ff-82c1-1e3adc76d973">
              <bqbiol:is>
                <rdf:Bag>
                  <rdf:li rdf:resource="http://identifiers.org/kegg.compound/C02679"/>
                </rdf:Bag>
              </bqbiol:is>
            </rdf:Description>
          </rdf:RDF>
        </annotation>
            </species>
      <species id="ddcaACP_c" constant="false" charge="-1" initialAmount="NaN" hasOnlySubstanceUnits="true" name="Dodecanoyl-ACP (n-C12:0ACP)" metaid="_246e64ee-4281-4519-8dfd-213156d5e2ae" boundaryCondition="false" sboTerm="SBO:0000247" substanceUnits="substance" compartment="c">
        <notes>
          <html:p>FORMULA: C23H43N2O8PRS</html:p>
          <html:p>CHARGE: -1</html:p>
          
        </notes>
        <annotation>
          <rdf:RDF xmlns:rdf="http://www.w3.org/1999/02/22-rdf-syntax-ns#" xmlns:bqbiol="http://biomodels.net/biology-qualifiers/" xmlns:bqmodel="http://biomodels.net/model-qualifiers/">
            <rdf:Description rdf:about="#_246e64ee-4281-4519-8dfd-213156d5e2ae">
              <bqbiol:is>
                <rdf:Bag>
                  <rdf:li rdf:resource="http://identifiers.org/kegg.compound/C05223"/>
                </rdf:Bag>
              </bqbiol:is>
            </rdf:Description>
          </rdf:RDF>
        </annotation>
            </species>
      <species id="ddcacoa_c" constant="false" charge="-4" initialAmount="NaN" hasOnlySubstanceUnits="true" name="Dodecanoyl-CoA (n-C12:0CoA)" metaid="c647bedc-7f00-4634-a1a9-74541401f44d" boundaryCondition="false" sboTerm="SBO:0000247" substanceUnits="substance" compartment="c">
        <notes>
          <html:p>FORMULA: C33H54N7O17P3S</html:p>
          <html:p>CHARGE: -4</html:p>
          
        </notes>
        <annotation>
          <rdf:RDF xmlns:rdf="http://www.w3.org/1999/02/22-rdf-syntax-ns#" xmlns:bqbiol="http://biomodels.net/biology-qualifiers/" xmlns:bqmodel="http://biomodels.net/model-qualifiers/">
            <rdf:Description rdf:about="#c647bedc-7f00-4634-a1a9-74541401f44d">
              <bqbiol:is>
                <rdf:Bag>
                  <rdf:li rdf:resource="http://identifiers.org/kegg.compound/C01832"/>
                </rdf:Bag>
              </bqbiol:is>
            </rdf:Description>
          </rdf:RDF>
        </annotation>
            </species>
      <species id="ddcap_c" constant="false" charge="-1" initialAmount="NaN" hasOnlySubstanceUnits="true" name="Dodecanoly-phosphate (n-C12:0)" metaid="b04a4e5a-e753-4a73-bbc1-831174d1d383" boundaryCondition="false" sboTerm="SBO:0000247" substanceUnits="substance" compartment="c">
        <notes>
          <html:p>FORMULA: C12H24O5P1</html:p>
          <html:p>CHARGE: -1</html:p>
          
        </notes>
        <annotation>
          <rdf:RDF xmlns:rdf="http://www.w3.org/1999/02/22-rdf-syntax-ns#" xmlns:bqbiol="http://biomodels.net/biology-qualifiers/" xmlns:bqmodel="http://biomodels.net/model-qualifiers/">
            <rdf:Description rdf:about="#b04a4e5a-e753-4a73-bbc1-831174d1d383">
              <bqbiol:is>
                <rdf:Bag>
                  <rdf:li rdf:resource="http://identifiers.org/kegg.compound/"/>
                </rdf:Bag>
              </bqbiol:is>
            </rdf:Description>
          </rdf:RDF>
        </annotation>
            </species>
      <species id="dgdp_c" constant="false" charge="-3" initialAmount="NaN" hasOnlySubstanceUnits="true" name="dGDP" metaid="_47818c1c-89fe-4eb9-b05f-c23b0385df53" boundaryCondition="false" sboTerm="SBO:0000247" substanceUnits="substance" compartment="c">
        <notes>
          <html:p>FORMULA: C10H12N5O10P2</html:p>
          <html:p>CHARGE: -3</html:p>
          
        </notes>
        <annotation>
          <rdf:RDF xmlns:rdf="http://www.w3.org/1999/02/22-rdf-syntax-ns#" xmlns:bqbiol="http://biomodels.net/biology-qualifiers/" xmlns:bqmodel="http://biomodels.net/model-qualifiers/">
            <rdf:Description rdf:about="#_47818c1c-89fe-4eb9-b05f-c23b0385df53">
              <bqbiol:is>
                <rdf:Bag>
                  <rdf:li rdf:resource="http://identifiers.org/kegg.compound/C00361"/>
                </rdf:Bag>
              </bqbiol:is>
            </rdf:Description>
          </rdf:RDF>
        </annotation>
            </species>
      <species id="dgmp_c" constant="false" charge="-2" initialAmount="NaN" hasOnlySubstanceUnits="true" name="dGMP" metaid="cbc6c657-1357-442f-8b52-a8f0a20286a8" boundaryCondition="false" sboTerm="SBO:0000247" substanceUnits="substance" compartment="c">
        <notes>
          <html:p>FORMULA: C10H12N5O7P</html:p>
          <html:p>CHARGE: -2</html:p>
          
        </notes>
        <annotation>
          <rdf:RDF xmlns:rdf="http://www.w3.org/1999/02/22-rdf-syntax-ns#" xmlns:bqbiol="http://biomodels.net/biology-qualifiers/" xmlns:bqmodel="http://biomodels.net/model-qualifiers/">
            <rdf:Description rdf:about="#cbc6c657-1357-442f-8b52-a8f0a20286a8">
              <bqbiol:is>
                <rdf:Bag>
                  <rdf:li rdf:resource="http://identifiers.org/kegg.compound/C00362"/>
                </rdf:Bag>
              </bqbiol:is>
            </rdf:Description>
          </rdf:RDF>
        </annotation>
            </species>
      <species id="dgsn_c" constant="false" charge="0" initialAmount="NaN" hasOnlySubstanceUnits="true" name="Deoxyguanosine" metaid="_3f975b05-5d96-48a8-8f0e-5a7aa0363248" boundaryCondition="false" sboTerm="SBO:0000247" substanceUnits="substance" compartment="c">
        <notes>
          <html:p>FORMULA: C10H13N5O4</html:p>
          <html:p>CHARGE: 0</html:p>
          
        </notes>
        <annotation>
          <rdf:RDF xmlns:rdf="http://www.w3.org/1999/02/22-rdf-syntax-ns#" xmlns:bqbiol="http://biomodels.net/biology-qualifiers/" xmlns:bqmodel="http://biomodels.net/model-qualifiers/">
            <rdf:Description rdf:about="#_3f975b05-5d96-48a8-8f0e-5a7aa0363248">
              <bqbiol:is>
                <rdf:Bag>
                  <rdf:li rdf:resource="http://identifiers.org/kegg.compound/C00330"/>
                </rdf:Bag>
              </bqbiol:is>
            </rdf:Description>
          </rdf:RDF>
        </annotation>
            </species>
      <species id="dgtp_c" constant="false" charge="-4" initialAmount="NaN" hasOnlySubstanceUnits="true" name="dGTP" metaid="_623673c4-0c13-4626-b2c4-af44fa22cae9" boundaryCondition="false" sboTerm="SBO:0000247" substanceUnits="substance" compartment="c">
        <notes>
          <html:p>FORMULA: C10H12N5O13P3</html:p>
          <html:p>CHARGE: -4</html:p>
          
        </notes>
        <annotation>
          <rdf:RDF xmlns:rdf="http://www.w3.org/1999/02/22-rdf-syntax-ns#" xmlns:bqbiol="http://biomodels.net/biology-qualifiers/" xmlns:bqmodel="http://biomodels.net/model-qualifiers/">
            <rdf:Description rdf:about="#_623673c4-0c13-4626-b2c4-af44fa22cae9">
              <bqbiol:is>
                <rdf:Bag>
                  <rdf:li rdf:resource="http://identifiers.org/kegg.compound/C00286"/>
                </rdf:Bag>
              </bqbiol:is>
            </rdf:Description>
          </rdf:RDF>
        </annotation>
            </species>
      <species id="dhap_c" constant="false" charge="-2" initialAmount="NaN" hasOnlySubstanceUnits="true" name="Dihydroxyacetone phosphate" metaid="e8517bec-eee0-4cd6-b23e-bb88747d6b51" boundaryCondition="false" sboTerm="SBO:0000247" substanceUnits="substance" compartment="c">
        <notes>
          <html:p>FORMULA: C3H5O6P</html:p>
          <html:p>CHARGE: -2</html:p>
          
        </notes>
        <annotation>
          <rdf:RDF xmlns:rdf="http://www.w3.org/1999/02/22-rdf-syntax-ns#" xmlns:bqbiol="http://biomodels.net/biology-qualifiers/" xmlns:bqmodel="http://biomodels.net/model-qualifiers/">
            <rdf:Description rdf:about="#e8517bec-eee0-4cd6-b23e-bb88747d6b51">
              <bqbiol:is>
                <rdf:Bag>
                  <rdf:li rdf:resource="http://identifiers.org/kegg.compound/C00111"/>
                </rdf:Bag>
              </bqbiol:is>
            </rdf:Description>
          </rdf:RDF>
        </annotation>
            </species>
      <species id="dhf_c" constant="false" charge="-2" initialAmount="NaN" hasOnlySubstanceUnits="true" name="7,8-Dihydrofolate" metaid="_105f22d2-6057-4c4b-ac53-bbc026713c61" boundaryCondition="false" sboTerm="SBO:0000247" substanceUnits="substance" compartment="c">
        <notes>
          <html:p>FORMULA: C19H19N7O6</html:p>
          <html:p>CHARGE: -2</html:p>
          
        </notes>
        <annotation>
          <rdf:RDF xmlns:rdf="http://www.w3.org/1999/02/22-rdf-syntax-ns#" xmlns:bqbiol="http://biomodels.net/biology-qualifiers/" xmlns:bqmodel="http://biomodels.net/model-qualifiers/">
            <rdf:Description rdf:about="#_105f22d2-6057-4c4b-ac53-bbc026713c61">
              <bqbiol:is>
                <rdf:Bag>
                  <rdf:li rdf:resource="http://identifiers.org/kegg.compound/C00415"/>
                </rdf:Bag>
              </bqbiol:is>
            </rdf:Description>
          </rdf:RDF>
        </annotation>
            </species>
      <species id="dhgly_c" constant="false" charge="-1" initialAmount="NaN" hasOnlySubstanceUnits="true" name="dehydroglycine" metaid="_16d1669e-9469-4775-927d-c076ffc59842" boundaryCondition="false" sboTerm="SBO:0000247" substanceUnits="substance" compartment="c">
        <notes>
          <html:p>FORMULA: C2H2NO2</html:p>
          <html:p>CHARGE: -1</html:p>
          
        </notes>
        <annotation>
          <rdf:RDF xmlns:rdf="http://www.w3.org/1999/02/22-rdf-syntax-ns#" xmlns:bqbiol="http://biomodels.net/biology-qualifiers/" xmlns:bqmodel="http://biomodels.net/model-qualifiers/">
            <rdf:Description rdf:about="#_16d1669e-9469-4775-927d-c076ffc59842">
              <bqbiol:is>
                <rdf:Bag>
                  <rdf:li rdf:resource="http://identifiers.org/kegg.compound/C15809"/>
                </rdf:Bag>
              </bqbiol:is>
            </rdf:Description>
          </rdf:RDF>
        </annotation>
            </species>
      <species id="dhlplarg_c" constant="false" charge="0" initialAmount="NaN" hasOnlySubstanceUnits="true" name="dihydrolipoyl carrier protein LarG" metaid="_01a56eef-53f8-4652-aa41-36d8faafb5b5" boundaryCondition="false" sboTerm="SBO:0000247" substanceUnits="substance" compartment="c">
        <notes>
          <html:p>FORMULA: XH2</html:p>
          <html:p>CHARGE: 0</html:p>
          
        </notes>
        <annotation>
          <rdf:RDF xmlns:rdf="http://www.w3.org/1999/02/22-rdf-syntax-ns#" xmlns:bqbiol="http://biomodels.net/biology-qualifiers/" xmlns:bqmodel="http://biomodels.net/model-qualifiers/">
            <rdf:Description rdf:about="#_01a56eef-53f8-4652-aa41-36d8faafb5b5">
              <bqbiol:is>
                <rdf:Bag>
                  <rdf:li rdf:resource="http://identifiers.org/kegg.compound/"/>
                </rdf:Bag>
              </bqbiol:is>
            </rdf:Description>
          </rdf:RDF>
        </annotation>
            </species>
      <species id="dhlpro_c" constant="false" charge="0" initialAmount="NaN" hasOnlySubstanceUnits="true" name="Dihydrolipolprotein" metaid="_9039737a-e32c-4339-864c-69495f32e63f" boundaryCondition="false" sboTerm="SBO:0000247" substanceUnits="substance" compartment="c">
        <notes>
          <html:p>FORMULA: H2S2X</html:p>
          <html:p>CHARGE: 0</html:p>
          
        </notes>
        <annotation>
          <rdf:RDF xmlns:rdf="http://www.w3.org/1999/02/22-rdf-syntax-ns#" xmlns:bqbiol="http://biomodels.net/biology-qualifiers/" xmlns:bqmodel="http://biomodels.net/model-qualifiers/">
            <rdf:Description rdf:about="#_9039737a-e32c-4339-864c-69495f32e63f">
              <bqbiol:is>
                <rdf:Bag>
                  <rdf:li rdf:resource="http://identifiers.org/kegg.compound/C02972"/>
                </rdf:Bag>
              </bqbiol:is>
            </rdf:Description>
          </rdf:RDF>
        </annotation>
            </species>
      <species id="dhna_c" constant="false" charge="-1" initialAmount="NaN" hasOnlySubstanceUnits="true" name="1,4-Dihydroxy-2-naphthoate" metaid="_6414507d-8d5e-44e3-9651-ed240bd008dc" boundaryCondition="false" sboTerm="SBO:0000247" substanceUnits="substance" compartment="c">
        <notes>
          <html:p>FORMULA: C11H7O4</html:p>
          <html:p>CHARGE: -1</html:p>
          
        </notes>
        <annotation>
          <rdf:RDF xmlns:rdf="http://www.w3.org/1999/02/22-rdf-syntax-ns#" xmlns:bqbiol="http://biomodels.net/biology-qualifiers/" xmlns:bqmodel="http://biomodels.net/model-qualifiers/">
            <rdf:Description rdf:about="#_6414507d-8d5e-44e3-9651-ed240bd008dc">
              <bqbiol:is>
                <rdf:Bag>
                  <rdf:li rdf:resource="http://identifiers.org/kegg.compound/C03657"/>
                </rdf:Bag>
              </bqbiol:is>
            </rdf:Description>
          </rdf:RDF>
        </annotation>
            </species>
      <species id="dhnpt_c" constant="false" charge="0" initialAmount="NaN" hasOnlySubstanceUnits="true" name="Dihydroneopterin" metaid="c93013e7-7eac-4fee-b186-b6d06708ab18" boundaryCondition="false" sboTerm="SBO:0000247" substanceUnits="substance" compartment="c">
        <notes>
          <html:p>FORMULA: C9H13N5O4</html:p>
          <html:p>CHARGE: 0</html:p>
          
        </notes>
        <annotation>
          <rdf:RDF xmlns:rdf="http://www.w3.org/1999/02/22-rdf-syntax-ns#" xmlns:bqbiol="http://biomodels.net/biology-qualifiers/" xmlns:bqmodel="http://biomodels.net/model-qualifiers/">
            <rdf:Description rdf:about="#c93013e7-7eac-4fee-b186-b6d06708ab18">
              <bqbiol:is>
                <rdf:Bag>
                  <rdf:li rdf:resource="http://identifiers.org/kegg.compound/C04874"/>
                </rdf:Bag>
              </bqbiol:is>
            </rdf:Description>
          </rdf:RDF>
        </annotation>
            </species>
      <species id="dhor_S_c" constant="false" charge="-1" initialAmount="NaN" hasOnlySubstanceUnits="true" name="(S)-Dihydroorotate" metaid="_9e872ba7-4a7f-4aee-bcc3-210b62abba9f" boundaryCondition="false" sboTerm="SBO:0000247" substanceUnits="substance" compartment="c">
        <notes>
          <html:p>FORMULA: C5H5N2O4</html:p>
          <html:p>CHARGE: -1</html:p>
          
        </notes>
        <annotation>
          <rdf:RDF xmlns:rdf="http://www.w3.org/1999/02/22-rdf-syntax-ns#" xmlns:bqbiol="http://biomodels.net/biology-qualifiers/" xmlns:bqmodel="http://biomodels.net/model-qualifiers/">
            <rdf:Description rdf:about="#_9e872ba7-4a7f-4aee-bcc3-210b62abba9f">
              <bqbiol:is>
                <rdf:Bag>
                  <rdf:li rdf:resource="http://identifiers.org/kegg.compound/C00337"/>
                </rdf:Bag>
              </bqbiol:is>
            </rdf:Description>
          </rdf:RDF>
        </annotation>
            </species>
      <species id="dhpmp_c" constant="false" charge="-2" initialAmount="NaN" hasOnlySubstanceUnits="true" name="Dihydroneopterin monophosphate" metaid="_150bd5c9-ab74-47eb-97ce-df958eb95e32" boundaryCondition="false" sboTerm="SBO:0000247" substanceUnits="substance" compartment="c">
        <notes>
          <html:p>FORMULA: C9H12N5O7P</html:p>
          <html:p>CHARGE: -2</html:p>
          
        </notes>
        <annotation>
          <rdf:RDF xmlns:rdf="http://www.w3.org/1999/02/22-rdf-syntax-ns#" xmlns:bqbiol="http://biomodels.net/biology-qualifiers/" xmlns:bqmodel="http://biomodels.net/model-qualifiers/">
            <rdf:Description rdf:about="#_150bd5c9-ab74-47eb-97ce-df958eb95e32">
              <bqbiol:is>
                <rdf:Bag>
                  <rdf:li rdf:resource="http://identifiers.org/kegg.compound/C05925"/>
                </rdf:Bag>
              </bqbiol:is>
            </rdf:Description>
          </rdf:RDF>
        </annotation>
            </species>
      <species id="dhpt_c" constant="false" charge="-1" initialAmount="NaN" hasOnlySubstanceUnits="true" name="Dihydropteroate" metaid="_8604388c-561a-400b-b9f1-1edb78c34bb1" boundaryCondition="false" sboTerm="SBO:0000247" substanceUnits="substance" compartment="c">
        <notes>
          <html:p>FORMULA: C14H13N6O3</html:p>
          <html:p>CHARGE: -1</html:p>
          
        </notes>
        <annotation>
          <rdf:RDF xmlns:rdf="http://www.w3.org/1999/02/22-rdf-syntax-ns#" xmlns:bqbiol="http://biomodels.net/biology-qualifiers/" xmlns:bqmodel="http://biomodels.net/model-qualifiers/">
            <rdf:Description rdf:about="#_8604388c-561a-400b-b9f1-1edb78c34bb1">
              <bqbiol:is>
                <rdf:Bag>
                  <rdf:li rdf:resource="http://identifiers.org/kegg.compound/C00921"/>
                </rdf:Bag>
              </bqbiol:is>
            </rdf:Description>
          </rdf:RDF>
        </annotation>
            </species>
      <species id="dhxfut_c" constant="false" charge="-1" initialAmount="NaN" hasOnlySubstanceUnits="true" name="de-hypoxanthine futalosine" metaid="_1d2040a8-59c0-4a2a-9a08-775e4ba2c2f8" boundaryCondition="false" sboTerm="SBO:0000247" substanceUnits="substance" compartment="c">
        <notes>
          <html:p>FORMULA: C14H15O7</html:p>
          <html:p>CHARGE: -1</html:p>
          
        </notes>
        <annotation>
          <rdf:RDF xmlns:rdf="http://www.w3.org/1999/02/22-rdf-syntax-ns#" xmlns:bqbiol="http://biomodels.net/biology-qualifiers/" xmlns:bqmodel="http://biomodels.net/model-qualifiers/">
            <rdf:Description rdf:about="#_1d2040a8-59c0-4a2a-9a08-775e4ba2c2f8">
              <bqbiol:is>
                <rdf:Bag>
                  <rdf:li rdf:resource="http://identifiers.org/kegg.compound/C17010"/>
                </rdf:Bag>
              </bqbiol:is>
            </rdf:Description>
          </rdf:RDF>
        </annotation>
            </species>
      <species id="dimp_c" constant="false" charge="-2" initialAmount="NaN" hasOnlySubstanceUnits="true" name="dIMP" metaid="dc5dcc27-b656-419d-abc4-63edfd10e72b" boundaryCondition="false" sboTerm="SBO:0000247" substanceUnits="substance" compartment="c">
        <notes>
          <html:p>FORMULA: C10H11N4O7P</html:p>
          <html:p>CHARGE: -2</html:p>
          
        </notes>
        <annotation>
          <rdf:RDF xmlns:rdf="http://www.w3.org/1999/02/22-rdf-syntax-ns#" xmlns:bqbiol="http://biomodels.net/biology-qualifiers/" xmlns:bqmodel="http://biomodels.net/model-qualifiers/">
            <rdf:Description rdf:about="#dc5dcc27-b656-419d-abc4-63edfd10e72b">
              <bqbiol:is>
                <rdf:Bag>
                  <rdf:li rdf:resource="http://identifiers.org/kegg.compound/C06196"/>
                </rdf:Bag>
              </bqbiol:is>
            </rdf:Description>
          </rdf:RDF>
        </annotation>
            </species>
      <species id="ditp_c" constant="false" charge="-4" initialAmount="NaN" hasOnlySubstanceUnits="true" name="dITP" metaid="_8fe4ab24-e9d0-4253-9174-921cbc3c623f" boundaryCondition="false" sboTerm="SBO:0000247" substanceUnits="substance" compartment="c">
        <notes>
          <html:p>FORMULA: C10H11N4O13P3</html:p>
          <html:p>CHARGE: -4</html:p>
          
        </notes>
        <annotation>
          <rdf:RDF xmlns:rdf="http://www.w3.org/1999/02/22-rdf-syntax-ns#" xmlns:bqbiol="http://biomodels.net/biology-qualifiers/" xmlns:bqmodel="http://biomodels.net/model-qualifiers/">
            <rdf:Description rdf:about="#_8fe4ab24-e9d0-4253-9174-921cbc3c623f">
              <bqbiol:is>
                <rdf:Bag>
                  <rdf:li rdf:resource="http://identifiers.org/kegg.compound/C01345"/>
                </rdf:Bag>
              </bqbiol:is>
            </rdf:Description>
          </rdf:RDF>
        </annotation>
            </species>
      <species id="dmbzid_c" constant="false" charge="0" initialAmount="NaN" hasOnlySubstanceUnits="true" name="5,6-Dimethylbenzimidazole" metaid="d23a32a1-7642-4709-8446-a8a466a95f94" boundaryCondition="false" sboTerm="SBO:0000247" substanceUnits="substance" compartment="c">
        <notes>
          <html:p>FORMULA: C9H10N2</html:p>
          <html:p>CHARGE: 0</html:p>
          
        </notes>
        <annotation>
          <rdf:RDF xmlns:rdf="http://www.w3.org/1999/02/22-rdf-syntax-ns#" xmlns:bqbiol="http://biomodels.net/biology-qualifiers/" xmlns:bqmodel="http://biomodels.net/model-qualifiers/">
            <rdf:Description rdf:about="#d23a32a1-7642-4709-8446-a8a466a95f94">
              <bqbiol:is>
                <rdf:Bag>
                  <rdf:li rdf:resource="http://identifiers.org/kegg.compound/C03114"/>
                </rdf:Bag>
              </bqbiol:is>
            </rdf:Description>
          </rdf:RDF>
        </annotation>
            </species>
      <species id="dmlz_c" constant="false" charge="0" initialAmount="NaN" hasOnlySubstanceUnits="true" name="6,7-Dimethyl-8-(1-D-ribityl)lumazine" metaid="_44f64d0e-13ea-4194-8f16-a43d43b96ca0" boundaryCondition="false" sboTerm="SBO:0000247" substanceUnits="substance" compartment="c">
        <notes>
          <html:p>FORMULA: C13H18N4O6</html:p>
          <html:p>CHARGE: 0</html:p>
          
        </notes>
        <annotation>
          <rdf:RDF xmlns:rdf="http://www.w3.org/1999/02/22-rdf-syntax-ns#" xmlns:bqbiol="http://biomodels.net/biology-qualifiers/" xmlns:bqmodel="http://biomodels.net/model-qualifiers/">
            <rdf:Description rdf:about="#_44f64d0e-13ea-4194-8f16-a43d43b96ca0">
              <bqbiol:is>
                <rdf:Bag>
                  <rdf:li rdf:resource="http://identifiers.org/kegg.compound/C04332"/>
                </rdf:Bag>
              </bqbiol:is>
            </rdf:Description>
          </rdf:RDF>
        </annotation>
            </species>
      <species id="dmpp_c" constant="false" charge="-3" initialAmount="NaN" hasOnlySubstanceUnits="true" name="Dimethylallyl diphosphate" metaid="_584d4dc1-62a4-4795-96e9-a20dbbbd370f" boundaryCondition="false" sboTerm="SBO:0000247" substanceUnits="substance" compartment="c">
        <notes>
          <html:p>FORMULA: C5H9O7P2</html:p>
          <html:p>CHARGE: -3</html:p>
          
        </notes>
        <annotation>
          <rdf:RDF xmlns:rdf="http://www.w3.org/1999/02/22-rdf-syntax-ns#" xmlns:bqbiol="http://biomodels.net/biology-qualifiers/" xmlns:bqmodel="http://biomodels.net/model-qualifiers/">
            <rdf:Description rdf:about="#_584d4dc1-62a4-4795-96e9-a20dbbbd370f">
              <bqbiol:is>
                <rdf:Bag>
                  <rdf:li rdf:resource="http://identifiers.org/kegg.compound/C00235"/>
                </rdf:Bag>
              </bqbiol:is>
            </rdf:Description>
          </rdf:RDF>
        </annotation>
            </species>
      <species id="dnad_c" constant="false" charge="-2" initialAmount="NaN" hasOnlySubstanceUnits="true" name="Deamino-NAD+" metaid="abdc306b-cf09-438c-ab4d-9228dd2767bf" boundaryCondition="false" sboTerm="SBO:0000247" substanceUnits="substance" compartment="c">
        <notes>
          <html:p>FORMULA: C21H24N6O15P2</html:p>
          <html:p>CHARGE: -2</html:p>
          
        </notes>
        <annotation>
          <rdf:RDF xmlns:rdf="http://www.w3.org/1999/02/22-rdf-syntax-ns#" xmlns:bqbiol="http://biomodels.net/biology-qualifiers/" xmlns:bqmodel="http://biomodels.net/model-qualifiers/">
            <rdf:Description rdf:about="#abdc306b-cf09-438c-ab4d-9228dd2767bf">
              <bqbiol:is>
                <rdf:Bag>
                  <rdf:li rdf:resource="http://identifiers.org/kegg.compound/C00857"/>
                </rdf:Bag>
              </bqbiol:is>
            </rdf:Description>
          </rdf:RDF>
        </annotation>
            </species>
      <species id="dpcoa_c" constant="false" charge="-2" initialAmount="NaN" hasOnlySubstanceUnits="true" name="Dephospho-CoA" metaid="_63cabdf3-d622-4a1c-8d6c-29c514a2feaa" boundaryCondition="false" sboTerm="SBO:0000247" substanceUnits="substance" compartment="c">
        <notes>
          <html:p>FORMULA: C21H33N7O13P2S</html:p>
          <html:p>CHARGE: -2</html:p>
          
        </notes>
        <annotation>
          <rdf:RDF xmlns:rdf="http://www.w3.org/1999/02/22-rdf-syntax-ns#" xmlns:bqbiol="http://biomodels.net/biology-qualifiers/" xmlns:bqmodel="http://biomodels.net/model-qualifiers/">
            <rdf:Description rdf:about="#_63cabdf3-d622-4a1c-8d6c-29c514a2feaa">
              <bqbiol:is>
                <rdf:Bag>
                  <rdf:li rdf:resource="http://identifiers.org/kegg.compound/C00882"/>
                </rdf:Bag>
              </bqbiol:is>
            </rdf:Description>
          </rdf:RDF>
        </annotation>
            </species>
      <species id="dplpt_c" constant="false" charge="0" initialAmount="NaN" hasOnlySubstanceUnits="true" name="Diploptene" metaid="_6a080dd6-54a5-4c2b-bcd0-2090b437fd56" boundaryCondition="false" sboTerm="SBO:0000247" substanceUnits="substance" compartment="c">
        <notes>
          <html:p>FORMULA: C30H50</html:p>
          <html:p>CHARGE: 0</html:p>
          
        </notes>
        <annotation>
          <rdf:RDF xmlns:rdf="http://www.w3.org/1999/02/22-rdf-syntax-ns#" xmlns:bqbiol="http://biomodels.net/biology-qualifiers/" xmlns:bqmodel="http://biomodels.net/model-qualifiers/">
            <rdf:Description rdf:about="#_6a080dd6-54a5-4c2b-bcd0-2090b437fd56">
              <bqbiol:is>
                <rdf:Bag>
                  <rdf:li rdf:resource="http://identifiers.org/kegg.compound/C06310"/>
                </rdf:Bag>
              </bqbiol:is>
            </rdf:Description>
          </rdf:RDF>
        </annotation>
            </species>
      <species id="dscl_c" constant="false" charge="-7" initialAmount="NaN" hasOnlySubstanceUnits="true" name="dihydrosirohydrochlorin" metaid="_4a0d1798-510b-43ab-a4c1-8412bd7bb4cb" boundaryCondition="false" sboTerm="SBO:0000247" substanceUnits="substance" compartment="c">
        <notes>
          <html:p>FORMULA: C42H41N4O16</html:p>
          <html:p>CHARGE: -7</html:p>
          
        </notes>
        <annotation>
          <rdf:RDF xmlns:rdf="http://www.w3.org/1999/02/22-rdf-syntax-ns#" xmlns:bqbiol="http://biomodels.net/biology-qualifiers/" xmlns:bqmodel="http://biomodels.net/model-qualifiers/">
            <rdf:Description rdf:about="#_4a0d1798-510b-43ab-a4c1-8412bd7bb4cb">
              <bqbiol:is>
                <rdf:Bag>
                  <rdf:li rdf:resource="http://identifiers.org/kegg.compound/C02463"/>
                </rdf:Bag>
              </bqbiol:is>
            </rdf:Description>
          </rdf:RDF>
        </annotation>
            </species>
      <species id="dtbt_c" constant="false" charge="-1" initialAmount="NaN" hasOnlySubstanceUnits="true" name="Dethiobiotin" metaid="_576acfc2-e6f3-4d36-9c1e-edf4a9af329c" boundaryCondition="false" sboTerm="SBO:0000247" substanceUnits="substance" compartment="c">
        <notes>
          <html:p>FORMULA: C10H17N2O3</html:p>
          <html:p>CHARGE: -1</html:p>
          
        </notes>
        <annotation>
          <rdf:RDF xmlns:rdf="http://www.w3.org/1999/02/22-rdf-syntax-ns#" xmlns:bqbiol="http://biomodels.net/biology-qualifiers/" xmlns:bqmodel="http://biomodels.net/model-qualifiers/">
            <rdf:Description rdf:about="#_576acfc2-e6f3-4d36-9c1e-edf4a9af329c">
              <bqbiol:is>
                <rdf:Bag>
                  <rdf:li rdf:resource="http://identifiers.org/kegg.compound/C01909"/>
                </rdf:Bag>
              </bqbiol:is>
            </rdf:Description>
          </rdf:RDF>
        </annotation>
            </species>
      <species id="dtdp_c" constant="false" charge="-3" initialAmount="NaN" hasOnlySubstanceUnits="true" name="dTDP" metaid="_4956fcac-c2d0-433f-a925-1202df53a8c3" boundaryCondition="false" sboTerm="SBO:0000247" substanceUnits="substance" compartment="c">
        <notes>
          <html:p>FORMULA: C10H13N2O11P2</html:p>
          <html:p>CHARGE: -3</html:p>
          
        </notes>
        <annotation>
          <rdf:RDF xmlns:rdf="http://www.w3.org/1999/02/22-rdf-syntax-ns#" xmlns:bqbiol="http://biomodels.net/biology-qualifiers/" xmlns:bqmodel="http://biomodels.net/model-qualifiers/">
            <rdf:Description rdf:about="#_4956fcac-c2d0-433f-a925-1202df53a8c3">
              <bqbiol:is>
                <rdf:Bag>
                  <rdf:li rdf:resource="http://identifiers.org/kegg.compound/C00363"/>
                </rdf:Bag>
              </bqbiol:is>
            </rdf:Description>
          </rdf:RDF>
        </annotation>
            </species>
      <species id="dtdp4d6dg_c" constant="false" charge="-2" initialAmount="NaN" hasOnlySubstanceUnits="true" name="dTDP-4-dehydro-6-deoxy-D-glucose" metaid="f0c0b928-ffec-407b-8a77-a123467a1eea" boundaryCondition="false" sboTerm="SBO:0000247" substanceUnits="substance" compartment="c">
        <notes>
          <html:p>FORMULA: C16H22N2O15P2</html:p>
          <html:p>CHARGE: -2</html:p>
          
        </notes>
        <annotation>
          <rdf:RDF xmlns:rdf="http://www.w3.org/1999/02/22-rdf-syntax-ns#" xmlns:bqbiol="http://biomodels.net/biology-qualifiers/" xmlns:bqmodel="http://biomodels.net/model-qualifiers/">
            <rdf:Description rdf:about="#f0c0b928-ffec-407b-8a77-a123467a1eea">
              <bqbiol:is>
                <rdf:Bag>
                  <rdf:li rdf:resource="http://identifiers.org/kegg.compound/C00687"/>
                </rdf:Bag>
              </bqbiol:is>
            </rdf:Description>
          </rdf:RDF>
        </annotation>
            </species>
      <species id="dtdp4d6dm_c" constant="false" charge="-2" initialAmount="NaN" hasOnlySubstanceUnits="true" name="dTDP-4-dehydro-6-deoxy-L-mannose" metaid="f4fb0d11-4ad5-4027-adb1-d95e627ff454" boundaryCondition="false" sboTerm="SBO:0000247" substanceUnits="substance" compartment="c">
        <notes>
          <html:p>FORMULA: C16H22N2O15P2</html:p>
          <html:p>CHARGE: -2</html:p>
          
        </notes>
        <annotation>
          <rdf:RDF xmlns:rdf="http://www.w3.org/1999/02/22-rdf-syntax-ns#" xmlns:bqbiol="http://biomodels.net/biology-qualifiers/" xmlns:bqmodel="http://biomodels.net/model-qualifiers/">
            <rdf:Description rdf:about="#f4fb0d11-4ad5-4027-adb1-d95e627ff454">
              <bqbiol:is>
                <rdf:Bag>
                  <rdf:li rdf:resource="http://identifiers.org/kegg.compound/C00688"/>
                </rdf:Bag>
              </bqbiol:is>
            </rdf:Description>
          </rdf:RDF>
        </annotation>
            </species>
      <species id="dtdpglu_c" constant="false" charge="-2" initialAmount="NaN" hasOnlySubstanceUnits="true" name="dTDPglucose" metaid="a211050f-0f74-4c67-9912-721d1d8cfd19" boundaryCondition="false" sboTerm="SBO:0000247" substanceUnits="substance" compartment="c">
        <notes>
          <html:p>FORMULA: C16H24N2O16P2</html:p>
          <html:p>CHARGE: -2</html:p>
          
        </notes>
        <annotation>
          <rdf:RDF xmlns:rdf="http://www.w3.org/1999/02/22-rdf-syntax-ns#" xmlns:bqbiol="http://biomodels.net/biology-qualifiers/" xmlns:bqmodel="http://biomodels.net/model-qualifiers/">
            <rdf:Description rdf:about="#a211050f-0f74-4c67-9912-721d1d8cfd19">
              <bqbiol:is>
                <rdf:Bag>
                  <rdf:li rdf:resource="http://identifiers.org/kegg.compound/C00842"/>
                </rdf:Bag>
              </bqbiol:is>
            </rdf:Description>
          </rdf:RDF>
        </annotation>
            </species>
      <species id="dtdprmn_c" constant="false" charge="-2" initialAmount="NaN" hasOnlySubstanceUnits="true" name="dTDP-L-rhamnose" metaid="ec549b7b-331a-4bb3-bb74-eb64118e0f32" boundaryCondition="false" sboTerm="SBO:0000247" substanceUnits="substance" compartment="c">
        <notes>
          <html:p>FORMULA: C16H24N2O15P2</html:p>
          <html:p>CHARGE: -2</html:p>
          
        </notes>
        <annotation>
          <rdf:RDF xmlns:rdf="http://www.w3.org/1999/02/22-rdf-syntax-ns#" xmlns:bqbiol="http://biomodels.net/biology-qualifiers/" xmlns:bqmodel="http://biomodels.net/model-qualifiers/">
            <rdf:Description rdf:about="#ec549b7b-331a-4bb3-bb74-eb64118e0f32">
              <bqbiol:is>
                <rdf:Bag>
                  <rdf:li rdf:resource="http://identifiers.org/kegg.compound/C03319"/>
                </rdf:Bag>
              </bqbiol:is>
            </rdf:Description>
          </rdf:RDF>
        </annotation>
            </species>
      <species id="dtmp_c" constant="false" charge="-2" initialAmount="NaN" hasOnlySubstanceUnits="true" name="dTMP" metaid="_4c1407be-c5d1-46a7-bf57-2c6526bb5870" boundaryCondition="false" sboTerm="SBO:0000247" substanceUnits="substance" compartment="c">
        <notes>
          <html:p>FORMULA: C10H13N2O8P</html:p>
          <html:p>CHARGE: -2</html:p>
          
        </notes>
        <annotation>
          <rdf:RDF xmlns:rdf="http://www.w3.org/1999/02/22-rdf-syntax-ns#" xmlns:bqbiol="http://biomodels.net/biology-qualifiers/" xmlns:bqmodel="http://biomodels.net/model-qualifiers/">
            <rdf:Description rdf:about="#_4c1407be-c5d1-46a7-bf57-2c6526bb5870">
              <bqbiol:is>
                <rdf:Bag>
                  <rdf:li rdf:resource="http://identifiers.org/kegg.compound/C00364"/>
                </rdf:Bag>
              </bqbiol:is>
            </rdf:Description>
          </rdf:RDF>
        </annotation>
            </species>
      <species id="dttp_c" constant="false" charge="-4" initialAmount="NaN" hasOnlySubstanceUnits="true" name="dTTP" metaid="db132cd3-fcaa-42c0-adf5-586c85a38c34" boundaryCondition="false" sboTerm="SBO:0000247" substanceUnits="substance" compartment="c">
        <notes>
          <html:p>FORMULA: C10H13N2O14P3</html:p>
          <html:p>CHARGE: -4</html:p>
          
        </notes>
        <annotation>
          <rdf:RDF xmlns:rdf="http://www.w3.org/1999/02/22-rdf-syntax-ns#" xmlns:bqbiol="http://biomodels.net/biology-qualifiers/" xmlns:bqmodel="http://biomodels.net/model-qualifiers/">
            <rdf:Description rdf:about="#db132cd3-fcaa-42c0-adf5-586c85a38c34">
              <bqbiol:is>
                <rdf:Bag>
                  <rdf:li rdf:resource="http://identifiers.org/kegg.compound/C00459"/>
                </rdf:Bag>
              </bqbiol:is>
            </rdf:Description>
          </rdf:RDF>
        </annotation>
            </species>
      <species id="dudp_c" constant="false" charge="-3" initialAmount="NaN" hasOnlySubstanceUnits="true" name="dUDP" metaid="b900c157-3170-4f40-8a38-f93893539794" boundaryCondition="false" sboTerm="SBO:0000247" substanceUnits="substance" compartment="c">
        <notes>
          <html:p>FORMULA: C9H11N2O11P2</html:p>
          <html:p>CHARGE: -3</html:p>
          
        </notes>
        <annotation>
          <rdf:RDF xmlns:rdf="http://www.w3.org/1999/02/22-rdf-syntax-ns#" xmlns:bqbiol="http://biomodels.net/biology-qualifiers/" xmlns:bqmodel="http://biomodels.net/model-qualifiers/">
            <rdf:Description rdf:about="#b900c157-3170-4f40-8a38-f93893539794">
              <bqbiol:is>
                <rdf:Bag>
                  <rdf:li rdf:resource="http://identifiers.org/kegg.compound/C01346"/>
                </rdf:Bag>
              </bqbiol:is>
            </rdf:Description>
          </rdf:RDF>
        </annotation>
            </species>
      <species id="dump_c" constant="false" charge="-2" initialAmount="NaN" hasOnlySubstanceUnits="true" name="dUMP" metaid="_425389ec-44b6-4a8d-8c64-1748bb3a995a" boundaryCondition="false" sboTerm="SBO:0000247" substanceUnits="substance" compartment="c">
        <notes>
          <html:p>FORMULA: C9H11N2O8P</html:p>
          <html:p>CHARGE: -2</html:p>
          
        </notes>
        <annotation>
          <rdf:RDF xmlns:rdf="http://www.w3.org/1999/02/22-rdf-syntax-ns#" xmlns:bqbiol="http://biomodels.net/biology-qualifiers/" xmlns:bqmodel="http://biomodels.net/model-qualifiers/">
            <rdf:Description rdf:about="#_425389ec-44b6-4a8d-8c64-1748bb3a995a">
              <bqbiol:is>
                <rdf:Bag>
                  <rdf:li rdf:resource="http://identifiers.org/kegg.compound/C00365"/>
                </rdf:Bag>
              </bqbiol:is>
            </rdf:Description>
          </rdf:RDF>
        </annotation>
            </species>
      <species id="dutp_c" constant="false" charge="-4" initialAmount="NaN" hasOnlySubstanceUnits="true" name="dUTP" metaid="_27867d8a-2145-453e-bc8e-0eaa8d133931" boundaryCondition="false" sboTerm="SBO:0000247" substanceUnits="substance" compartment="c">
        <notes>
          <html:p>FORMULA: C9H11N2O14P3</html:p>
          <html:p>CHARGE: -4</html:p>
          
        </notes>
        <annotation>
          <rdf:RDF xmlns:rdf="http://www.w3.org/1999/02/22-rdf-syntax-ns#" xmlns:bqbiol="http://biomodels.net/biology-qualifiers/" xmlns:bqmodel="http://biomodels.net/model-qualifiers/">
            <rdf:Description rdf:about="#_27867d8a-2145-453e-bc8e-0eaa8d133931">
              <bqbiol:is>
                <rdf:Bag>
                  <rdf:li rdf:resource="http://identifiers.org/kegg.compound/C00460"/>
                </rdf:Bag>
              </bqbiol:is>
            </rdf:Description>
          </rdf:RDF>
        </annotation>
            </species>
      <species id="dxyl5p_c" constant="false" charge="-2" initialAmount="NaN" hasOnlySubstanceUnits="true" name="1-deoxy-D-xylulose 5-phosphate" metaid="f32ac47f-391e-4018-bb53-5e32e66e61e1" boundaryCondition="false" sboTerm="SBO:0000247" substanceUnits="substance" compartment="c">
        <notes>
          <html:p>FORMULA: C5H9O7P</html:p>
          <html:p>CHARGE: -2</html:p>
          
        </notes>
        <annotation>
          <rdf:RDF xmlns:rdf="http://www.w3.org/1999/02/22-rdf-syntax-ns#" xmlns:bqbiol="http://biomodels.net/biology-qualifiers/" xmlns:bqmodel="http://biomodels.net/model-qualifiers/">
            <rdf:Description rdf:about="#f32ac47f-391e-4018-bb53-5e32e66e61e1">
              <bqbiol:is>
                <rdf:Bag>
                  <rdf:li rdf:resource="http://identifiers.org/kegg.compound/C11437"/>
                </rdf:Bag>
              </bqbiol:is>
            </rdf:Description>
          </rdf:RDF>
        </annotation>
            </species>
      <species id="e4p_c" constant="false" charge="-2" initialAmount="NaN" hasOnlySubstanceUnits="true" name="D-Erythrose 4-phosphate" metaid="_6df191cc-7925-406b-89f0-d385e1a5cb15" boundaryCondition="false" sboTerm="SBO:0000247" substanceUnits="substance" compartment="c">
        <notes>
          <html:p>FORMULA: C4H7O7P</html:p>
          <html:p>CHARGE: -2</html:p>
          
        </notes>
        <annotation>
          <rdf:RDF xmlns:rdf="http://www.w3.org/1999/02/22-rdf-syntax-ns#" xmlns:bqbiol="http://biomodels.net/biology-qualifiers/" xmlns:bqmodel="http://biomodels.net/model-qualifiers/">
            <rdf:Description rdf:about="#_6df191cc-7925-406b-89f0-d385e1a5cb15">
              <bqbiol:is>
                <rdf:Bag>
                  <rdf:li rdf:resource="http://identifiers.org/kegg.compound/C00279"/>
                </rdf:Bag>
              </bqbiol:is>
            </rdf:Description>
          </rdf:RDF>
        </annotation>
            </species>
      <species id="egmeACP_c" constant="false" charge="-1" initialAmount="NaN" hasOnlySubstanceUnits="true" name="Enoylglutaryl-[acyl-carrier protein] methyl ester" metaid="_81ba6482-80e2-45be-abe2-9c8a443f6e53" boundaryCondition="false" sboTerm="SBO:0000247" substanceUnits="substance" compartment="c">
        <notes>
          <html:p>FORMULA: C17H27N2O10PRS</html:p>
          <html:p>CHARGE: -1</html:p>
          
        </notes>
        <annotation>
          <rdf:RDF xmlns:rdf="http://www.w3.org/1999/02/22-rdf-syntax-ns#" xmlns:bqbiol="http://biomodels.net/biology-qualifiers/" xmlns:bqmodel="http://biomodels.net/model-qualifiers/">
            <rdf:Description rdf:about="#_81ba6482-80e2-45be-abe2-9c8a443f6e53">
              <bqbiol:is>
                <rdf:Bag>
                  <rdf:li rdf:resource="http://identifiers.org/kegg.compound/"/>
                </rdf:Bag>
              </bqbiol:is>
            </rdf:Description>
          </rdf:RDF>
        </annotation>
            </species>
      <species id="eig3p_c" constant="false" charge="-2" initialAmount="NaN" hasOnlySubstanceUnits="true" name="D-erythro-1-(Imidazol-4-yl)glycerol 3-phosphate" metaid="acbaf8e9-4296-4f31-a9b5-c7236aed4a09" boundaryCondition="false" sboTerm="SBO:0000247" substanceUnits="substance" compartment="c">
        <notes>
          <html:p>FORMULA: C6H9N2O6P</html:p>
          <html:p>CHARGE: -2</html:p>
          
        </notes>
        <annotation>
          <rdf:RDF xmlns:rdf="http://www.w3.org/1999/02/22-rdf-syntax-ns#" xmlns:bqbiol="http://biomodels.net/biology-qualifiers/" xmlns:bqmodel="http://biomodels.net/model-qualifiers/">
            <rdf:Description rdf:about="#acbaf8e9-4296-4f31-a9b5-c7236aed4a09">
              <bqbiol:is>
                <rdf:Bag>
                  <rdf:li rdf:resource="http://identifiers.org/kegg.compound/C04666"/>
                </rdf:Bag>
              </bqbiol:is>
            </rdf:Description>
          </rdf:RDF>
        </annotation>
            </species>
      <species id="epmeACP_c" constant="false" charge="-1" initialAmount="NaN" hasOnlySubstanceUnits="true" name="Enoylpimeloyl-[acyl-carrier protein] methyl ester" metaid="ff6f2cd0-1a4a-4290-b82a-41a68455d316" boundaryCondition="false" sboTerm="SBO:0000247" substanceUnits="substance" compartment="c">
        <notes>
          <html:p>FORMULA: C19H31N2O10PRS</html:p>
          <html:p>CHARGE: -1</html:p>
          
        </notes>
        <annotation>
          <rdf:RDF xmlns:rdf="http://www.w3.org/1999/02/22-rdf-syntax-ns#" xmlns:bqbiol="http://biomodels.net/biology-qualifiers/" xmlns:bqmodel="http://biomodels.net/model-qualifiers/">
            <rdf:Description rdf:about="#ff6f2cd0-1a4a-4290-b82a-41a68455d316">
              <bqbiol:is>
                <rdf:Bag>
                  <rdf:li rdf:resource="http://identifiers.org/kegg.compound/"/>
                </rdf:Bag>
              </bqbiol:is>
            </rdf:Description>
          </rdf:RDF>
        </annotation>
            </species>
      <species id="ethso3_c" constant="false" charge="-1" initialAmount="NaN" hasOnlySubstanceUnits="true" name="ethanesulfonate" metaid="c30cbbc2-e5fc-4b71-897b-dd161e753651" boundaryCondition="false" sboTerm="SBO:0000247" substanceUnits="substance" compartment="c">
        <notes>
          <html:p>FORMULA: C2H5O3S</html:p>
          <html:p>CHARGE: -1</html:p>
          
        </notes>
        <annotation>
          <rdf:RDF xmlns:rdf="http://www.w3.org/1999/02/22-rdf-syntax-ns#" xmlns:bqbiol="http://biomodels.net/biology-qualifiers/" xmlns:bqmodel="http://biomodels.net/model-qualifiers/">
            <rdf:Description rdf:about="#c30cbbc2-e5fc-4b71-897b-dd161e753651">
              <bqbiol:is>
                <rdf:Bag>
                  <rdf:li rdf:resource="http://identifiers.org/kegg.compound/"/>
                </rdf:Bag>
              </bqbiol:is>
            </rdf:Description>
          </rdf:RDF>
        </annotation>
            </species>
      <species id="etoh_c" constant="false" charge="0" initialAmount="NaN" hasOnlySubstanceUnits="true" name="Ethanol" metaid="a677ce47-9070-466f-afac-ba2074acbb1b" boundaryCondition="false" sboTerm="SBO:0000247" substanceUnits="substance" compartment="c">
        <notes>
          <html:p>FORMULA: C2H6O</html:p>
          <html:p>CHARGE: 0</html:p>
          
        </notes>
        <annotation>
          <rdf:RDF xmlns:rdf="http://www.w3.org/1999/02/22-rdf-syntax-ns#" xmlns:bqbiol="http://biomodels.net/biology-qualifiers/" xmlns:bqmodel="http://biomodels.net/model-qualifiers/">
            <rdf:Description rdf:about="#a677ce47-9070-466f-afac-ba2074acbb1b">
              <bqbiol:is>
                <rdf:Bag>
                  <rdf:li rdf:resource="http://identifiers.org/kegg.compound/C00469"/>
                </rdf:Bag>
              </bqbiol:is>
            </rdf:Description>
          </rdf:RDF>
        </annotation>
            </species>
      <species id="f6p_c" constant="false" charge="-2" initialAmount="NaN" hasOnlySubstanceUnits="true" name="D-Fructose 6-phosphate" metaid="_8eb2bb02-e628-4db6-a0e1-c24528f3f644" boundaryCondition="false" sboTerm="SBO:0000247" substanceUnits="substance" compartment="c">
        <notes>
          <html:p>FORMULA: C6H11O9P</html:p>
          <html:p>CHARGE: -2</html:p>
          
        </notes>
        <annotation>
          <rdf:RDF xmlns:rdf="http://www.w3.org/1999/02/22-rdf-syntax-ns#" xmlns:bqbiol="http://biomodels.net/biology-qualifiers/" xmlns:bqmodel="http://biomodels.net/model-qualifiers/">
            <rdf:Description rdf:about="#_8eb2bb02-e628-4db6-a0e1-c24528f3f644">
              <bqbiol:is>
                <rdf:Bag>
                  <rdf:li rdf:resource="http://identifiers.org/kegg.compound/C00085"/>
                </rdf:Bag>
              </bqbiol:is>
            </rdf:Description>
          </rdf:RDF>
        </annotation>
            </species>
      <species id="fad_c" constant="false" charge="-2" initialAmount="NaN" hasOnlySubstanceUnits="true" name="Flavin adenine dinucleotide oxidized" metaid="_55c9506b-09b2-47c1-b08c-7f3700c31ce7" boundaryCondition="false" sboTerm="SBO:0000247" substanceUnits="substance" compartment="c">
        <notes>
          <html:p>FORMULA: C27H31N9O15P2</html:p>
          <html:p>CHARGE: -2</html:p>
          
        </notes>
        <annotation>
          <rdf:RDF xmlns:rdf="http://www.w3.org/1999/02/22-rdf-syntax-ns#" xmlns:bqbiol="http://biomodels.net/biology-qualifiers/" xmlns:bqmodel="http://biomodels.net/model-qualifiers/">
            <rdf:Description rdf:about="#_55c9506b-09b2-47c1-b08c-7f3700c31ce7">
              <bqbiol:is>
                <rdf:Bag>
                  <rdf:li rdf:resource="http://identifiers.org/kegg.compound/C00016"/>
                </rdf:Bag>
              </bqbiol:is>
            </rdf:Description>
          </rdf:RDF>
        </annotation>
            </species>
      <species id="fadh2_c" constant="false" charge="-2" initialAmount="NaN" hasOnlySubstanceUnits="true" name="Flavin adenine dinucleotide reduced" metaid="_70345e86-c4fc-4ad1-852e-5854275f66a5" boundaryCondition="false" sboTerm="SBO:0000247" substanceUnits="substance" compartment="c">
        <notes>
          <html:p>FORMULA: C27H33N9O15P2</html:p>
          <html:p>CHARGE: -2</html:p>
          
        </notes>
        <annotation>
          <rdf:RDF xmlns:rdf="http://www.w3.org/1999/02/22-rdf-syntax-ns#" xmlns:bqbiol="http://biomodels.net/biology-qualifiers/" xmlns:bqmodel="http://biomodels.net/model-qualifiers/">
            <rdf:Description rdf:about="#_70345e86-c4fc-4ad1-852e-5854275f66a5">
              <bqbiol:is>
                <rdf:Bag>
                  <rdf:li rdf:resource="http://identifiers.org/kegg.compound/C01352"/>
                </rdf:Bag>
              </bqbiol:is>
            </rdf:Description>
          </rdf:RDF>
        </annotation>
            </species>
      <species id="fald_c" constant="false" charge="0" initialAmount="NaN" hasOnlySubstanceUnits="true" name="Formaldehyde" metaid="_0411a05b-f244-4aed-8977-a79b88fa2ebb" boundaryCondition="false" sboTerm="SBO:0000247" substanceUnits="substance" compartment="c">
        <notes>
          <html:p>FORMULA: CH2O</html:p>
          <html:p>CHARGE: 0</html:p>
          
        </notes>
        <annotation>
          <rdf:RDF xmlns:rdf="http://www.w3.org/1999/02/22-rdf-syntax-ns#" xmlns:bqbiol="http://biomodels.net/biology-qualifiers/" xmlns:bqmodel="http://biomodels.net/model-qualifiers/">
            <rdf:Description rdf:about="#_0411a05b-f244-4aed-8977-a79b88fa2ebb">
              <bqbiol:is>
                <rdf:Bag>
                  <rdf:li rdf:resource="http://identifiers.org/kegg.compound/C00067"/>
                </rdf:Bag>
              </bqbiol:is>
            </rdf:Description>
          </rdf:RDF>
        </annotation>
            </species>
      <species id="fdp_c" constant="false" charge="-4" initialAmount="NaN" hasOnlySubstanceUnits="true" name="D-Fructose 1,6-bisphosphate" metaid="_9d515e4b-967f-4626-8de2-bcd99ba10638" boundaryCondition="false" sboTerm="SBO:0000247" substanceUnits="substance" compartment="c">
        <notes>
          <html:p>FORMULA: C6H10O12P2</html:p>
          <html:p>CHARGE: -4</html:p>
          
        </notes>
        <annotation>
          <rdf:RDF xmlns:rdf="http://www.w3.org/1999/02/22-rdf-syntax-ns#" xmlns:bqbiol="http://biomodels.net/biology-qualifiers/" xmlns:bqmodel="http://biomodels.net/model-qualifiers/">
            <rdf:Description rdf:about="#_9d515e4b-967f-4626-8de2-bcd99ba10638">
              <bqbiol:is>
                <rdf:Bag>
                  <rdf:li rdf:resource="http://identifiers.org/kegg.compound/C00354"/>
                </rdf:Bag>
              </bqbiol:is>
            </rdf:Description>
          </rdf:RDF>
        </annotation>
            </species>
      <species id="fdxo_42_c" constant="false" charge="0" initialAmount="NaN" hasOnlySubstanceUnits="true" name="ferredoxin (oxidized form 4:2)" metaid="_60f5080d-1a4d-4dfc-bef5-76efc80b8ce4" boundaryCondition="false" sboTerm="SBO:0000247" substanceUnits="substance" compartment="c">
        <notes>
          <html:p>FORMULA: Fe8S8X</html:p>
          <html:p>CHARGE: 0</html:p>
          
        </notes>
        <annotation>
          <rdf:RDF xmlns:rdf="http://www.w3.org/1999/02/22-rdf-syntax-ns#" xmlns:bqbiol="http://biomodels.net/biology-qualifiers/" xmlns:bqmodel="http://biomodels.net/model-qualifiers/">
            <rdf:Description rdf:about="#_60f5080d-1a4d-4dfc-bef5-76efc80b8ce4">
              <bqbiol:is>
                <rdf:Bag>
                  <rdf:li rdf:resource="http://identifiers.org/kegg.compound/c00139"/>
                </rdf:Bag>
              </bqbiol:is>
            </rdf:Description>
          </rdf:RDF>
        </annotation>
            </species>
      <species id="fdxr_42_c" constant="false" charge="-2" initialAmount="NaN" hasOnlySubstanceUnits="true" name="ferredoxin (reduced form 4:2)" metaid="_116e334d-e8c4-44fa-a3a4-14662ff16137" boundaryCondition="false" sboTerm="SBO:0000247" substanceUnits="substance" compartment="c">
        <notes>
          <html:p>FORMULA: Fe8S8X</html:p>
          <html:p>CHARGE: -2</html:p>
          
        </notes>
        <annotation>
          <rdf:RDF xmlns:rdf="http://www.w3.org/1999/02/22-rdf-syntax-ns#" xmlns:bqbiol="http://biomodels.net/biology-qualifiers/" xmlns:bqmodel="http://biomodels.net/model-qualifiers/">
            <rdf:Description rdf:about="#_116e334d-e8c4-44fa-a3a4-14662ff16137">
              <bqbiol:is>
                <rdf:Bag>
                  <rdf:li rdf:resource="http://identifiers.org/kegg.compound/c00138"/>
                </rdf:Bag>
              </bqbiol:is>
            </rdf:Description>
          </rdf:RDF>
        </annotation>
            </species>
      <species id="fe2_c" constant="false" charge="2" initialAmount="NaN" hasOnlySubstanceUnits="true" name="Fe2+" metaid="_5343d5b9-f6de-40c2-a127-f370461a8a64" boundaryCondition="false" sboTerm="SBO:0000247" substanceUnits="substance" compartment="c">
        <notes>
          <html:p>FORMULA: Fe</html:p>
          <html:p>CHARGE: 2</html:p>
          
        </notes>
        <annotation>
          <rdf:RDF xmlns:rdf="http://www.w3.org/1999/02/22-rdf-syntax-ns#" xmlns:bqbiol="http://biomodels.net/biology-qualifiers/" xmlns:bqmodel="http://biomodels.net/model-qualifiers/">
            <rdf:Description rdf:about="#_5343d5b9-f6de-40c2-a127-f370461a8a64">
              <bqbiol:is>
                <rdf:Bag>
                  <rdf:li rdf:resource="http://identifiers.org/kegg.compound/C14818"/>
                </rdf:Bag>
              </bqbiol:is>
            </rdf:Description>
          </rdf:RDF>
        </annotation>
            </species>
      <species id="fe3_c" constant="false" charge="3" initialAmount="NaN" hasOnlySubstanceUnits="true" name="Fe3+" metaid="cc8cff6c-abc4-42b2-af01-5a6567ebc858" boundaryCondition="false" sboTerm="SBO:0000247" substanceUnits="substance" compartment="c">
        <notes>
          <html:p>FORMULA: Fe</html:p>
          <html:p>CHARGE: 3</html:p>
          
        </notes>
        <annotation>
          <rdf:RDF xmlns:rdf="http://www.w3.org/1999/02/22-rdf-syntax-ns#" xmlns:bqbiol="http://biomodels.net/biology-qualifiers/" xmlns:bqmodel="http://biomodels.net/model-qualifiers/">
            <rdf:Description rdf:about="#cc8cff6c-abc4-42b2-af01-5a6567ebc858">
              <bqbiol:is>
                <rdf:Bag>
                  <rdf:li rdf:resource="http://identifiers.org/kegg.compound/C14819"/>
                </rdf:Bag>
              </bqbiol:is>
            </rdf:Description>
          </rdf:RDF>
        </annotation>
            </species>
      <species id="fgam_c" constant="false" charge="-2" initialAmount="NaN" hasOnlySubstanceUnits="true" name="N2-Formyl-N1-(5-phospho-D-ribosyl)glycinamide" metaid="e870a54f-a578-4b43-a802-b51eb3c7aff7" boundaryCondition="false" sboTerm="SBO:0000247" substanceUnits="substance" compartment="c">
        <notes>
          <html:p>FORMULA: C8H13N2O9P</html:p>
          <html:p>CHARGE: -2</html:p>
          
        </notes>
        <annotation>
          <rdf:RDF xmlns:rdf="http://www.w3.org/1999/02/22-rdf-syntax-ns#" xmlns:bqbiol="http://biomodels.net/biology-qualifiers/" xmlns:bqmodel="http://biomodels.net/model-qualifiers/">
            <rdf:Description rdf:about="#e870a54f-a578-4b43-a802-b51eb3c7aff7">
              <bqbiol:is>
                <rdf:Bag>
                  <rdf:li rdf:resource="http://identifiers.org/kegg.compound/C04376"/>
                </rdf:Bag>
              </bqbiol:is>
            </rdf:Description>
          </rdf:RDF>
        </annotation>
            </species>
      <species id="ficytC_c" constant="false" charge="3" initialAmount="NaN" hasOnlySubstanceUnits="true" name="Ferricytochrome c" metaid="cf296ce9-4974-405b-8eba-6120d177c8ce" boundaryCondition="false" sboTerm="SBO:0000247" substanceUnits="substance" compartment="c">
        <notes>
          <html:p>FORMULA: C42H54FeN8O6S2</html:p>
          <html:p>CHARGE: 3</html:p>
          
        </notes>
        <annotation>
          <rdf:RDF xmlns:rdf="http://www.w3.org/1999/02/22-rdf-syntax-ns#" xmlns:bqbiol="http://biomodels.net/biology-qualifiers/" xmlns:bqmodel="http://biomodels.net/model-qualifiers/">
            <rdf:Description rdf:about="#cf296ce9-4974-405b-8eba-6120d177c8ce">
              <bqbiol:is>
                <rdf:Bag>
                  <rdf:li rdf:resource="http://identifiers.org/kegg.compound/c00125"/>
                </rdf:Bag>
              </bqbiol:is>
            </rdf:Description>
          </rdf:RDF>
        </annotation>
            </species>
      <species id="ficytb_c" constant="false" charge="3" initialAmount="NaN" hasOnlySubstanceUnits="true" name="Ferricytochrome b" metaid="_0f3ad39f-7668-4840-87b6-d2e19660ce66" boundaryCondition="false" sboTerm="SBO:0000247" substanceUnits="substance" compartment="c">
        <notes>
          <html:p>FORMULA: C34H32FeN4O4</html:p>
          <html:p>CHARGE: 3</html:p>
          
        </notes>
        <annotation>
          <rdf:RDF xmlns:rdf="http://www.w3.org/1999/02/22-rdf-syntax-ns#" xmlns:bqbiol="http://biomodels.net/biology-qualifiers/" xmlns:bqmodel="http://biomodels.net/model-qualifiers/">
            <rdf:Description rdf:about="#_0f3ad39f-7668-4840-87b6-d2e19660ce66">
              <bqbiol:is>
                <rdf:Bag>
                  <rdf:li rdf:resource="http://identifiers.org/kegg.compound/"/>
                </rdf:Bag>
              </bqbiol:is>
            </rdf:Description>
          </rdf:RDF>
        </annotation>
            </species>
      <species id="flxr_c" constant="false" charge="-1" initialAmount="NaN" hasOnlySubstanceUnits="true" name="Flavodoxin reduced" metaid="e5a28f7c-d4f6-4b99-a15e-62db0b30741e" boundaryCondition="false" sboTerm="SBO:0000247" substanceUnits="substance" compartment="c">
        <notes>
          <html:p>FORMULA: XH</html:p>
          <html:p>CHARGE: -1</html:p>
          
        </notes>
        <annotation>
          <rdf:RDF xmlns:rdf="http://www.w3.org/1999/02/22-rdf-syntax-ns#" xmlns:bqbiol="http://biomodels.net/biology-qualifiers/" xmlns:bqmodel="http://biomodels.net/model-qualifiers/">
            <rdf:Description rdf:about="#e5a28f7c-d4f6-4b99-a15e-62db0b30741e">
              <bqbiol:is>
                <rdf:Bag>
                  <rdf:li rdf:resource="http://identifiers.org/kegg.compound/c02745"/>
                </rdf:Bag>
              </bqbiol:is>
            </rdf:Description>
          </rdf:RDF>
        </annotation>
            </species>
      <species id="flxso_c" constant="false" charge="0" initialAmount="NaN" hasOnlySubstanceUnits="true" name="flavodoxin semi oxidized" metaid="_64b9fa2e-d359-4bf7-825b-39fa9c4573b8" boundaryCondition="false" sboTerm="SBO:0000247" substanceUnits="substance" compartment="c">
        <notes>
          <html:p>FORMULA: XH</html:p>
          <html:p>CHARGE: 0</html:p>
          
        </notes>
        <annotation>
          <rdf:RDF xmlns:rdf="http://www.w3.org/1999/02/22-rdf-syntax-ns#" xmlns:bqbiol="http://biomodels.net/biology-qualifiers/" xmlns:bqmodel="http://biomodels.net/model-qualifiers/">
            <rdf:Description rdf:about="#_64b9fa2e-d359-4bf7-825b-39fa9c4573b8">
              <bqbiol:is>
                <rdf:Bag>
                  <rdf:li rdf:resource="http://identifiers.org/kegg.compound/C02869"/>
                </rdf:Bag>
              </bqbiol:is>
            </rdf:Description>
          </rdf:RDF>
        </annotation>
            </species>
      <species id="fmettrna_c" constant="false" charge="0" initialAmount="NaN" hasOnlySubstanceUnits="true" name="N-Formylmethionyl-tRNA" metaid="_30269e76-9667-42df-9a9c-848b2a12b49f" boundaryCondition="false" sboTerm="SBO:0000247" substanceUnits="substance" compartment="c">
        <notes>
          <html:p>FORMULA: C6H9NO2SR</html:p>
          <html:p>CHARGE: 0</html:p>
          
        </notes>
        <annotation>
          <rdf:RDF xmlns:rdf="http://www.w3.org/1999/02/22-rdf-syntax-ns#" xmlns:bqbiol="http://biomodels.net/biology-qualifiers/" xmlns:bqmodel="http://biomodels.net/model-qualifiers/">
            <rdf:Description rdf:about="#_30269e76-9667-42df-9a9c-848b2a12b49f">
              <bqbiol:is>
                <rdf:Bag>
                  <rdf:li rdf:resource="http://identifiers.org/kegg.compound/C03294"/>
                </rdf:Bag>
              </bqbiol:is>
            </rdf:Description>
          </rdf:RDF>
        </annotation>
            </species>
      <species id="fmn_c" constant="false" charge="-2" initialAmount="NaN" hasOnlySubstanceUnits="true" name="FMN" metaid="f6e7af6c-6170-4f84-a28a-1f25643020d4" boundaryCondition="false" sboTerm="SBO:0000247" substanceUnits="substance" compartment="c">
        <notes>
          <html:p>FORMULA: C17H19N4O9P</html:p>
          <html:p>CHARGE: -2</html:p>
          
        </notes>
        <annotation>
          <rdf:RDF xmlns:rdf="http://www.w3.org/1999/02/22-rdf-syntax-ns#" xmlns:bqbiol="http://biomodels.net/biology-qualifiers/" xmlns:bqmodel="http://biomodels.net/model-qualifiers/">
            <rdf:Description rdf:about="#f6e7af6c-6170-4f84-a28a-1f25643020d4">
              <bqbiol:is>
                <rdf:Bag>
                  <rdf:li rdf:resource="http://identifiers.org/kegg.compound/C00061"/>
                </rdf:Bag>
              </bqbiol:is>
            </rdf:Description>
          </rdf:RDF>
        </annotation>
            </species>
      <species id="focytC_c" constant="false" charge="2" initialAmount="NaN" hasOnlySubstanceUnits="true" name="Ferrocytochrome C" metaid="fe2fdd09-6a74-4fad-b490-42f8773f4d29" boundaryCondition="false" sboTerm="SBO:0000247" substanceUnits="substance" compartment="c">
        <notes>
          <html:p>FORMULA: C42H54FeN8O6S2</html:p>
          <html:p>CHARGE: 2</html:p>
          
        </notes>
        <annotation>
          <rdf:RDF xmlns:rdf="http://www.w3.org/1999/02/22-rdf-syntax-ns#" xmlns:bqbiol="http://biomodels.net/biology-qualifiers/" xmlns:bqmodel="http://biomodels.net/model-qualifiers/">
            <rdf:Description rdf:about="#fe2fdd09-6a74-4fad-b490-42f8773f4d29">
              <bqbiol:is>
                <rdf:Bag>
                  <rdf:li rdf:resource="http://identifiers.org/kegg.compound/c00126"/>
                </rdf:Bag>
              </bqbiol:is>
            </rdf:Description>
          </rdf:RDF>
        </annotation>
            </species>
[truncated: 3,210,013 more chars]
