# Supplementary material for: Constraint-Based Modeling of Carbon Fixation and the Energetics of Electron Transfer in Geobacter metallireducens
Source: PLoS Comput Biol. 2014 Apr 24;10(4):e1003575. doi: 10.1371/journal.pcbi.1003575 (PMC3998878; doi:10.1371/journal.pcbi.1003575)
Supplement: Dataset S4 — SBML files of the iAF987 reconstruction. (ZIP) [file pcbi.1003575.s004.zip › Gm_iAF987_ac_Fe.xml]

<?xml version='1.0' encoding='UTF-8' standalone='no'?>
<!-- Created by COBRA version 2.0.5 on 2013-10-18 11:34 with JSBML version 1.0-rc1. -->
<sbml xmlns="http://www.sbml.org/sbml/level3/version1/core" xmlns:html="http://www.w3.org/1999/xhtml" level="3" fbc:required="false" xmlns:fbc="http://www.sbml.org/sbml/level3/version1/fbc/version1" version="1">
  <model id="Gm_iAF987_ac_Fe" areaUnits="area" metaid="ff263e22-0735-4ced-8888-d59e97c45cff" timeUnits="time" lengthUnits="length" sboTerm="SBO:0000231" extentUnits="substance" substanceUnits="substance" volumeUnits="volume">
    <annotation>
      <rdf:RDF xmlns:rdf="http://www.w3.org/1999/02/22-rdf-syntax-ns#" xmlns:dc="http://purl.org/dc/elements/1.1/" xmlns:vCard="http://www.w3.org/2001/vcard-rdf/3.0#" xmlns:dcterms="http://purl.org/dc/terms/">
        <rdf:Description rdf:about="#ff263e22-0735-4ced-8888-d59e97c45cff">
          <dc:creator>
            <rdf:Bag>
              <rdf:li rdf:parseType="Resource">
                <vCard:N rdf:parseType="Resource">
                  <vCard:Family>Feist</vCard:Family>
                  <vCard:Given>Adam</vCard:Given>
                </vCard:N>
                <vCard:EMAIL>afeist@ucsd.edu</vCard:EMAIL>
                <vCard:ORG rdf:parseType="Resource">
                  <vCard:Orgname>University of California, San Diego</vCard:Orgname>
                </vCard:ORG>
              </rdf:li>
            </rdf:Bag>
          </dc:creator>
          <dcterms:created rdf:parseType="Resource">
            <dcterms:W3CDTF>2013-10-18T18:34:44Z</dcterms:W3CDTF>
          </dcterms:created>
          <dcterms:modified rdf:parseType="Resource">
            <dcterms:W3CDTF>2013-10-18T18:34:44Z</dcterms:W3CDTF>
          </dcterms:modified>
        </rdf:Description>
      </rdf:RDF>
    </annotation>
      <fbc:listOfFluxBounds xmlns:fbc="http://www.sbml.org/sbml/level3/version1/fbc/version1">
      <fbc:fluxBound fbc:reaction="DM_5DRIB" fbc:value="0" fbc:operation="greaterEqual" fbc:id="lb_DM_5DRIB"/>
      <fbc:fluxBound fbc:reaction="DM_5DRIB" fbc:value="999999" fbc:operation="lessEqual" fbc:id="ub_DM_5DRIB"/>
      <fbc:fluxBound fbc:reaction="DM_AMOB" fbc:value="0" fbc:operation="greaterEqual" fbc:id="lb_DM_AMOB"/>
      <fbc:fluxBound fbc:reaction="DM_AMOB" fbc:value="999999" fbc:operation="lessEqual" fbc:id="ub_DM_AMOB"/>
      <fbc:fluxBound fbc:reaction="Gm_biomass_GS15_WT_79p20M" fbc:value="0" fbc:operation="greaterEqual" fbc:id="lb_Gm_biomass_GS15_WT_79p20M"/>
      <fbc:fluxBound fbc:reaction="Gm_biomass_GS15_WT_79p20M" fbc:value="999999" fbc:operation="lessEqual" fbc:id="ub_Gm_biomass_GS15_WT_79p20M"/>
      <fbc:fluxBound fbc:reaction="Gm_biomass_GS15_core_79p20M" fbc:value="0" fbc:operation="greaterEqual" fbc:id="lb_Gm_biomass_GS15_core_79p20M"/>
      <fbc:fluxBound fbc:reaction="Gm_biomass_GS15_core_79p20M" fbc:value="0" fbc:operation="lessEqual" fbc:id="ub_Gm_biomass_GS15_core_79p20M"/>
      <fbc:fluxBound fbc:reaction="EX_2obut_e" fbc:value="0" fbc:operation="greaterEqual" fbc:id="lb_EX_2obut_e"/>
      <fbc:fluxBound fbc:reaction="EX_2obut_e" fbc:value="999999" fbc:operation="lessEqual" fbc:id="ub_EX_2obut_e"/>
      <fbc:fluxBound fbc:reaction="EX_3httdca_e" fbc:value="0" fbc:operation="greaterEqual" fbc:id="lb_EX_3httdca_e"/>
      <fbc:fluxBound fbc:reaction="EX_3httdca_e" fbc:value="999999" fbc:operation="lessEqual" fbc:id="ub_EX_3httdca_e"/>
      <fbc:fluxBound fbc:reaction="EX_3mb_e" fbc:value="0" fbc:operation="greaterEqual" fbc:id="lb_EX_3mb_e"/>
      <fbc:fluxBound fbc:reaction="EX_3mb_e" fbc:value="999999" fbc:operation="lessEqual" fbc:id="ub_EX_3mb_e"/>
      <fbc:fluxBound fbc:reaction="EX_4crsol_e" fbc:value="0" fbc:operation="greaterEqual" fbc:id="lb_EX_4crsol_e"/>
      <fbc:fluxBound fbc:reaction="EX_4crsol_e" fbc:value="999999" fbc:operation="lessEqual" fbc:id="ub_EX_4crsol_e"/>
      <fbc:fluxBound fbc:reaction="EX_4hba_e" fbc:value="0" fbc:operation="greaterEqual" fbc:id="lb_EX_4hba_e"/>
      <fbc:fluxBound fbc:reaction="EX_4hba_e" fbc:value="999999" fbc:operation="lessEqual" fbc:id="ub_EX_4hba_e"/>
      <fbc:fluxBound fbc:reaction="EX_4hbald_e" fbc:value="0" fbc:operation="greaterEqual" fbc:id="lb_EX_4hbald_e"/>
      <fbc:fluxBound fbc:reaction="EX_4hbald_e" fbc:value="999999" fbc:operation="lessEqual" fbc:id="ub_EX_4hbald_e"/>
      <fbc:fluxBound fbc:reaction="EX_4hbz_e" fbc:value="0" fbc:operation="greaterEqual" fbc:id="lb_EX_4hbz_e"/>
      <fbc:fluxBound fbc:reaction="EX_4hbz_e" fbc:value="999999" fbc:operation="lessEqual" fbc:id="ub_EX_4hbz_e"/>
      <fbc:fluxBound fbc:reaction="EX_Lcyst_e" fbc:value="0" fbc:operation="greaterEqual" fbc:id="lb_EX_Lcyst_e"/>
      <fbc:fluxBound fbc:reaction="EX_Lcyst_e" fbc:value="999999" fbc:operation="lessEqual" fbc:id="ub_EX_Lcyst_e"/>
      <fbc:fluxBound fbc:reaction="EX_ac_e" fbc:value="-8.88" fbc:operation="greaterEqual" fbc:id="lb_EX_ac_e"/>
      <fbc:fluxBound fbc:reaction="EX_ac_e" fbc:value="-6.84" fbc:operation="lessEqual" fbc:id="ub_EX_ac_e"/>
      <fbc:fluxBound fbc:reaction="EX_aso4_e" fbc:value="0" fbc:operation="greaterEqual" fbc:id="lb_EX_aso4_e"/>
      <fbc:fluxBound fbc:reaction="EX_aso4_e" fbc:value="999999" fbc:operation="lessEqual" fbc:id="ub_EX_aso4_e"/>
      <fbc:fluxBound fbc:reaction="EX_btoh_e" fbc:value="0" fbc:operation="greaterEqual" fbc:id="lb_EX_btoh_e"/>
      <fbc:fluxBound fbc:reaction="EX_btoh_e" fbc:value="999999" fbc:operation="lessEqual" fbc:id="ub_EX_btoh_e"/>
      <fbc:fluxBound fbc:reaction="EX_but_e" fbc:value="0" fbc:operation="greaterEqual" fbc:id="lb_EX_but_e"/>
      <fbc:fluxBound fbc:reaction="EX_but_e" fbc:value="999999" fbc:operation="lessEqual" fbc:id="ub_EX_but_e"/>
      <fbc:fluxBound fbc:reaction="EX_butso3_e" fbc:value="0" fbc:operation="greaterEqual" fbc:id="lb_EX_butso3_e"/>
      <fbc:fluxBound fbc:reaction="EX_butso3_e" fbc:value="999999" fbc:operation="lessEqual" fbc:id="ub_EX_butso3_e"/>
      <fbc:fluxBound fbc:reaction="EX_bz_e" fbc:value="0" fbc:operation="greaterEqual" fbc:id="lb_EX_bz_e"/>
      <fbc:fluxBound fbc:reaction="EX_bz_e" fbc:value="999999" fbc:operation="lessEqual" fbc:id="ub_EX_bz_e"/>
      <fbc:fluxBound fbc:reaction="EX_bzal_e" fbc:value="0" fbc:operation="greaterEqual" fbc:id="lb_EX_bzal_e"/>
      <fbc:fluxBound fbc:reaction="EX_bzal_e" fbc:value="999999" fbc:operation="lessEqual" fbc:id="ub_EX_bzal_e"/>
      <fbc:fluxBound fbc:reaction="EX_bzalc_e" fbc:value="0" fbc:operation="greaterEqual" fbc:id="lb_EX_bzalc_e"/>
      <fbc:fluxBound fbc:reaction="EX_bzalc_e" fbc:value="999999" fbc:operation="lessEqual" fbc:id="ub_EX_bzalc_e"/>
      <fbc:fluxBound fbc:reaction="EX_ca2_e" fbc:value="-999999" fbc:operation="greaterEqual" fbc:id="lb_EX_ca2_e"/>
      <fbc:fluxBound fbc:reaction="EX_ca2_e" fbc:value="999999" fbc:operation="lessEqual" fbc:id="ub_EX_ca2_e"/>
      <fbc:fluxBound fbc:reaction="EX_cd2_e" fbc:value="-999999" fbc:operation="greaterEqual" fbc:id="lb_EX_cd2_e"/>
      <fbc:fluxBound fbc:reaction="EX_cd2_e" fbc:value="999999" fbc:operation="lessEqual" fbc:id="ub_EX_cd2_e"/>
      <fbc:fluxBound fbc:reaction="EX_cl_e" fbc:value="-999999" fbc:operation="greaterEqual" fbc:id="lb_EX_cl_e"/>
      <fbc:fluxBound fbc:reaction="EX_cl_e" fbc:value="999999" fbc:operation="lessEqual" fbc:id="ub_EX_cl_e"/>
      <fbc:fluxBound fbc:reaction="EX_co2_e" fbc:value="-999999" fbc:operation="greaterEqual" fbc:id="lb_EX_co2_e"/>
      <fbc:fluxBound fbc:reaction="EX_co2_e" fbc:value="999999" fbc:operation="lessEqual" fbc:id="ub_EX_co2_e"/>
      <fbc:fluxBound fbc:reaction="EX_cobalt2_e" fbc:value="-999999" fbc:operation="greaterEqual" fbc:id="lb_EX_cobalt2_e"/>
      <fbc:fluxBound fbc:reaction="EX_cobalt2_e" fbc:value="999999" fbc:operation="lessEqual" fbc:id="ub_EX_cobalt2_e"/>
      <fbc:fluxBound fbc:reaction="EX_cro4_e" fbc:value="-999999" fbc:operation="greaterEqual" fbc:id="lb_EX_cro4_e"/>
      <fbc:fluxBound fbc:reaction="EX_cro4_e" fbc:value="999999" fbc:operation="lessEqual" fbc:id="ub_EX_cro4_e"/>
      <fbc:fluxBound fbc:reaction="EX_cu_e" fbc:value="-999999" fbc:operation="greaterEqual" fbc:id="lb_EX_cu_e"/>
      <fbc:fluxBound fbc:reaction="EX_cu_e" fbc:value="999999" fbc:operation="lessEqual" fbc:id="ub_EX_cu_e"/>
      <fbc:fluxBound fbc:reaction="EX_cu2_e" fbc:value="-999999" fbc:operation="greaterEqual" fbc:id="lb_EX_cu2_e"/>
      <fbc:fluxBound fbc:reaction="EX_cu2_e" fbc:value="999999" fbc:operation="lessEqual" fbc:id="ub_EX_cu2_e"/>
      <fbc:fluxBound fbc:reaction="EX_ddca_e" fbc:value="0" fbc:operation="greaterEqual" fbc:id="lb_EX_ddca_e"/>
      <fbc:fluxBound fbc:reaction="EX_ddca_e" fbc:value="999999" fbc:operation="lessEqual" fbc:id="ub_EX_ddca_e"/>
      <fbc:fluxBound fbc:reaction="EX_elao_e" fbc:value="0" fbc:operation="greaterEqual" fbc:id="lb_EX_elao_e"/>
      <fbc:fluxBound fbc:reaction="EX_elao_e" fbc:value="999999" fbc:operation="lessEqual" fbc:id="ub_EX_elao_e"/>
      <fbc:fluxBound fbc:reaction="EX_elar_e" fbc:value="0" fbc:operation="greaterEqual" fbc:id="lb_EX_elar_e"/>
      <fbc:fluxBound fbc:reaction="EX_elar_e" fbc:value="999999" fbc:operation="lessEqual" fbc:id="ub_EX_elar_e"/>
      <fbc:fluxBound fbc:reaction="EX_elco_e" fbc:value="0" fbc:operation="greaterEqual" fbc:id="lb_EX_elco_e"/>
      <fbc:fluxBound fbc:reaction="EX_elco_e" fbc:value="999999" fbc:operation="lessEqual" fbc:id="ub_EX_elco_e"/>
      <fbc:fluxBound fbc:reaction="EX_elcr_e" fbc:value="0" fbc:operation="greaterEqual" fbc:id="lb_EX_elcr_e"/>
      <fbc:fluxBound fbc:reaction="EX_elcr_e" fbc:value="999999" fbc:operation="lessEqual" fbc:id="ub_EX_elcr_e"/>
      <fbc:fluxBound fbc:reaction="EX_ethso3_e" fbc:value="0" fbc:operation="greaterEqual" fbc:id="lb_EX_ethso3_e"/>
      <fbc:fluxBound fbc:reaction="EX_ethso3_e" fbc:value="999999" fbc:operation="lessEqual" fbc:id="ub_EX_ethso3_e"/>
      <fbc:fluxBound fbc:reaction="EX_etoh_e" fbc:value="0" fbc:operation="greaterEqual" fbc:id="lb_EX_etoh_e"/>
      <fbc:fluxBound fbc:reaction="EX_etoh_e" fbc:value="999999" fbc:operation="lessEqual" fbc:id="ub_EX_etoh_e"/>
      <fbc:fluxBound fbc:reaction="EX_fe2_e" fbc:value="-999999" fbc:operation="greaterEqual" fbc:id="lb_EX_fe2_e"/>
      <fbc:fluxBound fbc:reaction="EX_fe2_e" fbc:value="999999" fbc:operation="lessEqual" fbc:id="ub_EX_fe2_e"/>
      <fbc:fluxBound fbc:reaction="EX_fe3_e" fbc:value="-67.37" fbc:operation="greaterEqual" fbc:id="lb_EX_fe3_e"/>
      <fbc:fluxBound fbc:reaction="EX_fe3_e" fbc:value="-49.21" fbc:operation="lessEqual" fbc:id="ub_EX_fe3_e"/>
      <fbc:fluxBound fbc:reaction="EX_for_e" fbc:value="0" fbc:operation="greaterEqual" fbc:id="lb_EX_for_e"/>
      <fbc:fluxBound fbc:reaction="EX_for_e" fbc:value="999999" fbc:operation="lessEqual" fbc:id="ub_EX_for_e"/>
      <fbc:fluxBound fbc:reaction="EX_galur_e" fbc:value="0" fbc:operation="greaterEqual" fbc:id="lb_EX_galur_e"/>
      <fbc:fluxBound fbc:reaction="EX_galur_e" fbc:value="999999" fbc:operation="lessEqual" fbc:id="ub_EX_galur_e"/>
      <fbc:fluxBound fbc:reaction="EX_glcur_e" fbc:value="0" fbc:operation="greaterEqual" fbc:id="lb_EX_glcur_e"/>
      <fbc:fluxBound fbc:reaction="EX_glcur_e" fbc:value="999999" fbc:operation="lessEqual" fbc:id="ub_EX_glcur_e"/>
      <fbc:fluxBound fbc:reaction="EX_glyc_e" fbc:value="0" fbc:operation="greaterEqual" fbc:id="lb_EX_glyc_e"/>
      <fbc:fluxBound fbc:reaction="EX_glyc_e" fbc:value="999999" fbc:operation="lessEqual" fbc:id="ub_EX_glyc_e"/>
      <fbc:fluxBound fbc:reaction="EX_gm1lipa_e" fbc:value="0" fbc:operation="greaterEqual" fbc:id="lb_EX_gm1lipa_e"/>
      <fbc:fluxBound fbc:reaction="EX_gm1lipa_e" fbc:value="999999" fbc:operation="lessEqual" fbc:id="ub_EX_gm1lipa_e"/>
      <fbc:fluxBound fbc:reaction="EX_gm1lipb_e" fbc:value="0" fbc:operation="greaterEqual" fbc:id="lb_EX_gm1lipb_e"/>
      <fbc:fluxBound fbc:reaction="EX_gm1lipb_e" fbc:value="999999" fbc:operation="lessEqual" fbc:id="ub_EX_gm1lipb_e"/>
      <fbc:fluxBound fbc:reaction="EX_gm2lipa_e" fbc:value="0" fbc:operation="greaterEqual" fbc:id="lb_EX_gm2lipa_e"/>
      <fbc:fluxBound fbc:reaction="EX_gm2lipa_e" fbc:value="999999" fbc:operation="lessEqual" fbc:id="ub_EX_gm2lipa_e"/>
      <fbc:fluxBound fbc:reaction="EX_gua_e" fbc:value="0" fbc:operation="greaterEqual" fbc:id="lb_EX_gua_e"/>
      <fbc:fluxBound fbc:reaction="EX_gua_e" fbc:value="999999" fbc:operation="lessEqual" fbc:id="ub_EX_gua_e"/>
      <fbc:fluxBound fbc:reaction="EX_h_e" fbc:value="-999999" fbc:operation="greaterEqual" fbc:id="lb_EX_h_e"/>
      <fbc:fluxBound fbc:reaction="EX_h_e" fbc:value="999999" fbc:operation="lessEqual" fbc:id="ub_EX_h_e"/>
      <fbc:fluxBound fbc:reaction="EX_h2_e" fbc:value="0" fbc:operation="greaterEqual" fbc:id="lb_EX_h2_e"/>
      <fbc:fluxBound fbc:reaction="EX_h2_e" fbc:value="999999" fbc:operation="lessEqual" fbc:id="ub_EX_h2_e"/>
      <fbc:fluxBound fbc:reaction="EX_h2o_e" fbc:value="-999999" fbc:operation="greaterEqual" fbc:id="lb_EX_h2o_e"/>
      <fbc:fluxBound fbc:reaction="EX_h2o_e" fbc:value="999999" fbc:operation="lessEqual" fbc:id="ub_EX_h2o_e"/>
      <fbc:fluxBound fbc:reaction="EX_hdca_e" fbc:value="0" fbc:operation="greaterEqual" fbc:id="lb_EX_hdca_e"/>
      <fbc:fluxBound fbc:reaction="EX_hdca_e" fbc:value="999999" fbc:operation="lessEqual" fbc:id="ub_EX_hdca_e"/>
      <fbc:fluxBound fbc:reaction="EX_hdcea_e" fbc:value="0" fbc:operation="greaterEqual" fbc:id="lb_EX_hdcea_e"/>
      <fbc:fluxBound fbc:reaction="EX_hdcea_e" fbc:value="999999" fbc:operation="lessEqual" fbc:id="ub_EX_hdcea_e"/>
      <fbc:fluxBound fbc:reaction="EX_hxan_e" fbc:value="0" fbc:operation="greaterEqual" fbc:id="lb_EX_hxan_e"/>
      <fbc:fluxBound fbc:reaction="EX_hxan_e" fbc:value="999999" fbc:operation="lessEqual" fbc:id="ub_EX_hxan_e"/>
      <fbc:fluxBound fbc:reaction="EX_ibt_e" fbc:value="0" fbc:operation="greaterEqual" fbc:id="lb_EX_ibt_e"/>
      <fbc:fluxBound fbc:reaction="EX_ibt_e" fbc:value="999999" fbc:operation="lessEqual" fbc:id="ub_EX_ibt_e"/>
      <fbc:fluxBound fbc:reaction="EX_ile_L_e" fbc:value="0" fbc:operation="greaterEqual" fbc:id="lb_EX_ile_L_e"/>
      <fbc:fluxBound fbc:reaction="EX_ile_L_e" fbc:value="999999" fbc:operation="lessEqual" fbc:id="ub_EX_ile_L_e"/>
      <fbc:fluxBound fbc:reaction="EX_isetac_e" fbc:value="0" fbc:operation="greaterEqual" fbc:id="lb_EX_isetac_e"/>
      <fbc:fluxBound fbc:reaction="EX_isetac_e" fbc:value="999999" fbc:operation="lessEqual" fbc:id="ub_EX_isetac_e"/>
      <fbc:fluxBound fbc:reaction="EX_k_e" fbc:value="-999999" fbc:operation="greaterEqual" fbc:id="lb_EX_k_e"/>
      <fbc:fluxBound fbc:reaction="EX_k_e" fbc:value="999999" fbc:operation="lessEqual" fbc:id="ub_EX_k_e"/>
      <fbc:fluxBound fbc:reaction="EX_kdo2lipid4_e" fbc:value="0" fbc:operation="greaterEqual" fbc:id="lb_EX_kdo2lipid4_e"/>
      <fbc:fluxBound fbc:reaction="EX_kdo2lipid4_e" fbc:value="999999" fbc:operation="lessEqual" fbc:id="ub_EX_kdo2lipid4_e"/>
      <fbc:fluxBound fbc:reaction="EX_kdo2lipid4b_e" fbc:value="0" fbc:operation="greaterEqual" fbc:id="lb_EX_kdo2lipid4b_e"/>
      <fbc:fluxBound fbc:reaction="EX_kdo2lipid4b_e" fbc:value="999999" fbc:operation="lessEqual" fbc:id="ub_EX_kdo2lipid4b_e"/>
      <fbc:fluxBound fbc:reaction="EX_leu_L_e" fbc:value="0" fbc:operation="greaterEqual" fbc:id="lb_EX_leu_L_e"/>
      <fbc:fluxBound fbc:reaction="EX_leu_L_e" fbc:value="999999" fbc:operation="lessEqual" fbc:id="ub_EX_leu_L_e"/>
      <fbc:fluxBound fbc:reaction="EX_lipa_e" fbc:value="0" fbc:operation="greaterEqual" fbc:id="lb_EX_lipa_e"/>
      <fbc:fluxBound fbc:reaction="EX_lipa_e" fbc:value="999999" fbc:operation="lessEqual" fbc:id="ub_EX_lipa_e"/>
      <fbc:fluxBound fbc:reaction="EX_lipb_e" fbc:value="0" fbc:operation="greaterEqual" fbc:id="lb_EX_lipb_e"/>
      <fbc:fluxBound fbc:reaction="EX_lipb_e" fbc:value="999999" fbc:operation="lessEqual" fbc:id="ub_EX_lipb_e"/>
      <fbc:fluxBound fbc:reaction="EX_lys_L_e" fbc:value="0" fbc:operation="greaterEqual" fbc:id="lb_EX_lys_L_e"/>
      <fbc:fluxBound fbc:reaction="EX_lys_L_e" fbc:value="999999" fbc:operation="lessEqual" fbc:id="ub_EX_lys_L_e"/>
      <fbc:fluxBound fbc:reaction="EX_meoh_e" fbc:value="0" fbc:operation="greaterEqual" fbc:id="lb_EX_meoh_e"/>
      <fbc:fluxBound fbc:reaction="EX_meoh_e" fbc:value="999999" fbc:operation="lessEqual" fbc:id="ub_EX_meoh_e"/>
      <fbc:fluxBound fbc:reaction="EX_mg2_e" fbc:value="-999999" fbc:operation="greaterEqual" fbc:id="lb_EX_mg2_e"/>
      <fbc:fluxBound fbc:reaction="EX_mg2_e" fbc:value="999999" fbc:operation="lessEqual" fbc:id="ub_EX_mg2_e"/>
      <fbc:fluxBound fbc:reaction="EX_mn2_e" fbc:value="-999999" fbc:operation="greaterEqual" fbc:id="lb_EX_mn2_e"/>
      <fbc:fluxBound fbc:reaction="EX_mn2_e" fbc:value="999999" fbc:operation="lessEqual" fbc:id="ub_EX_mn2_e"/>
      <fbc:fluxBound fbc:reaction="EX_mn4_e" fbc:value="0" fbc:operation="greaterEqual" fbc:id="lb_EX_mn4_e"/>
      <fbc:fluxBound fbc:reaction="EX_mn4_e" fbc:value="999999" fbc:operation="lessEqual" fbc:id="ub_EX_mn4_e"/>
      <fbc:fluxBound fbc:reaction="EX_mobd_e" fbc:value="-999999" fbc:operation="greaterEqual" fbc:id="lb_EX_mobd_e"/>
      <fbc:fluxBound fbc:reaction="EX_mobd_e" fbc:value="999999" fbc:operation="lessEqual" fbc:id="ub_EX_mobd_e"/>
      <fbc:fluxBound fbc:reaction="EX_mso3_e" fbc:value="0" fbc:operation="greaterEqual" fbc:id="lb_EX_mso3_e"/>
      <fbc:fluxBound fbc:reaction="EX_mso3_e" fbc:value="999999" fbc:operation="lessEqual" fbc:id="ub_EX_mso3_e"/>
      <fbc:fluxBound fbc:reaction="EX_n2_e" fbc:value="-999999" fbc:operation="greaterEqual" fbc:id="lb_EX_n2_e"/>
      <fbc:fluxBound fbc:reaction="EX_n2_e" fbc:value="999999" fbc:operation="lessEqual" fbc:id="ub_EX_n2_e"/>
      <fbc:fluxBound fbc:reaction="EX_na1_e" fbc:value="-999999" fbc:operation="greaterEqual" fbc:id="lb_EX_na1_e"/>
      <fbc:fluxBound fbc:reaction="EX_na1_e" fbc:value="999999" fbc:operation="lessEqual" fbc:id="ub_EX_na1_e"/>
      <fbc:fluxBound fbc:reaction="EX_nh4_e" fbc:value="-999999" fbc:operation="greaterEqual" fbc:id="lb_EX_nh4_e"/>
      <fbc:fluxBound fbc:reaction="EX_nh4_e" fbc:value="999999" fbc:operation="lessEqual" fbc:id="ub_EX_nh4_e"/>
      <fbc:fluxBound fbc:reaction="EX_ni2_e" fbc:value="-999999" fbc:operation="greaterEqual" fbc:id="lb_EX_ni2_e"/>
      <fbc:fluxBound fbc:reaction="EX_ni2_e" fbc:value="999999" fbc:operation="lessEqual" fbc:id="ub_EX_ni2_e"/>
      <fbc:fluxBound fbc:reaction="EX_no2_e" fbc:value="0" fbc:operation="greaterEqual" fbc:id="lb_EX_no2_e"/>
      <fbc:fluxBound fbc:reaction="EX_no2_e" fbc:value="999999" fbc:operation="lessEqual" fbc:id="ub_EX_no2_e"/>
      <fbc:fluxBound fbc:reaction="EX_no3_e" fbc:value="0" fbc:operation="greaterEqual" fbc:id="lb_EX_no3_e"/>
      <fbc:fluxBound fbc:reaction="EX_no3_e" fbc:value="999999" fbc:operation="lessEqual" fbc:id="ub_EX_no3_e"/>
      <fbc:fluxBound fbc:reaction="EX_ocdca_e" fbc:value="0" fbc:operation="greaterEqual" fbc:id="lb_EX_ocdca_e"/>
      <fbc:fluxBound fbc:reaction="EX_ocdca_e" fbc:value="999999" fbc:operation="lessEqual" fbc:id="ub_EX_ocdca_e"/>
      <fbc:fluxBound fbc:reaction="EX_ocdcea_e" fbc:value="0" fbc:operation="greaterEqual" fbc:id="lb_EX_ocdcea_e"/>
      <fbc:fluxBound fbc:reaction="EX_ocdcea_e" fbc:value="999999" fbc:operation="lessEqual" fbc:id="ub_EX_ocdcea_e"/>
      <fbc:fluxBound fbc:reaction="EX_oxa_e" fbc:value="0" fbc:operation="greaterEqual" fbc:id="lb_EX_oxa_e"/>
      <fbc:fluxBound fbc:reaction="EX_oxa_e" fbc:value="999999" fbc:operation="lessEqual" fbc:id="ub_EX_oxa_e"/>
      <fbc:fluxBound fbc:reaction="EX_phenol_e" fbc:value="0" fbc:operation="greaterEqual" fbc:id="lb_EX_phenol_e"/>
      <fbc:fluxBound fbc:reaction="EX_phenol_e" fbc:value="999999" fbc:operation="lessEqual" fbc:id="ub_EX_phenol_e"/>
      <fbc:fluxBound fbc:reaction="EX_pi_e" fbc:value="-999999" fbc:operation="greaterEqual" fbc:id="lb_EX_pi_e"/>
      <fbc:fluxBound fbc:reaction="EX_pi_e" fbc:value="999999" fbc:operation="lessEqual" fbc:id="ub_EX_pi_e"/>
      <fbc:fluxBound fbc:reaction="EX_ppa_e" fbc:value="0" fbc:operation="greaterEqual" fbc:id="lb_EX_ppa_e"/>
      <fbc:fluxBound fbc:reaction="EX_ppa_e" fbc:value="999999" fbc:operation="lessEqual" fbc:id="ub_EX_ppa_e"/>
      <fbc:fluxBound fbc:reaction="EX_ppoh_e" fbc:value="0" fbc:operation="greaterEqual" fbc:id="lb_EX_ppoh_e"/>
      <fbc:fluxBound fbc:reaction="EX_ppoh_e" fbc:value="999999" fbc:operation="lessEqual" fbc:id="ub_EX_ppoh_e"/>
      <fbc:fluxBound fbc:reaction="EX_pta_e" fbc:value="0" fbc:operation="greaterEqual" fbc:id="lb_EX_pta_e"/>
      <fbc:fluxBound fbc:reaction="EX_pta_e" fbc:value="999999" fbc:operation="lessEqual" fbc:id="ub_EX_pta_e"/>
      <fbc:fluxBound fbc:reaction="EX_pyr_e" fbc:value="0" fbc:operation="greaterEqual" fbc:id="lb_EX_pyr_e"/>
      <fbc:fluxBound fbc:reaction="EX_pyr_e" fbc:value="999999" fbc:operation="lessEqual" fbc:id="ub_EX_pyr_e"/>
      <fbc:fluxBound fbc:reaction="EX_so3_e" fbc:value="-999999" fbc:operation="greaterEqual" fbc:id="lb_EX_so3_e"/>
      <fbc:fluxBound fbc:reaction="EX_so3_e" fbc:value="999999" fbc:operation="lessEqual" fbc:id="ub_EX_so3_e"/>
      <fbc:fluxBound fbc:reaction="EX_so4_e" fbc:value="-999999" fbc:operation="greaterEqual" fbc:id="lb_EX_so4_e"/>
      <fbc:fluxBound fbc:reaction="EX_so4_e" fbc:value="999999" fbc:operation="lessEqual" fbc:id="ub_EX_so4_e"/>
      <fbc:fluxBound fbc:reaction="EX_sulfac_e" fbc:value="0" fbc:operation="greaterEqual" fbc:id="lb_EX_sulfac_e"/>
      <fbc:fluxBound fbc:reaction="EX_sulfac_e" fbc:value="999999" fbc:operation="lessEqual" fbc:id="ub_EX_sulfac_e"/>
      <fbc:fluxBound fbc:reaction="EX_taur_e" fbc:value="0" fbc:operation="greaterEqual" fbc:id="lb_EX_taur_e"/>
      <fbc:fluxBound fbc:reaction="EX_taur_e" fbc:value="999999" fbc:operation="lessEqual" fbc:id="ub_EX_taur_e"/>
      <fbc:fluxBound fbc:reaction="EX_tc4_e" fbc:value="0" fbc:operation="greaterEqual" fbc:id="lb_EX_tc4_e"/>
      <fbc:fluxBound fbc:reaction="EX_tc4_e" fbc:value="999999" fbc:operation="lessEqual" fbc:id="ub_EX_tc4_e"/>
      <fbc:fluxBound fbc:reaction="EX_tc7_e" fbc:value="0" fbc:operation="greaterEqual" fbc:id="lb_EX_tc7_e"/>
      <fbc:fluxBound fbc:reaction="EX_tc7_e" fbc:value="999999" fbc:operation="lessEqual" fbc:id="ub_EX_tc7_e"/>
      <fbc:fluxBound fbc:reaction="EX_tol_e" fbc:value="0" fbc:operation="greaterEqual" fbc:id="lb_EX_tol_e"/>
      <fbc:fluxBound fbc:reaction="EX_tol_e" fbc:value="999999" fbc:operation="lessEqual" fbc:id="ub_EX_tol_e"/>
      <fbc:fluxBound fbc:reaction="EX_tsul_e" fbc:value="0" fbc:operation="greaterEqual" fbc:id="lb_EX_tsul_e"/>
      <fbc:fluxBound fbc:reaction="EX_tsul_e" fbc:value="999999" fbc:operation="lessEqual" fbc:id="ub_EX_tsul_e"/>
      <fbc:fluxBound fbc:reaction="EX_ttdca_e" fbc:value="0" fbc:operation="greaterEqual" fbc:id="lb_EX_ttdca_e"/>
      <fbc:fluxBound fbc:reaction="EX_ttdca_e" fbc:value="999999" fbc:operation="lessEqual" fbc:id="ub_EX_ttdca_e"/>
      <fbc:fluxBound fbc:reaction="EX_ttdcea_e" fbc:value="0" fbc:operation="greaterEqual" fbc:id="lb_EX_ttdcea_e"/>
      <fbc:fluxBound fbc:reaction="EX_ttdcea_e" fbc:value="999999" fbc:operation="lessEqual" fbc:id="ub_EX_ttdcea_e"/>
      <fbc:fluxBound fbc:reaction="EX_tungs_e" fbc:value="-999999" fbc:operation="greaterEqual" fbc:id="lb_EX_tungs_e"/>
      <fbc:fluxBound fbc:reaction="EX_tungs_e" fbc:value="999999" fbc:operation="lessEqual" fbc:id="ub_EX_tungs_e"/>
      <fbc:fluxBound fbc:reaction="EX_u4_e" fbc:value="0" fbc:operation="greaterEqual" fbc:id="lb_EX_u4_e"/>
      <fbc:fluxBound fbc:reaction="EX_u4_e" fbc:value="999999" fbc:operation="lessEqual" fbc:id="ub_EX_u4_e"/>
      <fbc:fluxBound fbc:reaction="EX_u6_e" fbc:value="0" fbc:operation="greaterEqual" fbc:id="lb_EX_u6_e"/>
      <fbc:fluxBound fbc:reaction="EX_u6_e" fbc:value="999999" fbc:operation="lessEqual" fbc:id="ub_EX_u6_e"/>
      <fbc:fluxBound fbc:reaction="EX_v4_e" fbc:value="0" fbc:operation="greaterEqual" fbc:id="lb_EX_v4_e"/>
      <fbc:fluxBound fbc:reaction="EX_v4_e" fbc:value="999999" fbc:operation="lessEqual" fbc:id="ub_EX_v4_e"/>
      <fbc:fluxBound fbc:reaction="EX_v5_e" fbc:value="0" fbc:operation="greaterEqual" fbc:id="lb_EX_v5_e"/>
      <fbc:fluxBound fbc:reaction="EX_v5_e" fbc:value="999999" fbc:operation="lessEqual" fbc:id="ub_EX_v5_e"/>
      <fbc:fluxBound fbc:reaction="EX_val_L_e" fbc:value="0" fbc:operation="greaterEqual" fbc:id="lb_EX_val_L_e"/>
      <fbc:fluxBound fbc:reaction="EX_val_L_e" fbc:value="999999" fbc:operation="lessEqual" fbc:id="ub_EX_val_L_e"/>
      <fbc:fluxBound fbc:reaction="EX_zn2_e" fbc:value="-999999" fbc:operation="greaterEqual" fbc:id="lb_EX_zn2_e"/>
      <fbc:fluxBound fbc:reaction="EX_zn2_e" fbc:value="999999" fbc:operation="lessEqual" fbc:id="ub_EX_zn2_e"/>
      <fbc:fluxBound fbc:reaction="_13PPDHr" fbc:value="-999999" fbc:operation="greaterEqual" fbc:id="lb__13PPDHr"/>
      <fbc:fluxBound fbc:reaction="_13PPDHr" fbc:value="999999" fbc:operation="lessEqual" fbc:id="ub__13PPDHr"/>
      <fbc:fluxBound fbc:reaction="_2AGPEAT120" fbc:value="0" fbc:operation="greaterEqual" fbc:id="lb__2AGPEAT120"/>
      <fbc:fluxBound fbc:reaction="_2AGPEAT120" fbc:value="999999" fbc:operation="lessEqual" fbc:id="ub__2AGPEAT120"/>
      <fbc:fluxBound fbc:reaction="_2AGPEAT140" fbc:value="0" fbc:operation="greaterEqual" fbc:id="lb__2AGPEAT140"/>
      <fbc:fluxBound fbc:reaction="_2AGPEAT140" fbc:value="999999" fbc:operation="lessEqual" fbc:id="ub__2AGPEAT140"/>
      <fbc:fluxBound fbc:reaction="_2AGPEAT141" fbc:value="0" fbc:operation="greaterEqual" fbc:id="lb__2AGPEAT141"/>
      <fbc:fluxBound fbc:reaction="_2AGPEAT141" fbc:value="999999" fbc:operation="lessEqual" fbc:id="ub__2AGPEAT141"/>
      <fbc:fluxBound fbc:reaction="_2AGPEAT160" fbc:value="0" fbc:operation="greaterEqual" fbc:id="lb__2AGPEAT160"/>
      <fbc:fluxBound fbc:reaction="_2AGPEAT160" fbc:value="999999" fbc:operation="lessEqual" fbc:id="ub__2AGPEAT160"/>
      <fbc:fluxBound fbc:reaction="_2AGPEAT161" fbc:value="0" fbc:operation="greaterEqual" fbc:id="lb__2AGPEAT161"/>
      <fbc:fluxBound fbc:reaction="_2AGPEAT161" fbc:value="999999" fbc:operation="lessEqual" fbc:id="ub__2AGPEAT161"/>
      <fbc:fluxBound fbc:reaction="_2AGPEAT180" fbc:value="0" fbc:operation="greaterEqual" fbc:id="lb__2AGPEAT180"/>
      <fbc:fluxBound fbc:reaction="_2AGPEAT180" fbc:value="999999" fbc:operation="lessEqual" fbc:id="ub__2AGPEAT180"/>
      <fbc:fluxBound fbc:reaction="_2AGPEAT181" fbc:value="0" fbc:operation="greaterEqual" fbc:id="lb__2AGPEAT181"/>
      <fbc:fluxBound fbc:reaction="_2AGPEAT181" fbc:value="999999" fbc:operation="lessEqual" fbc:id="ub__2AGPEAT181"/>
      <fbc:fluxBound fbc:reaction="_2AGPGAT120" fbc:value="0" fbc:operation="greaterEqual" fbc:id="lb__2AGPGAT120"/>
      <fbc:fluxBound fbc:reaction="_2AGPGAT120" fbc:value="999999" fbc:operation="lessEqual" fbc:id="ub__2AGPGAT120"/>
      <fbc:fluxBound fbc:reaction="_2AGPGAT140" fbc:value="0" fbc:operation="greaterEqual" fbc:id="lb__2AGPGAT140"/>
      <fbc:fluxBound fbc:reaction="_2AGPGAT140" fbc:value="999999" fbc:operation="lessEqual" fbc:id="ub__2AGPGAT140"/>
      <fbc:fluxBound fbc:reaction="_2AGPGAT141" fbc:value="0" fbc:operation="greaterEqual" fbc:id="lb__2AGPGAT141"/>
      <fbc:fluxBound fbc:reaction="_2AGPGAT141" fbc:value="999999" fbc:operation="lessEqual" fbc:id="ub__2AGPGAT141"/>
      <fbc:fluxBound fbc:reaction="_2AGPGAT160" fbc:value="0" fbc:operation="greaterEqual" fbc:id="lb__2AGPGAT160"/>
      <fbc:fluxBound fbc:reaction="_2AGPGAT160" fbc:value="999999" fbc:operation="lessEqual" fbc:id="ub__2AGPGAT160"/>
      <fbc:fluxBound fbc:reaction="_2AGPGAT161" fbc:value="0" fbc:operation="greaterEqual" fbc:id="lb__2AGPGAT161"/>
      <fbc:fluxBound fbc:reaction="_2AGPGAT161" fbc:value="999999" fbc:operation="lessEqual" fbc:id="ub__2AGPGAT161"/>
      <fbc:fluxBound fbc:reaction="_2AGPGAT180" fbc:value="0" fbc:operation="greaterEqual" fbc:id="lb__2AGPGAT180"/>
      <fbc:fluxBound fbc:reaction="_2AGPGAT180" fbc:value="999999" fbc:operation="lessEqual" fbc:id="ub__2AGPGAT180"/>
      <fbc:fluxBound fbc:reaction="_2AGPGAT181" fbc:value="0" fbc:operation="greaterEqual" fbc:id="lb__2AGPGAT181"/>
      <fbc:fluxBound fbc:reaction="_2AGPGAT181" fbc:value="999999" fbc:operation="lessEqual" fbc:id="ub__2AGPGAT181"/>
      <fbc:fluxBound fbc:reaction="_2OBUTt2ipp" fbc:value="0" fbc:operation="greaterEqual" fbc:id="lb__2OBUTt2ipp"/>
      <fbc:fluxBound fbc:reaction="_2OBUTt2ipp" fbc:value="999999" fbc:operation="lessEqual" fbc:id="ub__2OBUTt2ipp"/>
      <fbc:fluxBound fbc:reaction="_2OBUTtex" fbc:value="-999999" fbc:operation="greaterEqual" fbc:id="lb__2OBUTtex"/>
      <fbc:fluxBound fbc:reaction="_2OBUTtex" fbc:value="999999" fbc:operation="lessEqual" fbc:id="ub__2OBUTtex"/>
      <fbc:fluxBound fbc:reaction="_3HAD100" fbc:value="0" fbc:operation="greaterEqual" fbc:id="lb__3HAD100"/>
      <fbc:fluxBound fbc:reaction="_3HAD100" fbc:value="999999" fbc:operation="lessEqual" fbc:id="ub__3HAD100"/>
      <fbc:fluxBound fbc:reaction="_3HAD120" fbc:value="0" fbc:operation="greaterEqual" fbc:id="lb__3HAD120"/>
      <fbc:fluxBound fbc:reaction="_3HAD120" fbc:value="999999" fbc:operation="lessEqual" fbc:id="ub__3HAD120"/>
      <fbc:fluxBound fbc:reaction="_3HAD121" fbc:value="0" fbc:operation="greaterEqual" fbc:id="lb__3HAD121"/>
      <fbc:fluxBound fbc:reaction="_3HAD121" fbc:value="999999" fbc:operation="lessEqual" fbc:id="ub__3HAD121"/>
      <fbc:fluxBound fbc:reaction="_3HAD140" fbc:value="0" fbc:operation="greaterEqual" fbc:id="lb__3HAD140"/>
      <fbc:fluxBound fbc:reaction="_3HAD140" fbc:value="999999" fbc:operation="lessEqual" fbc:id="ub__3HAD140"/>
      <fbc:fluxBound fbc:reaction="_3HAD141" fbc:value="0" fbc:operation="greaterEqual" fbc:id="lb__3HAD141"/>
      <fbc:fluxBound fbc:reaction="_3HAD141" fbc:value="999999" fbc:operation="lessEqual" fbc:id="ub__3HAD141"/>
      <fbc:fluxBound fbc:reaction="_3HAD160" fbc:value="0" fbc:operation="greaterEqual" fbc:id="lb__3HAD160"/>
      <fbc:fluxBound fbc:reaction="_3HAD160" fbc:value="999999" fbc:operation="lessEqual" fbc:id="ub__3HAD160"/>
      <fbc:fluxBound fbc:reaction="_3HAD161" fbc:value="0" fbc:operation="greaterEqual" fbc:id="lb__3HAD161"/>
      <fbc:fluxBound fbc:reaction="_3HAD161" fbc:value="999999" fbc:operation="lessEqual" fbc:id="ub__3HAD161"/>
      <fbc:fluxBound fbc:reaction="_3HAD180" fbc:value="0" fbc:operation="greaterEqual" fbc:id="lb__3HAD180"/>
      <fbc:fluxBound fbc:reaction="_3HAD180" fbc:value="999999" fbc:operation="lessEqual" fbc:id="ub__3HAD180"/>
      <fbc:fluxBound fbc:reaction="_3HAD181" fbc:value="0" fbc:operation="greaterEqual" fbc:id="lb__3HAD181"/>
      <fbc:fluxBound fbc:reaction="_3HAD181" fbc:value="999999" fbc:operation="lessEqual" fbc:id="ub__3HAD181"/>
      <fbc:fluxBound fbc:reaction="_3HAD40" fbc:value="0" fbc:operation="greaterEqual" fbc:id="lb__3HAD40"/>
      <fbc:fluxBound fbc:reaction="_3HAD40" fbc:value="999999" fbc:operation="lessEqual" fbc:id="ub__3HAD40"/>
      <fbc:fluxBound fbc:reaction="_3HAD60" fbc:value="0" fbc:operation="greaterEqual" fbc:id="lb__3HAD60"/>
      <fbc:fluxBound fbc:reaction="_3HAD60" fbc:value="999999" fbc:operation="lessEqual" fbc:id="ub__3HAD60"/>
      <fbc:fluxBound fbc:reaction="_3HAD80" fbc:value="0" fbc:operation="greaterEqual" fbc:id="lb__3HAD80"/>
      <fbc:fluxBound fbc:reaction="_3HAD80" fbc:value="999999" fbc:operation="lessEqual" fbc:id="ub__3HAD80"/>
      <fbc:fluxBound fbc:reaction="_3HOPCD" fbc:value="-999999" fbc:operation="greaterEqual" fbc:id="lb__3HOPCD"/>
      <fbc:fluxBound fbc:reaction="_3HOPCD" fbc:value="999999" fbc:operation="lessEqual" fbc:id="ub__3HOPCD"/>
      <fbc:fluxBound fbc:reaction="_3MBt2pp" fbc:value="0" fbc:operation="greaterEqual" fbc:id="lb__3MBt2pp"/>
      <fbc:fluxBound fbc:reaction="_3MBt2pp" fbc:value="999999" fbc:operation="lessEqual" fbc:id="ub__3MBt2pp"/>
      <fbc:fluxBound fbc:reaction="_3MBt4pp" fbc:value="0" fbc:operation="greaterEqual" fbc:id="lb__3MBt4pp"/>
      <fbc:fluxBound fbc:reaction="_3MBt4pp" fbc:value="999999" fbc:operation="lessEqual" fbc:id="ub__3MBt4pp"/>
      <fbc:fluxBound fbc:reaction="_3MBtex" fbc:value="-999999" fbc:operation="greaterEqual" fbc:id="lb__3MBtex"/>
      <fbc:fluxBound fbc:reaction="_3MBtex" fbc:value="999999" fbc:operation="lessEqual" fbc:id="ub__3MBtex"/>
      <fbc:fluxBound fbc:reaction="_3MMD" fbc:value="0" fbc:operation="greaterEqual" fbc:id="lb__3MMD"/>
      <fbc:fluxBound fbc:reaction="_3MMD" fbc:value="999999" fbc:operation="lessEqual" fbc:id="ub__3MMD"/>
      <fbc:fluxBound fbc:reaction="_3OAR100" fbc:value="-999999" fbc:operation="greaterEqual" fbc:id="lb__3OAR100"/>
      <fbc:fluxBound fbc:reaction="_3OAR100" fbc:value="999999" fbc:operation="lessEqual" fbc:id="ub__3OAR100"/>
      <fbc:fluxBound fbc:reaction="_3OAR120" fbc:value="-999999" fbc:operation="greaterEqual" fbc:id="lb__3OAR120"/>
      <fbc:fluxBound fbc:reaction="_3OAR120" fbc:value="999999" fbc:operation="lessEqual" fbc:id="ub__3OAR120"/>
      <fbc:fluxBound fbc:reaction="_3OAR121" fbc:value="0" fbc:operation="greaterEqual" fbc:id="lb__3OAR121"/>
      <fbc:fluxBound fbc:reaction="_3OAR121" fbc:value="999999" fbc:operation="lessEqual" fbc:id="ub__3OAR121"/>
      <fbc:fluxBound fbc:reaction="_3OAR140" fbc:value="-999999" fbc:operation="greaterEqual" fbc:id="lb__3OAR140"/>
      <fbc:fluxBound fbc:reaction="_3OAR140" fbc:value="999999" fbc:operation="lessEqual" fbc:id="ub__3OAR140"/>
      <fbc:fluxBound fbc:reaction="_3OAR141" fbc:value="0" fbc:operation="greaterEqual" fbc:id="lb__3OAR141"/>
      <fbc:fluxBound fbc:reaction="_3OAR141" fbc:value="999999" fbc:operation="lessEqual" fbc:id="ub__3OAR141"/>
      <fbc:fluxBound fbc:reaction="_3OAR160" fbc:value="-999999" fbc:operation="greaterEqual" fbc:id="lb__3OAR160"/>
      <fbc:fluxBound fbc:reaction="_3OAR160" fbc:value="999999" fbc:operation="lessEqual" fbc:id="ub__3OAR160"/>
      <fbc:fluxBound fbc:reaction="_3OAR161" fbc:value="0" fbc:operation="greaterEqual" fbc:id="lb__3OAR161"/>
      <fbc:fluxBound fbc:reaction="_3OAR161" fbc:value="999999" fbc:operation="lessEqual" fbc:id="ub__3OAR161"/>
      <fbc:fluxBound fbc:reaction="_3OAR180" fbc:value="-999999" fbc:operation="greaterEqual" fbc:id="lb__3OAR180"/>
      <fbc:fluxBound fbc:reaction="_3OAR180" fbc:value="999999" fbc:operation="lessEqual" fbc:id="ub__3OAR180"/>
      <fbc:fluxBound fbc:reaction="_3OAR181" fbc:value="0" fbc:operation="greaterEqual" fbc:id="lb__3OAR181"/>
      <fbc:fluxBound fbc:reaction="_3OAR181" fbc:value="999999" fbc:operation="lessEqual" fbc:id="ub__3OAR181"/>
      <fbc:fluxBound fbc:reaction="_3OAR40" fbc:value="-999999" fbc:operation="greaterEqual" fbc:id="lb__3OAR40"/>
      <fbc:fluxBound fbc:reaction="_3OAR40" fbc:value="999999" fbc:operation="lessEqual" fbc:id="ub__3OAR40"/>
      <fbc:fluxBound fbc:reaction="_3OAR60" fbc:value="-999999" fbc:operation="greaterEqual" fbc:id="lb__3OAR60"/>
      <fbc:fluxBound fbc:reaction="_3OAR60" fbc:value="999999" fbc:operation="lessEqual" fbc:id="ub__3OAR60"/>
      <fbc:fluxBound fbc:reaction="_3OAR80" fbc:value="-999999" fbc:operation="greaterEqual" fbc:id="lb__3OAR80"/>
      <fbc:fluxBound fbc:reaction="_3OAR80" fbc:value="999999" fbc:operation="lessEqual" fbc:id="ub__3OAR80"/>
      <fbc:fluxBound fbc:reaction="_3OAS100" fbc:value="0" fbc:operation="greaterEqual" fbc:id="lb__3OAS100"/>
      <fbc:fluxBound fbc:reaction="_3OAS100" fbc:value="999999" fbc:operation="lessEqual" fbc:id="ub__3OAS100"/>
      <fbc:fluxBound fbc:reaction="_3OAS120" fbc:value="0" fbc:operation="greaterEqual" fbc:id="lb__3OAS120"/>
      <fbc:fluxBound fbc:reaction="_3OAS120" fbc:value="999999" fbc:operation="lessEqual" fbc:id="ub__3OAS120"/>
      <fbc:fluxBound fbc:reaction="_3OAS121" fbc:value="0" fbc:operation="greaterEqual" fbc:id="lb__3OAS121"/>
      <fbc:fluxBound fbc:reaction="_3OAS121" fbc:value="999999" fbc:operation="lessEqual" fbc:id="ub__3OAS121"/>
      <fbc:fluxBound fbc:reaction="_3OAS140" fbc:value="0" fbc:operation="greaterEqual" fbc:id="lb__3OAS140"/>
      <fbc:fluxBound fbc:reaction="_3OAS140" fbc:value="999999" fbc:operation="lessEqual" fbc:id="ub__3OAS140"/>
      <fbc:fluxBound fbc:reaction="_3OAS141" fbc:value="0" fbc:operation="greaterEqual" fbc:id="lb__3OAS141"/>
      <fbc:fluxBound fbc:reaction="_3OAS141" fbc:value="999999" fbc:operation="lessEqual" fbc:id="ub__3OAS141"/>
      <fbc:fluxBound fbc:reaction="_3OAS160" fbc:value="0" fbc:operation="greaterEqual" fbc:id="lb__3OAS160"/>
      <fbc:fluxBound fbc:reaction="_3OAS160" fbc:value="999999" fbc:operation="lessEqual" fbc:id="ub__3OAS160"/>
      <fbc:fluxBound fbc:reaction="_3OAS161" fbc:value="0" fbc:operation="greaterEqual" fbc:id="lb__3OAS161"/>
      <fbc:fluxBound fbc:reaction="_3OAS161" fbc:value="999999" fbc:operation="lessEqual" fbc:id="ub__3OAS161"/>
      <fbc:fluxBound fbc:reaction="_3OAS180" fbc:value="0" fbc:operation="greaterEqual" fbc:id="lb__3OAS180"/>
      <fbc:fluxBound fbc:reaction="_3OAS180" fbc:value="999999" fbc:operation="lessEqual" fbc:id="ub__3OAS180"/>
      <fbc:fluxBound fbc:reaction="_3OAS181" fbc:value="0" fbc:operation="greaterEqual" fbc:id="lb__3OAS181"/>
      <fbc:fluxBound fbc:reaction="_3OAS181" fbc:value="999999" fbc:operation="lessEqual" fbc:id="ub__3OAS181"/>
      <fbc:fluxBound fbc:reaction="_3OAS60" fbc:value="0" fbc:operation="greaterEqual" fbc:id="lb__3OAS60"/>
      <fbc:fluxBound fbc:reaction="_3OAS60" fbc:value="999999" fbc:operation="lessEqual" fbc:id="ub__3OAS60"/>
      <fbc:fluxBound fbc:reaction="_3OAS80" fbc:value="0" fbc:operation="greaterEqual" fbc:id="lb__3OAS80"/>
      <fbc:fluxBound fbc:reaction="_3OAS80" fbc:value="999999" fbc:operation="lessEqual" fbc:id="ub__3OAS80"/>
      <fbc:fluxBound fbc:reaction="_3PEPTabcpp" fbc:value="0" fbc:operation="greaterEqual" fbc:id="lb__3PEPTabcpp"/>
      <fbc:fluxBound fbc:reaction="_3PEPTabcpp" fbc:value="999999" fbc:operation="lessEqual" fbc:id="ub__3PEPTabcpp"/>
      <fbc:fluxBound fbc:reaction="_4HBALDt2pp" fbc:value="0" fbc:operation="greaterEqual" fbc:id="lb__4HBALDt2pp"/>
      <fbc:fluxBound fbc:reaction="_4HBALDt2pp" fbc:value="999999" fbc:operation="lessEqual" fbc:id="ub__4HBALDt2pp"/>
      <fbc:fluxBound fbc:reaction="_4HBALDtex" fbc:value="-999999" fbc:operation="greaterEqual" fbc:id="lb__4HBALDtex"/>
      <fbc:fluxBound fbc:reaction="_4HBALDtex" fbc:value="999999" fbc:operation="lessEqual" fbc:id="ub__4HBALDtex"/>
      <fbc:fluxBound fbc:reaction="_4HBAtex" fbc:value="-999999" fbc:operation="greaterEqual" fbc:id="lb__4HBAtex"/>
      <fbc:fluxBound fbc:reaction="_4HBAtex" fbc:value="999999" fbc:operation="lessEqual" fbc:id="ub__4HBAtex"/>
      <fbc:fluxBound fbc:reaction="_4HBCOAH" fbc:value="0" fbc:operation="greaterEqual" fbc:id="lb__4HBCOAH"/>
      <fbc:fluxBound fbc:reaction="_4HBCOAH" fbc:value="999999" fbc:operation="lessEqual" fbc:id="ub__4HBCOAH"/>
      <fbc:fluxBound fbc:reaction="_4HBZR" fbc:value="0" fbc:operation="greaterEqual" fbc:id="lb__4HBZR"/>
      <fbc:fluxBound fbc:reaction="_4HBZR" fbc:value="999999" fbc:operation="lessEqual" fbc:id="ub__4HBZR"/>
      <fbc:fluxBound fbc:reaction="_4HBZt2pp" fbc:value="0" fbc:operation="greaterEqual" fbc:id="lb__4HBZt2pp"/>
      <fbc:fluxBound fbc:reaction="_4HBZt2pp" fbc:value="999999" fbc:operation="lessEqual" fbc:id="ub__4HBZt2pp"/>
      <fbc:fluxBound fbc:reaction="_4HBZtex" fbc:value="-999999" fbc:operation="greaterEqual" fbc:id="lb__4HBZtex"/>
      <fbc:fluxBound fbc:reaction="_4HBZtex" fbc:value="999999" fbc:operation="lessEqual" fbc:id="ub__4HBZtex"/>
      <fbc:fluxBound fbc:reaction="_4PCP" fbc:value="0" fbc:operation="greaterEqual" fbc:id="lb__4PCP"/>
      <fbc:fluxBound fbc:reaction="_4PCP" fbc:value="999999" fbc:operation="lessEqual" fbc:id="ub__4PCP"/>
      <fbc:fluxBound fbc:reaction="_4PCPpp" fbc:value="0" fbc:operation="greaterEqual" fbc:id="lb__4PCPpp"/>
      <fbc:fluxBound fbc:reaction="_4PCPpp" fbc:value="999999" fbc:operation="lessEqual" fbc:id="ub__4PCPpp"/>
      <fbc:fluxBound fbc:reaction="_4PEPTabcpp" fbc:value="0" fbc:operation="greaterEqual" fbc:id="lb__4PEPTabcpp"/>
      <fbc:fluxBound fbc:reaction="_4PEPTabcpp" fbc:value="999999" fbc:operation="lessEqual" fbc:id="ub__4PEPTabcpp"/>
      <fbc:fluxBound fbc:reaction="_5DOAN" fbc:value="0" fbc:operation="greaterEqual" fbc:id="lb__5DOAN"/>
      <fbc:fluxBound fbc:reaction="_5DOAN" fbc:value="999999" fbc:operation="lessEqual" fbc:id="ub__5DOAN"/>
      <fbc:fluxBound fbc:reaction="_5HBZIDMT" fbc:value="0" fbc:operation="greaterEqual" fbc:id="lb__5HBZIDMT"/>
      <fbc:fluxBound fbc:reaction="_5HBZIDMT" fbc:value="999999" fbc:operation="lessEqual" fbc:id="ub__5HBZIDMT"/>
      <fbc:fluxBound fbc:reaction="_5HBZIDS2" fbc:value="0" fbc:operation="greaterEqual" fbc:id="lb__5HBZIDS2"/>
      <fbc:fluxBound fbc:reaction="_5HBZIDS2" fbc:value="999999" fbc:operation="lessEqual" fbc:id="ub__5HBZIDS2"/>
      <fbc:fluxBound fbc:reaction="_6CTDS" fbc:value="0" fbc:operation="greaterEqual" fbc:id="lb__6CTDS"/>
      <fbc:fluxBound fbc:reaction="_6CTDS" fbc:value="999999" fbc:operation="lessEqual" fbc:id="ub__6CTDS"/>
      <fbc:fluxBound fbc:reaction="A5PISO" fbc:value="-999999" fbc:operation="greaterEqual" fbc:id="lb_A5PISO"/>
      <fbc:fluxBound fbc:reaction="A5PISO" fbc:value="999999" fbc:operation="lessEqual" fbc:id="ub_A5PISO"/>
      <fbc:fluxBound fbc:reaction="AACPS1" fbc:value="0" fbc:operation="greaterEqual" fbc:id="lb_AACPS1"/>
      <fbc:fluxBound fbc:reaction="AACPS1" fbc:value="999999" fbc:operation="lessEqual" fbc:id="ub_AACPS1"/>
      <fbc:fluxBound fbc:reaction="AACPS2" fbc:value="0" fbc:operation="greaterEqual" fbc:id="lb_AACPS2"/>
      <fbc:fluxBound fbc:reaction="AACPS2" fbc:value="999999" fbc:operation="lessEqual" fbc:id="ub_AACPS2"/>
      <fbc:fluxBound fbc:reaction="AACPS3" fbc:value="0" fbc:operation="greaterEqual" fbc:id="lb_AACPS3"/>
      <fbc:fluxBound fbc:reaction="AACPS3" fbc:value="999999" fbc:operation="lessEqual" fbc:id="ub_AACPS3"/>
      <fbc:fluxBound fbc:reaction="AACPS4" fbc:value="0" fbc:operation="greaterEqual" fbc:id="lb_AACPS4"/>
      <fbc:fluxBound fbc:reaction="AACPS4" fbc:value="999999" fbc:operation="lessEqual" fbc:id="ub_AACPS4"/>
      <fbc:fluxBound fbc:reaction="AACPS5" fbc:value="0" fbc:operation="greaterEqual" fbc:id="lb_AACPS5"/>
      <fbc:fluxBound fbc:reaction="AACPS5" fbc:value="999999" fbc:operation="lessEqual" fbc:id="ub_AACPS5"/>
      <fbc:fluxBound fbc:reaction="AACPS6" fbc:value="0" fbc:operation="greaterEqual" fbc:id="lb_AACPS6"/>
      <fbc:fluxBound fbc:reaction="AACPS6" fbc:value="999999" fbc:operation="lessEqual" fbc:id="ub_AACPS6"/>
      <fbc:fluxBound fbc:reaction="AACPS7" fbc:value="0" fbc:operation="greaterEqual" fbc:id="lb_AACPS7"/>
      <fbc:fluxBound fbc:reaction="AACPS7" fbc:value="999999" fbc:operation="lessEqual" fbc:id="ub_AACPS7"/>
      <fbc:fluxBound fbc:reaction="AACPS8" fbc:value="0" fbc:operation="greaterEqual" fbc:id="lb_AACPS8"/>
      <fbc:fluxBound fbc:reaction="AACPS8" fbc:value="999999" fbc:operation="lessEqual" fbc:id="ub_AACPS8"/>
      <fbc:fluxBound fbc:reaction="AACPS9" fbc:value="0" fbc:operation="greaterEqual" fbc:id="lb_AACPS9"/>
      <fbc:fluxBound fbc:reaction="AACPS9" fbc:value="999999" fbc:operation="lessEqual" fbc:id="ub_AACPS9"/>
      <fbc:fluxBound fbc:reaction="ACACT1r" fbc:value="-999999" fbc:operation="greaterEqual" fbc:id="lb_ACACT1r"/>
      <fbc:fluxBound fbc:reaction="ACACT1r" fbc:value="999999" fbc:operation="lessEqual" fbc:id="ub_ACACT1r"/>
      <fbc:fluxBound fbc:reaction="ACACT2r" fbc:value="-999999" fbc:operation="greaterEqual" fbc:id="lb_ACACT2r"/>
      <fbc:fluxBound fbc:reaction="ACACT2r" fbc:value="999999" fbc:operation="lessEqual" fbc:id="ub_ACACT2r"/>
      <fbc:fluxBound fbc:reaction="ACACT3r" fbc:value="-999999" fbc:operation="greaterEqual" fbc:id="lb_ACACT3r"/>
      <fbc:fluxBound fbc:reaction="ACACT3r" fbc:value="999999" fbc:operation="lessEqual" fbc:id="ub_ACACT3r"/>
      <fbc:fluxBound fbc:reaction="ACACT4r" fbc:value="-999999" fbc:operation="greaterEqual" fbc:id="lb_ACACT4r"/>
      <fbc:fluxBound fbc:reaction="ACACT4r" fbc:value="999999" fbc:operation="lessEqual" fbc:id="ub_ACACT4r"/>
      <fbc:fluxBound fbc:reaction="ACACT5r" fbc:value="-999999" fbc:operation="greaterEqual" fbc:id="lb_ACACT5r"/>
      <fbc:fluxBound fbc:reaction="ACACT5r" fbc:value="999999" fbc:operation="lessEqual" fbc:id="ub_ACACT5r"/>
      <fbc:fluxBound fbc:reaction="ACACT6r" fbc:value="-999999" fbc:operation="greaterEqual" fbc:id="lb_ACACT6r"/>
      <fbc:fluxBound fbc:reaction="ACACT6r" fbc:value="999999" fbc:operation="lessEqual" fbc:id="ub_ACACT6r"/>
      <fbc:fluxBound fbc:reaction="ACACT7r" fbc:value="-999999" fbc:operation="greaterEqual" fbc:id="lb_ACACT7r"/>
      <fbc:fluxBound fbc:reaction="ACACT7r" fbc:value="999999" fbc:operation="lessEqual" fbc:id="ub_ACACT7r"/>
      <fbc:fluxBound fbc:reaction="ACACT8r" fbc:value="-999999" fbc:operation="greaterEqual" fbc:id="lb_ACACT8r"/>
      <fbc:fluxBound fbc:reaction="ACACT8r" fbc:value="999999" fbc:operation="lessEqual" fbc:id="ub_ACACT8r"/>
      <fbc:fluxBound fbc:reaction="ACAFDOR" fbc:value="0" fbc:operation="greaterEqual" fbc:id="lb_ACAFDOR"/>
      <fbc:fluxBound fbc:reaction="ACAFDOR" fbc:value="999999" fbc:operation="lessEqual" fbc:id="ub_ACAFDOR"/>
      <fbc:fluxBound fbc:reaction="ACBIPGT" fbc:value="0" fbc:operation="greaterEqual" fbc:id="lb_ACBIPGT"/>
      <fbc:fluxBound fbc:reaction="ACBIPGT" fbc:value="999999" fbc:operation="lessEqual" fbc:id="ub_ACBIPGT"/>
      <fbc:fluxBound fbc:reaction="ACCOAC" fbc:value="0" fbc:operation="greaterEqual" fbc:id="lb_ACCOAC"/>
      <fbc:fluxBound fbc:reaction="ACCOAC" fbc:value="999999" fbc:operation="lessEqual" fbc:id="ub_ACCOAC"/>
      <fbc:fluxBound fbc:reaction="ACGAMK" fbc:value="0" fbc:operation="greaterEqual" fbc:id="lb_ACGAMK"/>
      <fbc:fluxBound fbc:reaction="ACGAMK" fbc:value="999999" fbc:operation="lessEqual" fbc:id="ub_ACGAMK"/>
      <fbc:fluxBound fbc:reaction="ACGAMT" fbc:value="0" fbc:operation="greaterEqual" fbc:id="lb_ACGAMT"/>
      <fbc:fluxBound fbc:reaction="ACGAMT" fbc:value="999999" fbc:operation="lessEqual" fbc:id="ub_ACGAMT"/>
      <fbc:fluxBound fbc:reaction="ACGK" fbc:value="0" fbc:operation="greaterEqual" fbc:id="lb_ACGK"/>
      <fbc:fluxBound fbc:reaction="ACGK" fbc:value="999999" fbc:operation="lessEqual" fbc:id="ub_ACGK"/>
      <fbc:fluxBound fbc:reaction="ACGS" fbc:value="0" fbc:operation="greaterEqual" fbc:id="lb_ACGS"/>
      <fbc:fluxBound fbc:reaction="ACGS" fbc:value="999999" fbc:operation="lessEqual" fbc:id="ub_ACGS"/>
      <fbc:fluxBound fbc:reaction="ACHBS" fbc:value="0" fbc:operation="greaterEqual" fbc:id="lb_ACHBS"/>
      <fbc:fluxBound fbc:reaction="ACHBS" fbc:value="999999" fbc:operation="lessEqual" fbc:id="ub_ACHBS"/>
      <fbc:fluxBound fbc:reaction="ACITL" fbc:value="0" fbc:operation="greaterEqual" fbc:id="lb_ACITL"/>
      <fbc:fluxBound fbc:reaction="ACITL" fbc:value="999999" fbc:operation="lessEqual" fbc:id="ub_ACITL"/>
      <fbc:fluxBound fbc:reaction="ACKr" fbc:value="-999999" fbc:operation="greaterEqual" fbc:id="lb_ACKr"/>
      <fbc:fluxBound fbc:reaction="ACKr" fbc:value="999999" fbc:operation="lessEqual" fbc:id="ub_ACKr"/>
      <fbc:fluxBound fbc:reaction="ACLS" fbc:value="0" fbc:operation="greaterEqual" fbc:id="lb_ACLS"/>
      <fbc:fluxBound fbc:reaction="ACLS" fbc:value="999999" fbc:operation="lessEqual" fbc:id="ub_ACLS"/>
      <fbc:fluxBound fbc:reaction="ACNPLYS" fbc:value="0" fbc:operation="greaterEqual" fbc:id="lb_ACNPLYS"/>
      <fbc:fluxBound fbc:reaction="ACNPLYS" fbc:value="999999" fbc:operation="lessEqual" fbc:id="ub_ACNPLYS"/>
      <fbc:fluxBound fbc:reaction="ACOAD1f" fbc:value="-999999" fbc:operation="greaterEqual" fbc:id="lb_ACOAD1f"/>
      <fbc:fluxBound fbc:reaction="ACOAD1f" fbc:value="999999" fbc:operation="lessEqual" fbc:id="ub_ACOAD1f"/>
      <fbc:fluxBound fbc:reaction="ACOAD2f" fbc:value="-999999" fbc:operation="greaterEqual" fbc:id="lb_ACOAD2f"/>
      <fbc:fluxBound fbc:reaction="ACOAD2f" fbc:value="999999" fbc:operation="lessEqual" fbc:id="ub_ACOAD2f"/>
      <fbc:fluxBound fbc:reaction="ACOAD3f" fbc:value="-999999" fbc:operation="greaterEqual" fbc:id="lb_ACOAD3f"/>
      <fbc:fluxBound fbc:reaction="ACOAD3f" fbc:value="999999" fbc:operation="lessEqual" fbc:id="ub_ACOAD3f"/>
      <fbc:fluxBound fbc:reaction="ACOAD4f" fbc:value="-999999" fbc:operation="greaterEqual" fbc:id="lb_ACOAD4f"/>
      <fbc:fluxBound fbc:reaction="ACOAD4f" fbc:value="999999" fbc:operation="lessEqual" fbc:id="ub_ACOAD4f"/>
      <fbc:fluxBound fbc:reaction="ACOAD5f" fbc:value="-999999" fbc:operation="greaterEqual" fbc:id="lb_ACOAD5f"/>
      <fbc:fluxBound fbc:reaction="ACOAD5f" fbc:value="999999" fbc:operation="lessEqual" fbc:id="ub_ACOAD5f"/>
      <fbc:fluxBound fbc:reaction="ACOAD6f" fbc:value="-999999" fbc:operation="greaterEqual" fbc:id="lb_ACOAD6f"/>
      <fbc:fluxBound fbc:reaction="ACOAD6f" fbc:value="999999" fbc:operation="lessEqual" fbc:id="ub_ACOAD6f"/>
      <fbc:fluxBound fbc:reaction="ACOAD7f" fbc:value="-999999" fbc:operation="greaterEqual" fbc:id="lb_ACOAD7f"/>
      <fbc:fluxBound fbc:reaction="ACOAD7f" fbc:value="999999" fbc:operation="lessEqual" fbc:id="ub_ACOAD7f"/>
      <fbc:fluxBound fbc:reaction="ACOAD8f" fbc:value="-999999" fbc:operation="greaterEqual" fbc:id="lb_ACOAD8f"/>
      <fbc:fluxBound fbc:reaction="ACOAD8f" fbc:value="999999" fbc:operation="lessEqual" fbc:id="ub_ACOAD8f"/>
      <fbc:fluxBound fbc:reaction="ACOATA" fbc:value="-999999" fbc:operation="greaterEqual" fbc:id="lb_ACOATA"/>
      <fbc:fluxBound fbc:reaction="ACOATA" fbc:value="999999" fbc:operation="lessEqual" fbc:id="ub_ACOATA"/>
      <fbc:fluxBound fbc:reaction="ACONTa" fbc:value="-999999" fbc:operation="greaterEqual" fbc:id="lb_ACONTa"/>
      <fbc:fluxBound fbc:reaction="ACONTa" fbc:value="999999" fbc:operation="lessEqual" fbc:id="ub_ACONTa"/>
      <fbc:fluxBound fbc:reaction="ACONTb" fbc:value="-999999" fbc:operation="greaterEqual" fbc:id="lb_ACONTb"/>
      <fbc:fluxBound fbc:reaction="ACONTb" fbc:value="999999" fbc:operation="lessEqual" fbc:id="ub_ACONTb"/>
      <fbc:fluxBound fbc:reaction="ACOTA" fbc:value="-999999" fbc:operation="greaterEqual" fbc:id="lb_ACOTA"/>
      <fbc:fluxBound fbc:reaction="ACOTA" fbc:value="999999" fbc:operation="lessEqual" fbc:id="ub_ACOTA"/>
      <fbc:fluxBound fbc:reaction="ACPPAT120" fbc:value="0" fbc:operation="greaterEqual" fbc:id="lb_ACPPAT120"/>
      <fbc:fluxBound fbc:reaction="ACPPAT120" fbc:value="999999" fbc:operation="lessEqual" fbc:id="ub_ACPPAT120"/>
      <fbc:fluxBound fbc:reaction="ACPPAT140" fbc:value="0" fbc:operation="greaterEqual" fbc:id="lb_ACPPAT140"/>
      <fbc:fluxBound fbc:reaction="ACPPAT140" fbc:value="999999" fbc:operation="lessEqual" fbc:id="ub_ACPPAT140"/>
      <fbc:fluxBound fbc:reaction="ACPPAT141" fbc:value="0" fbc:operation="greaterEqual" fbc:id="lb_ACPPAT141"/>
      <fbc:fluxBound fbc:reaction="ACPPAT141" fbc:value="999999" fbc:operation="lessEqual" fbc:id="ub_ACPPAT141"/>
      <fbc:fluxBound fbc:reaction="ACPPAT160" fbc:value="0" fbc:operation="greaterEqual" fbc:id="lb_ACPPAT160"/>
      <fbc:fluxBound fbc:reaction="ACPPAT160" fbc:value="999999" fbc:operation="lessEqual" fbc:id="ub_ACPPAT160"/>
      <fbc:fluxBound fbc:reaction="ACPPAT161" fbc:value="0" fbc:operation="greaterEqual" fbc:id="lb_ACPPAT161"/>
      <fbc:fluxBound fbc:reaction="ACPPAT161" fbc:value="999999" fbc:operation="lessEqual" fbc:id="ub_ACPPAT161"/>
      <fbc:fluxBound fbc:reaction="ACPPAT180" fbc:value="0" fbc:operation="greaterEqual" fbc:id="lb_ACPPAT180"/>
      <fbc:fluxBound fbc:reaction="ACPPAT180" fbc:value="999999" fbc:operation="lessEqual" fbc:id="ub_ACPPAT180"/>
      <fbc:fluxBound fbc:reaction="ACPPAT181" fbc:value="0" fbc:operation="greaterEqual" fbc:id="lb_ACPPAT181"/>
      <fbc:fluxBound fbc:reaction="ACPPAT181" fbc:value="999999" fbc:operation="lessEqual" fbc:id="ub_ACPPAT181"/>
      <fbc:fluxBound fbc:reaction="ACPS" fbc:value="0" fbc:operation="greaterEqual" fbc:id="lb_ACPS"/>
      <fbc:fluxBound fbc:reaction="ACPS" fbc:value="999999" fbc:operation="lessEqual" fbc:id="ub_ACPS"/>
      <fbc:fluxBound fbc:reaction="ACPS1" fbc:value="0" fbc:operation="greaterEqual" fbc:id="lb_ACPS1"/>
      <fbc:fluxBound fbc:reaction="ACPS1" fbc:value="999999" fbc:operation="lessEqual" fbc:id="ub_ACPS1"/>
      <fbc:fluxBound fbc:reaction="ACS" fbc:value="0" fbc:operation="greaterEqual" fbc:id="lb_ACS"/>
      <fbc:fluxBound fbc:reaction="ACS" fbc:value="999999" fbc:operation="lessEqual" fbc:id="ub_ACS"/>
      <fbc:fluxBound fbc:reaction="ACS2" fbc:value="0" fbc:operation="greaterEqual" fbc:id="lb_ACS2"/>
      <fbc:fluxBound fbc:reaction="ACS2" fbc:value="999999" fbc:operation="lessEqual" fbc:id="ub_ACS2"/>
      <fbc:fluxBound fbc:reaction="ACt2ipp" fbc:value="0" fbc:operation="greaterEqual" fbc:id="lb_ACt2ipp"/>
      <fbc:fluxBound fbc:reaction="ACt2ipp" fbc:value="999999" fbc:operation="lessEqual" fbc:id="ub_ACt2ipp"/>
      <fbc:fluxBound fbc:reaction="ACt2pp" fbc:value="0" fbc:operation="greaterEqual" fbc:id="lb_ACt2pp"/>
      <fbc:fluxBound fbc:reaction="ACt2pp" fbc:value="999999" fbc:operation="lessEqual" fbc:id="ub_ACt2pp"/>
      <fbc:fluxBound fbc:reaction="ACt4pp" fbc:value="0" fbc:operation="greaterEqual" fbc:id="lb_ACt4pp"/>
      <fbc:fluxBound fbc:reaction="ACt4pp" fbc:value="999999" fbc:operation="lessEqual" fbc:id="ub_ACt4pp"/>
      <fbc:fluxBound fbc:reaction="ACtex" fbc:value="-999999" fbc:operation="greaterEqual" fbc:id="lb_ACtex"/>
      <fbc:fluxBound fbc:reaction="ACtex" fbc:value="999999" fbc:operation="lessEqual" fbc:id="ub_ACtex"/>
      <fbc:fluxBound fbc:reaction="ADCL" fbc:value="0" fbc:operation="greaterEqual" fbc:id="lb_ADCL"/>
      <fbc:fluxBound fbc:reaction="ADCL" fbc:value="999999" fbc:operation="lessEqual" fbc:id="ub_ADCL"/>
      <fbc:fluxBound fbc:reaction="ADCPS1" fbc:value="0" fbc:operation="greaterEqual" fbc:id="lb_ADCPS1"/>
      <fbc:fluxBound fbc:reaction="ADCPS1" fbc:value="999999" fbc:operation="lessEqual" fbc:id="ub_ADCPS1"/>
      <fbc:fluxBound fbc:reaction="ADCPS2" fbc:value="0" fbc:operation="greaterEqual" fbc:id="lb_ADCPS2"/>
      <fbc:fluxBound fbc:reaction="ADCPS2" fbc:value="999999" fbc:operation="lessEqual" fbc:id="ub_ADCPS2"/>
      <fbc:fluxBound fbc:reaction="ADCS" fbc:value="0" fbc:operation="greaterEqual" fbc:id="lb_ADCS"/>
      <fbc:fluxBound fbc:reaction="ADCS" fbc:value="999999" fbc:operation="lessEqual" fbc:id="ub_ADCS"/>
      <fbc:fluxBound fbc:reaction="ADCYRS" fbc:value="0" fbc:operation="greaterEqual" fbc:id="lb_ADCYRS"/>
      <fbc:fluxBound fbc:reaction="ADCYRS" fbc:value="999999" fbc:operation="lessEqual" fbc:id="ub_ADCYRS"/>
      <fbc:fluxBound fbc:reaction="ADD" fbc:value="0" fbc:operation="greaterEqual" fbc:id="lb_ADD"/>
      <fbc:fluxBound fbc:reaction="ADD" fbc:value="999999" fbc:operation="lessEqual" fbc:id="ub_ADD"/>
      <fbc:fluxBound fbc:reaction="ADK1" fbc:value="-999999" fbc:operation="greaterEqual" fbc:id="lb_ADK1"/>
      <fbc:fluxBound fbc:reaction="ADK1" fbc:value="999999" fbc:operation="lessEqual" fbc:id="ub_ADK1"/>
      <fbc:fluxBound fbc:reaction="ADK2" fbc:value="-999999" fbc:operation="greaterEqual" fbc:id="lb_ADK2"/>
      <fbc:fluxBound fbc:reaction="ADK2" fbc:value="999999" fbc:operation="lessEqual" fbc:id="ub_ADK2"/>
      <fbc:fluxBound fbc:reaction="ADK3" fbc:value="-999999" fbc:operation="greaterEqual" fbc:id="lb_ADK3"/>
      <fbc:fluxBound fbc:reaction="ADK3" fbc:value="999999" fbc:operation="lessEqual" fbc:id="ub_ADK3"/>
      <fbc:fluxBound fbc:reaction="ADK4" fbc:value="-999999" fbc:operation="greaterEqual" fbc:id="lb_ADK4"/>
      <fbc:fluxBound fbc:reaction="ADK4" fbc:value="999999" fbc:operation="lessEqual" fbc:id="ub_ADK4"/>
      <fbc:fluxBound fbc:reaction="ADNK1" fbc:value="0" fbc:operation="greaterEqual" fbc:id="lb_ADNK1"/>
      <fbc:fluxBound fbc:reaction="ADNK1" fbc:value="999999" fbc:operation="lessEqual" fbc:id="ub_ADNK1"/>
      <fbc:fluxBound fbc:reaction="ADOCBIK" fbc:value="0" fbc:operation="greaterEqual" fbc:id="lb_ADOCBIK"/>
      <fbc:fluxBound fbc:reaction="ADOCBIK" fbc:value="999999" fbc:operation="lessEqual" fbc:id="ub_ADOCBIK"/>
      <fbc:fluxBound fbc:reaction="ADOCBLS" fbc:value="0" fbc:operation="greaterEqual" fbc:id="lb_ADOCBLS"/>
      <fbc:fluxBound fbc:reaction="ADOCBLS" fbc:value="999999" fbc:operation="lessEqual" fbc:id="ub_ADOCBLS"/>
      <fbc:fluxBound fbc:reaction="ADPRDP" fbc:value="0" fbc:operation="greaterEqual" fbc:id="lb_ADPRDP"/>
      <fbc:fluxBound fbc:reaction="ADPRDP" fbc:value="999999" fbc:operation="lessEqual" fbc:id="ub_ADPRDP"/>
      <fbc:fluxBound fbc:reaction="ADPT" fbc:value="0" fbc:operation="greaterEqual" fbc:id="lb_ADPT"/>
      <fbc:fluxBound fbc:reaction="ADPT" fbc:value="999999" fbc:operation="lessEqual" fbc:id="ub_ADPT"/>
      <fbc:fluxBound fbc:reaction="ADSL1" fbc:value="0" fbc:operation="greaterEqual" fbc:id="lb_ADSL1"/>
      <fbc:fluxBound fbc:reaction="ADSL1" fbc:value="999999" fbc:operation="lessEqual" fbc:id="ub_ADSL1"/>
      <fbc:fluxBound fbc:reaction="ADSL2" fbc:value="0" fbc:operation="greaterEqual" fbc:id="lb_ADSL2"/>
      <fbc:fluxBound fbc:reaction="ADSL2" fbc:value="999999" fbc:operation="lessEqual" fbc:id="ub_ADSL2"/>
      <fbc:fluxBound fbc:reaction="ADSS" fbc:value="0" fbc:operation="greaterEqual" fbc:id="lb_ADSS"/>
      <fbc:fluxBound fbc:reaction="ADSS" fbc:value="999999" fbc:operation="lessEqual" fbc:id="ub_ADSS"/>
      <fbc:fluxBound fbc:reaction="AGM3PA" fbc:value="0" fbc:operation="greaterEqual" fbc:id="lb_AGM3PA"/>
      <fbc:fluxBound fbc:reaction="AGM3PA" fbc:value="999999" fbc:operation="lessEqual" fbc:id="ub_AGM3PA"/>
      <fbc:fluxBound fbc:reaction="AGM3PApp" fbc:value="0" fbc:operation="greaterEqual" fbc:id="lb_AGM3PApp"/>
      <fbc:fluxBound fbc:reaction="AGM3PApp" fbc:value="999999" fbc:operation="lessEqual" fbc:id="ub_AGM3PApp"/>
      <fbc:fluxBound fbc:reaction="AGM3PH" fbc:value="0" fbc:operation="greaterEqual" fbc:id="lb_AGM3PH"/>
      <fbc:fluxBound fbc:reaction="AGM3PH" fbc:value="999999" fbc:operation="lessEqual" fbc:id="ub_AGM3PH"/>
      <fbc:fluxBound fbc:reaction="AGM3Pt2pp" fbc:value="0" fbc:operation="greaterEqual" fbc:id="lb_AGM3Pt2pp"/>
      <fbc:fluxBound fbc:reaction="AGM3Pt2pp" fbc:value="999999" fbc:operation="lessEqual" fbc:id="ub_AGM3Pt2pp"/>
      <fbc:fluxBound fbc:reaction="AGM4PA" fbc:value="0" fbc:operation="greaterEqual" fbc:id="lb_AGM4PA"/>
      <fbc:fluxBound fbc:reaction="AGM4PA" fbc:value="999999" fbc:operation="lessEqual" fbc:id="ub_AGM4PA"/>
      <fbc:fluxBound fbc:reaction="AGM4PApp" fbc:value="0" fbc:operation="greaterEqual" fbc:id="lb_AGM4PApp"/>
      <fbc:fluxBound fbc:reaction="AGM4PApp" fbc:value="999999" fbc:operation="lessEqual" fbc:id="ub_AGM4PApp"/>
      <fbc:fluxBound fbc:reaction="AGM4PCP" fbc:value="0" fbc:operation="greaterEqual" fbc:id="lb_AGM4PCP"/>
      <fbc:fluxBound fbc:reaction="AGM4PCP" fbc:value="999999" fbc:operation="lessEqual" fbc:id="ub_AGM4PCP"/>
      <fbc:fluxBound fbc:reaction="AGM4PCPpp" fbc:value="0" fbc:operation="greaterEqual" fbc:id="lb_AGM4PCPpp"/>
      <fbc:fluxBound fbc:reaction="AGM4PCPpp" fbc:value="999999" fbc:operation="lessEqual" fbc:id="ub_AGM4PCPpp"/>
      <fbc:fluxBound fbc:reaction="AGM4PH" fbc:value="0" fbc:operation="greaterEqual" fbc:id="lb_AGM4PH"/>
      <fbc:fluxBound fbc:reaction="AGM4PH" fbc:value="999999" fbc:operation="lessEqual" fbc:id="ub_AGM4PH"/>
      <fbc:fluxBound fbc:reaction="AGM4Pt2pp" fbc:value="0" fbc:operation="greaterEqual" fbc:id="lb_AGM4Pt2pp"/>
      <fbc:fluxBound fbc:reaction="AGM4Pt2pp" fbc:value="999999" fbc:operation="lessEqual" fbc:id="ub_AGM4Pt2pp"/>
      <fbc:fluxBound fbc:reaction="AGMDA" fbc:value="0" fbc:operation="greaterEqual" fbc:id="lb_AGMDA"/>
      <fbc:fluxBound fbc:reaction="AGMDA" fbc:value="999999" fbc:operation="lessEqual" fbc:id="ub_AGMDA"/>
      <fbc:fluxBound fbc:reaction="AGMH" fbc:value="0" fbc:operation="greaterEqual" fbc:id="lb_AGMH"/>
      <fbc:fluxBound fbc:reaction="AGMH" fbc:value="999999" fbc:operation="lessEqual" fbc:id="ub_AGMH"/>
      <fbc:fluxBound fbc:reaction="AGMHE" fbc:value="0" fbc:operation="greaterEqual" fbc:id="lb_AGMHE"/>
      <fbc:fluxBound fbc:reaction="AGMHE" fbc:value="999999" fbc:operation="lessEqual" fbc:id="ub_AGMHE"/>
      <fbc:fluxBound fbc:reaction="AGMt2pp" fbc:value="0" fbc:operation="greaterEqual" fbc:id="lb_AGMt2pp"/>
      <fbc:fluxBound fbc:reaction="AGMt2pp" fbc:value="999999" fbc:operation="lessEqual" fbc:id="ub_AGMt2pp"/>
      <fbc:fluxBound fbc:reaction="AGPAT120" fbc:value="0" fbc:operation="greaterEqual" fbc:id="lb_AGPAT120"/>
      <fbc:fluxBound fbc:reaction="AGPAT120" fbc:value="999999" fbc:operation="lessEqual" fbc:id="ub_AGPAT120"/>
      <fbc:fluxBound fbc:reaction="AGPAT140" fbc:value="0" fbc:operation="greaterEqual" fbc:id="lb_AGPAT140"/>
      <fbc:fluxBound fbc:reaction="AGPAT140" fbc:value="999999" fbc:operation="lessEqual" fbc:id="ub_AGPAT140"/>
      <fbc:fluxBound fbc:reaction="AGPAT141" fbc:value="0" fbc:operation="greaterEqual" fbc:id="lb_AGPAT141"/>
      <fbc:fluxBound fbc:reaction="AGPAT141" fbc:value="999999" fbc:operation="lessEqual" fbc:id="ub_AGPAT141"/>
      <fbc:fluxBound fbc:reaction="AGPAT160" fbc:value="0" fbc:operation="greaterEqual" fbc:id="lb_AGPAT160"/>
      <fbc:fluxBound fbc:reaction="AGPAT160" fbc:value="999999" fbc:operation="lessEqual" fbc:id="ub_AGPAT160"/>
      <fbc:fluxBound fbc:reaction="AGPAT161" fbc:value="0" fbc:operation="greaterEqual" fbc:id="lb_AGPAT161"/>
      <fbc:fluxBound fbc:reaction="AGPAT161" fbc:value="999999" fbc:operation="lessEqual" fbc:id="ub_AGPAT161"/>
      <fbc:fluxBound fbc:reaction="AGPAT180" fbc:value="0" fbc:operation="greaterEqual" fbc:id="lb_AGPAT180"/>
      <fbc:fluxBound fbc:reaction="AGPAT180" fbc:value="999999" fbc:operation="lessEqual" fbc:id="ub_AGPAT180"/>
      <fbc:fluxBound fbc:reaction="AGPAT181" fbc:value="0" fbc:operation="greaterEqual" fbc:id="lb_AGPAT181"/>
      <fbc:fluxBound fbc:reaction="AGPAT181" fbc:value="999999" fbc:operation="lessEqual" fbc:id="ub_AGPAT181"/>
      <fbc:fluxBound fbc:reaction="AGPR" fbc:value="-999999" fbc:operation="greaterEqual" fbc:id="lb_AGPR"/>
      <fbc:fluxBound fbc:reaction="AGPR" fbc:value="999999" fbc:operation="lessEqual" fbc:id="ub_AGPR"/>
      <fbc:fluxBound fbc:reaction="AHC" fbc:value="-999999" fbc:operation="greaterEqual" fbc:id="lb_AHC"/>
      <fbc:fluxBound fbc:reaction="AHC" fbc:value="999999" fbc:operation="lessEqual" fbc:id="ub_AHC"/>
      <fbc:fluxBound fbc:reaction="AICART" fbc:value="-999999" fbc:operation="greaterEqual" fbc:id="lb_AICART"/>
      <fbc:fluxBound fbc:reaction="AICART" fbc:value="999999" fbc:operation="lessEqual" fbc:id="ub_AICART"/>
      <fbc:fluxBound fbc:reaction="AIRCr" fbc:value="-999999" fbc:operation="greaterEqual" fbc:id="lb_AIRCr"/>
      <fbc:fluxBound fbc:reaction="AIRCr" fbc:value="999999" fbc:operation="lessEqual" fbc:id="ub_AIRCr"/>
      <fbc:fluxBound fbc:reaction="AKGDH" fbc:value="0" fbc:operation="greaterEqual" fbc:id="lb_AKGDH"/>
      <fbc:fluxBound fbc:reaction="AKGDH" fbc:value="999999" fbc:operation="lessEqual" fbc:id="ub_AKGDH"/>
      <fbc:fluxBound fbc:reaction="ALAALA" fbc:value="0" fbc:operation="greaterEqual" fbc:id="lb_ALAALA"/>
      <fbc:fluxBound fbc:reaction="ALAALA" fbc:value="999999" fbc:operation="lessEqual" fbc:id="ub_ALAALA"/>
      <fbc:fluxBound fbc:reaction="ALAALAD" fbc:value="0" fbc:operation="greaterEqual" fbc:id="lb_ALAALAD"/>
      <fbc:fluxBound fbc:reaction="ALAALAD" fbc:value="999999" fbc:operation="lessEqual" fbc:id="ub_ALAALAD"/>
      <fbc:fluxBound fbc:reaction="ALAALAabcpp" fbc:value="0" fbc:operation="greaterEqual" fbc:id="lb_ALAALAabcpp"/>
      <fbc:fluxBound fbc:reaction="ALAALAabcpp" fbc:value="999999" fbc:operation="lessEqual" fbc:id="ub_ALAALAabcpp"/>
      <fbc:fluxBound fbc:reaction="ALAD_L" fbc:value="0" fbc:operation="greaterEqual" fbc:id="lb_ALAD_L"/>
      <fbc:fluxBound fbc:reaction="ALAD_L" fbc:value="999999" fbc:operation="lessEqual" fbc:id="ub_ALAD_L"/>
      <fbc:fluxBound fbc:reaction="ALAGLUE" fbc:value="-999999" fbc:operation="greaterEqual" fbc:id="lb_ALAGLUE"/>
      <fbc:fluxBound fbc:reaction="ALAGLUE" fbc:value="999999" fbc:operation="lessEqual" fbc:id="ub_ALAGLUE"/>
      <fbc:fluxBound fbc:reaction="ALAR" fbc:value="-999999" fbc:operation="greaterEqual" fbc:id="lb_ALAR"/>
      <fbc:fluxBound fbc:reaction="ALAR" fbc:value="999999" fbc:operation="lessEqual" fbc:id="ub_ALAR"/>
      <fbc:fluxBound fbc:reaction="ALATA_L" fbc:value="-999999" fbc:operation="greaterEqual" fbc:id="lb_ALATA_L"/>
      <fbc:fluxBound fbc:reaction="ALATA_L" fbc:value="999999" fbc:operation="lessEqual" fbc:id="ub_ALATA_L"/>
      <fbc:fluxBound fbc:reaction="ALATRS" fbc:value="0" fbc:operation="greaterEqual" fbc:id="lb_ALATRS"/>
      <fbc:fluxBound fbc:reaction="ALATRS" fbc:value="999999" fbc:operation="lessEqual" fbc:id="ub_ALATRS"/>
      <fbc:fluxBound fbc:reaction="ALCD1" fbc:value="-999999" fbc:operation="greaterEqual" fbc:id="lb_ALCD1"/>
      <fbc:fluxBound fbc:reaction="ALCD1" fbc:value="999999" fbc:operation="lessEqual" fbc:id="ub_ALCD1"/>
      <fbc:fluxBound fbc:reaction="ALCD19" fbc:value="-999999" fbc:operation="greaterEqual" fbc:id="lb_ALCD19"/>
      <fbc:fluxBound fbc:reaction="ALCD19" fbc:value="999999" fbc:operation="lessEqual" fbc:id="ub_ALCD19"/>
      <fbc:fluxBound fbc:reaction="ALCD2x" fbc:value="-999999" fbc:operation="greaterEqual" fbc:id="lb_ALCD2x"/>
      <fbc:fluxBound fbc:reaction="ALCD2x" fbc:value="999999" fbc:operation="lessEqual" fbc:id="ub_ALCD2x"/>
      <fbc:fluxBound fbc:reaction="ALCD3" fbc:value="-999999" fbc:operation="greaterEqual" fbc:id="lb_ALCD3"/>
      <fbc:fluxBound fbc:reaction="ALCD3" fbc:value="999999" fbc:operation="lessEqual" fbc:id="ub_ALCD3"/>
      <fbc:fluxBound fbc:reaction="ALCD4" fbc:value="-999999" fbc:operation="greaterEqual" fbc:id="lb_ALCD4"/>
      <fbc:fluxBound fbc:reaction="ALCD4" fbc:value="999999" fbc:operation="lessEqual" fbc:id="ub_ALCD4"/>
      <fbc:fluxBound fbc:reaction="ALDD2x" fbc:value="0" fbc:operation="greaterEqual" fbc:id="lb_ALDD2x"/>
      <fbc:fluxBound fbc:reaction="ALDD2x" fbc:value="999999" fbc:operation="lessEqual" fbc:id="ub_ALDD2x"/>
      <fbc:fluxBound fbc:reaction="AM3PA" fbc:value="0" fbc:operation="greaterEqual" fbc:id="lb_AM3PA"/>
      <fbc:fluxBound fbc:reaction="AM3PA" fbc:value="999999" fbc:operation="lessEqual" fbc:id="ub_AM3PA"/>
      <fbc:fluxBound fbc:reaction="AM4PA" fbc:value="0" fbc:operation="greaterEqual" fbc:id="lb_AM4PA"/>
      <fbc:fluxBound fbc:reaction="AM4PA" fbc:value="999999" fbc:operation="lessEqual" fbc:id="ub_AM4PA"/>
      <fbc:fluxBound fbc:reaction="AM4PCP" fbc:value="0" fbc:operation="greaterEqual" fbc:id="lb_AM4PCP"/>
      <fbc:fluxBound fbc:reaction="AM4PCP" fbc:value="999999" fbc:operation="lessEqual" fbc:id="ub_AM4PCP"/>
      <fbc:fluxBound fbc:reaction="AMALT1" fbc:value="0" fbc:operation="greaterEqual" fbc:id="lb_AMALT1"/>
      <fbc:fluxBound fbc:reaction="AMALT1" fbc:value="999999" fbc:operation="lessEqual" fbc:id="ub_AMALT1"/>
      <fbc:fluxBound fbc:reaction="AMALT2" fbc:value="0" fbc:operation="greaterEqual" fbc:id="lb_AMALT2"/>
      <fbc:fluxBound fbc:reaction="AMALT2" fbc:value="999999" fbc:operation="lessEqual" fbc:id="ub_AMALT2"/>
      <fbc:fluxBound fbc:reaction="AMALT3" fbc:value="0" fbc:operation="greaterEqual" fbc:id="lb_AMALT3"/>
      <fbc:fluxBound fbc:reaction="AMALT3" fbc:value="999999" fbc:operation="lessEqual" fbc:id="ub_AMALT3"/>
      <fbc:fluxBound fbc:reaction="AMALT4" fbc:value="0" fbc:operation="greaterEqual" fbc:id="lb_AMALT4"/>
      <fbc:fluxBound fbc:reaction="AMALT4" fbc:value="999999" fbc:operation="lessEqual" fbc:id="ub_AMALT4"/>
      <fbc:fluxBound fbc:reaction="AMAOTr" fbc:value="-999999" fbc:operation="greaterEqual" fbc:id="lb_AMAOTr"/>
      <fbc:fluxBound fbc:reaction="AMAOTr" fbc:value="999999" fbc:operation="lessEqual" fbc:id="ub_AMAOTr"/>
      <fbc:fluxBound fbc:reaction="AMMQLT8" fbc:value="0" fbc:operation="greaterEqual" fbc:id="lb_AMMQLT8"/>
      <fbc:fluxBound fbc:reaction="AMMQLT8" fbc:value="999999" fbc:operation="lessEqual" fbc:id="ub_AMMQLT8"/>
      <fbc:fluxBound fbc:reaction="AMPMS2" fbc:value="0" fbc:operation="greaterEqual" fbc:id="lb_AMPMS2"/>
      <fbc:fluxBound fbc:reaction="AMPMS2" fbc:value="999999" fbc:operation="lessEqual" fbc:id="ub_AMPMS2"/>
      <fbc:fluxBound fbc:reaction="ANHMK" fbc:value="0" fbc:operation="greaterEqual" fbc:id="lb_ANHMK"/>
      <fbc:fluxBound fbc:reaction="ANHMK" fbc:value="999999" fbc:operation="lessEqual" fbc:id="ub_ANHMK"/>
      <fbc:fluxBound fbc:reaction="ANPRT" fbc:value="0" fbc:operation="greaterEqual" fbc:id="lb_ANPRT"/>
      <fbc:fluxBound fbc:reaction="ANPRT" fbc:value="999999" fbc:operation="lessEqual" fbc:id="ub_ANPRT"/>
      <fbc:fluxBound fbc:reaction="ANS" fbc:value="0" fbc:operation="greaterEqual" fbc:id="lb_ANS"/>
      <fbc:fluxBound fbc:reaction="ANS" fbc:value="999999" fbc:operation="lessEqual" fbc:id="ub_ANS"/>
      <fbc:fluxBound fbc:reaction="AOXSr2" fbc:value="0" fbc:operation="greaterEqual" fbc:id="lb_AOXSr2"/>
      <fbc:fluxBound fbc:reaction="AOXSr2" fbc:value="999999" fbc:operation="lessEqual" fbc:id="ub_AOXSr2"/>
      <fbc:fluxBound fbc:reaction="APG3PAT120" fbc:value="0" fbc:operation="greaterEqual" fbc:id="lb_APG3PAT120"/>
      <fbc:fluxBound fbc:reaction="APG3PAT120" fbc:value="999999" fbc:operation="lessEqual" fbc:id="ub_APG3PAT120"/>
      <fbc:fluxBound fbc:reaction="APG3PAT140" fbc:value="0" fbc:operation="greaterEqual" fbc:id="lb_APG3PAT140"/>
      <fbc:fluxBound fbc:reaction="APG3PAT140" fbc:value="999999" fbc:operation="lessEqual" fbc:id="ub_APG3PAT140"/>
      <fbc:fluxBound fbc:reaction="APG3PAT141" fbc:value="0" fbc:operation="greaterEqual" fbc:id="lb_APG3PAT141"/>
      <fbc:fluxBound fbc:reaction="APG3PAT141" fbc:value="999999" fbc:operation="lessEqual" fbc:id="ub_APG3PAT141"/>
      <fbc:fluxBound fbc:reaction="APG3PAT160" fbc:value="0" fbc:operation="greaterEqual" fbc:id="lb_APG3PAT160"/>
      <fbc:fluxBound fbc:reaction="APG3PAT160" fbc:value="999999" fbc:operation="lessEqual" fbc:id="ub_APG3PAT160"/>
      <fbc:fluxBound fbc:reaction="APG3PAT161" fbc:value="0" fbc:operation="greaterEqual" fbc:id="lb_APG3PAT161"/>
      <fbc:fluxBound fbc:reaction="APG3PAT161" fbc:value="999999" fbc:operation="lessEqual" fbc:id="ub_APG3PAT161"/>
      <fbc:fluxBound fbc:reaction="APG3PAT180" fbc:value="0" fbc:operation="greaterEqual" fbc:id="lb_APG3PAT180"/>
      <fbc:fluxBound fbc:reaction="APG3PAT180" fbc:value="999999" fbc:operation="lessEqual" fbc:id="ub_APG3PAT180"/>
      <fbc:fluxBound fbc:reaction="APG3PAT181" fbc:value="0" fbc:operation="greaterEqual" fbc:id="lb_APG3PAT181"/>
      <fbc:fluxBound fbc:reaction="APG3PAT181" fbc:value="999999" fbc:operation="lessEqual" fbc:id="ub_APG3PAT181"/>
      <fbc:fluxBound fbc:reaction="APH120" fbc:value="0" fbc:operation="greaterEqual" fbc:id="lb_APH120"/>
      <fbc:fluxBound fbc:reaction="APH120" fbc:value="999999" fbc:operation="lessEqual" fbc:id="ub_APH120"/>
      <fbc:fluxBound fbc:reaction="APH140" fbc:value="0" fbc:operation="greaterEqual" fbc:id="lb_APH140"/>
      <fbc:fluxBound fbc:reaction="APH140" fbc:value="999999" fbc:operation="lessEqual" fbc:id="ub_APH140"/>
      <fbc:fluxBound fbc:reaction="APH141" fbc:value="0" fbc:operation="greaterEqual" fbc:id="lb_APH141"/>
      <fbc:fluxBound fbc:reaction="APH141" fbc:value="999999" fbc:operation="lessEqual" fbc:id="ub_APH141"/>
      <fbc:fluxBound fbc:reaction="APH160" fbc:value="0" fbc:operation="greaterEqual" fbc:id="lb_APH160"/>
      <fbc:fluxBound fbc:reaction="APH160" fbc:value="999999" fbc:operation="lessEqual" fbc:id="ub_APH160"/>
      <fbc:fluxBound fbc:reaction="APH161" fbc:value="0" fbc:operation="greaterEqual" fbc:id="lb_APH161"/>
      <fbc:fluxBound fbc:reaction="APH161" fbc:value="999999" fbc:operation="lessEqual" fbc:id="ub_APH161"/>
      <fbc:fluxBound fbc:reaction="APH180" fbc:value="0" fbc:operation="greaterEqual" fbc:id="lb_APH180"/>
      <fbc:fluxBound fbc:reaction="APH180" fbc:value="999999" fbc:operation="lessEqual" fbc:id="ub_APH180"/>
      <fbc:fluxBound fbc:reaction="APH181" fbc:value="0" fbc:operation="greaterEqual" fbc:id="lb_APH181"/>
      <fbc:fluxBound fbc:reaction="APH181" fbc:value="999999" fbc:operation="lessEqual" fbc:id="ub_APH181"/>
      <fbc:fluxBound fbc:reaction="APRAUR" fbc:value="0" fbc:operation="greaterEqual" fbc:id="lb_APRAUR"/>
      <fbc:fluxBound fbc:reaction="APRAUR" fbc:value="999999" fbc:operation="lessEqual" fbc:id="ub_APRAUR"/>
      <fbc:fluxBound fbc:reaction="APSPr" fbc:value="-999999" fbc:operation="greaterEqual" fbc:id="lb_APSPr"/>
      <fbc:fluxBound fbc:reaction="APSPr" fbc:value="999999" fbc:operation="lessEqual" fbc:id="ub_APSPr"/>
      <fbc:fluxBound fbc:reaction="ARGDC" fbc:value="0" fbc:operation="greaterEqual" fbc:id="lb_ARGDC"/>
      <fbc:fluxBound fbc:reaction="ARGDC" fbc:value="999999" fbc:operation="lessEqual" fbc:id="ub_ARGDC"/>
      <fbc:fluxBound fbc:reaction="ARGSL" fbc:value="-999999" fbc:operation="greaterEqual" fbc:id="lb_ARGSL"/>
      <fbc:fluxBound fbc:reaction="ARGSL" fbc:value="999999" fbc:operation="lessEqual" fbc:id="ub_ARGSL"/>
      <fbc:fluxBound fbc:reaction="ARGSS" fbc:value="0" fbc:operation="greaterEqual" fbc:id="lb_ARGSS"/>
      <fbc:fluxBound fbc:reaction="ARGSS" fbc:value="999999" fbc:operation="lessEqual" fbc:id="ub_ARGSS"/>
      <fbc:fluxBound fbc:reaction="ARGTRS" fbc:value="0" fbc:operation="greaterEqual" fbc:id="lb_ARGTRS"/>
      <fbc:fluxBound fbc:reaction="ARGTRS" fbc:value="999999" fbc:operation="lessEqual" fbc:id="ub_ARGTRS"/>
      <fbc:fluxBound fbc:reaction="ASAD" fbc:value="-999999" fbc:operation="greaterEqual" fbc:id="lb_ASAD"/>
      <fbc:fluxBound fbc:reaction="ASAD" fbc:value="999999" fbc:operation="lessEqual" fbc:id="ub_ASAD"/>
      <fbc:fluxBound fbc:reaction="ASNS1" fbc:value="0" fbc:operation="greaterEqual" fbc:id="lb_ASNS1"/>
      <fbc:fluxBound fbc:reaction="ASNS1" fbc:value="999999" fbc:operation="lessEqual" fbc:id="ub_ASNS1"/>
      <fbc:fluxBound fbc:reaction="ASNTRS" fbc:value="0" fbc:operation="greaterEqual" fbc:id="lb_ASNTRS"/>
      <fbc:fluxBound fbc:reaction="ASNTRS" fbc:value="999999" fbc:operation="lessEqual" fbc:id="ub_ASNTRS"/>
      <fbc:fluxBound fbc:reaction="ASO3t4pp" fbc:value="0" fbc:operation="greaterEqual" fbc:id="lb_ASO3t4pp"/>
      <fbc:fluxBound fbc:reaction="ASO3t4pp" fbc:value="999999" fbc:operation="lessEqual" fbc:id="ub_ASO3t4pp"/>
      <fbc:fluxBound fbc:reaction="ASO4rt2rpp" fbc:value="-999999" fbc:operation="greaterEqual" fbc:id="lb_ASO4rt2rpp"/>
      <fbc:fluxBound fbc:reaction="ASO4rt2rpp" fbc:value="999999" fbc:operation="lessEqual" fbc:id="ub_ASO4rt2rpp"/>
      <fbc:fluxBound fbc:reaction="ASO4t4pp" fbc:value="0" fbc:operation="greaterEqual" fbc:id="lb_ASO4t4pp"/>
      <fbc:fluxBound fbc:reaction="ASO4t4pp" fbc:value="999999" fbc:operation="lessEqual" fbc:id="ub_ASO4t4pp"/>
      <fbc:fluxBound fbc:reaction="ASO4tex" fbc:value="-999999" fbc:operation="greaterEqual" fbc:id="lb_ASO4tex"/>
      <fbc:fluxBound fbc:reaction="ASO4tex" fbc:value="999999" fbc:operation="lessEqual" fbc:id="ub_ASO4tex"/>
      <fbc:fluxBound fbc:reaction="ASP1DC" fbc:value="0" fbc:operation="greaterEqual" fbc:id="lb_ASP1DC"/>
      <fbc:fluxBound fbc:reaction="ASP1DC" fbc:value="999999" fbc:operation="lessEqual" fbc:id="ub_ASP1DC"/>
      <fbc:fluxBound fbc:reaction="ASPCT" fbc:value="0" fbc:operation="greaterEqual" fbc:id="lb_ASPCT"/>
      <fbc:fluxBound fbc:reaction="ASPCT" fbc:value="999999" fbc:operation="lessEqual" fbc:id="ub_ASPCT"/>
      <fbc:fluxBound fbc:reaction="ASPK" fbc:value="-999999" fbc:operation="greaterEqual" fbc:id="lb_ASPK"/>
      <fbc:fluxBound fbc:reaction="ASPK" fbc:value="999999" fbc:operation="lessEqual" fbc:id="ub_ASPK"/>
      <fbc:fluxBound fbc:reaction="ASPO2" fbc:value="0" fbc:operation="greaterEqual" fbc:id="lb_ASPO2"/>
      <fbc:fluxBound fbc:reaction="ASPO2" fbc:value="999999" fbc:operation="lessEqual" fbc:id="ub_ASPO2"/>
      <fbc:fluxBound fbc:reaction="ASPT" fbc:value="0" fbc:operation="greaterEqual" fbc:id="lb_ASPT"/>
      <fbc:fluxBound fbc:reaction="ASPT" fbc:value="999999" fbc:operation="lessEqual" fbc:id="ub_ASPT"/>
      <fbc:fluxBound fbc:reaction="ASPTA" fbc:value="-999999" fbc:operation="greaterEqual" fbc:id="lb_ASPTA"/>
      <fbc:fluxBound fbc:reaction="ASPTA" fbc:value="999999" fbc:operation="lessEqual" fbc:id="ub_ASPTA"/>
      <fbc:fluxBound fbc:reaction="ASPTRS" fbc:value="0" fbc:operation="greaterEqual" fbc:id="lb_ASPTRS"/>
      <fbc:fluxBound fbc:reaction="ASPTRS" fbc:value="999999" fbc:operation="lessEqual" fbc:id="ub_ASPTRS"/>
      <fbc:fluxBound fbc:reaction="ASR2" fbc:value="0" fbc:operation="greaterEqual" fbc:id="lb_ASR2"/>
      <fbc:fluxBound fbc:reaction="ASR2" fbc:value="999999" fbc:operation="lessEqual" fbc:id="ub_ASR2"/>
      <fbc:fluxBound fbc:reaction="ATPM" fbc:value="0.81" fbc:operation="greaterEqual" fbc:id="lb_ATPM"/>
      <fbc:fluxBound fbc:reaction="ATPM" fbc:value="999999" fbc:operation="lessEqual" fbc:id="ub_ATPM"/>
      <fbc:fluxBound fbc:reaction="ATPPRT" fbc:value="0" fbc:operation="greaterEqual" fbc:id="lb_ATPPRT"/>
      <fbc:fluxBound fbc:reaction="ATPPRT" fbc:value="999999" fbc:operation="lessEqual" fbc:id="ub_ATPPRT"/>
      <fbc:fluxBound fbc:reaction="ATPS10rpp" fbc:value="-999999" fbc:operation="greaterEqual" fbc:id="lb_ATPS10rpp"/>
      <fbc:fluxBound fbc:reaction="ATPS10rpp" fbc:value="999999" fbc:operation="lessEqual" fbc:id="ub_ATPS10rpp"/>
      <fbc:fluxBound fbc:reaction="BACCL" fbc:value="0" fbc:operation="greaterEqual" fbc:id="lb_BACCL"/>
      <fbc:fluxBound fbc:reaction="BACCL" fbc:value="999999" fbc:operation="lessEqual" fbc:id="ub_BACCL"/>
      <fbc:fluxBound fbc:reaction="BCOALIG" fbc:value="0" fbc:operation="greaterEqual" fbc:id="lb_BCOALIG"/>
      <fbc:fluxBound fbc:reaction="BCOALIG" fbc:value="999999" fbc:operation="lessEqual" fbc:id="ub_BCOALIG"/>
      <fbc:fluxBound fbc:reaction="BCOALIG2" fbc:value="0" fbc:operation="greaterEqual" fbc:id="lb_BCOALIG2"/>
      <fbc:fluxBound fbc:reaction="BCOALIG2" fbc:value="999999" fbc:operation="lessEqual" fbc:id="ub_BCOALIG2"/>
      <fbc:fluxBound fbc:reaction="BCR6pp" fbc:value="-999999" fbc:operation="greaterEqual" fbc:id="lb_BCR6pp"/>
      <fbc:fluxBound fbc:reaction="BCR6pp" fbc:value="999999" fbc:operation="lessEqual" fbc:id="ub_BCR6pp"/>
      <fbc:fluxBound fbc:reaction="BEALD" fbc:value="-999999" fbc:operation="greaterEqual" fbc:id="lb_BEALD"/>
      <fbc:fluxBound fbc:reaction="BEALD" fbc:value="999999" fbc:operation="lessEqual" fbc:id="ub_BEALD"/>
      <fbc:fluxBound fbc:reaction="BMOCOS" fbc:value="0" fbc:operation="greaterEqual" fbc:id="lb_BMOCOS"/>
      <fbc:fluxBound fbc:reaction="BMOCOS" fbc:value="999999" fbc:operation="lessEqual" fbc:id="ub_BMOCOS"/>
      <fbc:fluxBound fbc:reaction="BMOGDS1" fbc:value="0" fbc:operation="greaterEqual" fbc:id="lb_BMOGDS1"/>
      <fbc:fluxBound fbc:reaction="BMOGDS1" fbc:value="999999" fbc:operation="lessEqual" fbc:id="ub_BMOGDS1"/>
      <fbc:fluxBound fbc:reaction="BMOGDS2" fbc:value="0" fbc:operation="greaterEqual" fbc:id="lb_BMOGDS2"/>
      <fbc:fluxBound fbc:reaction="BMOGDS2" fbc:value="999999" fbc:operation="lessEqual" fbc:id="ub_BMOGDS2"/>
      <fbc:fluxBound fbc:reaction="BPNT" fbc:value="0" fbc:operation="greaterEqual" fbc:id="lb_BPNT"/>
      <fbc:fluxBound fbc:reaction="BPNT" fbc:value="999999" fbc:operation="lessEqual" fbc:id="ub_BPNT"/>
      <fbc:fluxBound fbc:reaction="BSCT" fbc:value="-999999" fbc:operation="greaterEqual" fbc:id="lb_BSCT"/>
      <fbc:fluxBound fbc:reaction="BSCT" fbc:value="999999" fbc:operation="lessEqual" fbc:id="ub_BSCT"/>
      <fbc:fluxBound fbc:reaction="BTOHt2rpp" fbc:value="-999999" fbc:operation="greaterEqual" fbc:id="lb_BTOHt2rpp"/>
      <fbc:fluxBound fbc:reaction="BTOHt2rpp" fbc:value="999999" fbc:operation="lessEqual" fbc:id="ub_BTOHt2rpp"/>
      <fbc:fluxBound fbc:reaction="BTOHtex" fbc:value="-999999" fbc:operation="greaterEqual" fbc:id="lb_BTOHtex"/>
      <fbc:fluxBound fbc:reaction="BTOHtex" fbc:value="999999" fbc:operation="lessEqual" fbc:id="ub_BTOHtex"/>
      <fbc:fluxBound fbc:reaction="BTS5" fbc:value="0" fbc:operation="greaterEqual" fbc:id="lb_BTS5"/>
      <fbc:fluxBound fbc:reaction="BTS5" fbc:value="999999" fbc:operation="lessEqual" fbc:id="ub_BTS5"/>
      <fbc:fluxBound fbc:reaction="BUTAFDOR" fbc:value="-999999" fbc:operation="greaterEqual" fbc:id="lb_BUTAFDOR"/>
      <fbc:fluxBound fbc:reaction="BUTAFDOR" fbc:value="999999" fbc:operation="lessEqual" fbc:id="ub_BUTAFDOR"/>
      <fbc:fluxBound fbc:reaction="BUTKr" fbc:value="-999999" fbc:operation="greaterEqual" fbc:id="lb_BUTKr"/>
      <fbc:fluxBound fbc:reaction="BUTKr" fbc:value="999999" fbc:operation="lessEqual" fbc:id="ub_BUTKr"/>
      <fbc:fluxBound fbc:reaction="BUTSO3abcpp" fbc:value="0" fbc:operation="greaterEqual" fbc:id="lb_BUTSO3abcpp"/>
      <fbc:fluxBound fbc:reaction="BUTSO3abcpp" fbc:value="999999" fbc:operation="lessEqual" fbc:id="ub_BUTSO3abcpp"/>
      <fbc:fluxBound fbc:reaction="BUTSO3tex" fbc:value="-999999" fbc:operation="greaterEqual" fbc:id="lb_BUTSO3tex"/>
      <fbc:fluxBound fbc:reaction="BUTSO3tex" fbc:value="999999" fbc:operation="lessEqual" fbc:id="ub_BUTSO3tex"/>
      <fbc:fluxBound fbc:reaction="BUTt2pp" fbc:value="0" fbc:operation="greaterEqual" fbc:id="lb_BUTt2pp"/>
      <fbc:fluxBound fbc:reaction="BUTt2pp" fbc:value="999999" fbc:operation="lessEqual" fbc:id="ub_BUTt2pp"/>
      <fbc:fluxBound fbc:reaction="BUTt4pp" fbc:value="0" fbc:operation="greaterEqual" fbc:id="lb_BUTt4pp"/>
      <fbc:fluxBound fbc:reaction="BUTt4pp" fbc:value="999999" fbc:operation="lessEqual" fbc:id="ub_BUTt4pp"/>
      <fbc:fluxBound fbc:reaction="BUTtex" fbc:value="-999999" fbc:operation="greaterEqual" fbc:id="lb_BUTtex"/>
      <fbc:fluxBound fbc:reaction="BUTtex" fbc:value="999999" fbc:operation="lessEqual" fbc:id="ub_BUTtex"/>
      <fbc:fluxBound fbc:reaction="BWCOGDS1" fbc:value="0" fbc:operation="greaterEqual" fbc:id="lb_BWCOGDS1"/>
      <fbc:fluxBound fbc:reaction="BWCOGDS1" fbc:value="999999" fbc:operation="lessEqual" fbc:id="ub_BWCOGDS1"/>
      <fbc:fluxBound fbc:reaction="BWCOGDS2" fbc:value="0" fbc:operation="greaterEqual" fbc:id="lb_BWCOGDS2"/>
      <fbc:fluxBound fbc:reaction="BWCOGDS2" fbc:value="999999" fbc:operation="lessEqual" fbc:id="ub_BWCOGDS2"/>
      <fbc:fluxBound fbc:reaction="BWCOS" fbc:value="0" fbc:operation="greaterEqual" fbc:id="lb_BWCOS"/>
      <fbc:fluxBound fbc:reaction="BWCOS" fbc:value="999999" fbc:operation="lessEqual" fbc:id="ub_BWCOS"/>
      <fbc:fluxBound fbc:reaction="BZALCt2pp" fbc:value="0" fbc:operation="greaterEqual" fbc:id="lb_BZALCt2pp"/>
      <fbc:fluxBound fbc:reaction="BZALCt2pp" fbc:value="999999" fbc:operation="lessEqual" fbc:id="ub_BZALCt2pp"/>
      <fbc:fluxBound fbc:reaction="BZALCtex" fbc:value="-999999" fbc:operation="greaterEqual" fbc:id="lb_BZALCtex"/>
      <fbc:fluxBound fbc:reaction="BZALCtex" fbc:value="999999" fbc:operation="lessEqual" fbc:id="ub_BZALCtex"/>
      <fbc:fluxBound fbc:reaction="BZALDHr" fbc:value="-999999" fbc:operation="greaterEqual" fbc:id="lb_BZALDHr"/>
      <fbc:fluxBound fbc:reaction="BZALDHr" fbc:value="999999" fbc:operation="lessEqual" fbc:id="ub_BZALDHr"/>
      <fbc:fluxBound fbc:reaction="BZALt2pp" fbc:value="0" fbc:operation="greaterEqual" fbc:id="lb_BZALt2pp"/>
      <fbc:fluxBound fbc:reaction="BZALt2pp" fbc:value="999999" fbc:operation="lessEqual" fbc:id="ub_BZALt2pp"/>
      <fbc:fluxBound fbc:reaction="BZALtex" fbc:value="-999999" fbc:operation="greaterEqual" fbc:id="lb_BZALtex"/>
      <fbc:fluxBound fbc:reaction="BZALtex" fbc:value="999999" fbc:operation="lessEqual" fbc:id="ub_BZALtex"/>
      <fbc:fluxBound fbc:reaction="BZSCD" fbc:value="-999999" fbc:operation="greaterEqual" fbc:id="lb_BZSCD"/>
      <fbc:fluxBound fbc:reaction="BZSCD" fbc:value="999999" fbc:operation="lessEqual" fbc:id="ub_BZSCD"/>
      <fbc:fluxBound fbc:reaction="BZSCT" fbc:value="-999999" fbc:operation="greaterEqual" fbc:id="lb_BZSCT"/>
      <fbc:fluxBound fbc:reaction="BZSCT" fbc:value="999999" fbc:operation="lessEqual" fbc:id="ub_BZSCT"/>
      <fbc:fluxBound fbc:reaction="BZSS" fbc:value="-999999" fbc:operation="greaterEqual" fbc:id="lb_BZSS"/>
      <fbc:fluxBound fbc:reaction="BZSS" fbc:value="999999" fbc:operation="lessEqual" fbc:id="ub_BZSS"/>
      <fbc:fluxBound fbc:reaction="BZt2pp" fbc:value="0" fbc:operation="greaterEqual" fbc:id="lb_BZt2pp"/>
      <fbc:fluxBound fbc:reaction="BZt2pp" fbc:value="999999" fbc:operation="lessEqual" fbc:id="ub_BZt2pp"/>
      <fbc:fluxBound fbc:reaction="BZtex" fbc:value="-999999" fbc:operation="greaterEqual" fbc:id="lb_BZtex"/>
      <fbc:fluxBound fbc:reaction="BZtex" fbc:value="999999" fbc:operation="lessEqual" fbc:id="ub_BZtex"/>
      <fbc:fluxBound fbc:reaction="CA2abc1pp" fbc:value="0" fbc:operation="greaterEqual" fbc:id="lb_CA2abc1pp"/>
      <fbc:fluxBound fbc:reaction="CA2abc1pp" fbc:value="999999" fbc:operation="lessEqual" fbc:id="ub_CA2abc1pp"/>
      <fbc:fluxBound fbc:reaction="CA2abcpp" fbc:value="0" fbc:operation="greaterEqual" fbc:id="lb_CA2abcpp"/>
      <fbc:fluxBound fbc:reaction="CA2abcpp" fbc:value="999999" fbc:operation="lessEqual" fbc:id="ub_CA2abcpp"/>
      <fbc:fluxBound fbc:reaction="CA2tex" fbc:value="-999999" fbc:operation="greaterEqual" fbc:id="lb_CA2tex"/>
      <fbc:fluxBound fbc:reaction="CA2tex" fbc:value="999999" fbc:operation="lessEqual" fbc:id="ub_CA2tex"/>
      <fbc:fluxBound fbc:reaction="CAMPP" fbc:value="0" fbc:operation="greaterEqual" fbc:id="lb_CAMPP"/>
      <fbc:fluxBound fbc:reaction="CAMPP" fbc:value="999999" fbc:operation="lessEqual" fbc:id="ub_CAMPP"/>
      <fbc:fluxBound fbc:reaction="CBIAT" fbc:value="-999999" fbc:operation="greaterEqual" fbc:id="lb_CBIAT"/>
      <fbc:fluxBound fbc:reaction="CBIAT" fbc:value="999999" fbc:operation="lessEqual" fbc:id="ub_CBIAT"/>
      <fbc:fluxBound fbc:reaction="CBLAT" fbc:value="-999999" fbc:operation="greaterEqual" fbc:id="lb_CBLAT"/>
      <fbc:fluxBound fbc:reaction="CBLAT" fbc:value="999999" fbc:operation="lessEqual" fbc:id="ub_CBLAT"/>
      <fbc:fluxBound fbc:reaction="CBMK" fbc:value="0" fbc:operation="greaterEqual" fbc:id="lb_CBMK"/>
      <fbc:fluxBound fbc:reaction="CBMK" fbc:value="999999" fbc:operation="lessEqual" fbc:id="ub_CBMK"/>
      <fbc:fluxBound fbc:reaction="CBPAH" fbc:value="0" fbc:operation="greaterEqual" fbc:id="lb_CBPAH"/>
      <fbc:fluxBound fbc:reaction="CBPAH" fbc:value="999999" fbc:operation="lessEqual" fbc:id="ub_CBPAH"/>
      <fbc:fluxBound fbc:reaction="CBPS" fbc:value="0" fbc:operation="greaterEqual" fbc:id="lb_CBPS"/>
      <fbc:fluxBound fbc:reaction="CBPS" fbc:value="999999" fbc:operation="lessEqual" fbc:id="ub_CBPS"/>
      <fbc:fluxBound fbc:reaction="CCGS" fbc:value="0" fbc:operation="greaterEqual" fbc:id="lb_CCGS"/>
      <fbc:fluxBound fbc:reaction="CCGS" fbc:value="999999" fbc:operation="lessEqual" fbc:id="ub_CCGS"/>
      <fbc:fluxBound fbc:reaction="CD2t4pp" fbc:value="0" fbc:operation="greaterEqual" fbc:id="lb_CD2t4pp"/>
      <fbc:fluxBound fbc:reaction="CD2t4pp" fbc:value="999999" fbc:operation="lessEqual" fbc:id="ub_CD2t4pp"/>
      <fbc:fluxBound fbc:reaction="CD2tex" fbc:value="-999999" fbc:operation="greaterEqual" fbc:id="lb_CD2tex"/>
      <fbc:fluxBound fbc:reaction="CD2tex" fbc:value="999999" fbc:operation="lessEqual" fbc:id="ub_CD2tex"/>
      <fbc:fluxBound fbc:reaction="CDGR" fbc:value="0" fbc:operation="greaterEqual" fbc:id="lb_CDGR"/>
      <fbc:fluxBound fbc:reaction="CDGR" fbc:value="999999" fbc:operation="lessEqual" fbc:id="ub_CDGR"/>
      <fbc:fluxBound fbc:reaction="CDGS1" fbc:value="0" fbc:operation="greaterEqual" fbc:id="lb_CDGS1"/>
      <fbc:fluxBound fbc:reaction="CDGS1" fbc:value="999999" fbc:operation="lessEqual" fbc:id="ub_CDGS1"/>
      <fbc:fluxBound fbc:reaction="CDGUNPD" fbc:value="0" fbc:operation="greaterEqual" fbc:id="lb_CDGUNPD"/>
      <fbc:fluxBound fbc:reaction="CDGUNPD" fbc:value="999999" fbc:operation="lessEqual" fbc:id="ub_CDGUNPD"/>
      <fbc:fluxBound fbc:reaction="CDPMEK" fbc:value="0" fbc:operation="greaterEqual" fbc:id="lb_CDPMEK"/>
      <fbc:fluxBound fbc:reaction="CDPMEK" fbc:value="999999" fbc:operation="lessEqual" fbc:id="ub_CDPMEK"/>
      <fbc:fluxBound fbc:reaction="CFAS160E" fbc:value="0" fbc:operation="greaterEqual" fbc:id="lb_CFAS160E"/>
      <fbc:fluxBound fbc:reaction="CFAS160E" fbc:value="999999" fbc:operation="lessEqual" fbc:id="ub_CFAS160E"/>
      <fbc:fluxBound fbc:reaction="CFAS160G" fbc:value="0" fbc:operation="greaterEqual" fbc:id="lb_CFAS160G"/>
      <fbc:fluxBound fbc:reaction="CFAS160G" fbc:value="999999" fbc:operation="lessEqual" fbc:id="ub_CFAS160G"/>
      <fbc:fluxBound fbc:reaction="CFAS180E" fbc:value="0" fbc:operation="greaterEqual" fbc:id="lb_CFAS180E"/>
      <fbc:fluxBound fbc:reaction="CFAS180E" fbc:value="999999" fbc:operation="lessEqual" fbc:id="ub_CFAS180E"/>
      <fbc:fluxBound fbc:reaction="CFAS180G" fbc:value="0" fbc:operation="greaterEqual" fbc:id="lb_CFAS180G"/>
      <fbc:fluxBound fbc:reaction="CFAS180G" fbc:value="999999" fbc:operation="lessEqual" fbc:id="ub_CFAS180G"/>
      <fbc:fluxBound fbc:reaction="CHDCCH" fbc:value="-999999" fbc:operation="greaterEqual" fbc:id="lb_CHDCCH"/>
      <fbc:fluxBound fbc:reaction="CHDCCH" fbc:value="999999" fbc:operation="lessEqual" fbc:id="ub_CHDCCH"/>
      <fbc:fluxBound fbc:reaction="CHORM" fbc:value="0" fbc:operation="greaterEqual" fbc:id="lb_CHORM"/>
      <fbc:fluxBound fbc:reaction="CHORM" fbc:value="999999" fbc:operation="lessEqual" fbc:id="ub_CHORM"/>
      <fbc:fluxBound fbc:reaction="CHORS" fbc:value="0" fbc:operation="greaterEqual" fbc:id="lb_CHORS"/>
      <fbc:fluxBound fbc:reaction="CHORS" fbc:value="999999" fbc:operation="lessEqual" fbc:id="ub_CHORS"/>
      <fbc:fluxBound fbc:reaction="CITCIa" fbc:value="-999999" fbc:operation="greaterEqual" fbc:id="lb_CITCIa"/>
      <fbc:fluxBound fbc:reaction="CITCIa" fbc:value="999999" fbc:operation="lessEqual" fbc:id="ub_CITCIa"/>
      <fbc:fluxBound fbc:reaction="CITCIb" fbc:value="-999999" fbc:operation="greaterEqual" fbc:id="lb_CITCIb"/>
      <fbc:fluxBound fbc:reaction="CITCIb" fbc:value="999999" fbc:operation="lessEqual" fbc:id="ub_CITCIb"/>
      <fbc:fluxBound fbc:reaction="CITMS" fbc:value="0" fbc:operation="greaterEqual" fbc:id="lb_CITMS"/>
      <fbc:fluxBound fbc:reaction="CITMS" fbc:value="999999" fbc:operation="lessEqual" fbc:id="ub_CITMS"/>
      <fbc:fluxBound fbc:reaction="CLPNS120pp" fbc:value="-999999" fbc:operation="greaterEqual" fbc:id="lb_CLPNS120pp"/>
      <fbc:fluxBound fbc:reaction="CLPNS120pp" fbc:value="999999" fbc:operation="lessEqual" fbc:id="ub_CLPNS120pp"/>
      <fbc:fluxBound fbc:reaction="CLPNS140pp" fbc:value="-999999" fbc:operation="greaterEqual" fbc:id="lb_CLPNS140pp"/>
      <fbc:fluxBound fbc:reaction="CLPNS140pp" fbc:value="999999" fbc:operation="lessEqual" fbc:id="ub_CLPNS140pp"/>
      <fbc:fluxBound fbc:reaction="CLPNS141pp" fbc:value="-999999" fbc:operation="greaterEqual" fbc:id="lb_CLPNS141pp"/>
      <fbc:fluxBound fbc:reaction="CLPNS141pp" fbc:value="999999" fbc:operation="lessEqual" fbc:id="ub_CLPNS141pp"/>
      <fbc:fluxBound fbc:reaction="CLPNS160pp" fbc:value="-999999" fbc:operation="greaterEqual" fbc:id="lb_CLPNS160pp"/>
      <fbc:fluxBound fbc:reaction="CLPNS160pp" fbc:value="999999" fbc:operation="lessEqual" fbc:id="ub_CLPNS160pp"/>
      <fbc:fluxBound fbc:reaction="CLPNS161pp" fbc:value="-999999" fbc:operation="greaterEqual" fbc:id="lb_CLPNS161pp"/>
      <fbc:fluxBound fbc:reaction="CLPNS161pp" fbc:value="999999" fbc:operation="lessEqual" fbc:id="ub_CLPNS161pp"/>
      <fbc:fluxBound fbc:reaction="CLPNS180pp" fbc:value="-999999" fbc:operation="greaterEqual" fbc:id="lb_CLPNS180pp"/>
      <fbc:fluxBound fbc:reaction="CLPNS180pp" fbc:value="999999" fbc:operation="lessEqual" fbc:id="ub_CLPNS180pp"/>
      <fbc:fluxBound fbc:reaction="CLPNS181pp" fbc:value="-999999" fbc:operation="greaterEqual" fbc:id="lb_CLPNS181pp"/>
      <fbc:fluxBound fbc:reaction="CLPNS181pp" fbc:value="999999" fbc:operation="lessEqual" fbc:id="ub_CLPNS181pp"/>
      <fbc:fluxBound fbc:reaction="CLt3r_2pp" fbc:value="-999999" fbc:operation="greaterEqual" fbc:id="lb_CLt3r_2pp"/>
      <fbc:fluxBound fbc:reaction="CLt3r_2pp" fbc:value="999999" fbc:operation="lessEqual" fbc:id="ub_CLt3r_2pp"/>
      <fbc:fluxBound fbc:reaction="CLtex" fbc:value="-999999" fbc:operation="greaterEqual" fbc:id="lb_CLtex"/>
      <fbc:fluxBound fbc:reaction="CLtex" fbc:value="999999" fbc:operation="lessEqual" fbc:id="ub_CLtex"/>
      <fbc:fluxBound fbc:reaction="CMPDAi" fbc:value="0" fbc:operation="greaterEqual" fbc:id="lb_CMPDAi"/>
      <fbc:fluxBound fbc:reaction="CMPDAi" fbc:value="999999" fbc:operation="lessEqual" fbc:id="ub_CMPDAi"/>
      <fbc:fluxBound fbc:reaction="CO2tex" fbc:value="-999999" fbc:operation="greaterEqual" fbc:id="lb_CO2tex"/>
      <fbc:fluxBound fbc:reaction="CO2tex" fbc:value="999999" fbc:operation="lessEqual" fbc:id="ub_CO2tex"/>
      <fbc:fluxBound fbc:reaction="CO2tpp" fbc:value="-999999" fbc:operation="greaterEqual" fbc:id="lb_CO2tpp"/>
      <fbc:fluxBound fbc:reaction="CO2tpp" fbc:value="999999" fbc:operation="lessEqual" fbc:id="ub_CO2tpp"/>
      <fbc:fluxBound fbc:reaction="COBALT2tex" fbc:value="-999999" fbc:operation="greaterEqual" fbc:id="lb_COBALT2tex"/>
      <fbc:fluxBound fbc:reaction="COBALT2tex" fbc:value="999999" fbc:operation="lessEqual" fbc:id="ub_COBALT2tex"/>
      <fbc:fluxBound fbc:reaction="COBALTt4pp" fbc:value="0" fbc:operation="greaterEqual" fbc:id="lb_COBALTt4pp"/>
      <fbc:fluxBound fbc:reaction="COBALTt4pp" fbc:value="999999" fbc:operation="lessEqual" fbc:id="ub_COBALTt4pp"/>
      <fbc:fluxBound fbc:reaction="CODH4" fbc:value="0" fbc:operation="greaterEqual" fbc:id="lb_CODH4"/>
      <fbc:fluxBound fbc:reaction="CODH4" fbc:value="999999" fbc:operation="lessEqual" fbc:id="ub_CODH4"/>
      <fbc:fluxBound fbc:reaction="COabcpp" fbc:value="0" fbc:operation="greaterEqual" fbc:id="lb_COabcpp"/>
      <fbc:fluxBound fbc:reaction="COabcpp" fbc:value="999999" fbc:operation="lessEqual" fbc:id="ub_COabcpp"/>
      <fbc:fluxBound fbc:reaction="CPC2MT" fbc:value="0" fbc:operation="greaterEqual" fbc:id="lb_CPC2MT"/>
      <fbc:fluxBound fbc:reaction="CPC2MT" fbc:value="999999" fbc:operation="lessEqual" fbc:id="ub_CPC2MT"/>
      <fbc:fluxBound fbc:reaction="CPC3MT" fbc:value="0" fbc:operation="greaterEqual" fbc:id="lb_CPC3MT"/>
      <fbc:fluxBound fbc:reaction="CPC3MT" fbc:value="999999" fbc:operation="lessEqual" fbc:id="ub_CPC3MT"/>
      <fbc:fluxBound fbc:reaction="CPC4MT" fbc:value="0" fbc:operation="greaterEqual" fbc:id="lb_CPC4MT"/>
      <fbc:fluxBound fbc:reaction="CPC4MT" fbc:value="999999" fbc:operation="lessEqual" fbc:id="ub_CPC4MT"/>
      <fbc:fluxBound fbc:reaction="CPC5MT" fbc:value="0" fbc:operation="greaterEqual" fbc:id="lb_CPC5MT"/>
      <fbc:fluxBound fbc:reaction="CPC5MT" fbc:value="999999" fbc:operation="lessEqual" fbc:id="ub_CPC5MT"/>
      <fbc:fluxBound fbc:reaction="CPC6MT" fbc:value="0" fbc:operation="greaterEqual" fbc:id="lb_CPC6MT"/>
      <fbc:fluxBound fbc:reaction="CPC6MT" fbc:value="999999" fbc:operation="lessEqual" fbc:id="ub_CPC6MT"/>
      <fbc:fluxBound fbc:reaction="CPC6R" fbc:value="0" fbc:operation="greaterEqual" fbc:id="lb_CPC6R"/>
      <fbc:fluxBound fbc:reaction="CPC6R" fbc:value="999999" fbc:operation="lessEqual" fbc:id="ub_CPC6R"/>
      <fbc:fluxBound fbc:reaction="CPC8MM" fbc:value="-999999" fbc:operation="greaterEqual" fbc:id="lb_CPC8MM"/>
      <fbc:fluxBound fbc:reaction="CPC8MM" fbc:value="999999" fbc:operation="lessEqual" fbc:id="ub_CPC8MM"/>
      <fbc:fluxBound fbc:reaction="CPMPS" fbc:value="0" fbc:operation="greaterEqual" fbc:id="lb_CPMPS"/>
      <fbc:fluxBound fbc:reaction="CPMPS" fbc:value="999999" fbc:operation="lessEqual" fbc:id="ub_CPMPS"/>
      <fbc:fluxBound fbc:reaction="CPPPGOAN2" fbc:value="0" fbc:operation="greaterEqual" fbc:id="lb_CPPPGOAN2"/>
      <fbc:fluxBound fbc:reaction="CPPPGOAN2" fbc:value="999999" fbc:operation="lessEqual" fbc:id="ub_CPPPGOAN2"/>
      <fbc:fluxBound fbc:reaction="CRESt2ipp" fbc:value="0" fbc:operation="greaterEqual" fbc:id="lb_CRESt2ipp"/>
      <fbc:fluxBound fbc:reaction="CRESt2ipp" fbc:value="999999" fbc:operation="lessEqual" fbc:id="ub_CRESt2ipp"/>
      <fbc:fluxBound fbc:reaction="CREStex" fbc:value="-999999" fbc:operation="greaterEqual" fbc:id="lb_CREStex"/>
      <fbc:fluxBound fbc:reaction="CREStex" fbc:value="999999" fbc:operation="lessEqual" fbc:id="ub_CREStex"/>
      <fbc:fluxBound fbc:reaction="CRO4abcpp" fbc:value="0" fbc:operation="greaterEqual" fbc:id="lb_CRO4abcpp"/>
      <fbc:fluxBound fbc:reaction="CRO4abcpp" fbc:value="999999" fbc:operation="lessEqual" fbc:id="ub_CRO4abcpp"/>
      <fbc:fluxBound fbc:reaction="CRO4t3pp" fbc:value="0" fbc:operation="greaterEqual" fbc:id="lb_CRO4t3pp"/>
      <fbc:fluxBound fbc:reaction="CRO4t3pp" fbc:value="999999" fbc:operation="lessEqual" fbc:id="ub_CRO4t3pp"/>
      <fbc:fluxBound fbc:reaction="CRO4tex" fbc:value="-999999" fbc:operation="greaterEqual" fbc:id="lb_CRO4tex"/>
      <fbc:fluxBound fbc:reaction="CRO4tex" fbc:value="999999" fbc:operation="lessEqual" fbc:id="ub_CRO4tex"/>
      <fbc:fluxBound fbc:reaction="CS" fbc:value="0" fbc:operation="greaterEqual" fbc:id="lb_CS"/>
      <fbc:fluxBound fbc:reaction="CS" fbc:value="999999" fbc:operation="lessEqual" fbc:id="ub_CS"/>
      <fbc:fluxBound fbc:reaction="CSND" fbc:value="0" fbc:operation="greaterEqual" fbc:id="lb_CSND"/>
      <fbc:fluxBound fbc:reaction="CSND" fbc:value="999999" fbc:operation="lessEqual" fbc:id="ub_CSND"/>
      <fbc:fluxBound fbc:reaction="CSPMDDC" fbc:value="0" fbc:operation="greaterEqual" fbc:id="lb_CSPMDDC"/>
      <fbc:fluxBound fbc:reaction="CSPMDDC" fbc:value="999999" fbc:operation="lessEqual" fbc:id="ub_CSPMDDC"/>
      <fbc:fluxBound fbc:reaction="CSPMDDH" fbc:value="0" fbc:operation="greaterEqual" fbc:id="lb_CSPMDDH"/>
      <fbc:fluxBound fbc:reaction="CSPMDDH" fbc:value="999999" fbc:operation="lessEqual" fbc:id="ub_CSPMDDH"/>
      <fbc:fluxBound fbc:reaction="CTECOAI6" fbc:value="-999999" fbc:operation="greaterEqual" fbc:id="lb_CTECOAI6"/>
      <fbc:fluxBound fbc:reaction="CTECOAI6" fbc:value="999999" fbc:operation="lessEqual" fbc:id="ub_CTECOAI6"/>
      <fbc:fluxBound fbc:reaction="CTECOAI7" fbc:value="-999999" fbc:operation="greaterEqual" fbc:id="lb_CTECOAI7"/>
      <fbc:fluxBound fbc:reaction="CTECOAI7" fbc:value="999999" fbc:operation="lessEqual" fbc:id="ub_CTECOAI7"/>
      <fbc:fluxBound fbc:reaction="CTECOAI8" fbc:value="-999999" fbc:operation="greaterEqual" fbc:id="lb_CTECOAI8"/>
      <fbc:fluxBound fbc:reaction="CTECOAI8" fbc:value="999999" fbc:operation="lessEqual" fbc:id="ub_CTECOAI8"/>
      <fbc:fluxBound fbc:reaction="CTPS1" fbc:value="0" fbc:operation="greaterEqual" fbc:id="lb_CTPS1"/>
      <fbc:fluxBound fbc:reaction="CTPS1" fbc:value="999999" fbc:operation="lessEqual" fbc:id="ub_CTPS1"/>
      <fbc:fluxBound fbc:reaction="CTPS2" fbc:value="0" fbc:operation="greaterEqual" fbc:id="lb_CTPS2"/>
      <fbc:fluxBound fbc:reaction="CTPS2" fbc:value="999999" fbc:operation="lessEqual" fbc:id="ub_CTPS2"/>
      <fbc:fluxBound fbc:reaction="CU2abcpp" fbc:value="0" fbc:operation="greaterEqual" fbc:id="lb_CU2abcpp"/>
      <fbc:fluxBound fbc:reaction="CU2abcpp" fbc:value="999999" fbc:operation="lessEqual" fbc:id="ub_CU2abcpp"/>
      <fbc:fluxBound fbc:reaction="CU2tex" fbc:value="-999999" fbc:operation="greaterEqual" fbc:id="lb_CU2tex"/>
      <fbc:fluxBound fbc:reaction="CU2tex" fbc:value="999999" fbc:operation="lessEqual" fbc:id="ub_CU2tex"/>
      <fbc:fluxBound fbc:reaction="CUabcpp" fbc:value="0" fbc:operation="greaterEqual" fbc:id="lb_CUabcpp"/>
      <fbc:fluxBound fbc:reaction="CUabcpp" fbc:value="999999" fbc:operation="lessEqual" fbc:id="ub_CUabcpp"/>
      <fbc:fluxBound fbc:reaction="CUtex" fbc:value="-999999" fbc:operation="greaterEqual" fbc:id="lb_CUtex"/>
      <fbc:fluxBound fbc:reaction="CUtex" fbc:value="999999" fbc:operation="lessEqual" fbc:id="ub_CUtex"/>
      <fbc:fluxBound fbc:reaction="CYOO2pp" fbc:value="0" fbc:operation="greaterEqual" fbc:id="lb_CYOO2pp"/>
      <fbc:fluxBound fbc:reaction="CYOO2pp" fbc:value="999999" fbc:operation="lessEqual" fbc:id="ub_CYOO2pp"/>
      <fbc:fluxBound fbc:reaction="CYRDAAT" fbc:value="0" fbc:operation="greaterEqual" fbc:id="lb_CYRDAAT"/>
      <fbc:fluxBound fbc:reaction="CYRDAAT" fbc:value="999999" fbc:operation="lessEqual" fbc:id="ub_CYRDAAT"/>
      <fbc:fluxBound fbc:reaction="CYRDAR" fbc:value="0" fbc:operation="greaterEqual" fbc:id="lb_CYRDAR"/>
      <fbc:fluxBound fbc:reaction="CYRDAR" fbc:value="999999" fbc:operation="lessEqual" fbc:id="ub_CYRDAR"/>
      <fbc:fluxBound fbc:reaction="CYRDAS" fbc:value="0" fbc:operation="greaterEqual" fbc:id="lb_CYRDAS"/>
      <fbc:fluxBound fbc:reaction="CYRDAS" fbc:value="999999" fbc:operation="lessEqual" fbc:id="ub_CYRDAS"/>
      <fbc:fluxBound fbc:reaction="CYSLY3" fbc:value="0" fbc:operation="greaterEqual" fbc:id="lb_CYSLY3"/>
      <fbc:fluxBound fbc:reaction="CYSLY3" fbc:value="999999" fbc:operation="lessEqual" fbc:id="ub_CYSLY3"/>
      <fbc:fluxBound fbc:reaction="CYSS" fbc:value="0" fbc:operation="greaterEqual" fbc:id="lb_CYSS"/>
      <fbc:fluxBound fbc:reaction="CYSS" fbc:value="999999" fbc:operation="lessEqual" fbc:id="ub_CYSS"/>
      <fbc:fluxBound fbc:reaction="CYSTL" fbc:value="0" fbc:operation="greaterEqual" fbc:id="lb_CYSTL"/>
      <fbc:fluxBound fbc:reaction="CYSTL" fbc:value="999999" fbc:operation="lessEqual" fbc:id="ub_CYSTL"/>
      <fbc:fluxBound fbc:reaction="CYSTRS" fbc:value="0" fbc:operation="greaterEqual" fbc:id="lb_CYSTRS"/>
      <fbc:fluxBound fbc:reaction="CYSTRS" fbc:value="999999" fbc:operation="lessEqual" fbc:id="ub_CYSTRS"/>
      <fbc:fluxBound fbc:reaction="CYTBCYTC" fbc:value="-999999" fbc:operation="greaterEqual" fbc:id="lb_CYTBCYTC"/>
      <fbc:fluxBound fbc:reaction="CYTBCYTC" fbc:value="999999" fbc:operation="lessEqual" fbc:id="ub_CYTBCYTC"/>
      <fbc:fluxBound fbc:reaction="CYTBD2pp" fbc:value="0" fbc:operation="greaterEqual" fbc:id="lb_CYTBD2pp"/>
      <fbc:fluxBound fbc:reaction="CYTBD2pp" fbc:value="999999" fbc:operation="lessEqual" fbc:id="ub_CYTBD2pp"/>
      <fbc:fluxBound fbc:reaction="CYTBMQOR2pp" fbc:value="0" fbc:operation="greaterEqual" fbc:id="lb_CYTBMQOR2pp"/>
      <fbc:fluxBound fbc:reaction="CYTBMQOR2pp" fbc:value="999999" fbc:operation="lessEqual" fbc:id="ub_CYTBMQOR2pp"/>
      <fbc:fluxBound fbc:reaction="CYTK1" fbc:value="-999999" fbc:operation="greaterEqual" fbc:id="lb_CYTK1"/>
      <fbc:fluxBound fbc:reaction="CYTK1" fbc:value="999999" fbc:operation="lessEqual" fbc:id="ub_CYTK1"/>
      <fbc:fluxBound fbc:reaction="CYTK2" fbc:value="-999999" fbc:operation="greaterEqual" fbc:id="lb_CYTK2"/>
      <fbc:fluxBound fbc:reaction="CYTK2" fbc:value="999999" fbc:operation="lessEqual" fbc:id="ub_CYTK2"/>
      <fbc:fluxBound fbc:reaction="CYTMQOR3pp" fbc:value="0" fbc:operation="greaterEqual" fbc:id="lb_CYTMQOR3pp"/>
      <fbc:fluxBound fbc:reaction="CYTMQOR3pp" fbc:value="999999" fbc:operation="lessEqual" fbc:id="ub_CYTMQOR3pp"/>
      <fbc:fluxBound fbc:reaction="DADK" fbc:value="-999999" fbc:operation="greaterEqual" fbc:id="lb_DADK"/>
      <fbc:fluxBound fbc:reaction="DADK" fbc:value="999999" fbc:operation="lessEqual" fbc:id="ub_DADK"/>
      <fbc:fluxBound fbc:reaction="DADNC" fbc:value="0" fbc:operation="greaterEqual" fbc:id="lb_DADNC"/>
      <fbc:fluxBound fbc:reaction="DADNC" fbc:value="999999" fbc:operation="lessEqual" fbc:id="ub_DADNC"/>
      <fbc:fluxBound fbc:reaction="DAGK120" fbc:value="0" fbc:operation="greaterEqual" fbc:id="lb_DAGK120"/>
      <fbc:fluxBound fbc:reaction="DAGK120" fbc:value="999999" fbc:operation="lessEqual" fbc:id="ub_DAGK120"/>
      <fbc:fluxBound fbc:reaction="DAGK140" fbc:value="0" fbc:operation="greaterEqual" fbc:id="lb_DAGK140"/>
      <fbc:fluxBound fbc:reaction="DAGK140" fbc:value="999999" fbc:operation="lessEqual" fbc:id="ub_DAGK140"/>
      <fbc:fluxBound fbc:reaction="DAGK141" fbc:value="0" fbc:operation="greaterEqual" fbc:id="lb_DAGK141"/>
      <fbc:fluxBound fbc:reaction="DAGK141" fbc:value="999999" fbc:operation="lessEqual" fbc:id="ub_DAGK141"/>
      <fbc:fluxBound fbc:reaction="DAGK160" fbc:value="0" fbc:operation="greaterEqual" fbc:id="lb_DAGK160"/>
      <fbc:fluxBound fbc:reaction="DAGK160" fbc:value="999999" fbc:operation="lessEqual" fbc:id="ub_DAGK160"/>
      <fbc:fluxBound fbc:reaction="DAGK161" fbc:value="0" fbc:operation="greaterEqual" fbc:id="lb_DAGK161"/>
      <fbc:fluxBound fbc:reaction="DAGK161" fbc:value="999999" fbc:operation="lessEqual" fbc:id="ub_DAGK161"/>
      <fbc:fluxBound fbc:reaction="DAGK180" fbc:value="0" fbc:operation="greaterEqual" fbc:id="lb_DAGK180"/>
      <fbc:fluxBound fbc:reaction="DAGK180" fbc:value="999999" fbc:operation="lessEqual" fbc:id="ub_DAGK180"/>
      <fbc:fluxBound fbc:reaction="DAGK181" fbc:value="0" fbc:operation="greaterEqual" fbc:id="lb_DAGK181"/>
      <fbc:fluxBound fbc:reaction="DAGK181" fbc:value="999999" fbc:operation="lessEqual" fbc:id="ub_DAGK181"/>
      <fbc:fluxBound fbc:reaction="DALAt2pp" fbc:value="0" fbc:operation="greaterEqual" fbc:id="lb_DALAt2pp"/>
      <fbc:fluxBound fbc:reaction="DALAt2pp" fbc:value="999999" fbc:operation="lessEqual" fbc:id="ub_DALAt2pp"/>
      <fbc:fluxBound fbc:reaction="DAPDC" fbc:value="0" fbc:operation="greaterEqual" fbc:id="lb_DAPDC"/>
      <fbc:fluxBound fbc:reaction="DAPDC" fbc:value="999999" fbc:operation="lessEqual" fbc:id="ub_DAPDC"/>
      <fbc:fluxBound fbc:reaction="DAPE" fbc:value="-999999" fbc:operation="greaterEqual" fbc:id="lb_DAPE"/>
      <fbc:fluxBound fbc:reaction="DAPE" fbc:value="999999" fbc:operation="lessEqual" fbc:id="ub_DAPE"/>
      <fbc:fluxBound fbc:reaction="DASYN120" fbc:value="0" fbc:operation="greaterEqual" fbc:id="lb_DASYN120"/>
      <fbc:fluxBound fbc:reaction="DASYN120" fbc:value="999999" fbc:operation="lessEqual" fbc:id="ub_DASYN120"/>
      <fbc:fluxBound fbc:reaction="DASYN140" fbc:value="0" fbc:operation="greaterEqual" fbc:id="lb_DASYN140"/>
      <fbc:fluxBound fbc:reaction="DASYN140" fbc:value="999999" fbc:operation="lessEqual" fbc:id="ub_DASYN140"/>
      <fbc:fluxBound fbc:reaction="DASYN141" fbc:value="0" fbc:operation="greaterEqual" fbc:id="lb_DASYN141"/>
      <fbc:fluxBound fbc:reaction="DASYN141" fbc:value="999999" fbc:operation="lessEqual" fbc:id="ub_DASYN141"/>
      <fbc:fluxBound fbc:reaction="DASYN160" fbc:value="0" fbc:operation="greaterEqual" fbc:id="lb_DASYN160"/>
      <fbc:fluxBound fbc:reaction="DASYN160" fbc:value="999999" fbc:operation="lessEqual" fbc:id="ub_DASYN160"/>
      <fbc:fluxBound fbc:reaction="DASYN161" fbc:value="0" fbc:operation="greaterEqual" fbc:id="lb_DASYN161"/>
      <fbc:fluxBound fbc:reaction="DASYN161" fbc:value="999999" fbc:operation="lessEqual" fbc:id="ub_DASYN161"/>
      <fbc:fluxBound fbc:reaction="DASYN180" fbc:value="0" fbc:operation="greaterEqual" fbc:id="lb_DASYN180"/>
      <fbc:fluxBound fbc:reaction="DASYN180" fbc:value="999999" fbc:operation="lessEqual" fbc:id="ub_DASYN180"/>
      <fbc:fluxBound fbc:reaction="DASYN181" fbc:value="0" fbc:operation="greaterEqual" fbc:id="lb_DASYN181"/>
      <fbc:fluxBound fbc:reaction="DASYN181" fbc:value="999999" fbc:operation="lessEqual" fbc:id="ub_DASYN181"/>
      <fbc:fluxBound fbc:reaction="DB4PS" fbc:value="0" fbc:operation="greaterEqual" fbc:id="lb_DB4PS"/>
      <fbc:fluxBound fbc:reaction="DB4PS" fbc:value="999999" fbc:operation="lessEqual" fbc:id="ub_DB4PS"/>
      <fbc:fluxBound fbc:reaction="DBTS" fbc:value="0" fbc:operation="greaterEqual" fbc:id="lb_DBTS"/>
      <fbc:fluxBound fbc:reaction="DBTS" fbc:value="999999" fbc:operation="lessEqual" fbc:id="ub_DBTS"/>
      <fbc:fluxBound fbc:reaction="DCMPDAi" fbc:value="0" fbc:operation="greaterEqual" fbc:id="lb_DCMPDAi"/>
      <fbc:fluxBound fbc:reaction="DCMPDAi" fbc:value="999999" fbc:operation="lessEqual" fbc:id="ub_DCMPDAi"/>
      <fbc:fluxBound fbc:reaction="DDCAtexi" fbc:value="0" fbc:operation="greaterEqual" fbc:id="lb_DDCAtexi"/>
      <fbc:fluxBound fbc:reaction="DDCAtexi" fbc:value="999999" fbc:operation="lessEqual" fbc:id="ub_DDCAtexi"/>
      <fbc:fluxBound fbc:reaction="DDPA" fbc:value="0" fbc:operation="greaterEqual" fbc:id="lb_DDPA"/>
      <fbc:fluxBound fbc:reaction="DDPA" fbc:value="999999" fbc:operation="lessEqual" fbc:id="ub_DDPA"/>
      <fbc:fluxBound fbc:reaction="DGK1" fbc:value="-999999" fbc:operation="greaterEqual" fbc:id="lb_DGK1"/>
      <fbc:fluxBound fbc:reaction="DGK1" fbc:value="999999" fbc:operation="lessEqual" fbc:id="ub_DGK1"/>
      <fbc:fluxBound fbc:reaction="DGUNC" fbc:value="0" fbc:operation="greaterEqual" fbc:id="lb_DGUNC"/>
      <fbc:fluxBound fbc:reaction="DGUNC" fbc:value="999999" fbc:operation="lessEqual" fbc:id="ub_DGUNC"/>
      <fbc:fluxBound fbc:reaction="DHAD1" fbc:value="0" fbc:operation="greaterEqual" fbc:id="lb_DHAD1"/>
      <fbc:fluxBound fbc:reaction="DHAD1" fbc:value="999999" fbc:operation="lessEqual" fbc:id="ub_DHAD1"/>
      <fbc:fluxBound fbc:reaction="DHAD2" fbc:value="0" fbc:operation="greaterEqual" fbc:id="lb_DHAD2"/>
      <fbc:fluxBound fbc:reaction="DHAD2" fbc:value="999999" fbc:operation="lessEqual" fbc:id="ub_DHAD2"/>
      <fbc:fluxBound fbc:reaction="DHDPRy" fbc:value="0" fbc:operation="greaterEqual" fbc:id="lb_DHDPRy"/>
      <fbc:fluxBound fbc:reaction="DHDPRy" fbc:value="999999" fbc:operation="lessEqual" fbc:id="ub_DHDPRy"/>
      <fbc:fluxBound fbc:reaction="DHDPS" fbc:value="0" fbc:operation="greaterEqual" fbc:id="lb_DHDPS"/>
      <fbc:fluxBound fbc:reaction="DHDPS" fbc:value="999999" fbc:operation="lessEqual" fbc:id="ub_DHDPS"/>
      <fbc:fluxBound fbc:reaction="DHFR" fbc:value="-999999" fbc:operation="greaterEqual" fbc:id="lb_DHFR"/>
      <fbc:fluxBound fbc:reaction="DHFR" fbc:value="999999" fbc:operation="lessEqual" fbc:id="ub_DHFR"/>
      <fbc:fluxBound fbc:reaction="DHFS" fbc:value="0" fbc:operation="greaterEqual" fbc:id="lb_DHFS"/>
      <fbc:fluxBound fbc:reaction="DHFS" fbc:value="999999" fbc:operation="lessEqual" fbc:id="ub_DHFS"/>
      <fbc:fluxBound fbc:reaction="DHNAOT4" fbc:value="0" fbc:operation="greaterEqual" fbc:id="lb_DHNAOT4"/>
      <fbc:fluxBound fbc:reaction="DHNAOT4" fbc:value="999999" fbc:operation="lessEqual" fbc:id="ub_DHNAOT4"/>
      <fbc:fluxBound fbc:reaction="DHNAS" fbc:value="0" fbc:operation="greaterEqual" fbc:id="lb_DHNAS"/>
      <fbc:fluxBound fbc:reaction="DHNAS" fbc:value="999999" fbc:operation="lessEqual" fbc:id="ub_DHNAS"/>
      <fbc:fluxBound fbc:reaction="DHNPA2r" fbc:value="-999999" fbc:operation="greaterEqual" fbc:id="lb_DHNPA2r"/>
      <fbc:fluxBound fbc:reaction="DHNPA2r" fbc:value="999999" fbc:operation="lessEqual" fbc:id="ub_DHNPA2r"/>
      <fbc:fluxBound fbc:reaction="DHORD5" fbc:value="0" fbc:operation="greaterEqual" fbc:id="lb_DHORD5"/>
      <fbc:fluxBound fbc:reaction="DHORD5" fbc:value="999999" fbc:operation="lessEqual" fbc:id="ub_DHORD5"/>
      <fbc:fluxBound fbc:reaction="DHORTS" fbc:value="-999999" fbc:operation="greaterEqual" fbc:id="lb_DHORTS"/>
      <fbc:fluxBound fbc:reaction="DHORTS" fbc:value="999999" fbc:operation="lessEqual" fbc:id="ub_DHORTS"/>
      <fbc:fluxBound fbc:reaction="DHPPDA2" fbc:value="0" fbc:operation="greaterEqual" fbc:id="lb_DHPPDA2"/>
      <fbc:fluxBound fbc:reaction="DHPPDA2" fbc:value="999999" fbc:operation="lessEqual" fbc:id="ub_DHPPDA2"/>
      <fbc:fluxBound fbc:reaction="DHPS2" fbc:value="0" fbc:operation="greaterEqual" fbc:id="lb_DHPS2"/>
      <fbc:fluxBound fbc:reaction="DHPS2" fbc:value="999999" fbc:operation="lessEqual" fbc:id="ub_DHPS2"/>
      <fbc:fluxBound fbc:reaction="DHQD" fbc:value="-999999" fbc:operation="greaterEqual" fbc:id="lb_DHQD"/>
      <fbc:fluxBound fbc:reaction="DHQD" fbc:value="999999" fbc:operation="lessEqual" fbc:id="ub_DHQD"/>
      <fbc:fluxBound fbc:reaction="DHQS" fbc:value="0" fbc:operation="greaterEqual" fbc:id="lb_DHQS"/>
      <fbc:fluxBound fbc:reaction="DHQS" fbc:value="999999" fbc:operation="lessEqual" fbc:id="ub_DHQS"/>
      <fbc:fluxBound fbc:reaction="DHXFUTC" fbc:value="0" fbc:operation="greaterEqual" fbc:id="lb_DHXFUTC"/>
      <fbc:fluxBound fbc:reaction="DHXFUTC" fbc:value="999999" fbc:operation="lessEqual" fbc:id="ub_DHXFUTC"/>
      <fbc:fluxBound fbc:reaction="DLTO" fbc:value="-999999" fbc:operation="greaterEqual" fbc:id="lb_DLTO"/>
      <fbc:fluxBound fbc:reaction="DLTO" fbc:value="999999" fbc:operation="lessEqual" fbc:id="ub_DLTO"/>
      <fbc:fluxBound fbc:reaction="DMATT" fbc:value="0" fbc:operation="greaterEqual" fbc:id="lb_DMATT"/>
      <fbc:fluxBound fbc:reaction="DMATT" fbc:value="999999" fbc:operation="lessEqual" fbc:id="ub_DMATT"/>
      <fbc:fluxBound fbc:reaction="DMPPS" fbc:value="0" fbc:operation="greaterEqual" fbc:id="lb_DMPPS"/>
      <fbc:fluxBound fbc:reaction="DMPPS" fbc:value="999999" fbc:operation="lessEqual" fbc:id="ub_DMPPS"/>
      <fbc:fluxBound fbc:reaction="DNMPPA" fbc:value="0" fbc:operation="greaterEqual" fbc:id="lb_DNMPPA"/>
      <fbc:fluxBound fbc:reaction="DNMPPA" fbc:value="999999" fbc:operation="lessEqual" fbc:id="ub_DNMPPA"/>
      <fbc:fluxBound fbc:reaction="DNTPPA" fbc:value="0" fbc:operation="greaterEqual" fbc:id="lb_DNTPPA"/>
      <fbc:fluxBound fbc:reaction="DNTPPA" fbc:value="999999" fbc:operation="lessEqual" fbc:id="ub_DNTPPA"/>
      <fbc:fluxBound fbc:reaction="DPCOAK" fbc:value="0" fbc:operation="greaterEqual" fbc:id="lb_DPCOAK"/>
      <fbc:fluxBound fbc:reaction="DPCOAK" fbc:value="999999" fbc:operation="lessEqual" fbc:id="ub_DPCOAK"/>
      <fbc:fluxBound fbc:reaction="DPLPTAT" fbc:value="-999999" fbc:operation="greaterEqual" fbc:id="lb_DPLPTAT"/>
      <fbc:fluxBound fbc:reaction="DPLPTAT" fbc:value="999999" fbc:operation="lessEqual" fbc:id="ub_DPLPTAT"/>
      <fbc:fluxBound fbc:reaction="DPR" fbc:value="0" fbc:operation="greaterEqual" fbc:id="lb_DPR"/>
      <fbc:fluxBound fbc:reaction="DPR" fbc:value="999999" fbc:operation="lessEqual" fbc:id="ub_DPR"/>
      <fbc:fluxBound fbc:reaction="DTMPK" fbc:value="-999999" fbc:operation="greaterEqual" fbc:id="lb_DTMPK"/>
      <fbc:fluxBound fbc:reaction="DTMPK" fbc:value="999999" fbc:operation="lessEqual" fbc:id="ub_DTMPK"/>
      <fbc:fluxBound fbc:reaction="DUTPDP" fbc:value="0" fbc:operation="greaterEqual" fbc:id="lb_DUTPDP"/>
      <fbc:fluxBound fbc:reaction="DUTPDP" fbc:value="999999" fbc:operation="lessEqual" fbc:id="ub_DUTPDP"/>
      <fbc:fluxBound fbc:reaction="DXPRIi" fbc:value="0" fbc:operation="greaterEqual" fbc:id="lb_DXPRIi"/>
      <fbc:fluxBound fbc:reaction="DXPRIi" fbc:value="999999" fbc:operation="lessEqual" fbc:id="ub_DXPRIi"/>
      <fbc:fluxBound fbc:reaction="DXPS" fbc:value="0" fbc:operation="greaterEqual" fbc:id="lb_DXPS"/>
      <fbc:fluxBound fbc:reaction="DXPS" fbc:value="999999" fbc:operation="lessEqual" fbc:id="ub_DXPS"/>
      <fbc:fluxBound fbc:reaction="E4PD" fbc:value="-999999" fbc:operation="greaterEqual" fbc:id="lb_E4PD"/>
      <fbc:fluxBound fbc:reaction="E4PD" fbc:value="999999" fbc:operation="lessEqual" fbc:id="ub_E4PD"/>
      <fbc:fluxBound fbc:reaction="EAR100x" fbc:value="0" fbc:operation="greaterEqual" fbc:id="lb_EAR100x"/>
      <fbc:fluxBound fbc:reaction="EAR100x" fbc:value="999999" fbc:operation="lessEqual" fbc:id="ub_EAR100x"/>
      <fbc:fluxBound fbc:reaction="EAR100y" fbc:value="0" fbc:operation="greaterEqual" fbc:id="lb_EAR100y"/>
      <fbc:fluxBound fbc:reaction="EAR100y" fbc:value="999999" fbc:operation="lessEqual" fbc:id="ub_EAR100y"/>
      <fbc:fluxBound fbc:reaction="EAR120x" fbc:value="0" fbc:operation="greaterEqual" fbc:id="lb_EAR120x"/>
      <fbc:fluxBound fbc:reaction="EAR120x" fbc:value="999999" fbc:operation="lessEqual" fbc:id="ub_EAR120x"/>
      <fbc:fluxBound fbc:reaction="EAR120y" fbc:value="0" fbc:operation="greaterEqual" fbc:id="lb_EAR120y"/>
      <fbc:fluxBound fbc:reaction="EAR120y" fbc:value="999999" fbc:operation="lessEqual" fbc:id="ub_EAR120y"/>
      <fbc:fluxBound fbc:reaction="EAR121x" fbc:value="0" fbc:operation="greaterEqual" fbc:id="lb_EAR121x"/>
      <fbc:fluxBound fbc:reaction="EAR121x" fbc:value="999999" fbc:operation="lessEqual" fbc:id="ub_EAR121x"/>
      <fbc:fluxBound fbc:reaction="EAR121y" fbc:value="0" fbc:operation="greaterEqual" fbc:id="lb_EAR121y"/>
      <fbc:fluxBound fbc:reaction="EAR121y" fbc:value="999999" fbc:operation="lessEqual" fbc:id="ub_EAR121y"/>
      <fbc:fluxBound fbc:reaction="EAR140x" fbc:value="0" fbc:operation="greaterEqual" fbc:id="lb_EAR140x"/>
      <fbc:fluxBound fbc:reaction="EAR140x" fbc:value="999999" fbc:operation="lessEqual" fbc:id="ub_EAR140x"/>
      <fbc:fluxBound fbc:reaction="EAR140y" fbc:value="0" fbc:operation="greaterEqual" fbc:id="lb_EAR140y"/>
      <fbc:fluxBound fbc:reaction="EAR140y" fbc:value="999999" fbc:operation="lessEqual" fbc:id="ub_EAR140y"/>
      <fbc:fluxBound fbc:reaction="EAR141x" fbc:value="0" fbc:operation="greaterEqual" fbc:id="lb_EAR141x"/>
      <fbc:fluxBound fbc:reaction="EAR141x" fbc:value="999999" fbc:operation="lessEqual" fbc:id="ub_EAR141x"/>
      <fbc:fluxBound fbc:reaction="EAR141y" fbc:value="0" fbc:operation="greaterEqual" fbc:id="lb_EAR141y"/>
      <fbc:fluxBound fbc:reaction="EAR141y" fbc:value="999999" fbc:operation="lessEqual" fbc:id="ub_EAR141y"/>
      <fbc:fluxBound fbc:reaction="EAR160x" fbc:value="0" fbc:operation="greaterEqual" fbc:id="lb_EAR160x"/>
      <fbc:fluxBound fbc:reaction="EAR160x" fbc:value="999999" fbc:operation="lessEqual" fbc:id="ub_EAR160x"/>
      <fbc:fluxBound fbc:reaction="EAR160y" fbc:value="0" fbc:operation="greaterEqual" fbc:id="lb_EAR160y"/>
      <fbc:fluxBound fbc:reaction="EAR160y" fbc:value="999999" fbc:operation="lessEqual" fbc:id="ub_EAR160y"/>
      <fbc:fluxBound fbc:reaction="EAR161x" fbc:value="0" fbc:operation="greaterEqual" fbc:id="lb_EAR161x"/>
      <fbc:fluxBound fbc:reaction="EAR161x" fbc:value="999999" fbc:operation="lessEqual" fbc:id="ub_EAR161x"/>
      <fbc:fluxBound fbc:reaction="EAR161y" fbc:value="0" fbc:operation="greaterEqual" fbc:id="lb_EAR161y"/>
      <fbc:fluxBound fbc:reaction="EAR161y" fbc:value="999999" fbc:operation="lessEqual" fbc:id="ub_EAR161y"/>
      <fbc:fluxBound fbc:reaction="EAR180x" fbc:value="0" fbc:operation="greaterEqual" fbc:id="lb_EAR180x"/>
      <fbc:fluxBound fbc:reaction="EAR180x" fbc:value="999999" fbc:operation="lessEqual" fbc:id="ub_EAR180x"/>
      <fbc:fluxBound fbc:reaction="EAR180y" fbc:value="0" fbc:operation="greaterEqual" fbc:id="lb_EAR180y"/>
      <fbc:fluxBound fbc:reaction="EAR180y" fbc:value="999999" fbc:operation="lessEqual" fbc:id="ub_EAR180y"/>
      <fbc:fluxBound fbc:reaction="EAR181x" fbc:value="0" fbc:operation="greaterEqual" fbc:id="lb_EAR181x"/>
      <fbc:fluxBound fbc:reaction="EAR181x" fbc:value="999999" fbc:operation="lessEqual" fbc:id="ub_EAR181x"/>
      <fbc:fluxBound fbc:reaction="EAR181y" fbc:value="0" fbc:operation="greaterEqual" fbc:id="lb_EAR181y"/>
      <fbc:fluxBound fbc:reaction="EAR181y" fbc:value="999999" fbc:operation="lessEqual" fbc:id="ub_EAR181y"/>
      <fbc:fluxBound fbc:reaction="EAR40x" fbc:value="0" fbc:operation="greaterEqual" fbc:id="lb_EAR40x"/>
      <fbc:fluxBound fbc:reaction="EAR40x" fbc:value="999999" fbc:operation="lessEqual" fbc:id="ub_EAR40x"/>
      <fbc:fluxBound fbc:reaction="EAR40y" fbc:value="0" fbc:operation="greaterEqual" fbc:id="lb_EAR40y"/>
      <fbc:fluxBound fbc:reaction="EAR40y" fbc:value="999999" fbc:operation="lessEqual" fbc:id="ub_EAR40y"/>
      <fbc:fluxBound fbc:reaction="EAR60x" fbc:value="0" fbc:operation="greaterEqual" fbc:id="lb_EAR60x"/>
      <fbc:fluxBound fbc:reaction="EAR60x" fbc:value="999999" fbc:operation="lessEqual" fbc:id="ub_EAR60x"/>
      <fbc:fluxBound fbc:reaction="EAR60y" fbc:value="0" fbc:operation="greaterEqual" fbc:id="lb_EAR60y"/>
      <fbc:fluxBound fbc:reaction="EAR60y" fbc:value="999999" fbc:operation="lessEqual" fbc:id="ub_EAR60y"/>
      <fbc:fluxBound fbc:reaction="EAR80x" fbc:value="0" fbc:operation="greaterEqual" fbc:id="lb_EAR80x"/>
      <fbc:fluxBound fbc:reaction="EAR80x" fbc:value="999999" fbc:operation="lessEqual" fbc:id="ub_EAR80x"/>
      <fbc:fluxBound fbc:reaction="EAR80y" fbc:value="0" fbc:operation="greaterEqual" fbc:id="lb_EAR80y"/>
      <fbc:fluxBound fbc:reaction="EAR80y" fbc:value="999999" fbc:operation="lessEqual" fbc:id="ub_EAR80y"/>
      <fbc:fluxBound fbc:reaction="ECOAH1" fbc:value="-999999" fbc:operation="greaterEqual" fbc:id="lb_ECOAH1"/>
      <fbc:fluxBound fbc:reaction="ECOAH1" fbc:value="999999" fbc:operation="lessEqual" fbc:id="ub_ECOAH1"/>
      <fbc:fluxBound fbc:reaction="ECOAH2" fbc:value="-999999" fbc:operation="greaterEqual" fbc:id="lb_ECOAH2"/>
      <fbc:fluxBound fbc:reaction="ECOAH2" fbc:value="999999" fbc:operation="lessEqual" fbc:id="ub_ECOAH2"/>
      <fbc:fluxBound fbc:reaction="ECOAH3" fbc:value="-999999" fbc:operation="greaterEqual" fbc:id="lb_ECOAH3"/>
      <fbc:fluxBound fbc:reaction="ECOAH3" fbc:value="999999" fbc:operation="lessEqual" fbc:id="ub_ECOAH3"/>
      <fbc:fluxBound fbc:reaction="ECOAH4" fbc:value="-999999" fbc:operation="greaterEqual" fbc:id="lb_ECOAH4"/>
      <fbc:fluxBound fbc:reaction="ECOAH4" fbc:value="999999" fbc:operation="lessEqual" fbc:id="ub_ECOAH4"/>
      <fbc:fluxBound fbc:reaction="ECOAH5" fbc:value="-999999" fbc:operation="greaterEqual" fbc:id="lb_ECOAH5"/>
      <fbc:fluxBound fbc:reaction="ECOAH5" fbc:value="999999" fbc:operation="lessEqual" fbc:id="ub_ECOAH5"/>
      <fbc:fluxBound fbc:reaction="ECOAH6" fbc:value="-999999" fbc:operation="greaterEqual" fbc:id="lb_ECOAH6"/>
      <fbc:fluxBound fbc:reaction="ECOAH6" fbc:value="999999" fbc:operation="lessEqual" fbc:id="ub_ECOAH6"/>
      <fbc:fluxBound fbc:reaction="ECOAH7" fbc:value="-999999" fbc:operation="greaterEqual" fbc:id="lb_ECOAH7"/>
      <fbc:fluxBound fbc:reaction="ECOAH7" fbc:value="999999" fbc:operation="lessEqual" fbc:id="ub_ECOAH7"/>
      <fbc:fluxBound fbc:reaction="ECOAH8" fbc:value="-999999" fbc:operation="greaterEqual" fbc:id="lb_ECOAH8"/>
      <fbc:fluxBound fbc:reaction="ECOAH8" fbc:value="999999" fbc:operation="lessEqual" fbc:id="ub_ECOAH8"/>
      <fbc:fluxBound fbc:reaction="EDTXS1" fbc:value="0" fbc:operation="greaterEqual" fbc:id="lb_EDTXS1"/>
      <fbc:fluxBound fbc:reaction="EDTXS1" fbc:value="999999" fbc:operation="lessEqual" fbc:id="ub_EDTXS1"/>
      <fbc:fluxBound fbc:reaction="EDTXS1N" fbc:value="0" fbc:operation="greaterEqual" fbc:id="lb_EDTXS1N"/>
      <fbc:fluxBound fbc:reaction="EDTXS1N" fbc:value="999999" fbc:operation="lessEqual" fbc:id="ub_EDTXS1N"/>
      <fbc:fluxBound fbc:reaction="EDTXS2" fbc:value="0" fbc:operation="greaterEqual" fbc:id="lb_EDTXS2"/>
      <fbc:fluxBound fbc:reaction="EDTXS2" fbc:value="999999" fbc:operation="lessEqual" fbc:id="ub_EDTXS2"/>
      <fbc:fluxBound fbc:reaction="EDTXS2N" fbc:value="0" fbc:operation="greaterEqual" fbc:id="lb_EDTXS2N"/>
      <fbc:fluxBound fbc:reaction="EDTXS2N" fbc:value="999999" fbc:operation="lessEqual" fbc:id="ub_EDTXS2N"/>
      <fbc:fluxBound fbc:reaction="EGMEACPR" fbc:value="0" fbc:operation="greaterEqual" fbc:id="lb_EGMEACPR"/>
      <fbc:fluxBound fbc:reaction="EGMEACPR" fbc:value="999999" fbc:operation="lessEqual" fbc:id="ub_EGMEACPR"/>
      <fbc:fluxBound fbc:reaction="ELCYTI" fbc:value="0" fbc:operation="greaterEqual" fbc:id="lb_ELCYTI"/>
      <fbc:fluxBound fbc:reaction="ELCYTI" fbc:value="999999" fbc:operation="lessEqual" fbc:id="ub_ELCYTI"/>
      <fbc:fluxBound fbc:reaction="ELCYTO" fbc:value="0" fbc:operation="greaterEqual" fbc:id="lb_ELCYTO"/>
      <fbc:fluxBound fbc:reaction="ELCYTO" fbc:value="999999" fbc:operation="lessEqual" fbc:id="ub_ELCYTO"/>
      <fbc:fluxBound fbc:reaction="ENO" fbc:value="-999999" fbc:operation="greaterEqual" fbc:id="lb_ENO"/>
      <fbc:fluxBound fbc:reaction="ENO" fbc:value="999999" fbc:operation="lessEqual" fbc:id="ub_ENO"/>
      <fbc:fluxBound fbc:reaction="EPMEACPR" fbc:value="0" fbc:operation="greaterEqual" fbc:id="lb_EPMEACPR"/>
      <fbc:fluxBound fbc:reaction="EPMEACPR" fbc:value="999999" fbc:operation="lessEqual" fbc:id="ub_EPMEACPR"/>
      <fbc:fluxBound fbc:reaction="ETHSO3abcpp" fbc:value="0" fbc:operation="greaterEqual" fbc:id="lb_ETHSO3abcpp"/>
      <fbc:fluxBound fbc:reaction="ETHSO3abcpp" fbc:value="999999" fbc:operation="lessEqual" fbc:id="ub_ETHSO3abcpp"/>
      <fbc:fluxBound fbc:reaction="ETHSO3tex" fbc:value="-999999" fbc:operation="greaterEqual" fbc:id="lb_ETHSO3tex"/>
      <fbc:fluxBound fbc:reaction="ETHSO3tex" fbc:value="999999" fbc:operation="lessEqual" fbc:id="ub_ETHSO3tex"/>
      <fbc:fluxBound fbc:reaction="ETOHtex" fbc:value="-999999" fbc:operation="greaterEqual" fbc:id="lb_ETOHtex"/>
      <fbc:fluxBound fbc:reaction="ETOHtex" fbc:value="999999" fbc:operation="lessEqual" fbc:id="ub_ETOHtex"/>
      <fbc:fluxBound fbc:reaction="ETOHtrpp" fbc:value="-999999" fbc:operation="greaterEqual" fbc:id="lb_ETOHtrpp"/>
      <fbc:fluxBound fbc:reaction="ETOHtrpp" fbc:value="999999" fbc:operation="lessEqual" fbc:id="ub_ETOHtrpp"/>
      <fbc:fluxBound fbc:reaction="FA100ACPHi" fbc:value="0" fbc:operation="greaterEqual" fbc:id="lb_FA100ACPHi"/>
      <fbc:fluxBound fbc:reaction="FA100ACPHi" fbc:value="999999" fbc:operation="lessEqual" fbc:id="ub_FA100ACPHi"/>
      <fbc:fluxBound fbc:reaction="FA120ACPHi" fbc:value="0" fbc:operation="greaterEqual" fbc:id="lb_FA120ACPHi"/>
      <fbc:fluxBound fbc:reaction="FA120ACPHi" fbc:value="999999" fbc:operation="lessEqual" fbc:id="ub_FA120ACPHi"/>
      <fbc:fluxBound fbc:reaction="FA140ACPHi" fbc:value="0" fbc:operation="greaterEqual" fbc:id="lb_FA140ACPHi"/>
      <fbc:fluxBound fbc:reaction="FA140ACPHi" fbc:value="999999" fbc:operation="lessEqual" fbc:id="ub_FA140ACPHi"/>
      <fbc:fluxBound fbc:reaction="FA141ACPHi" fbc:value="0" fbc:operation="greaterEqual" fbc:id="lb_FA141ACPHi"/>
      <fbc:fluxBound fbc:reaction="FA141ACPHi" fbc:value="999999" fbc:operation="lessEqual" fbc:id="ub_FA141ACPHi"/>
      <fbc:fluxBound fbc:reaction="FA160ACPHi" fbc:value="0" fbc:operation="greaterEqual" fbc:id="lb_FA160ACPHi"/>
      <fbc:fluxBound fbc:reaction="FA160ACPHi" fbc:value="999999" fbc:operation="lessEqual" fbc:id="ub_FA160ACPHi"/>
      <fbc:fluxBound fbc:reaction="FA161ACPHi" fbc:value="0" fbc:operation="greaterEqual" fbc:id="lb_FA161ACPHi"/>
      <fbc:fluxBound fbc:reaction="FA161ACPHi" fbc:value="999999" fbc:operation="lessEqual" fbc:id="ub_FA161ACPHi"/>
      <fbc:fluxBound fbc:reaction="FA80ACPHi" fbc:value="0" fbc:operation="greaterEqual" fbc:id="lb_FA80ACPHi"/>
      <fbc:fluxBound fbc:reaction="FA80ACPHi" fbc:value="999999" fbc:operation="lessEqual" fbc:id="ub_FA80ACPHi"/>
      <fbc:fluxBound fbc:reaction="FACOAE140" fbc:value="0" fbc:operation="greaterEqual" fbc:id="lb_FACOAE140"/>
      <fbc:fluxBound fbc:reaction="FACOAE140" fbc:value="999999" fbc:operation="lessEqual" fbc:id="ub_FACOAE140"/>
      <fbc:fluxBound fbc:reaction="FACOAE160" fbc:value="0" fbc:operation="greaterEqual" fbc:id="lb_FACOAE160"/>
      <fbc:fluxBound fbc:reaction="FACOAE160" fbc:value="999999" fbc:operation="lessEqual" fbc:id="ub_FACOAE160"/>
      <fbc:fluxBound fbc:reaction="FACOAE161" fbc:value="0" fbc:operation="greaterEqual" fbc:id="lb_FACOAE161"/>
      <fbc:fluxBound fbc:reaction="FACOAE161" fbc:value="999999" fbc:operation="lessEqual" fbc:id="ub_FACOAE161"/>
      <fbc:fluxBound fbc:reaction="FACOAL100t2pp" fbc:value="0" fbc:operation="greaterEqual" fbc:id="lb_FACOAL100t2pp"/>
      <fbc:fluxBound fbc:reaction="FACOAL100t2pp" fbc:value="999999" fbc:operation="lessEqual" fbc:id="ub_FACOAL100t2pp"/>
      <fbc:fluxBound fbc:reaction="FACOAL120t2pp" fbc:value="0" fbc:operation="greaterEqual" fbc:id="lb_FACOAL120t2pp"/>
      <fbc:fluxBound fbc:reaction="FACOAL120t2pp" fbc:value="999999" fbc:operation="lessEqual" fbc:id="ub_FACOAL120t2pp"/>
      <fbc:fluxBound fbc:reaction="FACOAL140t2pp" fbc:value="0" fbc:operation="greaterEqual" fbc:id="lb_FACOAL140t2pp"/>
      <fbc:fluxBound fbc:reaction="FACOAL140t2pp" fbc:value="999999" fbc:operation="lessEqual" fbc:id="ub_FACOAL140t2pp"/>
      <fbc:fluxBound fbc:reaction="FACOAL141t2pp" fbc:value="0" fbc:operation="greaterEqual" fbc:id="lb_FACOAL141t2pp"/>
      <fbc:fluxBound fbc:reaction="FACOAL141t2pp" fbc:value="999999" fbc:operation="lessEqual" fbc:id="ub_FACOAL141t2pp"/>
      <fbc:fluxBound fbc:reaction="FACOAL160t2pp" fbc:value="0" fbc:operation="greaterEqual" fbc:id="lb_FACOAL160t2pp"/>
      <fbc:fluxBound fbc:reaction="FACOAL160t2pp" fbc:value="999999" fbc:operation="lessEqual" fbc:id="ub_FACOAL160t2pp"/>
      <fbc:fluxBound fbc:reaction="FACOAL161t2pp" fbc:value="0" fbc:operation="greaterEqual" fbc:id="lb_FACOAL161t2pp"/>
      <fbc:fluxBound fbc:reaction="FACOAL161t2pp" fbc:value="999999" fbc:operation="lessEqual" fbc:id="ub_FACOAL161t2pp"/>
      <fbc:fluxBound fbc:reaction="FACOAL180t2pp" fbc:value="0" fbc:operation="greaterEqual" fbc:id="lb_FACOAL180t2pp"/>
      <fbc:fluxBound fbc:reaction="FACOAL180t2pp" fbc:value="999999" fbc:operation="lessEqual" fbc:id="ub_FACOAL180t2pp"/>
      <fbc:fluxBound fbc:reaction="FACOAL181t2pp" fbc:value="0" fbc:operation="greaterEqual" fbc:id="lb_FACOAL181t2pp"/>
      <fbc:fluxBound fbc:reaction="FACOAL181t2pp" fbc:value="999999" fbc:operation="lessEqual" fbc:id="ub_FACOAL181t2pp"/>
      <fbc:fluxBound fbc:reaction="FACOAL40It2pp" fbc:value="0" fbc:operation="greaterEqual" fbc:id="lb_FACOAL40It2pp"/>
      <fbc:fluxBound fbc:reaction="FACOAL40It2pp" fbc:value="999999" fbc:operation="lessEqual" fbc:id="ub_FACOAL40It2pp"/>
      <fbc:fluxBound fbc:reaction="FACOAL40t2pp" fbc:value="0" fbc:operation="greaterEqual" fbc:id="lb_FACOAL40t2pp"/>
      <fbc:fluxBound fbc:reaction="FACOAL40t2pp" fbc:value="999999" fbc:operation="lessEqual" fbc:id="ub_FACOAL40t2pp"/>
      <fbc:fluxBound fbc:reaction="FACOAL50It2pp" fbc:value="0" fbc:operation="greaterEqual" fbc:id="lb_FACOAL50It2pp"/>
      <fbc:fluxBound fbc:reaction="FACOAL50It2pp" fbc:value="999999" fbc:operation="lessEqual" fbc:id="ub_FACOAL50It2pp"/>
      <fbc:fluxBound fbc:reaction="FACOAL50t2pp" fbc:value="0" fbc:operation="greaterEqual" fbc:id="lb_FACOAL50t2pp"/>
      <fbc:fluxBound fbc:reaction="FACOAL50t2pp" fbc:value="999999" fbc:operation="lessEqual" fbc:id="ub_FACOAL50t2pp"/>
      <fbc:fluxBound fbc:reaction="FACOAL60t2pp" fbc:value="0" fbc:operation="greaterEqual" fbc:id="lb_FACOAL60t2pp"/>
      <fbc:fluxBound fbc:reaction="FACOAL60t2pp" fbc:value="999999" fbc:operation="lessEqual" fbc:id="ub_FACOAL60t2pp"/>
      <fbc:fluxBound fbc:reaction="FACOAL80t2pp" fbc:value="0" fbc:operation="greaterEqual" fbc:id="lb_FACOAL80t2pp"/>
      <fbc:fluxBound fbc:reaction="FACOAL80t2pp" fbc:value="999999" fbc:operation="lessEqual" fbc:id="ub_FACOAL80t2pp"/>
      <fbc:fluxBound fbc:reaction="FADMQOR" fbc:value="0" fbc:operation="greaterEqual" fbc:id="lb_FADMQOR"/>
      <fbc:fluxBound fbc:reaction="FADMQOR" fbc:value="999999" fbc:operation="lessEqual" fbc:id="ub_FADMQOR"/>
      <fbc:fluxBound fbc:reaction="FBA" fbc:value="-999999" fbc:operation="greaterEqual" fbc:id="lb_FBA"/>
      <fbc:fluxBound fbc:reaction="FBA" fbc:value="999999" fbc:operation="lessEqual" fbc:id="ub_FBA"/>
      <fbc:fluxBound fbc:reaction="FBP" fbc:value="0" fbc:operation="greaterEqual" fbc:id="lb_FBP"/>
      <fbc:fluxBound fbc:reaction="FBP" fbc:value="999999" fbc:operation="lessEqual" fbc:id="ub_FBP"/>
      <fbc:fluxBound fbc:reaction="FCLT" fbc:value="0" fbc:operation="greaterEqual" fbc:id="lb_FCLT"/>
      <fbc:fluxBound fbc:reaction="FCLT" fbc:value="999999" fbc:operation="lessEqual" fbc:id="ub_FCLT"/>
      <fbc:fluxBound fbc:reaction="FDH5r2pp" fbc:value="-999999" fbc:operation="greaterEqual" fbc:id="lb_FDH5r2pp"/>
      <fbc:fluxBound fbc:reaction="FDH5r2pp" fbc:value="999999" fbc:operation="lessEqual" fbc:id="ub_FDH5r2pp"/>
      <fbc:fluxBound fbc:reaction="FE2Gabcpp" fbc:value="0" fbc:operation="greaterEqual" fbc:id="lb_FE2Gabcpp"/>
      <fbc:fluxBound fbc:reaction="FE2Gabcpp" fbc:value="999999" fbc:operation="lessEqual" fbc:id="ub_FE2Gabcpp"/>
      <fbc:fluxBound fbc:reaction="FE2t4pp" fbc:value="0" fbc:operation="greaterEqual" fbc:id="lb_FE2t4pp"/>
      <fbc:fluxBound fbc:reaction="FE2t4pp" fbc:value="999999" fbc:operation="lessEqual" fbc:id="ub_FE2t4pp"/>
      <fbc:fluxBound fbc:reaction="FE2tex" fbc:value="-999999" fbc:operation="greaterEqual" fbc:id="lb_FE2tex"/>
      <fbc:fluxBound fbc:reaction="FE2tex" fbc:value="999999" fbc:operation="lessEqual" fbc:id="ub_FE2tex"/>
      <fbc:fluxBound fbc:reaction="FE3Gabcpp" fbc:value="0" fbc:operation="greaterEqual" fbc:id="lb_FE3Gabcpp"/>
      <fbc:fluxBound fbc:reaction="FE3Gabcpp" fbc:value="999999" fbc:operation="lessEqual" fbc:id="ub_FE3Gabcpp"/>
      <fbc:fluxBound fbc:reaction="FE3tex" fbc:value="-999999" fbc:operation="greaterEqual" fbc:id="lb_FE3tex"/>
      <fbc:fluxBound fbc:reaction="FE3tex" fbc:value="999999" fbc:operation="lessEqual" fbc:id="ub_FE3tex"/>
      <fbc:fluxBound fbc:reaction="FERCYT" fbc:value="0" fbc:operation="greaterEqual" fbc:id="lb_FERCYT"/>
      <fbc:fluxBound fbc:reaction="FERCYT" fbc:value="999999" fbc:operation="lessEqual" fbc:id="ub_FERCYT"/>
      <fbc:fluxBound fbc:reaction="FESD1s" fbc:value="0" fbc:operation="greaterEqual" fbc:id="lb_FESD1s"/>
      <fbc:fluxBound fbc:reaction="FESD1s" fbc:value="999999" fbc:operation="lessEqual" fbc:id="ub_FESD1s"/>
      <fbc:fluxBound fbc:reaction="FESD2s" fbc:value="0" fbc:operation="greaterEqual" fbc:id="lb_FESD2s"/>
      <fbc:fluxBound fbc:reaction="FESD2s" fbc:value="999999" fbc:operation="lessEqual" fbc:id="ub_FESD2s"/>
      <fbc:fluxBound fbc:reaction="FESR" fbc:value="0" fbc:operation="greaterEqual" fbc:id="lb_FESR"/>
      <fbc:fluxBound fbc:reaction="FESR" fbc:value="999999" fbc:operation="lessEqual" fbc:id="ub_FESR"/>
      <fbc:fluxBound fbc:reaction="FLNDPR2r" fbc:value="-999999" fbc:operation="greaterEqual" fbc:id="lb_FLNDPR2r"/>
      <fbc:fluxBound fbc:reaction="FLNDPR2r" fbc:value="999999" fbc:operation="lessEqual" fbc:id="ub_FLNDPR2r"/>
      <fbc:fluxBound fbc:reaction="FMETTRS" fbc:value="0" fbc:operation="greaterEqual" fbc:id="lb_FMETTRS"/>
      <fbc:fluxBound fbc:reaction="FMETTRS" fbc:value="999999" fbc:operation="lessEqual" fbc:id="ub_FMETTRS"/>
      <fbc:fluxBound fbc:reaction="FMNAT" fbc:value="0" fbc:operation="greaterEqual" fbc:id="lb_FMNAT"/>
      <fbc:fluxBound fbc:reaction="FMNAT" fbc:value="999999" fbc:operation="lessEqual" fbc:id="ub_FMNAT"/>
      <fbc:fluxBound fbc:reaction="FOLR2" fbc:value="0" fbc:operation="greaterEqual" fbc:id="lb_FOLR2"/>
      <fbc:fluxBound fbc:reaction="FOLR2" fbc:value="999999" fbc:operation="lessEqual" fbc:id="ub_FOLR2"/>
      <fbc:fluxBound fbc:reaction="FORt2rpp" fbc:value="-999999" fbc:operation="greaterEqual" fbc:id="lb_FORt2rpp"/>
      <fbc:fluxBound fbc:reaction="FORt2rpp" fbc:value="999999" fbc:operation="lessEqual" fbc:id="ub_FORt2rpp"/>
      <fbc:fluxBound fbc:reaction="FORtex" fbc:value="-999999" fbc:operation="greaterEqual" fbc:id="lb_FORtex"/>
      <fbc:fluxBound fbc:reaction="FORtex" fbc:value="999999" fbc:operation="lessEqual" fbc:id="ub_FORtex"/>
      <fbc:fluxBound fbc:reaction="FRD2rpp" fbc:value="-999999" fbc:operation="greaterEqual" fbc:id="lb_FRD2rpp"/>
      <fbc:fluxBound fbc:reaction="FRD2rpp" fbc:value="999999" fbc:operation="lessEqual" fbc:id="ub_FRD2rpp"/>
      <fbc:fluxBound fbc:reaction="FRDPPCR2" fbc:value="-999999" fbc:operation="greaterEqual" fbc:id="lb_FRDPPCR2"/>
      <fbc:fluxBound fbc:reaction="FRDPPCR2" fbc:value="999999" fbc:operation="lessEqual" fbc:id="ub_FRDPPCR2"/>
      <fbc:fluxBound fbc:reaction="FRNDPR2r" fbc:value="-999999" fbc:operation="greaterEqual" fbc:id="lb_FRNDPR2r"/>
      <fbc:fluxBound fbc:reaction="FRNDPR2r" fbc:value="999999" fbc:operation="lessEqual" fbc:id="ub_FRNDPR2r"/>
      <fbc:fluxBound fbc:reaction="FTHFCL" fbc:value="0" fbc:operation="greaterEqual" fbc:id="lb_FTHFCL"/>
      <fbc:fluxBound fbc:reaction="FTHFCL" fbc:value="999999" fbc:operation="lessEqual" fbc:id="ub_FTHFCL"/>
      <fbc:fluxBound fbc:reaction="FUM" fbc:value="-999999" fbc:operation="greaterEqual" fbc:id="lb_FUM"/>
      <fbc:fluxBound fbc:reaction="FUM" fbc:value="999999" fbc:operation="lessEqual" fbc:id="ub_FUM"/>
      <fbc:fluxBound fbc:reaction="FUTH" fbc:value="0" fbc:operation="greaterEqual" fbc:id="lb_FUTH"/>
      <fbc:fluxBound fbc:reaction="FUTH" fbc:value="999999" fbc:operation="lessEqual" fbc:id="ub_FUTH"/>
      <fbc:fluxBound fbc:reaction="FUTS" fbc:value="0" fbc:operation="greaterEqual" fbc:id="lb_FUTS"/>
      <fbc:fluxBound fbc:reaction="FUTS" fbc:value="999999" fbc:operation="lessEqual" fbc:id="ub_FUTS"/>
      <fbc:fluxBound fbc:reaction="G1PACT" fbc:value="0" fbc:operation="greaterEqual" fbc:id="lb_G1PACT"/>
      <fbc:fluxBound fbc:reaction="G1PACT" fbc:value="999999" fbc:operation="lessEqual" fbc:id="ub_G1PACT"/>
      <fbc:fluxBound fbc:reaction="G1PTT" fbc:value="0" fbc:operation="greaterEqual" fbc:id="lb_G1PTT"/>
      <fbc:fluxBound fbc:reaction="G1PTT" fbc:value="999999" fbc:operation="lessEqual" fbc:id="ub_G1PTT"/>
      <fbc:fluxBound fbc:reaction="G1SAT" fbc:value="-999999" fbc:operation="greaterEqual" fbc:id="lb_G1SAT"/>
      <fbc:fluxBound fbc:reaction="G1SAT" fbc:value="999999" fbc:operation="lessEqual" fbc:id="ub_G1SAT"/>
      <fbc:fluxBound fbc:reaction="G3PD1" fbc:value="-999999" fbc:operation="greaterEqual" fbc:id="lb_G3PD1"/>
      <fbc:fluxBound fbc:reaction="G3PD1" fbc:value="0" fbc:operation="lessEqual" fbc:id="ub_G3PD1"/>
      <fbc:fluxBound fbc:reaction="G3PD2" fbc:value="-999999" fbc:operation="greaterEqual" fbc:id="lb_G3PD2"/>
      <fbc:fluxBound fbc:reaction="G3PD2" fbc:value="0" fbc:operation="lessEqual" fbc:id="ub_G3PD2"/>
      <fbc:fluxBound fbc:reaction="G3PDr" fbc:value="-999999" fbc:operation="greaterEqual" fbc:id="lb_G3PDr"/>
      <fbc:fluxBound fbc:reaction="G3PDr" fbc:value="0" fbc:operation="lessEqual" fbc:id="ub_G3PDr"/>
      <fbc:fluxBound fbc:reaction="G5SADs" fbc:value="0" fbc:operation="greaterEqual" fbc:id="lb_G5SADs"/>
      <fbc:fluxBound fbc:reaction="G5SADs" fbc:value="999999" fbc:operation="lessEqual" fbc:id="ub_G5SADs"/>
      <fbc:fluxBound fbc:reaction="G5SD" fbc:value="0" fbc:operation="greaterEqual" fbc:id="lb_G5SD"/>
      <fbc:fluxBound fbc:reaction="G5SD" fbc:value="999999" fbc:operation="lessEqual" fbc:id="ub_G5SD"/>
      <fbc:fluxBound fbc:reaction="G6PDH2r" fbc:value="-999999" fbc:operation="greaterEqual" fbc:id="lb_G6PDH2r"/>
      <fbc:fluxBound fbc:reaction="G6PDH2r" fbc:value="999999" fbc:operation="lessEqual" fbc:id="ub_G6PDH2r"/>
      <fbc:fluxBound fbc:reaction="GALU" fbc:value="-999999" fbc:operation="greaterEqual" fbc:id="lb_GALU"/>
      <fbc:fluxBound fbc:reaction="GALU" fbc:value="999999" fbc:operation="lessEqual" fbc:id="ub_GALU"/>
      <fbc:fluxBound fbc:reaction="GALURt2pp" fbc:value="0" fbc:operation="greaterEqual" fbc:id="lb_GALURt2pp"/>
      <fbc:fluxBound fbc:reaction="GALURt2pp" fbc:value="999999" fbc:operation="lessEqual" fbc:id="ub_GALURt2pp"/>
      <fbc:fluxBound fbc:reaction="GALURtex" fbc:value="-999999" fbc:operation="greaterEqual" fbc:id="lb_GALURtex"/>
      <fbc:fluxBound fbc:reaction="GALURtex" fbc:value="999999" fbc:operation="lessEqual" fbc:id="ub_GALURtex"/>
      <fbc:fluxBound fbc:reaction="GAPD" fbc:value="-999999" fbc:operation="greaterEqual" fbc:id="lb_GAPD"/>
      <fbc:fluxBound fbc:reaction="GAPD" fbc:value="999999" fbc:operation="lessEqual" fbc:id="ub_GAPD"/>
      <fbc:fluxBound fbc:reaction="GARFT" fbc:value="-999999" fbc:operation="greaterEqual" fbc:id="lb_GARFT"/>
      <fbc:fluxBound fbc:reaction="GARFT" fbc:value="999999" fbc:operation="lessEqual" fbc:id="ub_GARFT"/>
      <fbc:fluxBound fbc:reaction="GART" fbc:value="0" fbc:operation="greaterEqual" fbc:id="lb_GART"/>
      <fbc:fluxBound fbc:reaction="GART" fbc:value="999999" fbc:operation="lessEqual" fbc:id="ub_GART"/>
      <fbc:fluxBound fbc:reaction="GCALDD" fbc:value="0" fbc:operation="greaterEqual" fbc:id="lb_GCALDD"/>
      <fbc:fluxBound fbc:reaction="GCALDD" fbc:value="999999" fbc:operation="lessEqual" fbc:id="ub_GCALDD"/>
      <fbc:fluxBound fbc:reaction="GCCa" fbc:value="0" fbc:operation="greaterEqual" fbc:id="lb_GCCa"/>
      <fbc:fluxBound fbc:reaction="GCCa" fbc:value="999999" fbc:operation="lessEqual" fbc:id="ub_GCCa"/>
      <fbc:fluxBound fbc:reaction="GCCb" fbc:value="0" fbc:operation="greaterEqual" fbc:id="lb_GCCb"/>
      <fbc:fluxBound fbc:reaction="GCCb" fbc:value="999999" fbc:operation="lessEqual" fbc:id="ub_GCCb"/>
      <fbc:fluxBound fbc:reaction="GCCc" fbc:value="0" fbc:operation="greaterEqual" fbc:id="lb_GCCc"/>
      <fbc:fluxBound fbc:reaction="GCCc" fbc:value="999999" fbc:operation="lessEqual" fbc:id="ub_GCCc"/>
      <fbc:fluxBound fbc:reaction="GDMANE" fbc:value="0" fbc:operation="greaterEqual" fbc:id="lb_GDMANE"/>
      <fbc:fluxBound fbc:reaction="GDMANE" fbc:value="999999" fbc:operation="lessEqual" fbc:id="ub_GDMANE"/>
      <fbc:fluxBound fbc:reaction="GDPDPK" fbc:value="0" fbc:operation="greaterEqual" fbc:id="lb_GDPDPK"/>
      <fbc:fluxBound fbc:reaction="GDPDPK" fbc:value="999999" fbc:operation="lessEqual" fbc:id="ub_GDPDPK"/>
      <fbc:fluxBound fbc:reaction="GDPTPDP" fbc:value="0" fbc:operation="greaterEqual" fbc:id="lb_GDPTPDP"/>
      <fbc:fluxBound fbc:reaction="GDPTPDP" fbc:value="999999" fbc:operation="lessEqual" fbc:id="ub_GDPTPDP"/>
      <fbc:fluxBound fbc:reaction="GF6PTA" fbc:value="0" fbc:operation="greaterEqual" fbc:id="lb_GF6PTA"/>
      <fbc:fluxBound fbc:reaction="GF6PTA" fbc:value="999999" fbc:operation="lessEqual" fbc:id="ub_GF6PTA"/>
      <fbc:fluxBound fbc:reaction="GHBDHy" fbc:value="-999999" fbc:operation="greaterEqual" fbc:id="lb_GHBDHy"/>
      <fbc:fluxBound fbc:reaction="GHBDHy" fbc:value="999999" fbc:operation="lessEqual" fbc:id="ub_GHBDHy"/>
      <fbc:fluxBound fbc:reaction="GHMT2r" fbc:value="-999999" fbc:operation="greaterEqual" fbc:id="lb_GHMT2r"/>
      <fbc:fluxBound fbc:reaction="GHMT2r" fbc:value="999999" fbc:operation="lessEqual" fbc:id="ub_GHMT2r"/>
      <fbc:fluxBound fbc:reaction="GK1" fbc:value="-999999" fbc:operation="greaterEqual" fbc:id="lb_GK1"/>
      <fbc:fluxBound fbc:reaction="GK1" fbc:value="999999" fbc:operation="lessEqual" fbc:id="ub_GK1"/>
      <fbc:fluxBound fbc:reaction="GLA" fbc:value="-999999" fbc:operation="greaterEqual" fbc:id="lb_GLA"/>
      <fbc:fluxBound fbc:reaction="GLA" fbc:value="999999" fbc:operation="lessEqual" fbc:id="ub_GLA"/>
      <fbc:fluxBound fbc:reaction="GLCP" fbc:value="0" fbc:operation="greaterEqual" fbc:id="lb_GLCP"/>
      <fbc:fluxBound fbc:reaction="GLCP" fbc:value="999999" fbc:operation="lessEqual" fbc:id="ub_GLCP"/>
      <fbc:fluxBound fbc:reaction="GLCS1" fbc:value="0" fbc:operation="greaterEqual" fbc:id="lb_GLCS1"/>
      <fbc:fluxBound fbc:reaction="GLCS1" fbc:value="999999" fbc:operation="lessEqual" fbc:id="ub_GLCS1"/>
      <fbc:fluxBound fbc:reaction="GLCTR4" fbc:value="0" fbc:operation="greaterEqual" fbc:id="lb_GLCTR4"/>
      <fbc:fluxBound fbc:reaction="GLCTR4" fbc:value="999999" fbc:operation="lessEqual" fbc:id="ub_GLCTR4"/>
      <fbc:fluxBound fbc:reaction="GLCTR4N" fbc:value="0" fbc:operation="greaterEqual" fbc:id="lb_GLCTR4N"/>
      <fbc:fluxBound fbc:reaction="GLCTR4N" fbc:value="999999" fbc:operation="lessEqual" fbc:id="ub_GLCTR4N"/>
      <fbc:fluxBound fbc:reaction="GLCURt2pp" fbc:value="0" fbc:operation="greaterEqual" fbc:id="lb_GLCURt2pp"/>
      <fbc:fluxBound fbc:reaction="GLCURt2pp" fbc:value="999999" fbc:operation="lessEqual" fbc:id="ub_GLCURt2pp"/>
      <fbc:fluxBound fbc:reaction="GLCURtex" fbc:value="-999999" fbc:operation="greaterEqual" fbc:id="lb_GLCURtex"/>
      <fbc:fluxBound fbc:reaction="GLCURtex" fbc:value="999999" fbc:operation="lessEqual" fbc:id="ub_GLCURtex"/>
      <fbc:fluxBound fbc:reaction="GLGC" fbc:value="0" fbc:operation="greaterEqual" fbc:id="lb_GLGC"/>
      <fbc:fluxBound fbc:reaction="GLGC" fbc:value="999999" fbc:operation="lessEqual" fbc:id="ub_GLGC"/>
      <fbc:fluxBound fbc:reaction="GLNS" fbc:value="0" fbc:operation="greaterEqual" fbc:id="lb_GLNS"/>
      <fbc:fluxBound fbc:reaction="GLNS" fbc:value="999999" fbc:operation="lessEqual" fbc:id="ub_GLNS"/>
      <fbc:fluxBound fbc:reaction="GLNTRS" fbc:value="0" fbc:operation="greaterEqual" fbc:id="lb_GLNTRS"/>
      <fbc:fluxBound fbc:reaction="GLNTRS" fbc:value="999999" fbc:operation="lessEqual" fbc:id="ub_GLNTRS"/>
      <fbc:fluxBound fbc:reaction="GLU5K" fbc:value="0" fbc:operation="greaterEqual" fbc:id="lb_GLU5K"/>
      <fbc:fluxBound fbc:reaction="GLU5K" fbc:value="999999" fbc:operation="lessEqual" fbc:id="ub_GLU5K"/>
      <fbc:fluxBound fbc:reaction="GLUDy" fbc:value="-999999" fbc:operation="greaterEqual" fbc:id="lb_GLUDy"/>
      <fbc:fluxBound fbc:reaction="GLUDy" fbc:value="999999" fbc:operation="lessEqual" fbc:id="ub_GLUDy"/>
      <fbc:fluxBound fbc:reaction="GLUPRT" fbc:value="0" fbc:operation="greaterEqual" fbc:id="lb_GLUPRT"/>
      <fbc:fluxBound fbc:reaction="GLUPRT" fbc:value="999999" fbc:operation="lessEqual" fbc:id="ub_GLUPRT"/>
      <fbc:fluxBound fbc:reaction="GLUR" fbc:value="-999999" fbc:operation="greaterEqual" fbc:id="lb_GLUR"/>
      <fbc:fluxBound fbc:reaction="GLUR" fbc:value="999999" fbc:operation="lessEqual" fbc:id="ub_GLUR"/>
      <fbc:fluxBound fbc:reaction="GLUSx" fbc:value="0" fbc:operation="greaterEqual" fbc:id="lb_GLUSx"/>
      <fbc:fluxBound fbc:reaction="GLUSx" fbc:value="999999" fbc:operation="lessEqual" fbc:id="ub_GLUSx"/>
      <fbc:fluxBound fbc:reaction="GLUSz" fbc:value="0" fbc:operation="greaterEqual" fbc:id="lb_GLUSz"/>
      <fbc:fluxBound fbc:reaction="GLUSz" fbc:value="999999" fbc:operation="lessEqual" fbc:id="ub_GLUSz"/>
      <fbc:fluxBound fbc:reaction="GLUTCOADHc" fbc:value="0" fbc:operation="greaterEqual" fbc:id="lb_GLUTCOADHc"/>
      <fbc:fluxBound fbc:reaction="GLUTCOADHc" fbc:value="999999" fbc:operation="lessEqual" fbc:id="ub_GLUTCOADHc"/>
      <fbc:fluxBound fbc:reaction="GLUTRR" fbc:value="0" fbc:operation="greaterEqual" fbc:id="lb_GLUTRR"/>
      <fbc:fluxBound fbc:reaction="GLUTRR" fbc:value="999999" fbc:operation="lessEqual" fbc:id="ub_GLUTRR"/>
      <fbc:fluxBound fbc:reaction="GLUTRS" fbc:value="0" fbc:operation="greaterEqual" fbc:id="lb_GLUTRS"/>
      <fbc:fluxBound fbc:reaction="GLUTRS" fbc:value="999999" fbc:operation="lessEqual" fbc:id="ub_GLUTRS"/>
      <fbc:fluxBound fbc:reaction="GLYCLTDx" fbc:value="0" fbc:operation="greaterEqual" fbc:id="lb_GLYCLTDx"/>
      <fbc:fluxBound fbc:reaction="GLYCLTDx" fbc:value="999999" fbc:operation="lessEqual" fbc:id="ub_GLYCLTDx"/>
      <fbc:fluxBound fbc:reaction="GLYCTO3" fbc:value="0" fbc:operation="greaterEqual" fbc:id="lb_GLYCTO3"/>
      <fbc:fluxBound fbc:reaction="GLYCTO3" fbc:value="999999" fbc:operation="lessEqual" fbc:id="ub_GLYCTO3"/>
      <fbc:fluxBound fbc:reaction="GLYCtex" fbc:value="-999999" fbc:operation="greaterEqual" fbc:id="lb_GLYCtex"/>
      <fbc:fluxBound fbc:reaction="GLYCtex" fbc:value="999999" fbc:operation="lessEqual" fbc:id="ub_GLYCtex"/>
      <fbc:fluxBound fbc:reaction="GLYCtpp" fbc:value="-999999" fbc:operation="greaterEqual" fbc:id="lb_GLYCtpp"/>
      <fbc:fluxBound fbc:reaction="GLYCtpp" fbc:value="999999" fbc:operation="lessEqual" fbc:id="ub_GLYCtpp"/>
      <fbc:fluxBound fbc:reaction="GLYK" fbc:value="0" fbc:operation="greaterEqual" fbc:id="lb_GLYK"/>
      <fbc:fluxBound fbc:reaction="GLYK" fbc:value="999999" fbc:operation="lessEqual" fbc:id="ub_GLYK"/>
      <fbc:fluxBound fbc:reaction="GLYTA" fbc:value="-999999" fbc:operation="greaterEqual" fbc:id="lb_GLYTA"/>
      <fbc:fluxBound fbc:reaction="GLYTA" fbc:value="999999" fbc:operation="lessEqual" fbc:id="ub_GLYTA"/>
      <fbc:fluxBound fbc:reaction="GLYTRS" fbc:value="0" fbc:operation="greaterEqual" fbc:id="lb_GLYTRS"/>
      <fbc:fluxBound fbc:reaction="GLYTRS" fbc:value="999999" fbc:operation="lessEqual" fbc:id="ub_GLYTRS"/>
      <fbc:fluxBound fbc:reaction="GM1LIPA3ODAex" fbc:value="0" fbc:operation="greaterEqual" fbc:id="lb_GM1LIPA3ODAex"/>
      <fbc:fluxBound fbc:reaction="GM1LIPA3ODAex" fbc:value="999999" fbc:operation="lessEqual" fbc:id="ub_GM1LIPA3ODAex"/>
      <fbc:fluxBound fbc:reaction="GM1LIPAabcpp" fbc:value="0" fbc:operation="greaterEqual" fbc:id="lb_GM1LIPAabcpp"/>
      <fbc:fluxBound fbc:reaction="GM1LIPAabcpp" fbc:value="999999" fbc:operation="lessEqual" fbc:id="ub_GM1LIPAabcpp"/>
      <fbc:fluxBound fbc:reaction="GM1LIPAabctex" fbc:value="0" fbc:operation="greaterEqual" fbc:id="lb_GM1LIPAabctex"/>
      <fbc:fluxBound fbc:reaction="GM1LIPAabctex" fbc:value="999999" fbc:operation="lessEqual" fbc:id="ub_GM1LIPAabctex"/>
      <fbc:fluxBound fbc:reaction="GM2LIPAabcpp" fbc:value="0" fbc:operation="greaterEqual" fbc:id="lb_GM2LIPAabcpp"/>
      <fbc:fluxBound fbc:reaction="GM2LIPAabcpp" fbc:value="999999" fbc:operation="lessEqual" fbc:id="ub_GM2LIPAabcpp"/>
      <fbc:fluxBound fbc:reaction="GM2LIPAabctex" fbc:value="0" fbc:operation="greaterEqual" fbc:id="lb_GM2LIPAabctex"/>
      <fbc:fluxBound fbc:reaction="GM2LIPAabctex" fbc:value="999999" fbc:operation="lessEqual" fbc:id="ub_GM2LIPAabctex"/>
      <fbc:fluxBound fbc:reaction="GMAND" fbc:value="0" fbc:operation="greaterEqual" fbc:id="lb_GMAND"/>
      <fbc:fluxBound fbc:reaction="GMAND" fbc:value="999999" fbc:operation="lessEqual" fbc:id="ub_GMAND"/>
      <fbc:fluxBound fbc:reaction="GMHEPAT" fbc:value="0" fbc:operation="greaterEqual" fbc:id="lb_GMHEPAT"/>
      <fbc:fluxBound fbc:reaction="GMHEPAT" fbc:value="999999" fbc:operation="lessEqual" fbc:id="ub_GMHEPAT"/>
      <fbc:fluxBound fbc:reaction="GMHEPK" fbc:value="0" fbc:operation="greaterEqual" fbc:id="lb_GMHEPK"/>
      <fbc:fluxBound fbc:reaction="GMHEPK" fbc:value="999999" fbc:operation="lessEqual" fbc:id="ub_GMHEPK"/>
      <fbc:fluxBound fbc:reaction="GMHEPPA" fbc:value="0" fbc:operation="greaterEqual" fbc:id="lb_GMHEPPA"/>
      <fbc:fluxBound fbc:reaction="GMHEPPA" fbc:value="999999" fbc:operation="lessEqual" fbc:id="ub_GMHEPPA"/>
      <fbc:fluxBound fbc:reaction="GMPS2" fbc:value="0" fbc:operation="greaterEqual" fbc:id="lb_GMPS2"/>
      <fbc:fluxBound fbc:reaction="GMPS2" fbc:value="999999" fbc:operation="lessEqual" fbc:id="ub_GMPS2"/>
      <fbc:fluxBound fbc:reaction="GND" fbc:value="0" fbc:operation="greaterEqual" fbc:id="lb_GND"/>
      <fbc:fluxBound fbc:reaction="GND" fbc:value="999999" fbc:operation="lessEqual" fbc:id="ub_GND"/>
      <fbc:fluxBound fbc:reaction="GOFUCR" fbc:value="0" fbc:operation="greaterEqual" fbc:id="lb_GOFUCR"/>
      <fbc:fluxBound fbc:reaction="GOFUCR" fbc:value="999999" fbc:operation="lessEqual" fbc:id="ub_GOFUCR"/>
      <fbc:fluxBound fbc:reaction="GRTT" fbc:value="0" fbc:operation="greaterEqual" fbc:id="lb_GRTT"/>
      <fbc:fluxBound fbc:reaction="GRTT" fbc:value="999999" fbc:operation="lessEqual" fbc:id="ub_GRTT"/>
      <fbc:fluxBound fbc:reaction="GTPCI" fbc:value="0" fbc:operation="greaterEqual" fbc:id="lb_GTPCI"/>
      <fbc:fluxBound fbc:reaction="GTPCI" fbc:value="999999" fbc:operation="lessEqual" fbc:id="ub_GTPCI"/>
      <fbc:fluxBound fbc:reaction="GTPCII2" fbc:value="0" fbc:operation="greaterEqual" fbc:id="lb_GTPCII2"/>
      <fbc:fluxBound fbc:reaction="GTPCII2" fbc:value="999999" fbc:operation="lessEqual" fbc:id="ub_GTPCII2"/>
      <fbc:fluxBound fbc:reaction="GTPDPK" fbc:value="0" fbc:operation="greaterEqual" fbc:id="lb_GTPDPK"/>
      <fbc:fluxBound fbc:reaction="GTPDPK" fbc:value="999999" fbc:operation="lessEqual" fbc:id="ub_GTPDPK"/>
      <fbc:fluxBound fbc:reaction="GUAPRTr" fbc:value="-999999" fbc:operation="greaterEqual" fbc:id="lb_GUAPRTr"/>
      <fbc:fluxBound fbc:reaction="GUAPRTr" fbc:value="999999" fbc:operation="lessEqual" fbc:id="ub_GUAPRTr"/>
      <fbc:fluxBound fbc:reaction="GUAt2pp" fbc:value="0" fbc:operation="greaterEqual" fbc:id="lb_GUAt2pp"/>
      <fbc:fluxBound fbc:reaction="GUAt2pp" fbc:value="999999" fbc:operation="lessEqual" fbc:id="ub_GUAt2pp"/>
      <fbc:fluxBound fbc:reaction="GUAtex" fbc:value="-999999" fbc:operation="greaterEqual" fbc:id="lb_GUAtex"/>
      <fbc:fluxBound fbc:reaction="GUAtex" fbc:value="999999" fbc:operation="lessEqual" fbc:id="ub_GUAtex"/>
      <fbc:fluxBound fbc:reaction="GUI1" fbc:value="-999999" fbc:operation="greaterEqual" fbc:id="lb_GUI1"/>
      <fbc:fluxBound fbc:reaction="GUI1" fbc:value="999999" fbc:operation="lessEqual" fbc:id="ub_GUI1"/>
      <fbc:fluxBound fbc:reaction="GUI2" fbc:value="-999999" fbc:operation="greaterEqual" fbc:id="lb_GUI2"/>
      <fbc:fluxBound fbc:reaction="GUI2" fbc:value="999999" fbc:operation="lessEqual" fbc:id="ub_GUI2"/>
      <fbc:fluxBound fbc:reaction="H2Otex" fbc:value="-999999" fbc:operation="greaterEqual" fbc:id="lb_H2Otex"/>
      <fbc:fluxBound fbc:reaction="H2Otex" fbc:value="999999" fbc:operation="lessEqual" fbc:id="ub_H2Otex"/>
      <fbc:fluxBound fbc:reaction="H2Otpp" fbc:value="-999999" fbc:operation="greaterEqual" fbc:id="lb_H2Otpp"/>
      <fbc:fluxBound fbc:reaction="H2Otpp" fbc:value="999999" fbc:operation="lessEqual" fbc:id="ub_H2Otpp"/>
      <fbc:fluxBound fbc:reaction="H2tex" fbc:value="-999999" fbc:operation="greaterEqual" fbc:id="lb_H2tex"/>
      <fbc:fluxBound fbc:reaction="H2tex" fbc:value="999999" fbc:operation="lessEqual" fbc:id="ub_H2tex"/>
      <fbc:fluxBound fbc:reaction="H2tpp" fbc:value="-999999" fbc:operation="greaterEqual" fbc:id="lb_H2tpp"/>
      <fbc:fluxBound fbc:reaction="H2tpp" fbc:value="999999" fbc:operation="lessEqual" fbc:id="ub_H2tpp"/>
      <fbc:fluxBound fbc:reaction="HACD1" fbc:value="-999999" fbc:operation="greaterEqual" fbc:id="lb_HACD1"/>
      <fbc:fluxBound fbc:reaction="HACD1" fbc:value="999999" fbc:operation="lessEqual" fbc:id="ub_HACD1"/>
      <fbc:fluxBound fbc:reaction="HACD2" fbc:value="-999999" fbc:operation="greaterEqual" fbc:id="lb_HACD2"/>
      <fbc:fluxBound fbc:reaction="HACD2" fbc:value="999999" fbc:operation="lessEqual" fbc:id="ub_HACD2"/>
      <fbc:fluxBound fbc:reaction="HACD3" fbc:value="-999999" fbc:operation="greaterEqual" fbc:id="lb_HACD3"/>
      <fbc:fluxBound fbc:reaction="HACD3" fbc:value="999999" fbc:operation="lessEqual" fbc:id="ub_HACD3"/>
      <fbc:fluxBound fbc:reaction="HACD4" fbc:value="-999999" fbc:operation="greaterEqual" fbc:id="lb_HACD4"/>
      <fbc:fluxBound fbc:reaction="HACD4" fbc:value="999999" fbc:operation="lessEqual" fbc:id="ub_HACD4"/>
      <fbc:fluxBound fbc:reaction="HACD5" fbc:value="-999999" fbc:operation="greaterEqual" fbc:id="lb_HACD5"/>
      <fbc:fluxBound fbc:reaction="HACD5" fbc:value="999999" fbc:operation="lessEqual" fbc:id="ub_HACD5"/>
      <fbc:fluxBound fbc:reaction="HACD6" fbc:value="-999999" fbc:operation="greaterEqual" fbc:id="lb_HACD6"/>
      <fbc:fluxBound fbc:reaction="HACD6" fbc:value="999999" fbc:operation="lessEqual" fbc:id="ub_HACD6"/>
      <fbc:fluxBound fbc:reaction="HACD7" fbc:value="-999999" fbc:operation="greaterEqual" fbc:id="lb_HACD7"/>
      <fbc:fluxBound fbc:reaction="HACD7" fbc:value="999999" fbc:operation="lessEqual" fbc:id="ub_HACD7"/>
      <fbc:fluxBound fbc:reaction="HACD8" fbc:value="-999999" fbc:operation="greaterEqual" fbc:id="lb_HACD8"/>
      <fbc:fluxBound fbc:reaction="HACD8" fbc:value="999999" fbc:operation="lessEqual" fbc:id="ub_HACD8"/>
      <fbc:fluxBound fbc:reaction="HCITS" fbc:value="0" fbc:operation="greaterEqual" fbc:id="lb_HCITS"/>
      <fbc:fluxBound fbc:reaction="HCITS" fbc:value="999999" fbc:operation="lessEqual" fbc:id="ub_HCITS"/>
      <fbc:fluxBound fbc:reaction="HCO3E" fbc:value="-999999" fbc:operation="greaterEqual" fbc:id="lb_HCO3E"/>
      <fbc:fluxBound fbc:reaction="HCO3E" fbc:value="999999" fbc:operation="lessEqual" fbc:id="ub_HCO3E"/>
      <fbc:fluxBound fbc:reaction="HDCAtexi" fbc:value="0" fbc:operation="greaterEqual" fbc:id="lb_HDCAtexi"/>
      <fbc:fluxBound fbc:reaction="HDCAtexi" fbc:value="999999" fbc:operation="lessEqual" fbc:id="ub_HDCAtexi"/>
      <fbc:fluxBound fbc:reaction="HDCEAtexi" fbc:value="0" fbc:operation="greaterEqual" fbc:id="lb_HDCEAtexi"/>
      <fbc:fluxBound fbc:reaction="HDCEAtexi" fbc:value="999999" fbc:operation="lessEqual" fbc:id="ub_HDCEAtexi"/>
      <fbc:fluxBound fbc:reaction="HDR3" fbc:value="0" fbc:operation="greaterEqual" fbc:id="lb_HDR3"/>
      <fbc:fluxBound fbc:reaction="HDR3" fbc:value="0" fbc:operation="lessEqual" fbc:id="ub_HDR3"/>
      <fbc:fluxBound fbc:reaction="HEMEOS" fbc:value="0" fbc:operation="greaterEqual" fbc:id="lb_HEMEOS"/>
      <fbc:fluxBound fbc:reaction="HEMEOS" fbc:value="999999" fbc:operation="lessEqual" fbc:id="ub_HEMEOS"/>
      <fbc:fluxBound fbc:reaction="HEPT1" fbc:value="0" fbc:operation="greaterEqual" fbc:id="lb_HEPT1"/>
      <fbc:fluxBound fbc:reaction="HEPT1" fbc:value="999999" fbc:operation="lessEqual" fbc:id="ub_HEPT1"/>
      <fbc:fluxBound fbc:reaction="HEPT1N" fbc:value="0" fbc:operation="greaterEqual" fbc:id="lb_HEPT1N"/>
      <fbc:fluxBound fbc:reaction="HEPT1N" fbc:value="999999" fbc:operation="lessEqual" fbc:id="ub_HEPT1N"/>
      <fbc:fluxBound fbc:reaction="HEPT2" fbc:value="0" fbc:operation="greaterEqual" fbc:id="lb_HEPT2"/>
      <fbc:fluxBound fbc:reaction="HEPT2" fbc:value="999999" fbc:operation="lessEqual" fbc:id="ub_HEPT2"/>
      <fbc:fluxBound fbc:reaction="HEPT2N" fbc:value="0" fbc:operation="greaterEqual" fbc:id="lb_HEPT2N"/>
      <fbc:fluxBound fbc:reaction="HEPT2N" fbc:value="999999" fbc:operation="lessEqual" fbc:id="ub_HEPT2N"/>
      <fbc:fluxBound fbc:reaction="HEPT5" fbc:value="0" fbc:operation="greaterEqual" fbc:id="lb_HEPT5"/>
      <fbc:fluxBound fbc:reaction="HEPT5" fbc:value="999999" fbc:operation="lessEqual" fbc:id="ub_HEPT5"/>
      <fbc:fluxBound fbc:reaction="HEPT5N" fbc:value="0" fbc:operation="greaterEqual" fbc:id="lb_HEPT5N"/>
      <fbc:fluxBound fbc:reaction="HEPT5N" fbc:value="999999" fbc:operation="lessEqual" fbc:id="ub_HEPT5N"/>
      <fbc:fluxBound fbc:reaction="HEX1" fbc:value="0" fbc:operation="greaterEqual" fbc:id="lb_HEX1"/>
      <fbc:fluxBound fbc:reaction="HEX1" fbc:value="999999" fbc:operation="lessEqual" fbc:id="ub_HEX1"/>
      <fbc:fluxBound fbc:reaction="HEX4" fbc:value="0" fbc:operation="greaterEqual" fbc:id="lb_HEX4"/>
      <fbc:fluxBound fbc:reaction="HEX4" fbc:value="999999" fbc:operation="lessEqual" fbc:id="ub_HEX4"/>
      <fbc:fluxBound fbc:reaction="HEX7" fbc:value="0" fbc:operation="greaterEqual" fbc:id="lb_HEX7"/>
      <fbc:fluxBound fbc:reaction="HEX7" fbc:value="999999" fbc:operation="lessEqual" fbc:id="ub_HEX7"/>
      <fbc:fluxBound fbc:reaction="HGR" fbc:value="-999999" fbc:operation="greaterEqual" fbc:id="lb_HGR"/>
      <fbc:fluxBound fbc:reaction="HGR" fbc:value="999999" fbc:operation="lessEqual" fbc:id="ub_HGR"/>
      <fbc:fluxBound fbc:reaction="HISTD" fbc:value="0" fbc:operation="greaterEqual" fbc:id="lb_HISTD"/>
      <fbc:fluxBound fbc:reaction="HISTD" fbc:value="999999" fbc:operation="lessEqual" fbc:id="ub_HISTD"/>
      <fbc:fluxBound fbc:reaction="HISTP" fbc:value="0" fbc:operation="greaterEqual" fbc:id="lb_HISTP"/>
      <fbc:fluxBound fbc:reaction="HISTP" fbc:value="999999" fbc:operation="lessEqual" fbc:id="ub_HISTP"/>
      <fbc:fluxBound fbc:reaction="HISTRS" fbc:value="0" fbc:operation="greaterEqual" fbc:id="lb_HISTRS"/>
      <fbc:fluxBound fbc:reaction="HISTRS" fbc:value="999999" fbc:operation="lessEqual" fbc:id="ub_HISTRS"/>
      <fbc:fluxBound fbc:reaction="HKtpp" fbc:value="0" fbc:operation="greaterEqual" fbc:id="lb_HKtpp"/>
      <fbc:fluxBound fbc:reaction="HKtpp" fbc:value="999999" fbc:operation="lessEqual" fbc:id="ub_HKtpp"/>
      <fbc:fluxBound fbc:reaction="HMBS" fbc:value="0" fbc:operation="greaterEqual" fbc:id="lb_HMBS"/>
      <fbc:fluxBound fbc:reaction="HMBS" fbc:value="999999" fbc:operation="lessEqual" fbc:id="ub_HMBS"/>
      <fbc:fluxBound fbc:reaction="HMGL" fbc:value="0" fbc:operation="greaterEqual" fbc:id="lb_HMGL"/>
      <fbc:fluxBound fbc:reaction="HMGL" fbc:value="999999" fbc:operation="lessEqual" fbc:id="ub_HMGL"/>
      <fbc:fluxBound fbc:reaction="HMPK1" fbc:value="0" fbc:operation="greaterEqual" fbc:id="lb_HMPK1"/>
      <fbc:fluxBound fbc:reaction="HMPK1" fbc:value="999999" fbc:operation="lessEqual" fbc:id="ub_HMPK1"/>
      <fbc:fluxBound fbc:reaction="HMPK2" fbc:value="0" fbc:operation="greaterEqual" fbc:id="lb_HMPK2"/>
      <fbc:fluxBound fbc:reaction="HMPK2" fbc:value="999999" fbc:operation="lessEqual" fbc:id="ub_HMPK2"/>
      <fbc:fluxBound fbc:reaction="HMPK3" fbc:value="0" fbc:operation="greaterEqual" fbc:id="lb_HMPK3"/>
      <fbc:fluxBound fbc:reaction="HMPK3" fbc:value="999999" fbc:operation="lessEqual" fbc:id="ub_HMPK3"/>
      <fbc:fluxBound fbc:reaction="HMPK4" fbc:value="0" fbc:operation="greaterEqual" fbc:id="lb_HMPK4"/>
      <fbc:fluxBound fbc:reaction="HMPK4" fbc:value="999999" fbc:operation="lessEqual" fbc:id="ub_HMPK4"/>
      <fbc:fluxBound fbc:reaction="HMPSCD" fbc:value="-999999" fbc:operation="greaterEqual" fbc:id="lb_HMPSCD"/>
      <fbc:fluxBound fbc:reaction="HMPSCD" fbc:value="999999" fbc:operation="lessEqual" fbc:id="ub_HMPSCD"/>
      <fbc:fluxBound fbc:reaction="HOCCD" fbc:value="-999999" fbc:operation="greaterEqual" fbc:id="lb_HOCCD"/>
      <fbc:fluxBound fbc:reaction="HOCCD" fbc:value="999999" fbc:operation="lessEqual" fbc:id="ub_HOCCD"/>
      <fbc:fluxBound fbc:reaction="HP5CD" fbc:value="0" fbc:operation="greaterEqual" fbc:id="lb_HP5CD"/>
      <fbc:fluxBound fbc:reaction="HP5CD" fbc:value="999999" fbc:operation="lessEqual" fbc:id="ub_HP5CD"/>
      <fbc:fluxBound fbc:reaction="HPPK2" fbc:value="0" fbc:operation="greaterEqual" fbc:id="lb_HPPK2"/>
      <fbc:fluxBound fbc:reaction="HPPK2" fbc:value="999999" fbc:operation="lessEqual" fbc:id="ub_HPPK2"/>
      <fbc:fluxBound fbc:reaction="HSDy" fbc:value="-999999" fbc:operation="greaterEqual" fbc:id="lb_HSDy"/>
      <fbc:fluxBound fbc:reaction="HSDy" fbc:value="999999" fbc:operation="lessEqual" fbc:id="ub_HSDy"/>
      <fbc:fluxBound fbc:reaction="HSERTA" fbc:value="-999999" fbc:operation="greaterEqual" fbc:id="lb_HSERTA"/>
      <fbc:fluxBound fbc:reaction="HSERTA" fbc:value="999999" fbc:operation="lessEqual" fbc:id="ub_HSERTA"/>
      <fbc:fluxBound fbc:reaction="HSTPT" fbc:value="0" fbc:operation="greaterEqual" fbc:id="lb_HSTPT"/>
      <fbc:fluxBound fbc:reaction="HSTPT" fbc:value="999999" fbc:operation="lessEqual" fbc:id="ub_HSTPT"/>
      <fbc:fluxBound fbc:reaction="HVCD" fbc:value="-999999" fbc:operation="greaterEqual" fbc:id="lb_HVCD"/>
      <fbc:fluxBound fbc:reaction="HVCD" fbc:value="999999" fbc:operation="lessEqual" fbc:id="ub_HVCD"/>
      <fbc:fluxBound fbc:reaction="HXANt2pp" fbc:value="0" fbc:operation="greaterEqual" fbc:id="lb_HXANt2pp"/>
      <fbc:fluxBound fbc:reaction="HXANt2pp" fbc:value="999999" fbc:operation="lessEqual" fbc:id="ub_HXANt2pp"/>
      <fbc:fluxBound fbc:reaction="HXPRT" fbc:value="0" fbc:operation="greaterEqual" fbc:id="lb_HXPRT"/>
      <fbc:fluxBound fbc:reaction="HXPRT" fbc:value="999999" fbc:operation="lessEqual" fbc:id="ub_HXPRT"/>
      <fbc:fluxBound fbc:reaction="HYD4pp" fbc:value="0" fbc:operation="greaterEqual" fbc:id="lb_HYD4pp"/>
      <fbc:fluxBound fbc:reaction="HYD4pp" fbc:value="0" fbc:operation="lessEqual" fbc:id="ub_HYD4pp"/>
      <fbc:fluxBound fbc:reaction="HYXNtex" fbc:value="-999999" fbc:operation="greaterEqual" fbc:id="lb_HYXNtex"/>
      <fbc:fluxBound fbc:reaction="HYXNtex" fbc:value="999999" fbc:operation="lessEqual" fbc:id="ub_HYXNtex"/>
      <fbc:fluxBound fbc:reaction="Htex" fbc:value="-999999" fbc:operation="greaterEqual" fbc:id="lb_Htex"/>
      <fbc:fluxBound fbc:reaction="Htex" fbc:value="999999" fbc:operation="lessEqual" fbc:id="ub_Htex"/>
      <fbc:fluxBound fbc:reaction="I2FE2SR" fbc:value="0" fbc:operation="greaterEqual" fbc:id="lb_I2FE2SR"/>
      <fbc:fluxBound fbc:reaction="I2FE2SR" fbc:value="999999" fbc:operation="lessEqual" fbc:id="ub_I2FE2SR"/>
      <fbc:fluxBound fbc:reaction="I2FE2SS" fbc:value="0" fbc:operation="greaterEqual" fbc:id="lb_I2FE2SS"/>
      <fbc:fluxBound fbc:reaction="I2FE2SS" fbc:value="999999" fbc:operation="lessEqual" fbc:id="ub_I2FE2SS"/>
      <fbc:fluxBound fbc:reaction="I2FE2SS2" fbc:value="0" fbc:operation="greaterEqual" fbc:id="lb_I2FE2SS2"/>
      <fbc:fluxBound fbc:reaction="I2FE2SS2" fbc:value="999999" fbc:operation="lessEqual" fbc:id="ub_I2FE2SS2"/>
      <fbc:fluxBound fbc:reaction="I2FE2ST" fbc:value="0" fbc:operation="greaterEqual" fbc:id="lb_I2FE2ST"/>
      <fbc:fluxBound fbc:reaction="I2FE2ST" fbc:value="999999" fbc:operation="lessEqual" fbc:id="ub_I2FE2ST"/>
      <fbc:fluxBound fbc:reaction="I4FE4SR" fbc:value="0" fbc:operation="greaterEqual" fbc:id="lb_I4FE4SR"/>
      <fbc:fluxBound fbc:reaction="I4FE4SR" fbc:value="999999" fbc:operation="lessEqual" fbc:id="ub_I4FE4SR"/>
      <fbc:fluxBound fbc:reaction="I4FE4ST" fbc:value="0" fbc:operation="greaterEqual" fbc:id="lb_I4FE4ST"/>
      <fbc:fluxBound fbc:reaction="I4FE4ST" fbc:value="999999" fbc:operation="lessEqual" fbc:id="ub_I4FE4ST"/>
      <fbc:fluxBound fbc:reaction="IBTMr" fbc:value="-999999" fbc:operation="greaterEqual" fbc:id="lb_IBTMr"/>
      <fbc:fluxBound fbc:reaction="IBTMr" fbc:value="999999" fbc:operation="lessEqual" fbc:id="ub_IBTMr"/>
      <fbc:fluxBound fbc:reaction="IBTtex" fbc:value="-999999" fbc:operation="greaterEqual" fbc:id="lb_IBTtex"/>
      <fbc:fluxBound fbc:reaction="IBTtex" fbc:value="999999" fbc:operation="lessEqual" fbc:id="ub_IBTtex"/>
      <fbc:fluxBound fbc:reaction="ICDHyr" fbc:value="-999999" fbc:operation="greaterEqual" fbc:id="lb_ICDHyr"/>
      <fbc:fluxBound fbc:reaction="ICDHyr" fbc:value="999999" fbc:operation="lessEqual" fbc:id="ub_ICDHyr"/>
      <fbc:fluxBound fbc:reaction="ICYSDS" fbc:value="0" fbc:operation="greaterEqual" fbc:id="lb_ICYSDS"/>
      <fbc:fluxBound fbc:reaction="ICYSDS" fbc:value="999999" fbc:operation="lessEqual" fbc:id="ub_ICYSDS"/>
      <fbc:fluxBound fbc:reaction="IG3PS" fbc:value="0" fbc:operation="greaterEqual" fbc:id="lb_IG3PS"/>
      <fbc:fluxBound fbc:reaction="IG3PS" fbc:value="999999" fbc:operation="lessEqual" fbc:id="ub_IG3PS"/>
      <fbc:fluxBound fbc:reaction="IGPDH" fbc:value="0" fbc:operation="greaterEqual" fbc:id="lb_IGPDH"/>
      <fbc:fluxBound fbc:reaction="IGPDH" fbc:value="999999" fbc:operation="lessEqual" fbc:id="ub_IGPDH"/>
      <fbc:fluxBound fbc:reaction="IGPS" fbc:value="0" fbc:operation="greaterEqual" fbc:id="lb_IGPS"/>
      <fbc:fluxBound fbc:reaction="IGPS" fbc:value="999999" fbc:operation="lessEqual" fbc:id="ub_IGPS"/>
      <fbc:fluxBound fbc:reaction="ILETA" fbc:value="-999999" fbc:operation="greaterEqual" fbc:id="lb_ILETA"/>
      <fbc:fluxBound fbc:reaction="ILETA" fbc:value="999999" fbc:operation="lessEqual" fbc:id="ub_ILETA"/>
      <fbc:fluxBound fbc:reaction="ILETRS" fbc:value="0" fbc:operation="greaterEqual" fbc:id="lb_ILETRS"/>
      <fbc:fluxBound fbc:reaction="ILETRS" fbc:value="999999" fbc:operation="lessEqual" fbc:id="ub_ILETRS"/>
      <fbc:fluxBound fbc:reaction="ILEabcpp" fbc:value="0" fbc:operation="greaterEqual" fbc:id="lb_ILEabcpp"/>
      <fbc:fluxBound fbc:reaction="ILEabcpp" fbc:value="999999" fbc:operation="lessEqual" fbc:id="ub_ILEabcpp"/>
      <fbc:fluxBound fbc:reaction="ILEtex" fbc:value="-999999" fbc:operation="greaterEqual" fbc:id="lb_ILEtex"/>
      <fbc:fluxBound fbc:reaction="ILEtex" fbc:value="999999" fbc:operation="lessEqual" fbc:id="ub_ILEtex"/>
      <fbc:fluxBound fbc:reaction="IMPC" fbc:value="-999999" fbc:operation="greaterEqual" fbc:id="lb_IMPC"/>
      <fbc:fluxBound fbc:reaction="IMPC" fbc:value="999999" fbc:operation="lessEqual" fbc:id="ub_IMPC"/>
      <fbc:fluxBound fbc:reaction="IMPD" fbc:value="0" fbc:operation="greaterEqual" fbc:id="lb_IMPD"/>
      <fbc:fluxBound fbc:reaction="IMPD" fbc:value="999999" fbc:operation="lessEqual" fbc:id="ub_IMPD"/>
      <fbc:fluxBound fbc:reaction="IOR2b" fbc:value="-999999" fbc:operation="greaterEqual" fbc:id="lb_IOR2b"/>
      <fbc:fluxBound fbc:reaction="IOR2b" fbc:value="999999" fbc:operation="lessEqual" fbc:id="ub_IOR2b"/>
      <fbc:fluxBound fbc:reaction="IOR3b" fbc:value="-999999" fbc:operation="greaterEqual" fbc:id="lb_IOR3b"/>
      <fbc:fluxBound fbc:reaction="IOR3b" fbc:value="999999" fbc:operation="lessEqual" fbc:id="ub_IOR3b"/>
      <fbc:fluxBound fbc:reaction="IORb" fbc:value="-999999" fbc:operation="greaterEqual" fbc:id="lb_IORb"/>
      <fbc:fluxBound fbc:reaction="IORb" fbc:value="999999" fbc:operation="lessEqual" fbc:id="ub_IORb"/>
      <fbc:fluxBound fbc:reaction="IPDPS" fbc:value="0" fbc:operation="greaterEqual" fbc:id="lb_IPDPS"/>
      <fbc:fluxBound fbc:reaction="IPDPS" fbc:value="999999" fbc:operation="lessEqual" fbc:id="ub_IPDPS"/>
      <fbc:fluxBound fbc:reaction="IPMD" fbc:value="0" fbc:operation="greaterEqual" fbc:id="lb_IPMD"/>
      <fbc:fluxBound fbc:reaction="IPMD" fbc:value="999999" fbc:operation="lessEqual" fbc:id="ub_IPMD"/>
      <fbc:fluxBound fbc:reaction="IPPMIa" fbc:value="-999999" fbc:operation="greaterEqual" fbc:id="lb_IPPMIa"/>
      <fbc:fluxBound fbc:reaction="IPPMIa" fbc:value="999999" fbc:operation="lessEqual" fbc:id="ub_IPPMIa"/>
      <fbc:fluxBound fbc:reaction="IPPMIb" fbc:value="-999999" fbc:operation="greaterEqual" fbc:id="lb_IPPMIb"/>
      <fbc:fluxBound fbc:reaction="IPPMIb" fbc:value="999999" fbc:operation="lessEqual" fbc:id="ub_IPPMIb"/>
      <fbc:fluxBound fbc:reaction="IPPS" fbc:value="0" fbc:operation="greaterEqual" fbc:id="lb_IPPS"/>
      <fbc:fluxBound fbc:reaction="IPPS" fbc:value="999999" fbc:operation="lessEqual" fbc:id="ub_IPPS"/>
      <fbc:fluxBound fbc:reaction="ISETACabcpp" fbc:value="0" fbc:operation="greaterEqual" fbc:id="lb_ISETACabcpp"/>
      <fbc:fluxBound fbc:reaction="ISETACabcpp" fbc:value="999999" fbc:operation="lessEqual" fbc:id="ub_ISETACabcpp"/>
      <fbc:fluxBound fbc:reaction="ISETACtex" fbc:value="-999999" fbc:operation="greaterEqual" fbc:id="lb_ISETACtex"/>
      <fbc:fluxBound fbc:reaction="ISETACtex" fbc:value="999999" fbc:operation="lessEqual" fbc:id="ub_ISETACtex"/>
      <fbc:fluxBound fbc:reaction="K2L4A3ODAex" fbc:value="0" fbc:operation="greaterEqual" fbc:id="lb_K2L4A3ODAex"/>
      <fbc:fluxBound fbc:reaction="K2L4A3ODAex" fbc:value="999999" fbc:operation="lessEqual" fbc:id="ub_K2L4A3ODAex"/>
      <fbc:fluxBound fbc:reaction="K2L4Aabcpp" fbc:value="0" fbc:operation="greaterEqual" fbc:id="lb_K2L4Aabcpp"/>
      <fbc:fluxBound fbc:reaction="K2L4Aabcpp" fbc:value="999999" fbc:operation="lessEqual" fbc:id="ub_K2L4Aabcpp"/>
      <fbc:fluxBound fbc:reaction="K2L4Aabctex" fbc:value="0" fbc:operation="greaterEqual" fbc:id="lb_K2L4Aabctex"/>
      <fbc:fluxBound fbc:reaction="K2L4Aabctex" fbc:value="999999" fbc:operation="lessEqual" fbc:id="ub_K2L4Aabctex"/>
      <fbc:fluxBound fbc:reaction="KARA1" fbc:value="-999999" fbc:operation="greaterEqual" fbc:id="lb_KARA1"/>
      <fbc:fluxBound fbc:reaction="KARA1" fbc:value="999999" fbc:operation="lessEqual" fbc:id="ub_KARA1"/>
      <fbc:fluxBound fbc:reaction="KARA2" fbc:value="-999999" fbc:operation="greaterEqual" fbc:id="lb_KARA2"/>
      <fbc:fluxBound fbc:reaction="KARA2" fbc:value="999999" fbc:operation="lessEqual" fbc:id="ub_KARA2"/>
      <fbc:fluxBound fbc:reaction="KAS14" fbc:value="0" fbc:operation="greaterEqual" fbc:id="lb_KAS14"/>
      <fbc:fluxBound fbc:reaction="KAS14" fbc:value="999999" fbc:operation="lessEqual" fbc:id="ub_KAS14"/>
      <fbc:fluxBound fbc:reaction="KAS15" fbc:value="0" fbc:operation="greaterEqual" fbc:id="lb_KAS15"/>
      <fbc:fluxBound fbc:reaction="KAS15" fbc:value="999999" fbc:operation="lessEqual" fbc:id="ub_KAS15"/>
      <fbc:fluxBound fbc:reaction="KDOCT2" fbc:value="0" fbc:operation="greaterEqual" fbc:id="lb_KDOCT2"/>
      <fbc:fluxBound fbc:reaction="KDOCT2" fbc:value="999999" fbc:operation="lessEqual" fbc:id="ub_KDOCT2"/>
      <fbc:fluxBound fbc:reaction="KDOPP" fbc:value="0" fbc:operation="greaterEqual" fbc:id="lb_KDOPP"/>
      <fbc:fluxBound fbc:reaction="KDOPP" fbc:value="999999" fbc:operation="lessEqual" fbc:id="ub_KDOPP"/>
      <fbc:fluxBound fbc:reaction="KDOPS" fbc:value="0" fbc:operation="greaterEqual" fbc:id="lb_KDOPS"/>
      <fbc:fluxBound fbc:reaction="KDOPS" fbc:value="999999" fbc:operation="lessEqual" fbc:id="ub_KDOPS"/>
      <fbc:fluxBound fbc:reaction="Kt2pp" fbc:value="0" fbc:operation="greaterEqual" fbc:id="lb_Kt2pp"/>
      <fbc:fluxBound fbc:reaction="Kt2pp" fbc:value="999999" fbc:operation="lessEqual" fbc:id="ub_Kt2pp"/>
      <fbc:fluxBound fbc:reaction="Kt3pp" fbc:value="0" fbc:operation="greaterEqual" fbc:id="lb_Kt3pp"/>
      <fbc:fluxBound fbc:reaction="Kt3pp" fbc:value="999999" fbc:operation="lessEqual" fbc:id="ub_Kt3pp"/>
      <fbc:fluxBound fbc:reaction="Ktex" fbc:value="-999999" fbc:operation="greaterEqual" fbc:id="lb_Ktex"/>
      <fbc:fluxBound fbc:reaction="Ktex" fbc:value="999999" fbc:operation="lessEqual" fbc:id="ub_Ktex"/>
      <fbc:fluxBound fbc:reaction="LA4NTGM1pp" fbc:value="0" fbc:operation="greaterEqual" fbc:id="lb_LA4NTGM1pp"/>
      <fbc:fluxBound fbc:reaction="LA4NTGM1pp" fbc:value="999999" fbc:operation="lessEqual" fbc:id="ub_LA4NTGM1pp"/>
      <fbc:fluxBound fbc:reaction="LA4NTGM2pp" fbc:value="0" fbc:operation="greaterEqual" fbc:id="lb_LA4NTGM2pp"/>
      <fbc:fluxBound fbc:reaction="LA4NTGM2pp" fbc:value="999999" fbc:operation="lessEqual" fbc:id="ub_LA4NTGM2pp"/>
      <fbc:fluxBound fbc:reaction="LACD" fbc:value="-999999" fbc:operation="greaterEqual" fbc:id="lb_LACD"/>
      <fbc:fluxBound fbc:reaction="LACD" fbc:value="999999" fbc:operation="lessEqual" fbc:id="ub_LACD"/>
      <fbc:fluxBound fbc:reaction="LADGMDH" fbc:value="0" fbc:operation="greaterEqual" fbc:id="lb_LADGMDH"/>
      <fbc:fluxBound fbc:reaction="LADGMDH" fbc:value="999999" fbc:operation="lessEqual" fbc:id="ub_LADGMDH"/>
      <fbc:fluxBound fbc:reaction="LALGP" fbc:value="0" fbc:operation="greaterEqual" fbc:id="lb_LALGP"/>
      <fbc:fluxBound fbc:reaction="LALGP" fbc:value="999999" fbc:operation="lessEqual" fbc:id="ub_LALGP"/>
      <fbc:fluxBound fbc:reaction="LCD" fbc:value="0" fbc:operation="greaterEqual" fbc:id="lb_LCD"/>
      <fbc:fluxBound fbc:reaction="LCD" fbc:value="999999" fbc:operation="lessEqual" fbc:id="ub_LCD"/>
      <fbc:fluxBound fbc:reaction="LCYSTabcpp" fbc:value="0" fbc:operation="greaterEqual" fbc:id="lb_LCYSTabcpp"/>
      <fbc:fluxBound fbc:reaction="LCYSTabcpp" fbc:value="999999" fbc:operation="lessEqual" fbc:id="ub_LCYSTabcpp"/>
      <fbc:fluxBound fbc:reaction="LCYSTtex" fbc:value="-999999" fbc:operation="greaterEqual" fbc:id="lb_LCYSTtex"/>
      <fbc:fluxBound fbc:reaction="LCYSTtex" fbc:value="999999" fbc:operation="lessEqual" fbc:id="ub_LCYSTtex"/>
      <fbc:fluxBound fbc:reaction="LDAPAT" fbc:value="-999999" fbc:operation="greaterEqual" fbc:id="lb_LDAPAT"/>
      <fbc:fluxBound fbc:reaction="LDAPAT" fbc:value="999999" fbc:operation="lessEqual" fbc:id="ub_LDAPAT"/>
      <fbc:fluxBound fbc:reaction="LDGUNPD" fbc:value="0" fbc:operation="greaterEqual" fbc:id="lb_LDGUNPD"/>
      <fbc:fluxBound fbc:reaction="LDGUNPD" fbc:value="999999" fbc:operation="lessEqual" fbc:id="ub_LDGUNPD"/>
      <fbc:fluxBound fbc:reaction="LEUTA" fbc:value="-999999" fbc:operation="greaterEqual" fbc:id="lb_LEUTA"/>
      <fbc:fluxBound fbc:reaction="LEUTA" fbc:value="999999" fbc:operation="lessEqual" fbc:id="ub_LEUTA"/>
      <fbc:fluxBound fbc:reaction="LEUTRS" fbc:value="0" fbc:operation="greaterEqual" fbc:id="lb_LEUTRS"/>
      <fbc:fluxBound fbc:reaction="LEUTRS" fbc:value="999999" fbc:operation="lessEqual" fbc:id="ub_LEUTRS"/>
      <fbc:fluxBound fbc:reaction="LEUabcpp" fbc:value="0" fbc:operation="greaterEqual" fbc:id="lb_LEUabcpp"/>
      <fbc:fluxBound fbc:reaction="LEUabcpp" fbc:value="999999" fbc:operation="lessEqual" fbc:id="ub_LEUabcpp"/>
      <fbc:fluxBound fbc:reaction="LEUtex" fbc:value="-999999" fbc:operation="greaterEqual" fbc:id="lb_LEUtex"/>
      <fbc:fluxBound fbc:reaction="LEUtex" fbc:value="999999" fbc:operation="lessEqual" fbc:id="ub_LEUtex"/>
      <fbc:fluxBound fbc:reaction="LIPA3ODAex" fbc:value="0" fbc:operation="greaterEqual" fbc:id="lb_LIPA3ODAex"/>
      <fbc:fluxBound fbc:reaction="LIPA3ODAex" fbc:value="999999" fbc:operation="lessEqual" fbc:id="ub_LIPA3ODAex"/>
      <fbc:fluxBound fbc:reaction="LIPAabcpp" fbc:value="0" fbc:operation="greaterEqual" fbc:id="lb_LIPAabcpp"/>
      <fbc:fluxBound fbc:reaction="LIPAabcpp" fbc:value="999999" fbc:operation="lessEqual" fbc:id="ub_LIPAabcpp"/>
      <fbc:fluxBound fbc:reaction="LIPAabctex" fbc:value="0" fbc:operation="greaterEqual" fbc:id="lb_LIPAabctex"/>
      <fbc:fluxBound fbc:reaction="LIPAabctex" fbc:value="999999" fbc:operation="lessEqual" fbc:id="ub_LIPAabctex"/>
      <fbc:fluxBound fbc:reaction="LPADSS" fbc:value="0" fbc:operation="greaterEqual" fbc:id="lb_LPADSS"/>
      <fbc:fluxBound fbc:reaction="LPADSS" fbc:value="999999" fbc:operation="lessEqual" fbc:id="ub_LPADSS"/>
      <fbc:fluxBound fbc:reaction="LPADSSN" fbc:value="0" fbc:operation="greaterEqual" fbc:id="lb_LPADSSN"/>
      <fbc:fluxBound fbc:reaction="LPADSSN" fbc:value="999999" fbc:operation="lessEqual" fbc:id="ub_LPADSSN"/>
      <fbc:fluxBound fbc:reaction="LPD5" fbc:value="0" fbc:operation="greaterEqual" fbc:id="lb_LPD5"/>
      <fbc:fluxBound fbc:reaction="LPD5" fbc:value="999999" fbc:operation="lessEqual" fbc:id="ub_LPD5"/>
      <fbc:fluxBound fbc:reaction="LYSTRS" fbc:value="0" fbc:operation="greaterEqual" fbc:id="lb_LYSTRS"/>
      <fbc:fluxBound fbc:reaction="LYSTRS" fbc:value="999999" fbc:operation="lessEqual" fbc:id="ub_LYSTRS"/>
      <fbc:fluxBound fbc:reaction="LYSt3pp" fbc:value="0" fbc:operation="greaterEqual" fbc:id="lb_LYSt3pp"/>
      <fbc:fluxBound fbc:reaction="LYSt3pp" fbc:value="999999" fbc:operation="lessEqual" fbc:id="ub_LYSt3pp"/>
      <fbc:fluxBound fbc:reaction="LYStex" fbc:value="-999999" fbc:operation="greaterEqual" fbc:id="lb_LYStex"/>
      <fbc:fluxBound fbc:reaction="LYStex" fbc:value="999999" fbc:operation="lessEqual" fbc:id="ub_LYStex"/>
      <fbc:fluxBound fbc:reaction="LacR" fbc:value="-999999" fbc:operation="greaterEqual" fbc:id="lb_LacR"/>
      <fbc:fluxBound fbc:reaction="LacR" fbc:value="999999" fbc:operation="lessEqual" fbc:id="ub_LacR"/>
      <fbc:fluxBound fbc:reaction="MACPD" fbc:value="0" fbc:operation="greaterEqual" fbc:id="lb_MACPD"/>
      <fbc:fluxBound fbc:reaction="MACPD" fbc:value="999999" fbc:operation="lessEqual" fbc:id="ub_MACPD"/>
      <fbc:fluxBound fbc:reaction="MALCOAMT" fbc:value="0" fbc:operation="greaterEqual" fbc:id="lb_MALCOAMT"/>
      <fbc:fluxBound fbc:reaction="MALCOAMT" fbc:value="999999" fbc:operation="lessEqual" fbc:id="ub_MALCOAMT"/>
      <fbc:fluxBound fbc:reaction="MAN1PT" fbc:value="0" fbc:operation="greaterEqual" fbc:id="lb_MAN1PT"/>
      <fbc:fluxBound fbc:reaction="MAN1PT" fbc:value="999999" fbc:operation="lessEqual" fbc:id="ub_MAN1PT"/>
      <fbc:fluxBound fbc:reaction="MAN1PT2" fbc:value="0" fbc:operation="greaterEqual" fbc:id="lb_MAN1PT2"/>
      <fbc:fluxBound fbc:reaction="MAN1PT2" fbc:value="999999" fbc:operation="lessEqual" fbc:id="ub_MAN1PT2"/>
      <fbc:fluxBound fbc:reaction="MAN6PI" fbc:value="-999999" fbc:operation="greaterEqual" fbc:id="lb_MAN6PI"/>
      <fbc:fluxBound fbc:reaction="MAN6PI" fbc:value="999999" fbc:operation="lessEqual" fbc:id="ub_MAN6PI"/>
      <fbc:fluxBound fbc:reaction="MBCOA" fbc:value="-999999" fbc:operation="greaterEqual" fbc:id="lb_MBCOA"/>
      <fbc:fluxBound fbc:reaction="MBCOA" fbc:value="999999" fbc:operation="lessEqual" fbc:id="ub_MBCOA"/>
      <fbc:fluxBound fbc:reaction="MCCC" fbc:value="0" fbc:operation="greaterEqual" fbc:id="lb_MCCC"/>
      <fbc:fluxBound fbc:reaction="MCCC" fbc:value="999999" fbc:operation="lessEqual" fbc:id="ub_MCCC"/>
      <fbc:fluxBound fbc:reaction="MCITD" fbc:value="0" fbc:operation="greaterEqual" fbc:id="lb_MCITD"/>
      <fbc:fluxBound fbc:reaction="MCITD" fbc:value="999999" fbc:operation="lessEqual" fbc:id="ub_MCITD"/>
      <fbc:fluxBound fbc:reaction="MCITL2" fbc:value="-999999" fbc:operation="greaterEqual" fbc:id="lb_MCITL2"/>
      <fbc:fluxBound fbc:reaction="MCITL2" fbc:value="999999" fbc:operation="lessEqual" fbc:id="ub_MCITL2"/>
      <fbc:fluxBound fbc:reaction="MCITS" fbc:value="0" fbc:operation="greaterEqual" fbc:id="lb_MCITS"/>
      <fbc:fluxBound fbc:reaction="MCITS" fbc:value="999999" fbc:operation="lessEqual" fbc:id="ub_MCITS"/>
      <fbc:fluxBound fbc:reaction="MCOATA" fbc:value="-999999" fbc:operation="greaterEqual" fbc:id="lb_MCOATA"/>
      <fbc:fluxBound fbc:reaction="MCOATA" fbc:value="999999" fbc:operation="lessEqual" fbc:id="ub_MCOATA"/>
      <fbc:fluxBound fbc:reaction="MCSNAH" fbc:value="0" fbc:operation="greaterEqual" fbc:id="lb_MCSNAH"/>
      <fbc:fluxBound fbc:reaction="MCSNAH" fbc:value="999999" fbc:operation="lessEqual" fbc:id="ub_MCSNAH"/>
      <fbc:fluxBound fbc:reaction="MCTP1App" fbc:value="0" fbc:operation="greaterEqual" fbc:id="lb_MCTP1App"/>
      <fbc:fluxBound fbc:reaction="MCTP1App" fbc:value="999999" fbc:operation="lessEqual" fbc:id="ub_MCTP1App"/>
      <fbc:fluxBound fbc:reaction="MCTP1Bpp" fbc:value="0" fbc:operation="greaterEqual" fbc:id="lb_MCTP1Bpp"/>
      <fbc:fluxBound fbc:reaction="MCTP1Bpp" fbc:value="999999" fbc:operation="lessEqual" fbc:id="ub_MCTP1Bpp"/>
      <fbc:fluxBound fbc:reaction="MCTP2App" fbc:value="0" fbc:operation="greaterEqual" fbc:id="lb_MCTP2App"/>
      <fbc:fluxBound fbc:reaction="MCTP2App" fbc:value="999999" fbc:operation="lessEqual" fbc:id="ub_MCTP2App"/>
      <fbc:fluxBound fbc:reaction="MDDCP1pp" fbc:value="0" fbc:operation="greaterEqual" fbc:id="lb_MDDCP1pp"/>
      <fbc:fluxBound fbc:reaction="MDDCP1pp" fbc:value="999999" fbc:operation="lessEqual" fbc:id="ub_MDDCP1pp"/>
      <fbc:fluxBound fbc:reaction="MDDCP2pp" fbc:value="0" fbc:operation="greaterEqual" fbc:id="lb_MDDCP2pp"/>
      <fbc:fluxBound fbc:reaction="MDDCP2pp" fbc:value="999999" fbc:operation="lessEqual" fbc:id="ub_MDDCP2pp"/>
      <fbc:fluxBound fbc:reaction="MDDCP3pp" fbc:value="0" fbc:operation="greaterEqual" fbc:id="lb_MDDCP3pp"/>
      <fbc:fluxBound fbc:reaction="MDDCP3pp" fbc:value="999999" fbc:operation="lessEqual" fbc:id="ub_MDDCP3pp"/>
      <fbc:fluxBound fbc:reaction="MDDCP4pp" fbc:value="0" fbc:operation="greaterEqual" fbc:id="lb_MDDCP4pp"/>
      <fbc:fluxBound fbc:reaction="MDDCP4pp" fbc:value="999999" fbc:operation="lessEqual" fbc:id="ub_MDDCP4pp"/>
      <fbc:fluxBound fbc:reaction="MDDCP5pp" fbc:value="0" fbc:operation="greaterEqual" fbc:id="lb_MDDCP5pp"/>
      <fbc:fluxBound fbc:reaction="MDDCP5pp" fbc:value="999999" fbc:operation="lessEqual" fbc:id="ub_MDDCP5pp"/>
      <fbc:fluxBound fbc:reaction="MDDEP1pp" fbc:value="0" fbc:operation="greaterEqual" fbc:id="lb_MDDEP1pp"/>
      <fbc:fluxBound fbc:reaction="MDDEP1pp" fbc:value="999999" fbc:operation="lessEqual" fbc:id="ub_MDDEP1pp"/>
      <fbc:fluxBound fbc:reaction="MDDEP2pp" fbc:value="0" fbc:operation="greaterEqual" fbc:id="lb_MDDEP2pp"/>
      <fbc:fluxBound fbc:reaction="MDDEP2pp" fbc:value="999999" fbc:operation="lessEqual" fbc:id="ub_MDDEP2pp"/>
      <fbc:fluxBound fbc:reaction="MDDEP3pp" fbc:value="0" fbc:operation="greaterEqual" fbc:id="lb_MDDEP3pp"/>
      <fbc:fluxBound fbc:reaction="MDDEP3pp" fbc:value="999999" fbc:operation="lessEqual" fbc:id="ub_MDDEP3pp"/>
      <fbc:fluxBound fbc:reaction="MDDEP4pp" fbc:value="0" fbc:operation="greaterEqual" fbc:id="lb_MDDEP4pp"/>
      <fbc:fluxBound fbc:reaction="MDDEP4pp" fbc:value="999999" fbc:operation="lessEqual" fbc:id="ub_MDDEP4pp"/>
      <fbc:fluxBound fbc:reaction="MDH" fbc:value="-999999" fbc:operation="greaterEqual" fbc:id="lb_MDH"/>
      <fbc:fluxBound fbc:reaction="MDH" fbc:value="999999" fbc:operation="lessEqual" fbc:id="ub_MDH"/>
      <fbc:fluxBound fbc:reaction="ME2" fbc:value="0" fbc:operation="greaterEqual" fbc:id="lb_ME2"/>
      <fbc:fluxBound fbc:reaction="ME2" fbc:value="999999" fbc:operation="lessEqual" fbc:id="ub_ME2"/>
      <fbc:fluxBound fbc:reaction="MECDPDH4" fbc:value="0" fbc:operation="greaterEqual" fbc:id="lb_MECDPDH4"/>
      <fbc:fluxBound fbc:reaction="MECDPDH4" fbc:value="999999" fbc:operation="lessEqual" fbc:id="ub_MECDPDH4"/>
      <fbc:fluxBound fbc:reaction="MECDPS" fbc:value="0" fbc:operation="greaterEqual" fbc:id="lb_MECDPS"/>
      <fbc:fluxBound fbc:reaction="MECDPS" fbc:value="999999" fbc:operation="lessEqual" fbc:id="ub_MECDPS"/>
      <fbc:fluxBound fbc:reaction="MEOHtex" fbc:value="-999999" fbc:operation="greaterEqual" fbc:id="lb_MEOHtex"/>
      <fbc:fluxBound fbc:reaction="MEOHtex" fbc:value="999999" fbc:operation="lessEqual" fbc:id="ub_MEOHtex"/>
      <fbc:fluxBound fbc:reaction="MEOHtrpp" fbc:value="-999999" fbc:operation="greaterEqual" fbc:id="lb_MEOHtrpp"/>
      <fbc:fluxBound fbc:reaction="MEOHtrpp" fbc:value="999999" fbc:operation="lessEqual" fbc:id="ub_MEOHtrpp"/>
      <fbc:fluxBound fbc:reaction="MEPCT" fbc:value="0" fbc:operation="greaterEqual" fbc:id="lb_MEPCT"/>
      <fbc:fluxBound fbc:reaction="MEPCT" fbc:value="999999" fbc:operation="lessEqual" fbc:id="ub_MEPCT"/>
      <fbc:fluxBound fbc:reaction="METACH" fbc:value="-999999" fbc:operation="greaterEqual" fbc:id="lb_METACH"/>
      <fbc:fluxBound fbc:reaction="METACH" fbc:value="999999" fbc:operation="lessEqual" fbc:id="ub_METACH"/>
      <fbc:fluxBound fbc:reaction="METAT" fbc:value="0" fbc:operation="greaterEqual" fbc:id="lb_METAT"/>
      <fbc:fluxBound fbc:reaction="METAT" fbc:value="999999" fbc:operation="lessEqual" fbc:id="ub_METAT"/>
      <fbc:fluxBound fbc:reaction="METOX1s" fbc:value="0" fbc:operation="greaterEqual" fbc:id="lb_METOX1s"/>
      <fbc:fluxBound fbc:reaction="METOX1s" fbc:value="999999" fbc:operation="lessEqual" fbc:id="ub_METOX1s"/>
      <fbc:fluxBound fbc:reaction="METOX2s" fbc:value="0" fbc:operation="greaterEqual" fbc:id="lb_METOX2s"/>
      <fbc:fluxBound fbc:reaction="METOX2s" fbc:value="999999" fbc:operation="lessEqual" fbc:id="ub_METOX2s"/>
      <fbc:fluxBound fbc:reaction="METS" fbc:value="0" fbc:operation="greaterEqual" fbc:id="lb_METS"/>
      <fbc:fluxBound fbc:reaction="METS" fbc:value="999999" fbc:operation="lessEqual" fbc:id="ub_METS"/>
      <fbc:fluxBound fbc:reaction="METSOXR1" fbc:value="0" fbc:operation="greaterEqual" fbc:id="lb_METSOXR1"/>
      <fbc:fluxBound fbc:reaction="METSOXR1" fbc:value="999999" fbc:operation="lessEqual" fbc:id="ub_METSOXR1"/>
      <fbc:fluxBound fbc:reaction="METSOXR2" fbc:value="0" fbc:operation="greaterEqual" fbc:id="lb_METSOXR2"/>
      <fbc:fluxBound fbc:reaction="METSOXR2" fbc:value="999999" fbc:operation="lessEqual" fbc:id="ub_METSOXR2"/>
      <fbc:fluxBound fbc:reaction="METTRS" fbc:value="0" fbc:operation="greaterEqual" fbc:id="lb_METTRS"/>
      <fbc:fluxBound fbc:reaction="METTRS" fbc:value="999999" fbc:operation="lessEqual" fbc:id="ub_METTRS"/>
      <fbc:fluxBound fbc:reaction="MG2tex" fbc:value="-999999" fbc:operation="greaterEqual" fbc:id="lb_MG2tex"/>
      <fbc:fluxBound fbc:reaction="MG2tex" fbc:value="999999" fbc:operation="lessEqual" fbc:id="ub_MG2tex"/>
      <fbc:fluxBound fbc:reaction="MG2uabcpp" fbc:value="0" fbc:operation="greaterEqual" fbc:id="lb_MG2uabcpp"/>
      <fbc:fluxBound fbc:reaction="MG2uabcpp" fbc:value="999999" fbc:operation="lessEqual" fbc:id="ub_MG2uabcpp"/>
      <fbc:fluxBound fbc:reaction="MGCHr" fbc:value="-999999" fbc:operation="greaterEqual" fbc:id="lb_MGCHr"/>
      <fbc:fluxBound fbc:reaction="MGCHr" fbc:value="999999" fbc:operation="lessEqual" fbc:id="ub_MGCHr"/>
      <fbc:fluxBound fbc:reaction="MGt2pp" fbc:value="-999999" fbc:operation="greaterEqual" fbc:id="lb_MGt2pp"/>
      <fbc:fluxBound fbc:reaction="MGt2pp" fbc:value="999999" fbc:operation="lessEqual" fbc:id="ub_MGt2pp"/>
      <fbc:fluxBound fbc:reaction="MICITD" fbc:value="0" fbc:operation="greaterEqual" fbc:id="lb_MICITD"/>
      <fbc:fluxBound fbc:reaction="MICITD" fbc:value="999999" fbc:operation="lessEqual" fbc:id="ub_MICITD"/>
      <fbc:fluxBound fbc:reaction="MLDCP1App" fbc:value="0" fbc:operation="greaterEqual" fbc:id="lb_MLDCP1App"/>
      <fbc:fluxBound fbc:reaction="MLDCP1App" fbc:value="999999" fbc:operation="lessEqual" fbc:id="ub_MLDCP1App"/>
      <fbc:fluxBound fbc:reaction="MLDCP1Bpp" fbc:value="0" fbc:operation="greaterEqual" fbc:id="lb_MLDCP1Bpp"/>
      <fbc:fluxBound fbc:reaction="MLDCP1Bpp" fbc:value="999999" fbc:operation="lessEqual" fbc:id="ub_MLDCP1Bpp"/>
      <fbc:fluxBound fbc:reaction="MLDCP2App" fbc:value="0" fbc:operation="greaterEqual" fbc:id="lb_MLDCP2App"/>
      <fbc:fluxBound fbc:reaction="MLDCP2App" fbc:value="999999" fbc:operation="lessEqual" fbc:id="ub_MLDCP2App"/>
      <fbc:fluxBound fbc:reaction="MLDCP2Bpp" fbc:value="0" fbc:operation="greaterEqual" fbc:id="lb_MLDCP2Bpp"/>
      <fbc:fluxBound fbc:reaction="MLDCP2Bpp" fbc:value="999999" fbc:operation="lessEqual" fbc:id="ub_MLDCP2Bpp"/>
      <fbc:fluxBound fbc:reaction="MLDCP3App" fbc:value="0" fbc:operation="greaterEqual" fbc:id="lb_MLDCP3App"/>
      <fbc:fluxBound fbc:reaction="MLDCP3App" fbc:value="999999" fbc:operation="lessEqual" fbc:id="ub_MLDCP3App"/>
      <fbc:fluxBound fbc:reaction="MLDEP1pp" fbc:value="0" fbc:operation="greaterEqual" fbc:id="lb_MLDEP1pp"/>
      <fbc:fluxBound fbc:reaction="MLDEP1pp" fbc:value="999999" fbc:operation="lessEqual" fbc:id="ub_MLDEP1pp"/>
      <fbc:fluxBound fbc:reaction="MLDEP2pp" fbc:value="0" fbc:operation="greaterEqual" fbc:id="lb_MLDEP2pp"/>
      <fbc:fluxBound fbc:reaction="MLDEP2pp" fbc:value="999999" fbc:operation="lessEqual" fbc:id="ub_MLDEP2pp"/>
      <fbc:fluxBound fbc:reaction="MLTGY1pp" fbc:value="0" fbc:operation="greaterEqual" fbc:id="lb_MLTGY1pp"/>
      <fbc:fluxBound fbc:reaction="MLTGY1pp" fbc:value="999999" fbc:operation="lessEqual" fbc:id="ub_MLTGY1pp"/>
      <fbc:fluxBound fbc:reaction="MLTGY2pp" fbc:value="0" fbc:operation="greaterEqual" fbc:id="lb_MLTGY2pp"/>
      <fbc:fluxBound fbc:reaction="MLTGY2pp" fbc:value="999999" fbc:operation="lessEqual" fbc:id="ub_MLTGY2pp"/>
      <fbc:fluxBound fbc:reaction="MLTGY3pp" fbc:value="0" fbc:operation="greaterEqual" fbc:id="lb_MLTGY3pp"/>
      <fbc:fluxBound fbc:reaction="MLTGY3pp" fbc:value="999999" fbc:operation="lessEqual" fbc:id="ub_MLTGY3pp"/>
      <fbc:fluxBound fbc:reaction="MLTGY4pp" fbc:value="0" fbc:operation="greaterEqual" fbc:id="lb_MLTGY4pp"/>
      <fbc:fluxBound fbc:reaction="MLTGY4pp" fbc:value="999999" fbc:operation="lessEqual" fbc:id="ub_MLTGY4pp"/>
      <fbc:fluxBound fbc:reaction="MME" fbc:value="-999999" fbc:operation="greaterEqual" fbc:id="lb_MME"/>
      <fbc:fluxBound fbc:reaction="MME" fbc:value="999999" fbc:operation="lessEqual" fbc:id="ub_MME"/>
      <fbc:fluxBound fbc:reaction="MMM2r" fbc:value="-999999" fbc:operation="greaterEqual" fbc:id="lb_MMM2r"/>
      <fbc:fluxBound fbc:reaction="MMM2r" fbc:value="999999" fbc:operation="lessEqual" fbc:id="ub_MMM2r"/>
      <fbc:fluxBound fbc:reaction="MNCYT" fbc:value="0" fbc:operation="greaterEqual" fbc:id="lb_MNCYT"/>
      <fbc:fluxBound fbc:reaction="MNCYT" fbc:value="999999" fbc:operation="lessEqual" fbc:id="ub_MNCYT"/>
      <fbc:fluxBound fbc:reaction="MNabcpp" fbc:value="0" fbc:operation="greaterEqual" fbc:id="lb_MNabcpp"/>
      <fbc:fluxBound fbc:reaction="MNabcpp" fbc:value="999999" fbc:operation="lessEqual" fbc:id="ub_MNabcpp"/>
      <fbc:fluxBound fbc:reaction="MNtex" fbc:value="-999999" fbc:operation="greaterEqual" fbc:id="lb_MNtex"/>
      <fbc:fluxBound fbc:reaction="MNtex" fbc:value="999999" fbc:operation="lessEqual" fbc:id="ub_MNtex"/>
      <fbc:fluxBound fbc:reaction="MOADSUx" fbc:value="0" fbc:operation="greaterEqual" fbc:id="lb_MOADSUx"/>
      <fbc:fluxBound fbc:reaction="MOADSUx" fbc:value="999999" fbc:operation="lessEqual" fbc:id="ub_MOADSUx"/>
      <fbc:fluxBound fbc:reaction="MOAT" fbc:value="0" fbc:operation="greaterEqual" fbc:id="lb_MOAT"/>
      <fbc:fluxBound fbc:reaction="MOAT" fbc:value="999999" fbc:operation="lessEqual" fbc:id="ub_MOAT"/>
      <fbc:fluxBound fbc:reaction="MOAT2" fbc:value="0" fbc:operation="greaterEqual" fbc:id="lb_MOAT2"/>
      <fbc:fluxBound fbc:reaction="MOAT2" fbc:value="999999" fbc:operation="lessEqual" fbc:id="ub_MOAT2"/>
      <fbc:fluxBound fbc:reaction="MOAT2N" fbc:value="0" fbc:operation="greaterEqual" fbc:id="lb_MOAT2N"/>
      <fbc:fluxBound fbc:reaction="MOAT2N" fbc:value="999999" fbc:operation="lessEqual" fbc:id="ub_MOAT2N"/>
      <fbc:fluxBound fbc:reaction="MOATN" fbc:value="0" fbc:operation="greaterEqual" fbc:id="lb_MOATN"/>
      <fbc:fluxBound fbc:reaction="MOATN" fbc:value="999999" fbc:operation="lessEqual" fbc:id="ub_MOATN"/>
      <fbc:fluxBound fbc:reaction="MOBDabcpp" fbc:value="0" fbc:operation="greaterEqual" fbc:id="lb_MOBDabcpp"/>
      <fbc:fluxBound fbc:reaction="MOBDabcpp" fbc:value="999999" fbc:operation="lessEqual" fbc:id="ub_MOBDabcpp"/>
      <fbc:fluxBound fbc:reaction="MOBDtex" fbc:value="-999999" fbc:operation="greaterEqual" fbc:id="lb_MOBDtex"/>
      <fbc:fluxBound fbc:reaction="MOBDtex" fbc:value="999999" fbc:operation="lessEqual" fbc:id="ub_MOBDtex"/>
      <fbc:fluxBound fbc:reaction="MOCOS" fbc:value="0" fbc:operation="greaterEqual" fbc:id="lb_MOCOS"/>
      <fbc:fluxBound fbc:reaction="MOCOS" fbc:value="999999" fbc:operation="lessEqual" fbc:id="ub_MOCOS"/>
      <fbc:fluxBound fbc:reaction="MOGDS" fbc:value="0" fbc:operation="greaterEqual" fbc:id="lb_MOGDS"/>
      <fbc:fluxBound fbc:reaction="MOGDS" fbc:value="999999" fbc:operation="lessEqual" fbc:id="ub_MOGDS"/>
      <fbc:fluxBound fbc:reaction="MOHMT" fbc:value="0" fbc:operation="greaterEqual" fbc:id="lb_MOHMT"/>
      <fbc:fluxBound fbc:reaction="MOHMT" fbc:value="999999" fbc:operation="lessEqual" fbc:id="ub_MOHMT"/>
      <fbc:fluxBound fbc:reaction="MOSDC" fbc:value="0" fbc:operation="greaterEqual" fbc:id="lb_MOSDC"/>
      <fbc:fluxBound fbc:reaction="MOSDC" fbc:value="999999" fbc:operation="lessEqual" fbc:id="ub_MOSDC"/>
      <fbc:fluxBound fbc:reaction="MOTH1" fbc:value="0" fbc:operation="greaterEqual" fbc:id="lb_MOTH1"/>
      <fbc:fluxBound fbc:reaction="MOTH1" fbc:value="999999" fbc:operation="lessEqual" fbc:id="ub_MOTH1"/>
      <fbc:fluxBound fbc:reaction="MOTH2" fbc:value="0" fbc:operation="greaterEqual" fbc:id="lb_MOTH2"/>
      <fbc:fluxBound fbc:reaction="MOTH2" fbc:value="999999" fbc:operation="lessEqual" fbc:id="ub_MOTH2"/>
      <fbc:fluxBound fbc:reaction="MOTH3" fbc:value="0" fbc:operation="greaterEqual" fbc:id="lb_MOTH3"/>
      <fbc:fluxBound fbc:reaction="MOTH3" fbc:value="999999" fbc:operation="lessEqual" fbc:id="ub_MOTH3"/>
      <fbc:fluxBound fbc:reaction="MOTH4" fbc:value="0" fbc:operation="greaterEqual" fbc:id="lb_MOTH4"/>
      <fbc:fluxBound fbc:reaction="MOTH4" fbc:value="999999" fbc:operation="lessEqual" fbc:id="ub_MOTH4"/>
      <fbc:fluxBound fbc:reaction="MOTS1" fbc:value="0" fbc:operation="greaterEqual" fbc:id="lb_MOTS1"/>
      <fbc:fluxBound fbc:reaction="MOTS1" fbc:value="999999" fbc:operation="lessEqual" fbc:id="ub_MOTS1"/>
      <fbc:fluxBound fbc:reaction="MOTS2" fbc:value="0" fbc:operation="greaterEqual" fbc:id="lb_MOTS2"/>
      <fbc:fluxBound fbc:reaction="MOTS2" fbc:value="999999" fbc:operation="lessEqual" fbc:id="ub_MOTS2"/>
      <fbc:fluxBound fbc:reaction="MOTS3" fbc:value="0" fbc:operation="greaterEqual" fbc:id="lb_MOTS3"/>
      <fbc:fluxBound fbc:reaction="MOTS3" fbc:value="999999" fbc:operation="lessEqual" fbc:id="ub_MOTS3"/>
      <fbc:fluxBound fbc:reaction="MOTS4" fbc:value="0" fbc:operation="greaterEqual" fbc:id="lb_MOTS4"/>
      <fbc:fluxBound fbc:reaction="MOTS4" fbc:value="999999" fbc:operation="lessEqual" fbc:id="ub_MOTS4"/>
      <fbc:fluxBound fbc:reaction="MPTAT" fbc:value="0" fbc:operation="greaterEqual" fbc:id="lb_MPTAT"/>
      <fbc:fluxBound fbc:reaction="MPTAT" fbc:value="999999" fbc:operation="lessEqual" fbc:id="ub_MPTAT"/>
      <fbc:fluxBound fbc:reaction="MPTG" fbc:value="0" fbc:operation="greaterEqual" fbc:id="lb_MPTG"/>
      <fbc:fluxBound fbc:reaction="MPTG" fbc:value="999999" fbc:operation="lessEqual" fbc:id="ub_MPTG"/>
      <fbc:fluxBound fbc:reaction="MPTG2" fbc:value="0" fbc:operation="greaterEqual" fbc:id="lb_MPTG2"/>
      <fbc:fluxBound fbc:reaction="MPTG2" fbc:value="999999" fbc:operation="lessEqual" fbc:id="ub_MPTG2"/>
      <fbc:fluxBound fbc:reaction="MPTS" fbc:value="0" fbc:operation="greaterEqual" fbc:id="lb_MPTS"/>
      <fbc:fluxBound fbc:reaction="MPTS" fbc:value="999999" fbc:operation="lessEqual" fbc:id="ub_MPTS"/>
      <fbc:fluxBound fbc:reaction="MPTSS" fbc:value="0" fbc:operation="greaterEqual" fbc:id="lb_MPTSS"/>
      <fbc:fluxBound fbc:reaction="MPTSS" fbc:value="999999" fbc:operation="lessEqual" fbc:id="ub_MPTSS"/>
      <fbc:fluxBound fbc:reaction="MSO3abcpp" fbc:value="0" fbc:operation="greaterEqual" fbc:id="lb_MSO3abcpp"/>
      <fbc:fluxBound fbc:reaction="MSO3abcpp" fbc:value="999999" fbc:operation="lessEqual" fbc:id="ub_MSO3abcpp"/>
      <fbc:fluxBound fbc:reaction="MSO3tex" fbc:value="-999999" fbc:operation="greaterEqual" fbc:id="lb_MSO3tex"/>
      <fbc:fluxBound fbc:reaction="MSO3tex" fbc:value="999999" fbc:operation="lessEqual" fbc:id="ub_MSO3tex"/>
      <fbc:fluxBound fbc:reaction="MTAP" fbc:value="0" fbc:operation="greaterEqual" fbc:id="lb_MTAP"/>
      <fbc:fluxBound fbc:reaction="MTAP" fbc:value="999999" fbc:operation="lessEqual" fbc:id="ub_MTAP"/>
      <fbc:fluxBound fbc:reaction="MTHFC" fbc:value="-999999" fbc:operation="greaterEqual" fbc:id="lb_MTHFC"/>
      <fbc:fluxBound fbc:reaction="MTHFC" fbc:value="999999" fbc:operation="lessEqual" fbc:id="ub_MTHFC"/>
      <fbc:fluxBound fbc:reaction="MTHFD" fbc:value="-999999" fbc:operation="greaterEqual" fbc:id="lb_MTHFD"/>
      <fbc:fluxBound fbc:reaction="MTHFD" fbc:value="999999" fbc:operation="lessEqual" fbc:id="ub_MTHFD"/>
      <fbc:fluxBound fbc:reaction="MTHFR" fbc:value="0" fbc:operation="greaterEqual" fbc:id="lb_MTHFR"/>
      <fbc:fluxBound fbc:reaction="MTHFR" fbc:value="999999" fbc:operation="lessEqual" fbc:id="ub_MTHFR"/>
      <fbc:fluxBound fbc:reaction="MTHFR3" fbc:value="0" fbc:operation="greaterEqual" fbc:id="lb_MTHFR3"/>
      <fbc:fluxBound fbc:reaction="MTHFR3" fbc:value="999999" fbc:operation="lessEqual" fbc:id="ub_MTHFR3"/>
      <fbc:fluxBound fbc:reaction="MTI" fbc:value="-999999" fbc:operation="greaterEqual" fbc:id="lb_MTI"/>
      <fbc:fluxBound fbc:reaction="MTI" fbc:value="999999" fbc:operation="lessEqual" fbc:id="ub_MTI"/>
      <fbc:fluxBound fbc:reaction="MTRIi" fbc:value="0" fbc:operation="greaterEqual" fbc:id="lb_MTRIi"/>
      <fbc:fluxBound fbc:reaction="MTRIi" fbc:value="999999" fbc:operation="lessEqual" fbc:id="ub_MTRIi"/>
      <fbc:fluxBound fbc:reaction="N2OR" fbc:value="0" fbc:operation="greaterEqual" fbc:id="lb_N2OR"/>
      <fbc:fluxBound fbc:reaction="N2OR" fbc:value="999999" fbc:operation="lessEqual" fbc:id="ub_N2OR"/>
      <fbc:fluxBound fbc:reaction="N2tex" fbc:value="-999999" fbc:operation="greaterEqual" fbc:id="lb_N2tex"/>
      <fbc:fluxBound fbc:reaction="N2tex" fbc:value="999999" fbc:operation="lessEqual" fbc:id="ub_N2tex"/>
      <fbc:fluxBound fbc:reaction="N2trpp" fbc:value="-999999" fbc:operation="greaterEqual" fbc:id="lb_N2trpp"/>
      <fbc:fluxBound fbc:reaction="N2trpp" fbc:value="999999" fbc:operation="lessEqual" fbc:id="ub_N2trpp"/>
      <fbc:fluxBound fbc:reaction="NAD_H2" fbc:value="0" fbc:operation="greaterEqual" fbc:id="lb_NAD_H2"/>
      <fbc:fluxBound fbc:reaction="NAD_H2" fbc:value="0" fbc:operation="lessEqual" fbc:id="ub_NAD_H2"/>
      <fbc:fluxBound fbc:reaction="NADFADOR" fbc:value="-999999" fbc:operation="greaterEqual" fbc:id="lb_NADFADOR"/>
      <fbc:fluxBound fbc:reaction="NADFADOR" fbc:value="999999" fbc:operation="lessEqual" fbc:id="ub_NADFADOR"/>
      <fbc:fluxBound fbc:reaction="NADH10" fbc:value="0" fbc:operation="greaterEqual" fbc:id="lb_NADH10"/>
      <fbc:fluxBound fbc:reaction="NADH10" fbc:value="999999" fbc:operation="lessEqual" fbc:id="ub_NADH10"/>
      <fbc:fluxBound fbc:reaction="NADH17pp" fbc:value="0" fbc:operation="greaterEqual" fbc:id="lb_NADH17pp"/>
      <fbc:fluxBound fbc:reaction="NADH17pp" fbc:value="999999" fbc:operation="lessEqual" fbc:id="ub_NADH17pp"/>
      <fbc:fluxBound fbc:reaction="NADK" fbc:value="0" fbc:operation="greaterEqual" fbc:id="lb_NADK"/>
      <fbc:fluxBound fbc:reaction="NADK" fbc:value="999999" fbc:operation="lessEqual" fbc:id="ub_NADK"/>
      <fbc:fluxBound fbc:reaction="NADPC" fbc:value="0" fbc:operation="greaterEqual" fbc:id="lb_NADPC"/>
      <fbc:fluxBound fbc:reaction="NADPC" fbc:value="999999" fbc:operation="lessEqual" fbc:id="ub_NADPC"/>
      <fbc:fluxBound fbc:reaction="NADPHQR3" fbc:value="0" fbc:operation="greaterEqual" fbc:id="lb_NADPHQR3"/>
      <fbc:fluxBound fbc:reaction="NADPHQR3" fbc:value="999999" fbc:operation="lessEqual" fbc:id="ub_NADPHQR3"/>
      <fbc:fluxBound fbc:reaction="NADS1" fbc:value="0" fbc:operation="greaterEqual" fbc:id="lb_NADS1"/>
      <fbc:fluxBound fbc:reaction="NADS1" fbc:value="999999" fbc:operation="lessEqual" fbc:id="ub_NADS1"/>
      <fbc:fluxBound fbc:reaction="NAMNPP" fbc:value="0" fbc:operation="greaterEqual" fbc:id="lb_NAMNPP"/>
      <fbc:fluxBound fbc:reaction="NAMNPP" fbc:value="999999" fbc:operation="lessEqual" fbc:id="ub_NAMNPP"/>
      <fbc:fluxBound fbc:reaction="NAt3_2pp" fbc:value="0" fbc:operation="greaterEqual" fbc:id="lb_NAt3_2pp"/>
      <fbc:fluxBound fbc:reaction="NAt3_2pp" fbc:value="999999" fbc:operation="lessEqual" fbc:id="ub_NAt3_2pp"/>
      <fbc:fluxBound fbc:reaction="NAtex" fbc:value="-999999" fbc:operation="greaterEqual" fbc:id="lb_NAtex"/>
      <fbc:fluxBound fbc:reaction="NAtex" fbc:value="999999" fbc:operation="lessEqual" fbc:id="ub_NAtex"/>
      <fbc:fluxBound fbc:reaction="NDPK1" fbc:value="-999999" fbc:operation="greaterEqual" fbc:id="lb_NDPK1"/>
      <fbc:fluxBound fbc:reaction="NDPK1" fbc:value="999999" fbc:operation="lessEqual" fbc:id="ub_NDPK1"/>
      <fbc:fluxBound fbc:reaction="NDPK2" fbc:value="-999999" fbc:operation="greaterEqual" fbc:id="lb_NDPK2"/>
      <fbc:fluxBound fbc:reaction="NDPK2" fbc:value="999999" fbc:operation="lessEqual" fbc:id="ub_NDPK2"/>
      <fbc:fluxBound fbc:reaction="NDPK3" fbc:value="-999999" fbc:operation="greaterEqual" fbc:id="lb_NDPK3"/>
      <fbc:fluxBound fbc:reaction="NDPK3" fbc:value="999999" fbc:operation="lessEqual" fbc:id="ub_NDPK3"/>
      <fbc:fluxBound fbc:reaction="NDPK4" fbc:value="-999999" fbc:operation="greaterEqual" fbc:id="lb_NDPK4"/>
      <fbc:fluxBound fbc:reaction="NDPK4" fbc:value="999999" fbc:operation="lessEqual" fbc:id="ub_NDPK4"/>
      <fbc:fluxBound fbc:reaction="NDPK5" fbc:value="-999999" fbc:operation="greaterEqual" fbc:id="lb_NDPK5"/>
      <fbc:fluxBound fbc:reaction="NDPK5" fbc:value="999999" fbc:operation="lessEqual" fbc:id="ub_NDPK5"/>
      <fbc:fluxBound fbc:reaction="NDPK6" fbc:value="-999999" fbc:operation="greaterEqual" fbc:id="lb_NDPK6"/>
      <fbc:fluxBound fbc:reaction="NDPK6" fbc:value="999999" fbc:operation="lessEqual" fbc:id="ub_NDPK6"/>
      <fbc:fluxBound fbc:reaction="NDPK7" fbc:value="-999999" fbc:operation="greaterEqual" fbc:id="lb_NDPK7"/>
      <fbc:fluxBound fbc:reaction="NDPK7" fbc:value="999999" fbc:operation="lessEqual" fbc:id="ub_NDPK7"/>
      <fbc:fluxBound fbc:reaction="NDPK8" fbc:value="-999999" fbc:operation="greaterEqual" fbc:id="lb_NDPK8"/>
      <fbc:fluxBound fbc:reaction="NDPK8" fbc:value="999999" fbc:operation="lessEqual" fbc:id="ub_NDPK8"/>
      <fbc:fluxBound fbc:reaction="NH4t4pp" fbc:value="0" fbc:operation="greaterEqual" fbc:id="lb_NH4t4pp"/>
      <fbc:fluxBound fbc:reaction="NH4t4pp" fbc:value="999999" fbc:operation="lessEqual" fbc:id="ub_NH4t4pp"/>
      <fbc:fluxBound fbc:reaction="NH4tex" fbc:value="-999999" fbc:operation="greaterEqual" fbc:id="lb_NH4tex"/>
      <fbc:fluxBound fbc:reaction="NH4tex" fbc:value="999999" fbc:operation="lessEqual" fbc:id="ub_NH4tex"/>
      <fbc:fluxBound fbc:reaction="NI2t4pp" fbc:value="0" fbc:operation="greaterEqual" fbc:id="lb_NI2t4pp"/>
      <fbc:fluxBound fbc:reaction="NI2t4pp" fbc:value="999999" fbc:operation="lessEqual" fbc:id="ub_NI2t4pp"/>
      <fbc:fluxBound fbc:reaction="NI2tex" fbc:value="-999999" fbc:operation="greaterEqual" fbc:id="lb_NI2tex"/>
      <fbc:fluxBound fbc:reaction="NI2tex" fbc:value="999999" fbc:operation="lessEqual" fbc:id="ub_NI2tex"/>
      <fbc:fluxBound fbc:reaction="NI2uabcpp" fbc:value="0" fbc:operation="greaterEqual" fbc:id="lb_NI2uabcpp"/>
      <fbc:fluxBound fbc:reaction="NI2uabcpp" fbc:value="999999" fbc:operation="lessEqual" fbc:id="ub_NI2uabcpp"/>
      <fbc:fluxBound fbc:reaction="NIT1b" fbc:value="0" fbc:operation="greaterEqual" fbc:id="lb_NIT1b"/>
      <fbc:fluxBound fbc:reaction="NIT1b" fbc:value="999999" fbc:operation="lessEqual" fbc:id="ub_NIT1b"/>
      <fbc:fluxBound fbc:reaction="NNAM" fbc:value="0" fbc:operation="greaterEqual" fbc:id="lb_NNAM"/>
      <fbc:fluxBound fbc:reaction="NNAM" fbc:value="999999" fbc:operation="lessEqual" fbc:id="ub_NNAM"/>
      <fbc:fluxBound fbc:reaction="NNAT" fbc:value="0" fbc:operation="greaterEqual" fbc:id="lb_NNAT"/>
      <fbc:fluxBound fbc:reaction="NNAT" fbc:value="999999" fbc:operation="lessEqual" fbc:id="ub_NNAT"/>
      <fbc:fluxBound fbc:reaction="NNDMBRT" fbc:value="0" fbc:operation="greaterEqual" fbc:id="lb_NNDMBRT"/>
      <fbc:fluxBound fbc:reaction="NNDMBRT" fbc:value="999999" fbc:operation="lessEqual" fbc:id="ub_NNDMBRT"/>
      <fbc:fluxBound fbc:reaction="NNDPR" fbc:value="0" fbc:operation="greaterEqual" fbc:id="lb_NNDPR"/>
      <fbc:fluxBound fbc:reaction="NNDPR" fbc:value="999999" fbc:operation="lessEqual" fbc:id="ub_NNDPR"/>
      <fbc:fluxBound fbc:reaction="NO2tex" fbc:value="-999999" fbc:operation="greaterEqual" fbc:id="lb_NO2tex"/>
      <fbc:fluxBound fbc:reaction="NO2tex" fbc:value="999999" fbc:operation="lessEqual" fbc:id="ub_NO2tex"/>
      <fbc:fluxBound fbc:reaction="NO3R2pp" fbc:value="0" fbc:operation="greaterEqual" fbc:id="lb_NO3R2pp"/>
      <fbc:fluxBound fbc:reaction="NO3R2pp" fbc:value="999999" fbc:operation="lessEqual" fbc:id="ub_NO3R2pp"/>
      <fbc:fluxBound fbc:reaction="NO3R3pp" fbc:value="0" fbc:operation="greaterEqual" fbc:id="lb_NO3R3pp"/>
      <fbc:fluxBound fbc:reaction="NO3R3pp" fbc:value="999999" fbc:operation="lessEqual" fbc:id="ub_NO3R3pp"/>
      <fbc:fluxBound fbc:reaction="NO3t2pp" fbc:value="0" fbc:operation="greaterEqual" fbc:id="lb_NO3t2pp"/>
      <fbc:fluxBound fbc:reaction="NO3t2pp" fbc:value="999999" fbc:operation="lessEqual" fbc:id="ub_NO3t2pp"/>
      <fbc:fluxBound fbc:reaction="NO3t7pp" fbc:value="0" fbc:operation="greaterEqual" fbc:id="lb_NO3t7pp"/>
      <fbc:fluxBound fbc:reaction="NO3t7pp" fbc:value="999999" fbc:operation="lessEqual" fbc:id="ub_NO3t7pp"/>
      <fbc:fluxBound fbc:reaction="NO3tex" fbc:value="-999999" fbc:operation="greaterEqual" fbc:id="lb_NO3tex"/>
      <fbc:fluxBound fbc:reaction="NO3tex" fbc:value="999999" fbc:operation="lessEqual" fbc:id="ub_NO3tex"/>
      <fbc:fluxBound fbc:reaction="NORRDX" fbc:value="0" fbc:operation="greaterEqual" fbc:id="lb_NORRDX"/>
      <fbc:fluxBound fbc:reaction="NORRDX" fbc:value="999999" fbc:operation="lessEqual" fbc:id="ub_NORRDX"/>
      <fbc:fluxBound fbc:reaction="NORZpp" fbc:value="0" fbc:operation="greaterEqual" fbc:id="lb_NORZpp"/>
      <fbc:fluxBound fbc:reaction="NORZpp" fbc:value="999999" fbc:operation="lessEqual" fbc:id="ub_NORZpp"/>
      <fbc:fluxBound fbc:reaction="NPPDO" fbc:value="0" fbc:operation="greaterEqual" fbc:id="lb_NPPDO"/>
      <fbc:fluxBound fbc:reaction="NPPDO" fbc:value="999999" fbc:operation="lessEqual" fbc:id="ub_NPPDO"/>
      <fbc:fluxBound fbc:reaction="NTPP1" fbc:value="0" fbc:operation="greaterEqual" fbc:id="lb_NTPP1"/>
      <fbc:fluxBound fbc:reaction="NTPP1" fbc:value="999999" fbc:operation="lessEqual" fbc:id="ub_NTPP1"/>
      <fbc:fluxBound fbc:reaction="NTPP10" fbc:value="0" fbc:operation="greaterEqual" fbc:id="lb_NTPP10"/>
      <fbc:fluxBound fbc:reaction="NTPP10" fbc:value="999999" fbc:operation="lessEqual" fbc:id="ub_NTPP10"/>
      <fbc:fluxBound fbc:reaction="NTPP11" fbc:value="0" fbc:operation="greaterEqual" fbc:id="lb_NTPP11"/>
      <fbc:fluxBound fbc:reaction="NTPP11" fbc:value="999999" fbc:operation="lessEqual" fbc:id="ub_NTPP11"/>
      <fbc:fluxBound fbc:reaction="NTPP2" fbc:value="0" fbc:operation="greaterEqual" fbc:id="lb_NTPP2"/>
      <fbc:fluxBound fbc:reaction="NTPP2" fbc:value="999999" fbc:operation="lessEqual" fbc:id="ub_NTPP2"/>
      <fbc:fluxBound fbc:reaction="NTPP3" fbc:value="0" fbc:operation="greaterEqual" fbc:id="lb_NTPP3"/>
      <fbc:fluxBound fbc:reaction="NTPP3" fbc:value="999999" fbc:operation="lessEqual" fbc:id="ub_NTPP3"/>
      <fbc:fluxBound fbc:reaction="NTPP4" fbc:value="0" fbc:operation="greaterEqual" fbc:id="lb_NTPP4"/>
      <fbc:fluxBound fbc:reaction="NTPP4" fbc:value="999999" fbc:operation="lessEqual" fbc:id="ub_NTPP4"/>
      <fbc:fluxBound fbc:reaction="NTPP5" fbc:value="0" fbc:operation="greaterEqual" fbc:id="lb_NTPP5"/>
      <fbc:fluxBound fbc:reaction="NTPP5" fbc:value="999999" fbc:operation="lessEqual" fbc:id="ub_NTPP5"/>
      <fbc:fluxBound fbc:reaction="NTPP6" fbc:value="0" fbc:operation="greaterEqual" fbc:id="lb_NTPP6"/>
      <fbc:fluxBound fbc:reaction="NTPP6" fbc:value="999999" fbc:operation="lessEqual" fbc:id="ub_NTPP6"/>
      <fbc:fluxBound fbc:reaction="NTPP7" fbc:value="0" fbc:operation="greaterEqual" fbc:id="lb_NTPP7"/>
      <fbc:fluxBound fbc:reaction="NTPP7" fbc:value="999999" fbc:operation="lessEqual" fbc:id="ub_NTPP7"/>
      <fbc:fluxBound fbc:reaction="NTPP8" fbc:value="0" fbc:operation="greaterEqual" fbc:id="lb_NTPP8"/>
      <fbc:fluxBound fbc:reaction="NTPP8" fbc:value="999999" fbc:operation="lessEqual" fbc:id="ub_NTPP8"/>
      <fbc:fluxBound fbc:reaction="NTPTP1" fbc:value="0" fbc:operation="greaterEqual" fbc:id="lb_NTPTP1"/>
      <fbc:fluxBound fbc:reaction="NTPTP1" fbc:value="999999" fbc:operation="lessEqual" fbc:id="ub_NTPTP1"/>
      <fbc:fluxBound fbc:reaction="NTRIR4pp" fbc:value="0" fbc:operation="greaterEqual" fbc:id="lb_NTRIR4pp"/>
      <fbc:fluxBound fbc:reaction="NTRIR4pp" fbc:value="999999" fbc:operation="lessEqual" fbc:id="ub_NTRIR4pp"/>
      <fbc:fluxBound fbc:reaction="NTRIRfcpp" fbc:value="0" fbc:operation="greaterEqual" fbc:id="lb_NTRIRfcpp"/>
      <fbc:fluxBound fbc:reaction="NTRIRfcpp" fbc:value="999999" fbc:operation="lessEqual" fbc:id="ub_NTRIRfcpp"/>
      <fbc:fluxBound fbc:reaction="OBDHc" fbc:value="0" fbc:operation="greaterEqual" fbc:id="lb_OBDHc"/>
      <fbc:fluxBound fbc:reaction="OBDHc" fbc:value="999999" fbc:operation="lessEqual" fbc:id="ub_OBDHc"/>
      <fbc:fluxBound fbc:reaction="OCBT" fbc:value="-999999" fbc:operation="greaterEqual" fbc:id="lb_OCBT"/>
      <fbc:fluxBound fbc:reaction="OCBT" fbc:value="999999" fbc:operation="lessEqual" fbc:id="ub_OCBT"/>
      <fbc:fluxBound fbc:reaction="OCDCAtexi" fbc:value="0" fbc:operation="greaterEqual" fbc:id="lb_OCDCAtexi"/>
      <fbc:fluxBound fbc:reaction="OCDCAtexi" fbc:value="999999" fbc:operation="lessEqual" fbc:id="ub_OCDCAtexi"/>
      <fbc:fluxBound fbc:reaction="OCDCEAtexi" fbc:value="0" fbc:operation="greaterEqual" fbc:id="lb_OCDCEAtexi"/>
      <fbc:fluxBound fbc:reaction="OCDCEAtexi" fbc:value="999999" fbc:operation="lessEqual" fbc:id="ub_OCDCEAtexi"/>
      <fbc:fluxBound fbc:reaction="OCHCCH" fbc:value="-999999" fbc:operation="greaterEqual" fbc:id="lb_OCHCCH"/>
      <fbc:fluxBound fbc:reaction="OCHCCH" fbc:value="999999" fbc:operation="lessEqual" fbc:id="ub_OCHCCH"/>
      <fbc:fluxBound fbc:reaction="OCOAT1r" fbc:value="-999999" fbc:operation="greaterEqual" fbc:id="lb_OCOAT1r"/>
      <fbc:fluxBound fbc:reaction="OCOAT1r" fbc:value="999999" fbc:operation="lessEqual" fbc:id="ub_OCOAT1r"/>
      <fbc:fluxBound fbc:reaction="OCOAT2r" fbc:value="-999999" fbc:operation="greaterEqual" fbc:id="lb_OCOAT2r"/>
      <fbc:fluxBound fbc:reaction="OCOAT2r" fbc:value="999999" fbc:operation="lessEqual" fbc:id="ub_OCOAT2r"/>
      <fbc:fluxBound fbc:reaction="OCOAT3r" fbc:value="-999999" fbc:operation="greaterEqual" fbc:id="lb_OCOAT3r"/>
      <fbc:fluxBound fbc:reaction="OCOAT3r" fbc:value="999999" fbc:operation="lessEqual" fbc:id="ub_OCOAT3r"/>
      <fbc:fluxBound fbc:reaction="OCTDPS" fbc:value="0" fbc:operation="greaterEqual" fbc:id="lb_OCTDPS"/>
      <fbc:fluxBound fbc:reaction="OCTDPS" fbc:value="999999" fbc:operation="lessEqual" fbc:id="ub_OCTDPS"/>
      <fbc:fluxBound fbc:reaction="OGCOAAT" fbc:value="-999999" fbc:operation="greaterEqual" fbc:id="lb_OGCOAAT"/>
      <fbc:fluxBound fbc:reaction="OGCOAAT" fbc:value="999999" fbc:operation="lessEqual" fbc:id="ub_OGCOAAT"/>
      <fbc:fluxBound fbc:reaction="OGMEACPD" fbc:value="0" fbc:operation="greaterEqual" fbc:id="lb_OGMEACPD"/>
      <fbc:fluxBound fbc:reaction="OGMEACPD" fbc:value="999999" fbc:operation="lessEqual" fbc:id="ub_OGMEACPD"/>
      <fbc:fluxBound fbc:reaction="OGMEACPR" fbc:value="0" fbc:operation="greaterEqual" fbc:id="lb_OGMEACPR"/>
      <fbc:fluxBound fbc:reaction="OGMEACPR" fbc:value="999999" fbc:operation="lessEqual" fbc:id="ub_OGMEACPR"/>
      <fbc:fluxBound fbc:reaction="OGMEACPS" fbc:value="0" fbc:operation="greaterEqual" fbc:id="lb_OGMEACPS"/>
      <fbc:fluxBound fbc:reaction="OGMEACPS" fbc:value="999999" fbc:operation="lessEqual" fbc:id="ub_OGMEACPS"/>
      <fbc:fluxBound fbc:reaction="OHPBAT" fbc:value="-999999" fbc:operation="greaterEqual" fbc:id="lb_OHPBAT"/>
      <fbc:fluxBound fbc:reaction="OHPBAT" fbc:value="999999" fbc:operation="lessEqual" fbc:id="ub_OHPBAT"/>
      <fbc:fluxBound fbc:reaction="OIVD1" fbc:value="0" fbc:operation="greaterEqual" fbc:id="lb_OIVD1"/>
      <fbc:fluxBound fbc:reaction="OIVD1" fbc:value="999999" fbc:operation="lessEqual" fbc:id="ub_OIVD1"/>
      <fbc:fluxBound fbc:reaction="OIVD2" fbc:value="0" fbc:operation="greaterEqual" fbc:id="lb_OIVD2"/>
      <fbc:fluxBound fbc:reaction="OIVD2" fbc:value="999999" fbc:operation="lessEqual" fbc:id="ub_OIVD2"/>
      <fbc:fluxBound fbc:reaction="OIVD3" fbc:value="0" fbc:operation="greaterEqual" fbc:id="lb_OIVD3"/>
      <fbc:fluxBound fbc:reaction="OIVD3" fbc:value="999999" fbc:operation="lessEqual" fbc:id="ub_OIVD3"/>
      <fbc:fluxBound fbc:reaction="OMCDC" fbc:value="0" fbc:operation="greaterEqual" fbc:id="lb_OMCDC"/>
      <fbc:fluxBound fbc:reaction="OMCDC" fbc:value="999999" fbc:operation="lessEqual" fbc:id="ub_OMCDC"/>
      <fbc:fluxBound fbc:reaction="OMCPPCI" fbc:value="0" fbc:operation="greaterEqual" fbc:id="lb_OMCPPCI"/>
      <fbc:fluxBound fbc:reaction="OMCPPCI" fbc:value="999999" fbc:operation="lessEqual" fbc:id="ub_OMCPPCI"/>
      <fbc:fluxBound fbc:reaction="OMCPPCI2" fbc:value="0" fbc:operation="greaterEqual" fbc:id="lb_OMCPPCI2"/>
      <fbc:fluxBound fbc:reaction="OMCPPCI2" fbc:value="999999" fbc:operation="lessEqual" fbc:id="ub_OMCPPCI2"/>
      <fbc:fluxBound fbc:reaction="OMCPPCO" fbc:value="0" fbc:operation="greaterEqual" fbc:id="lb_OMCPPCO"/>
      <fbc:fluxBound fbc:reaction="OMCPPCO" fbc:value="999999" fbc:operation="lessEqual" fbc:id="ub_OMCPPCO"/>
      <fbc:fluxBound fbc:reaction="OMPDC" fbc:value="0" fbc:operation="greaterEqual" fbc:id="lb_OMPDC"/>
      <fbc:fluxBound fbc:reaction="OMPDC" fbc:value="999999" fbc:operation="lessEqual" fbc:id="ub_OMPDC"/>
      <fbc:fluxBound fbc:reaction="OOR2r" fbc:value="-999999" fbc:operation="greaterEqual" fbc:id="lb_OOR2r"/>
      <fbc:fluxBound fbc:reaction="OOR2r" fbc:value="999999" fbc:operation="lessEqual" fbc:id="ub_OOR2r"/>
      <fbc:fluxBound fbc:reaction="OPMEACPD" fbc:value="0" fbc:operation="greaterEqual" fbc:id="lb_OPMEACPD"/>
      <fbc:fluxBound fbc:reaction="OPMEACPD" fbc:value="999999" fbc:operation="lessEqual" fbc:id="ub_OPMEACPD"/>
      <fbc:fluxBound fbc:reaction="OPMEACPR" fbc:value="0" fbc:operation="greaterEqual" fbc:id="lb_OPMEACPR"/>
      <fbc:fluxBound fbc:reaction="OPMEACPR" fbc:value="999999" fbc:operation="lessEqual" fbc:id="ub_OPMEACPR"/>
      <fbc:fluxBound fbc:reaction="OPMEACPS" fbc:value="0" fbc:operation="greaterEqual" fbc:id="lb_OPMEACPS"/>
      <fbc:fluxBound fbc:reaction="OPMEACPS" fbc:value="999999" fbc:operation="lessEqual" fbc:id="ub_OPMEACPS"/>
      <fbc:fluxBound fbc:reaction="ORNTAC" fbc:value="-999999" fbc:operation="greaterEqual" fbc:id="lb_ORNTAC"/>
      <fbc:fluxBound fbc:reaction="ORNTAC" fbc:value="999999" fbc:operation="lessEqual" fbc:id="ub_ORNTAC"/>
      <fbc:fluxBound fbc:reaction="ORPT" fbc:value="-999999" fbc:operation="greaterEqual" fbc:id="lb_ORPT"/>
      <fbc:fluxBound fbc:reaction="ORPT" fbc:value="999999" fbc:operation="lessEqual" fbc:id="ub_ORPT"/>
      <fbc:fluxBound fbc:reaction="OXFOt4pp" fbc:value="-999999" fbc:operation="greaterEqual" fbc:id="lb_OXFOt4pp"/>
      <fbc:fluxBound fbc:reaction="OXFOt4pp" fbc:value="999999" fbc:operation="lessEqual" fbc:id="ub_OXFOt4pp"/>
      <fbc:fluxBound fbc:reaction="OXFOtex" fbc:value="-999999" fbc:operation="greaterEqual" fbc:id="lb_OXFOtex"/>
      <fbc:fluxBound fbc:reaction="OXFOtex" fbc:value="999999" fbc:operation="lessEqual" fbc:id="ub_OXFOtex"/>
      <fbc:fluxBound fbc:reaction="P5CD" fbc:value="0" fbc:operation="greaterEqual" fbc:id="lb_P5CD"/>
      <fbc:fluxBound fbc:reaction="P5CD" fbc:value="999999" fbc:operation="lessEqual" fbc:id="ub_P5CD"/>
      <fbc:fluxBound fbc:reaction="P5CR" fbc:value="0" fbc:operation="greaterEqual" fbc:id="lb_P5CR"/>
      <fbc:fluxBound fbc:reaction="P5CR" fbc:value="999999" fbc:operation="lessEqual" fbc:id="ub_P5CR"/>
      <fbc:fluxBound fbc:reaction="PA120abcpp" fbc:value="0" fbc:operation="greaterEqual" fbc:id="lb_PA120abcpp"/>
      <fbc:fluxBound fbc:reaction="PA120abcpp" fbc:value="999999" fbc:operation="lessEqual" fbc:id="ub_PA120abcpp"/>
      <fbc:fluxBound fbc:reaction="PA140abcpp" fbc:value="0" fbc:operation="greaterEqual" fbc:id="lb_PA140abcpp"/>
      <fbc:fluxBound fbc:reaction="PA140abcpp" fbc:value="999999" fbc:operation="lessEqual" fbc:id="ub_PA140abcpp"/>
      <fbc:fluxBound fbc:reaction="PA141abcpp" fbc:value="0" fbc:operation="greaterEqual" fbc:id="lb_PA141abcpp"/>
      <fbc:fluxBound fbc:reaction="PA141abcpp" fbc:value="999999" fbc:operation="lessEqual" fbc:id="ub_PA141abcpp"/>
      <fbc:fluxBound fbc:reaction="PA160abcpp" fbc:value="0" fbc:operation="greaterEqual" fbc:id="lb_PA160abcpp"/>
      <fbc:fluxBound fbc:reaction="PA160abcpp" fbc:value="999999" fbc:operation="lessEqual" fbc:id="ub_PA160abcpp"/>
      <fbc:fluxBound fbc:reaction="PA161abcpp" fbc:value="0" fbc:operation="greaterEqual" fbc:id="lb_PA161abcpp"/>
      <fbc:fluxBound fbc:reaction="PA161abcpp" fbc:value="999999" fbc:operation="lessEqual" fbc:id="ub_PA161abcpp"/>
      <fbc:fluxBound fbc:reaction="PA180abcpp" fbc:value="0" fbc:operation="greaterEqual" fbc:id="lb_PA180abcpp"/>
      <fbc:fluxBound fbc:reaction="PA180abcpp" fbc:value="999999" fbc:operation="lessEqual" fbc:id="ub_PA180abcpp"/>
      <fbc:fluxBound fbc:reaction="PA181abcpp" fbc:value="0" fbc:operation="greaterEqual" fbc:id="lb_PA181abcpp"/>
      <fbc:fluxBound fbc:reaction="PA181abcpp" fbc:value="999999" fbc:operation="lessEqual" fbc:id="ub_PA181abcpp"/>
      <fbc:fluxBound fbc:reaction="PACCOAL" fbc:value="0" fbc:operation="greaterEqual" fbc:id="lb_PACCOAL"/>
      <fbc:fluxBound fbc:reaction="PACCOAL" fbc:value="999999" fbc:operation="lessEqual" fbc:id="ub_PACCOAL"/>
      <fbc:fluxBound fbc:reaction="PACCOAL2" fbc:value="0" fbc:operation="greaterEqual" fbc:id="lb_PACCOAL2"/>
      <fbc:fluxBound fbc:reaction="PACCOAL2" fbc:value="999999" fbc:operation="lessEqual" fbc:id="ub_PACCOAL2"/>
      <fbc:fluxBound fbc:reaction="PACCOAL3" fbc:value="0" fbc:operation="greaterEqual" fbc:id="lb_PACCOAL3"/>
      <fbc:fluxBound fbc:reaction="PACCOAL3" fbc:value="999999" fbc:operation="lessEqual" fbc:id="ub_PACCOAL3"/>
      <fbc:fluxBound fbc:reaction="PANTS" fbc:value="0" fbc:operation="greaterEqual" fbc:id="lb_PANTS"/>
      <fbc:fluxBound fbc:reaction="PANTS" fbc:value="999999" fbc:operation="lessEqual" fbc:id="ub_PANTS"/>
      <fbc:fluxBound fbc:reaction="PAPPT3" fbc:value="0" fbc:operation="greaterEqual" fbc:id="lb_PAPPT3"/>
      <fbc:fluxBound fbc:reaction="PAPPT3" fbc:value="999999" fbc:operation="lessEqual" fbc:id="ub_PAPPT3"/>
      <fbc:fluxBound fbc:reaction="PBUTT" fbc:value="-999999" fbc:operation="greaterEqual" fbc:id="lb_PBUTT"/>
      <fbc:fluxBound fbc:reaction="PBUTT" fbc:value="999999" fbc:operation="lessEqual" fbc:id="ub_PBUTT"/>
      <fbc:fluxBound fbc:reaction="PC" fbc:value="0" fbc:operation="greaterEqual" fbc:id="lb_PC"/>
      <fbc:fluxBound fbc:reaction="PC" fbc:value="999999" fbc:operation="lessEqual" fbc:id="ub_PC"/>
      <fbc:fluxBound fbc:reaction="PCMEH2pp" fbc:value="0" fbc:operation="greaterEqual" fbc:id="lb_PCMEH2pp"/>
      <fbc:fluxBound fbc:reaction="PCMEH2pp" fbc:value="999999" fbc:operation="lessEqual" fbc:id="ub_PCMEH2pp"/>
      <fbc:fluxBound fbc:reaction="PCMEH3pp" fbc:value="0" fbc:operation="greaterEqual" fbc:id="lb_PCMEH3pp"/>
      <fbc:fluxBound fbc:reaction="PCMEH3pp" fbc:value="999999" fbc:operation="lessEqual" fbc:id="ub_PCMEH3pp"/>
      <fbc:fluxBound fbc:reaction="PDE1" fbc:value="0" fbc:operation="greaterEqual" fbc:id="lb_PDE1"/>
      <fbc:fluxBound fbc:reaction="PDE1" fbc:value="999999" fbc:operation="lessEqual" fbc:id="ub_PDE1"/>
      <fbc:fluxBound fbc:reaction="PDH" fbc:value="0" fbc:operation="greaterEqual" fbc:id="lb_PDH"/>
      <fbc:fluxBound fbc:reaction="PDH" fbc:value="999999" fbc:operation="lessEqual" fbc:id="ub_PDH"/>
      <fbc:fluxBound fbc:reaction="PDX5PO2" fbc:value="0" fbc:operation="greaterEqual" fbc:id="lb_PDX5PO2"/>
      <fbc:fluxBound fbc:reaction="PDX5PO2" fbc:value="999999" fbc:operation="lessEqual" fbc:id="ub_PDX5PO2"/>
      <fbc:fluxBound fbc:reaction="PDX5PS" fbc:value="0" fbc:operation="greaterEqual" fbc:id="lb_PDX5PS"/>
      <fbc:fluxBound fbc:reaction="PDX5PS" fbc:value="999999" fbc:operation="lessEqual" fbc:id="ub_PDX5PS"/>
      <fbc:fluxBound fbc:reaction="PE120abcpp" fbc:value="0" fbc:operation="greaterEqual" fbc:id="lb_PE120abcpp"/>
      <fbc:fluxBound fbc:reaction="PE120abcpp" fbc:value="999999" fbc:operation="lessEqual" fbc:id="ub_PE120abcpp"/>
      <fbc:fluxBound fbc:reaction="PE140abcpp" fbc:value="0" fbc:operation="greaterEqual" fbc:id="lb_PE140abcpp"/>
      <fbc:fluxBound fbc:reaction="PE140abcpp" fbc:value="999999" fbc:operation="lessEqual" fbc:id="ub_PE140abcpp"/>
      <fbc:fluxBound fbc:reaction="PE141abcpp" fbc:value="0" fbc:operation="greaterEqual" fbc:id="lb_PE141abcpp"/>
      <fbc:fluxBound fbc:reaction="PE141abcpp" fbc:value="999999" fbc:operation="lessEqual" fbc:id="ub_PE141abcpp"/>
      <fbc:fluxBound fbc:reaction="PE160abcpp" fbc:value="0" fbc:operation="greaterEqual" fbc:id="lb_PE160abcpp"/>
      <fbc:fluxBound fbc:reaction="PE160abcpp" fbc:value="999999" fbc:operation="lessEqual" fbc:id="ub_PE160abcpp"/>
      <fbc:fluxBound fbc:reaction="PE161abcpp" fbc:value="0" fbc:operation="greaterEqual" fbc:id="lb_PE161abcpp"/>
      <fbc:fluxBound fbc:reaction="PE161abcpp" fbc:value="999999" fbc:operation="lessEqual" fbc:id="ub_PE161abcpp"/>
      <fbc:fluxBound fbc:reaction="PE180abcpp" fbc:value="0" fbc:operation="greaterEqual" fbc:id="lb_PE180abcpp"/>
      <fbc:fluxBound fbc:reaction="PE180abcpp" fbc:value="999999" fbc:operation="lessEqual" fbc:id="ub_PE180abcpp"/>
      <fbc:fluxBound fbc:reaction="PE181abcpp" fbc:value="0" fbc:operation="greaterEqual" fbc:id="lb_PE181abcpp"/>
      <fbc:fluxBound fbc:reaction="PE181abcpp" fbc:value="999999" fbc:operation="lessEqual" fbc:id="ub_PE181abcpp"/>
      <fbc:fluxBound fbc:reaction="PEPCK" fbc:value="0" fbc:operation="greaterEqual" fbc:id="lb_PEPCK"/>
      <fbc:fluxBound fbc:reaction="PEPCK" fbc:value="999999" fbc:operation="lessEqual" fbc:id="ub_PEPCK"/>
      <fbc:fluxBound fbc:reaction="PERD" fbc:value="-999999" fbc:operation="greaterEqual" fbc:id="lb_PERD"/>
      <fbc:fluxBound fbc:reaction="PERD" fbc:value="999999" fbc:operation="lessEqual" fbc:id="ub_PERD"/>
      <fbc:fluxBound fbc:reaction="PFK" fbc:value="0" fbc:operation="greaterEqual" fbc:id="lb_PFK"/>
      <fbc:fluxBound fbc:reaction="PFK" fbc:value="999999" fbc:operation="lessEqual" fbc:id="ub_PFK"/>
      <fbc:fluxBound fbc:reaction="PG120abcpp" fbc:value="0" fbc:operation="greaterEqual" fbc:id="lb_PG120abcpp"/>
      <fbc:fluxBound fbc:reaction="PG120abcpp" fbc:value="999999" fbc:operation="lessEqual" fbc:id="ub_PG120abcpp"/>
      <fbc:fluxBound fbc:reaction="PG140abcpp" fbc:value="0" fbc:operation="greaterEqual" fbc:id="lb_PG140abcpp"/>
      <fbc:fluxBound fbc:reaction="PG140abcpp" fbc:value="999999" fbc:operation="lessEqual" fbc:id="ub_PG140abcpp"/>
      <fbc:fluxBound fbc:reaction="PG141abcpp" fbc:value="0" fbc:operation="greaterEqual" fbc:id="lb_PG141abcpp"/>
      <fbc:fluxBound fbc:reaction="PG141abcpp" fbc:value="999999" fbc:operation="lessEqual" fbc:id="ub_PG141abcpp"/>
      <fbc:fluxBound fbc:reaction="PG160abcpp" fbc:value="0" fbc:operation="greaterEqual" fbc:id="lb_PG160abcpp"/>
      <fbc:fluxBound fbc:reaction="PG160abcpp" fbc:value="999999" fbc:operation="lessEqual" fbc:id="ub_PG160abcpp"/>
      <fbc:fluxBound fbc:reaction="PG161abcpp" fbc:value="0" fbc:operation="greaterEqual" fbc:id="lb_PG161abcpp"/>
      <fbc:fluxBound fbc:reaction="PG161abcpp" fbc:value="999999" fbc:operation="lessEqual" fbc:id="ub_PG161abcpp"/>
      <fbc:fluxBound fbc:reaction="PG180abcpp" fbc:value="0" fbc:operation="greaterEqual" fbc:id="lb_PG180abcpp"/>
      <fbc:fluxBound fbc:reaction="PG180abcpp" fbc:value="999999" fbc:operation="lessEqual" fbc:id="ub_PG180abcpp"/>
      <fbc:fluxBound fbc:reaction="PG181abcpp" fbc:value="0" fbc:operation="greaterEqual" fbc:id="lb_PG181abcpp"/>
      <fbc:fluxBound fbc:reaction="PG181abcpp" fbc:value="999999" fbc:operation="lessEqual" fbc:id="ub_PG181abcpp"/>
      <fbc:fluxBound fbc:reaction="PGAMT" fbc:value="-999999" fbc:operation="greaterEqual" fbc:id="lb_PGAMT"/>
      <fbc:fluxBound fbc:reaction="PGAMT" fbc:value="999999" fbc:operation="lessEqual" fbc:id="ub_PGAMT"/>
      <fbc:fluxBound fbc:reaction="PGCD" fbc:value="0" fbc:operation="greaterEqual" fbc:id="lb_PGCD"/>
      <fbc:fluxBound fbc:reaction="PGCD" fbc:value="999999" fbc:operation="lessEqual" fbc:id="ub_PGCD"/>
      <fbc:fluxBound fbc:reaction="PGI" fbc:value="-999999" fbc:operation="greaterEqual" fbc:id="lb_PGI"/>
      <fbc:fluxBound fbc:reaction="PGI" fbc:value="999999" fbc:operation="lessEqual" fbc:id="ub_PGI"/>
      <fbc:fluxBound fbc:reaction="PGK" fbc:value="-999999" fbc:operation="greaterEqual" fbc:id="lb_PGK"/>
      <fbc:fluxBound fbc:reaction="PGK" fbc:value="999999" fbc:operation="lessEqual" fbc:id="ub_PGK"/>
      <fbc:fluxBound fbc:reaction="PGL" fbc:value="0" fbc:operation="greaterEqual" fbc:id="lb_PGL"/>
      <fbc:fluxBound fbc:reaction="PGL" fbc:value="999999" fbc:operation="lessEqual" fbc:id="ub_PGL"/>
      <fbc:fluxBound fbc:reaction="PGLUSYN" fbc:value="0" fbc:operation="greaterEqual" fbc:id="lb_PGLUSYN"/>
      <fbc:fluxBound fbc:reaction="PGLUSYN" fbc:value="999999" fbc:operation="lessEqual" fbc:id="ub_PGLUSYN"/>
      <fbc:fluxBound fbc:reaction="PGM" fbc:value="-999999" fbc:operation="greaterEqual" fbc:id="lb_PGM"/>
      <fbc:fluxBound fbc:reaction="PGM" fbc:value="999999" fbc:operation="lessEqual" fbc:id="ub_PGM"/>
      <fbc:fluxBound fbc:reaction="PGMT" fbc:value="-999999" fbc:operation="greaterEqual" fbc:id="lb_PGMT"/>
      <fbc:fluxBound fbc:reaction="PGMT" fbc:value="999999" fbc:operation="lessEqual" fbc:id="ub_PGMT"/>
      <fbc:fluxBound fbc:reaction="PGP120abcpp" fbc:value="0" fbc:operation="greaterEqual" fbc:id="lb_PGP120abcpp"/>
      <fbc:fluxBound fbc:reaction="PGP120abcpp" fbc:value="999999" fbc:operation="lessEqual" fbc:id="ub_PGP120abcpp"/>
      <fbc:fluxBound fbc:reaction="PGP140abcpp" fbc:value="0" fbc:operation="greaterEqual" fbc:id="lb_PGP140abcpp"/>
      <fbc:fluxBound fbc:reaction="PGP140abcpp" fbc:value="999999" fbc:operation="lessEqual" fbc:id="ub_PGP140abcpp"/>
      <fbc:fluxBound fbc:reaction="PGP141abcpp" fbc:value="0" fbc:operation="greaterEqual" fbc:id="lb_PGP141abcpp"/>
      <fbc:fluxBound fbc:reaction="PGP141abcpp" fbc:value="999999" fbc:operation="lessEqual" fbc:id="ub_PGP141abcpp"/>
      <fbc:fluxBound fbc:reaction="PGP160abcpp" fbc:value="0" fbc:operation="greaterEqual" fbc:id="lb_PGP160abcpp"/>
      <fbc:fluxBound fbc:reaction="PGP160abcpp" fbc:value="999999" fbc:operation="lessEqual" fbc:id="ub_PGP160abcpp"/>
      <fbc:fluxBound fbc:reaction="PGP161abcpp" fbc:value="0" fbc:operation="greaterEqual" fbc:id="lb_PGP161abcpp"/>
      <fbc:fluxBound fbc:reaction="PGP161abcpp" fbc:value="999999" fbc:operation="lessEqual" fbc:id="ub_PGP161abcpp"/>
      <fbc:fluxBound fbc:reaction="PGP180abcpp" fbc:value="0" fbc:operation="greaterEqual" fbc:id="lb_PGP180abcpp"/>
      <fbc:fluxBound fbc:reaction="PGP180abcpp" fbc:value="999999" fbc:operation="lessEqual" fbc:id="ub_PGP180abcpp"/>
      <fbc:fluxBound fbc:reaction="PGP181abcpp" fbc:value="0" fbc:operation="greaterEqual" fbc:id="lb_PGP181abcpp"/>
      <fbc:fluxBound fbc:reaction="PGP181abcpp" fbc:value="999999" fbc:operation="lessEqual" fbc:id="ub_PGP181abcpp"/>
      <fbc:fluxBound fbc:reaction="PGPP120" fbc:value="0" fbc:operation="greaterEqual" fbc:id="lb_PGPP120"/>
      <fbc:fluxBound fbc:reaction="PGPP120" fbc:value="999999" fbc:operation="lessEqual" fbc:id="ub_PGPP120"/>
      <fbc:fluxBound fbc:reaction="PGPP120pp" fbc:value="0" fbc:operation="greaterEqual" fbc:id="lb_PGPP120pp"/>
      <fbc:fluxBound fbc:reaction="PGPP120pp" fbc:value="999999" fbc:operation="lessEqual" fbc:id="ub_PGPP120pp"/>
      <fbc:fluxBound fbc:reaction="PGPP140" fbc:value="0" fbc:operation="greaterEqual" fbc:id="lb_PGPP140"/>
      <fbc:fluxBound fbc:reaction="PGPP140" fbc:value="999999" fbc:operation="lessEqual" fbc:id="ub_PGPP140"/>
      <fbc:fluxBound fbc:reaction="PGPP140pp" fbc:value="0" fbc:operation="greaterEqual" fbc:id="lb_PGPP140pp"/>
      <fbc:fluxBound fbc:reaction="PGPP140pp" fbc:value="999999" fbc:operation="lessEqual" fbc:id="ub_PGPP140pp"/>
      <fbc:fluxBound fbc:reaction="PGPP141" fbc:value="0" fbc:operation="greaterEqual" fbc:id="lb_PGPP141"/>
      <fbc:fluxBound fbc:reaction="PGPP141" fbc:value="999999" fbc:operation="lessEqual" fbc:id="ub_PGPP141"/>
      <fbc:fluxBound fbc:reaction="PGPP141pp" fbc:value="0" fbc:operation="greaterEqual" fbc:id="lb_PGPP141pp"/>
      <fbc:fluxBound fbc:reaction="PGPP141pp" fbc:value="999999" fbc:operation="lessEqual" fbc:id="ub_PGPP141pp"/>
      <fbc:fluxBound fbc:reaction="PGPP160" fbc:value="0" fbc:operation="greaterEqual" fbc:id="lb_PGPP160"/>
      <fbc:fluxBound fbc:reaction="PGPP160" fbc:value="999999" fbc:operation="lessEqual" fbc:id="ub_PGPP160"/>
      <fbc:fluxBound fbc:reaction="PGPP160pp" fbc:value="0" fbc:operation="greaterEqual" fbc:id="lb_PGPP160pp"/>
      <fbc:fluxBound fbc:reaction="PGPP160pp" fbc:value="999999" fbc:operation="lessEqual" fbc:id="ub_PGPP160pp"/>
      <fbc:fluxBound fbc:reaction="PGPP161" fbc:value="0" fbc:operation="greaterEqual" fbc:id="lb_PGPP161"/>
      <fbc:fluxBound fbc:reaction="PGPP161" fbc:value="999999" fbc:operation="lessEqual" fbc:id="ub_PGPP161"/>
      <fbc:fluxBound fbc:reaction="PGPP161pp" fbc:value="0" fbc:operation="greaterEqual" fbc:id="lb_PGPP161pp"/>
      <fbc:fluxBound fbc:reaction="PGPP161pp" fbc:value="999999" fbc:operation="lessEqual" fbc:id="ub_PGPP161pp"/>
      <fbc:fluxBound fbc:reaction="PGPP180" fbc:value="0" fbc:operation="greaterEqual" fbc:id="lb_PGPP180"/>
      <fbc:fluxBound fbc:reaction="PGPP180" fbc:value="999999" fbc:operation="lessEqual" fbc:id="ub_PGPP180"/>
      <fbc:fluxBound fbc:reaction="PGPP180pp" fbc:value="0" fbc:operation="greaterEqual" fbc:id="lb_PGPP180pp"/>
      <fbc:fluxBound fbc:reaction="PGPP180pp" fbc:value="999999" fbc:operation="lessEqual" fbc:id="ub_PGPP180pp"/>
      <fbc:fluxBound fbc:reaction="PGPP181" fbc:value="0" fbc:operation="greaterEqual" fbc:id="lb_PGPP181"/>
      <fbc:fluxBound fbc:reaction="PGPP181" fbc:value="999999" fbc:operation="lessEqual" fbc:id="ub_PGPP181"/>
      <fbc:fluxBound fbc:reaction="PGPP181pp" fbc:value="0" fbc:operation="greaterEqual" fbc:id="lb_PGPP181pp"/>
      <fbc:fluxBound fbc:reaction="PGPP181pp" fbc:value="999999" fbc:operation="lessEqual" fbc:id="ub_PGPP181pp"/>
      <fbc:fluxBound fbc:reaction="PGSA120" fbc:value="0" fbc:operation="greaterEqual" fbc:id="lb_PGSA120"/>
      <fbc:fluxBound fbc:reaction="PGSA120" fbc:value="999999" fbc:operation="lessEqual" fbc:id="ub_PGSA120"/>
      <fbc:fluxBound fbc:reaction="PGSA140" fbc:value="0" fbc:operation="greaterEqual" fbc:id="lb_PGSA140"/>
      <fbc:fluxBound fbc:reaction="PGSA140" fbc:value="999999" fbc:operation="lessEqual" fbc:id="ub_PGSA140"/>
      <fbc:fluxBound fbc:reaction="PGSA141" fbc:value="0" fbc:operation="greaterEqual" fbc:id="lb_PGSA141"/>
      <fbc:fluxBound fbc:reaction="PGSA141" fbc:value="999999" fbc:operation="lessEqual" fbc:id="ub_PGSA141"/>
      <fbc:fluxBound fbc:reaction="PGSA160" fbc:value="0" fbc:operation="greaterEqual" fbc:id="lb_PGSA160"/>
      <fbc:fluxBound fbc:reaction="PGSA160" fbc:value="999999" fbc:operation="lessEqual" fbc:id="ub_PGSA160"/>
      <fbc:fluxBound fbc:reaction="PGSA161" fbc:value="0" fbc:operation="greaterEqual" fbc:id="lb_PGSA161"/>
      <fbc:fluxBound fbc:reaction="PGSA161" fbc:value="999999" fbc:operation="lessEqual" fbc:id="ub_PGSA161"/>
      <fbc:fluxBound fbc:reaction="PGSA180" fbc:value="0" fbc:operation="greaterEqual" fbc:id="lb_PGSA180"/>
      <fbc:fluxBound fbc:reaction="PGSA180" fbc:value="999999" fbc:operation="lessEqual" fbc:id="ub_PGSA180"/>
      <fbc:fluxBound fbc:reaction="PGSA181" fbc:value="0" fbc:operation="greaterEqual" fbc:id="lb_PGSA181"/>
      <fbc:fluxBound fbc:reaction="PGSA181" fbc:value="999999" fbc:operation="lessEqual" fbc:id="ub_PGSA181"/>
      <fbc:fluxBound fbc:reaction="PHBEALD" fbc:value="-999999" fbc:operation="greaterEqual" fbc:id="lb_PHBEALD"/>
      <fbc:fluxBound fbc:reaction="PHBEALD" fbc:value="999999" fbc:operation="lessEqual" fbc:id="ub_PHBEALD"/>
      <fbc:fluxBound fbc:reaction="PHENOLt2pp" fbc:value="0" fbc:operation="greaterEqual" fbc:id="lb_PHENOLt2pp"/>
      <fbc:fluxBound fbc:reaction="PHENOLt2pp" fbc:value="999999" fbc:operation="lessEqual" fbc:id="ub_PHENOLt2pp"/>
      <fbc:fluxBound fbc:reaction="PHENOLtex" fbc:value="-999999" fbc:operation="greaterEqual" fbc:id="lb_PHENOLtex"/>
      <fbc:fluxBound fbc:reaction="PHENOLtex" fbc:value="999999" fbc:operation="lessEqual" fbc:id="ub_PHENOLtex"/>
      <fbc:fluxBound fbc:reaction="PHEPC" fbc:value="-999999" fbc:operation="greaterEqual" fbc:id="lb_PHEPC"/>
      <fbc:fluxBound fbc:reaction="PHEPC" fbc:value="999999" fbc:operation="lessEqual" fbc:id="ub_PHEPC"/>
      <fbc:fluxBound fbc:reaction="PHEPS" fbc:value="-999999" fbc:operation="greaterEqual" fbc:id="lb_PHEPS"/>
      <fbc:fluxBound fbc:reaction="PHEPS" fbc:value="999999" fbc:operation="lessEqual" fbc:id="ub_PHEPS"/>
      <fbc:fluxBound fbc:reaction="PHETA1" fbc:value="-999999" fbc:operation="greaterEqual" fbc:id="lb_PHETA1"/>
      <fbc:fluxBound fbc:reaction="PHETA1" fbc:value="999999" fbc:operation="lessEqual" fbc:id="ub_PHETA1"/>
      <fbc:fluxBound fbc:reaction="PHETRS" fbc:value="0" fbc:operation="greaterEqual" fbc:id="lb_PHETRS"/>
      <fbc:fluxBound fbc:reaction="PHETRS" fbc:value="999999" fbc:operation="lessEqual" fbc:id="ub_PHETRS"/>
      <fbc:fluxBound fbc:reaction="PICH" fbc:value="-999999" fbc:operation="greaterEqual" fbc:id="lb_PICH"/>
      <fbc:fluxBound fbc:reaction="PICH" fbc:value="999999" fbc:operation="lessEqual" fbc:id="ub_PICH"/>
      <fbc:fluxBound fbc:reaction="PIt2rpp" fbc:value="-999999" fbc:operation="greaterEqual" fbc:id="lb_PIt2rpp"/>
      <fbc:fluxBound fbc:reaction="PIt2rpp" fbc:value="999999" fbc:operation="lessEqual" fbc:id="ub_PIt2rpp"/>
      <fbc:fluxBound fbc:reaction="PIt7ipp" fbc:value="0" fbc:operation="greaterEqual" fbc:id="lb_PIt7ipp"/>
      <fbc:fluxBound fbc:reaction="PIt7ipp" fbc:value="999999" fbc:operation="lessEqual" fbc:id="ub_PIt7ipp"/>
      <fbc:fluxBound fbc:reaction="PItex" fbc:value="-999999" fbc:operation="greaterEqual" fbc:id="lb_PItex"/>
      <fbc:fluxBound fbc:reaction="PItex" fbc:value="999999" fbc:operation="lessEqual" fbc:id="ub_PItex"/>
      <fbc:fluxBound fbc:reaction="PIuabcpp" fbc:value="0" fbc:operation="greaterEqual" fbc:id="lb_PIuabcpp"/>
      <fbc:fluxBound fbc:reaction="PIuabcpp" fbc:value="999999" fbc:operation="lessEqual" fbc:id="ub_PIuabcpp"/>
      <fbc:fluxBound fbc:reaction="PMANM" fbc:value="-999999" fbc:operation="greaterEqual" fbc:id="lb_PMANM"/>
      <fbc:fluxBound fbc:reaction="PMANM" fbc:value="999999" fbc:operation="lessEqual" fbc:id="ub_PMANM"/>
      <fbc:fluxBound fbc:reaction="PMDPHT" fbc:value="0" fbc:operation="greaterEqual" fbc:id="lb_PMDPHT"/>
      <fbc:fluxBound fbc:reaction="PMDPHT" fbc:value="999999" fbc:operation="lessEqual" fbc:id="ub_PMDPHT"/>
      <fbc:fluxBound fbc:reaction="PMEACPE" fbc:value="0" fbc:operation="greaterEqual" fbc:id="lb_PMEACPE"/>
      <fbc:fluxBound fbc:reaction="PMEACPE" fbc:value="999999" fbc:operation="lessEqual" fbc:id="ub_PMEACPE"/>
      <fbc:fluxBound fbc:reaction="PMPK" fbc:value="0" fbc:operation="greaterEqual" fbc:id="lb_PMPK"/>
      <fbc:fluxBound fbc:reaction="PMPK" fbc:value="999999" fbc:operation="lessEqual" fbc:id="ub_PMPK"/>
      <fbc:fluxBound fbc:reaction="PNTK" fbc:value="0" fbc:operation="greaterEqual" fbc:id="lb_PNTK"/>
      <fbc:fluxBound fbc:reaction="PNTK" fbc:value="999999" fbc:operation="lessEqual" fbc:id="ub_PNTK"/>
      <fbc:fluxBound fbc:reaction="POR" fbc:value="-999999" fbc:operation="greaterEqual" fbc:id="lb_POR"/>
      <fbc:fluxBound fbc:reaction="POR" fbc:value="999999" fbc:operation="lessEqual" fbc:id="ub_POR"/>
      <fbc:fluxBound fbc:reaction="POR3b" fbc:value="-999999" fbc:operation="greaterEqual" fbc:id="lb_POR3b"/>
      <fbc:fluxBound fbc:reaction="POR3b" fbc:value="999999" fbc:operation="lessEqual" fbc:id="ub_POR3b"/>
      <fbc:fluxBound fbc:reaction="POR5" fbc:value="-999999" fbc:operation="greaterEqual" fbc:id="lb_POR5"/>
      <fbc:fluxBound fbc:reaction="POR5" fbc:value="999999" fbc:operation="lessEqual" fbc:id="ub_POR5"/>
      <fbc:fluxBound fbc:reaction="PPA" fbc:value="0" fbc:operation="greaterEqual" fbc:id="lb_PPA"/>
      <fbc:fluxBound fbc:reaction="PPA" fbc:value="999999" fbc:operation="lessEqual" fbc:id="ub_PPA"/>
      <fbc:fluxBound fbc:reaction="PPA2" fbc:value="0" fbc:operation="greaterEqual" fbc:id="lb_PPA2"/>
      <fbc:fluxBound fbc:reaction="PPA2" fbc:value="999999" fbc:operation="lessEqual" fbc:id="ub_PPA2"/>
      <fbc:fluxBound fbc:reaction="PPAAFDOR" fbc:value="-999999" fbc:operation="greaterEqual" fbc:id="lb_PPAAFDOR"/>
      <fbc:fluxBound fbc:reaction="PPAAFDOR" fbc:value="999999" fbc:operation="lessEqual" fbc:id="ub_PPAAFDOR"/>
      <fbc:fluxBound fbc:reaction="PPAKr" fbc:value="-999999" fbc:operation="greaterEqual" fbc:id="lb_PPAKr"/>
      <fbc:fluxBound fbc:reaction="PPAKr" fbc:value="999999" fbc:operation="lessEqual" fbc:id="ub_PPAKr"/>
      <fbc:fluxBound fbc:reaction="PPA_1pp" fbc:value="0" fbc:operation="greaterEqual" fbc:id="lb_PPA_1pp"/>
      <fbc:fluxBound fbc:reaction="PPA_1pp" fbc:value="999999" fbc:operation="lessEqual" fbc:id="ub_PPA_1pp"/>
      <fbc:fluxBound fbc:reaction="PPAt2pp" fbc:value="0" fbc:operation="greaterEqual" fbc:id="lb_PPAt2pp"/>
      <fbc:fluxBound fbc:reaction="PPAt2pp" fbc:value="999999" fbc:operation="lessEqual" fbc:id="ub_PPAt2pp"/>
      <fbc:fluxBound fbc:reaction="PPAt4pp" fbc:value="0" fbc:operation="greaterEqual" fbc:id="lb_PPAt4pp"/>
      <fbc:fluxBound fbc:reaction="PPAt4pp" fbc:value="999999" fbc:operation="lessEqual" fbc:id="ub_PPAt4pp"/>
      <fbc:fluxBound fbc:reaction="PPAtex" fbc:value="-999999" fbc:operation="greaterEqual" fbc:id="lb_PPAtex"/>
      <fbc:fluxBound fbc:reaction="PPAtex" fbc:value="999999" fbc:operation="lessEqual" fbc:id="ub_PPAtex"/>
      <fbc:fluxBound fbc:reaction="PPBNGS" fbc:value="0" fbc:operation="greaterEqual" fbc:id="lb_PPBNGS"/>
      <fbc:fluxBound fbc:reaction="PPBNGS" fbc:value="999999" fbc:operation="lessEqual" fbc:id="ub_PPBNGS"/>
      <fbc:fluxBound fbc:reaction="PPC" fbc:value="0" fbc:operation="greaterEqual" fbc:id="lb_PPC"/>
      <fbc:fluxBound fbc:reaction="PPC" fbc:value="999999" fbc:operation="lessEqual" fbc:id="ub_PPC"/>
      <fbc:fluxBound fbc:reaction="PPCCYTC1pp" fbc:value="-999999" fbc:operation="greaterEqual" fbc:id="lb_PPCCYTC1pp"/>
      <fbc:fluxBound fbc:reaction="PPCCYTC1pp" fbc:value="999999" fbc:operation="lessEqual" fbc:id="ub_PPCCYTC1pp"/>
      <fbc:fluxBound fbc:reaction="PPCDC" fbc:value="0" fbc:operation="greaterEqual" fbc:id="lb_PPCDC"/>
      <fbc:fluxBound fbc:reaction="PPCDC" fbc:value="999999" fbc:operation="lessEqual" fbc:id="ub_PPCDC"/>
      <fbc:fluxBound fbc:reaction="PPCK" fbc:value="0" fbc:operation="greaterEqual" fbc:id="lb_PPCK"/>
      <fbc:fluxBound fbc:reaction="PPCK" fbc:value="999999" fbc:operation="lessEqual" fbc:id="ub_PPCK"/>
      <fbc:fluxBound fbc:reaction="PPCOAC" fbc:value="0" fbc:operation="greaterEqual" fbc:id="lb_PPCOAC"/>
      <fbc:fluxBound fbc:reaction="PPCOAC" fbc:value="999999" fbc:operation="lessEqual" fbc:id="ub_PPCOAC"/>
      <fbc:fluxBound fbc:reaction="PPCSCTr" fbc:value="-999999" fbc:operation="greaterEqual" fbc:id="lb_PPCSCTr"/>
      <fbc:fluxBound fbc:reaction="PPCSCTr" fbc:value="999999" fbc:operation="lessEqual" fbc:id="ub_PPCSCTr"/>
      <fbc:fluxBound fbc:reaction="PPDK" fbc:value="0" fbc:operation="greaterEqual" fbc:id="lb_PPDK"/>
      <fbc:fluxBound fbc:reaction="PPDK" fbc:value="999999" fbc:operation="lessEqual" fbc:id="ub_PPDK"/>
      <fbc:fluxBound fbc:reaction="PPGPPDP" fbc:value="0" fbc:operation="greaterEqual" fbc:id="lb_PPGPPDP"/>
      <fbc:fluxBound fbc:reaction="PPGPPDP" fbc:value="999999" fbc:operation="lessEqual" fbc:id="ub_PPGPPDP"/>
      <fbc:fluxBound fbc:reaction="PPK2r" fbc:value="-999999" fbc:operation="greaterEqual" fbc:id="lb_PPK2r"/>
      <fbc:fluxBound fbc:reaction="PPK2r" fbc:value="999999" fbc:operation="lessEqual" fbc:id="ub_PPK2r"/>
      <fbc:fluxBound fbc:reaction="PPKr" fbc:value="-999999" fbc:operation="greaterEqual" fbc:id="lb_PPKr"/>
      <fbc:fluxBound fbc:reaction="PPKr" fbc:value="999999" fbc:operation="lessEqual" fbc:id="ub_PPKr"/>
      <fbc:fluxBound fbc:reaction="PPM" fbc:value="-999999" fbc:operation="greaterEqual" fbc:id="lb_PPM"/>
      <fbc:fluxBound fbc:reaction="PPM" fbc:value="999999" fbc:operation="lessEqual" fbc:id="ub_PPM"/>
      <fbc:fluxBound fbc:reaction="PPNCL" fbc:value="0" fbc:operation="greaterEqual" fbc:id="lb_PPNCL"/>
      <fbc:fluxBound fbc:reaction="PPNCL" fbc:value="999999" fbc:operation="lessEqual" fbc:id="ub_PPNCL"/>
      <fbc:fluxBound fbc:reaction="PPND" fbc:value="0" fbc:operation="greaterEqual" fbc:id="lb_PPND"/>
      <fbc:fluxBound fbc:reaction="PPND" fbc:value="999999" fbc:operation="lessEqual" fbc:id="ub_PPND"/>
      <fbc:fluxBound fbc:reaction="PPNDH" fbc:value="0" fbc:operation="greaterEqual" fbc:id="lb_PPNDH"/>
      <fbc:fluxBound fbc:reaction="PPNDH" fbc:value="999999" fbc:operation="lessEqual" fbc:id="ub_PPNDH"/>
      <fbc:fluxBound fbc:reaction="PPOHt2pp" fbc:value="0" fbc:operation="greaterEqual" fbc:id="lb_PPOHt2pp"/>
      <fbc:fluxBound fbc:reaction="PPOHt2pp" fbc:value="999999" fbc:operation="lessEqual" fbc:id="ub_PPOHt2pp"/>
      <fbc:fluxBound fbc:reaction="PPOHtex" fbc:value="-999999" fbc:operation="greaterEqual" fbc:id="lb_PPOHtex"/>
      <fbc:fluxBound fbc:reaction="PPOHtex" fbc:value="999999" fbc:operation="lessEqual" fbc:id="ub_PPOHtex"/>
      <fbc:fluxBound fbc:reaction="PPPGO2" fbc:value="0" fbc:operation="greaterEqual" fbc:id="lb_PPPGO2"/>
      <fbc:fluxBound fbc:reaction="PPPGO2" fbc:value="999999" fbc:operation="lessEqual" fbc:id="ub_PPPGO2"/>
      <fbc:fluxBound fbc:reaction="PPPGO4" fbc:value="0" fbc:operation="greaterEqual" fbc:id="lb_PPPGO4"/>
      <fbc:fluxBound fbc:reaction="PPPGO4" fbc:value="999999" fbc:operation="lessEqual" fbc:id="ub_PPPGO4"/>
      <fbc:fluxBound fbc:reaction="PPS" fbc:value="0" fbc:operation="greaterEqual" fbc:id="lb_PPS"/>
      <fbc:fluxBound fbc:reaction="PPS" fbc:value="999999" fbc:operation="lessEqual" fbc:id="ub_PPS"/>
      <fbc:fluxBound fbc:reaction="PRAGS" fbc:value="0" fbc:operation="greaterEqual" fbc:id="lb_PRAGS"/>
      <fbc:fluxBound fbc:reaction="PRAGS" fbc:value="999999" fbc:operation="lessEqual" fbc:id="ub_PRAGS"/>
      <fbc:fluxBound fbc:reaction="PRAI" fbc:value="-999999" fbc:operation="greaterEqual" fbc:id="lb_PRAI"/>
      <fbc:fluxBound fbc:reaction="PRAI" fbc:value="999999" fbc:operation="lessEqual" fbc:id="ub_PRAI"/>
      <fbc:fluxBound fbc:reaction="PRAIS" fbc:value="0" fbc:operation="greaterEqual" fbc:id="lb_PRAIS"/>
      <fbc:fluxBound fbc:reaction="PRAIS" fbc:value="999999" fbc:operation="lessEqual" fbc:id="ub_PRAIS"/>
      <fbc:fluxBound fbc:reaction="PRAMPC" fbc:value="0" fbc:operation="greaterEqual" fbc:id="lb_PRAMPC"/>
      <fbc:fluxBound fbc:reaction="PRAMPC" fbc:value="999999" fbc:operation="lessEqual" fbc:id="ub_PRAMPC"/>
      <fbc:fluxBound fbc:reaction="PRASCS" fbc:value="-999999" fbc:operation="greaterEqual" fbc:id="lb_PRASCS"/>
      <fbc:fluxBound fbc:reaction="PRASCS" fbc:value="999999" fbc:operation="lessEqual" fbc:id="ub_PRASCS"/>
      <fbc:fluxBound fbc:reaction="PRATPP" fbc:value="0" fbc:operation="greaterEqual" fbc:id="lb_PRATPP"/>
      <fbc:fluxBound fbc:reaction="PRATPP" fbc:value="999999" fbc:operation="lessEqual" fbc:id="ub_PRATPP"/>
      <fbc:fluxBound fbc:reaction="PRFGS" fbc:value="0" fbc:operation="greaterEqual" fbc:id="lb_PRFGS"/>
      <fbc:fluxBound fbc:reaction="PRFGS" fbc:value="999999" fbc:operation="lessEqual" fbc:id="ub_PRFGS"/>
      <fbc:fluxBound fbc:reaction="PRMICI" fbc:value="-999999" fbc:operation="greaterEqual" fbc:id="lb_PRMICI"/>
      <fbc:fluxBound fbc:reaction="PRMICI" fbc:value="999999" fbc:operation="lessEqual" fbc:id="ub_PRMICI"/>
      <fbc:fluxBound fbc:reaction="PRO1y" fbc:value="0" fbc:operation="greaterEqual" fbc:id="lb_PRO1y"/>
      <fbc:fluxBound fbc:reaction="PRO1y" fbc:value="999999" fbc:operation="lessEqual" fbc:id="ub_PRO1y"/>
      <fbc:fluxBound fbc:reaction="PROTRS" fbc:value="0" fbc:operation="greaterEqual" fbc:id="lb_PROTRS"/>
      <fbc:fluxBound fbc:reaction="PROTRS" fbc:value="999999" fbc:operation="lessEqual" fbc:id="ub_PROTRS"/>
      <fbc:fluxBound fbc:reaction="PRPPS" fbc:value="-999999" fbc:operation="greaterEqual" fbc:id="lb_PRPPS"/>
      <fbc:fluxBound fbc:reaction="PRPPS" fbc:value="999999" fbc:operation="lessEqual" fbc:id="ub_PRPPS"/>
      <fbc:fluxBound fbc:reaction="PS120abcpp" fbc:value="0" fbc:operation="greaterEqual" fbc:id="lb_PS120abcpp"/>
      <fbc:fluxBound fbc:reaction="PS120abcpp" fbc:value="999999" fbc:operation="lessEqual" fbc:id="ub_PS120abcpp"/>
      <fbc:fluxBound fbc:reaction="PS140abcpp" fbc:value="0" fbc:operation="greaterEqual" fbc:id="lb_PS140abcpp"/>
      <fbc:fluxBound fbc:reaction="PS140abcpp" fbc:value="999999" fbc:operation="lessEqual" fbc:id="ub_PS140abcpp"/>
      <fbc:fluxBound fbc:reaction="PS141abcpp" fbc:value="0" fbc:operation="greaterEqual" fbc:id="lb_PS141abcpp"/>
      <fbc:fluxBound fbc:reaction="PS141abcpp" fbc:value="999999" fbc:operation="lessEqual" fbc:id="ub_PS141abcpp"/>
      <fbc:fluxBound fbc:reaction="PS160abcpp" fbc:value="0" fbc:operation="greaterEqual" fbc:id="lb_PS160abcpp"/>
      <fbc:fluxBound fbc:reaction="PS160abcpp" fbc:value="999999" fbc:operation="lessEqual" fbc:id="ub_PS160abcpp"/>
      <fbc:fluxBound fbc:reaction="PS161abcpp" fbc:value="0" fbc:operation="greaterEqual" fbc:id="lb_PS161abcpp"/>
      <fbc:fluxBound fbc:reaction="PS161abcpp" fbc:value="999999" fbc:operation="lessEqual" fbc:id="ub_PS161abcpp"/>
      <fbc:fluxBound fbc:reaction="PS180abcpp" fbc:value="0" fbc:operation="greaterEqual" fbc:id="lb_PS180abcpp"/>
      <fbc:fluxBound fbc:reaction="PS180abcpp" fbc:value="999999" fbc:operation="lessEqual" fbc:id="ub_PS180abcpp"/>
      <fbc:fluxBound fbc:reaction="PS181abcpp" fbc:value="0" fbc:operation="greaterEqual" fbc:id="lb_PS181abcpp"/>
      <fbc:fluxBound fbc:reaction="PS181abcpp" fbc:value="999999" fbc:operation="lessEqual" fbc:id="ub_PS181abcpp"/>
      <fbc:fluxBound fbc:reaction="PSCVT" fbc:value="-999999" fbc:operation="greaterEqual" fbc:id="lb_PSCVT"/>
      <fbc:fluxBound fbc:reaction="PSCVT" fbc:value="999999" fbc:operation="lessEqual" fbc:id="ub_PSCVT"/>
      <fbc:fluxBound fbc:reaction="PSD120" fbc:value="0" fbc:operation="greaterEqual" fbc:id="lb_PSD120"/>
      <fbc:fluxBound fbc:reaction="PSD120" fbc:value="999999" fbc:operation="lessEqual" fbc:id="ub_PSD120"/>
      <fbc:fluxBound fbc:reaction="PSD140" fbc:value="0" fbc:operation="greaterEqual" fbc:id="lb_PSD140"/>
      <fbc:fluxBound fbc:reaction="PSD140" fbc:value="999999" fbc:operation="lessEqual" fbc:id="ub_PSD140"/>
      <fbc:fluxBound fbc:reaction="PSD141" fbc:value="0" fbc:operation="greaterEqual" fbc:id="lb_PSD141"/>
      <fbc:fluxBound fbc:reaction="PSD141" fbc:value="999999" fbc:operation="lessEqual" fbc:id="ub_PSD141"/>
      <fbc:fluxBound fbc:reaction="PSD160" fbc:value="0" fbc:operation="greaterEqual" fbc:id="lb_PSD160"/>
      <fbc:fluxBound fbc:reaction="PSD160" fbc:value="999999" fbc:operation="lessEqual" fbc:id="ub_PSD160"/>
      <fbc:fluxBound fbc:reaction="PSD161" fbc:value="0" fbc:operation="greaterEqual" fbc:id="lb_PSD161"/>
      <fbc:fluxBound fbc:reaction="PSD161" fbc:value="999999" fbc:operation="lessEqual" fbc:id="ub_PSD161"/>
      <fbc:fluxBound fbc:reaction="PSD180" fbc:value="0" fbc:operation="greaterEqual" fbc:id="lb_PSD180"/>
      <fbc:fluxBound fbc:reaction="PSD180" fbc:value="999999" fbc:operation="lessEqual" fbc:id="ub_PSD180"/>
      <fbc:fluxBound fbc:reaction="PSD181" fbc:value="0" fbc:operation="greaterEqual" fbc:id="lb_PSD181"/>
      <fbc:fluxBound fbc:reaction="PSD181" fbc:value="999999" fbc:operation="lessEqual" fbc:id="ub_PSD181"/>
      <fbc:fluxBound fbc:reaction="PSERT" fbc:value="0" fbc:operation="greaterEqual" fbc:id="lb_PSERT"/>
      <fbc:fluxBound fbc:reaction="PSERT" fbc:value="999999" fbc:operation="lessEqual" fbc:id="ub_PSERT"/>
      <fbc:fluxBound fbc:reaction="PSP_L" fbc:value="0" fbc:operation="greaterEqual" fbc:id="lb_PSP_L"/>
      <fbc:fluxBound fbc:reaction="PSP_L" fbc:value="999999" fbc:operation="lessEqual" fbc:id="ub_PSP_L"/>
      <fbc:fluxBound fbc:reaction="PSSA120" fbc:value="0" fbc:operation="greaterEqual" fbc:id="lb_PSSA120"/>
      <fbc:fluxBound fbc:reaction="PSSA120" fbc:value="999999" fbc:operation="lessEqual" fbc:id="ub_PSSA120"/>
      <fbc:fluxBound fbc:reaction="PSSA140" fbc:value="0" fbc:operation="greaterEqual" fbc:id="lb_PSSA140"/>
      <fbc:fluxBound fbc:reaction="PSSA140" fbc:value="999999" fbc:operation="lessEqual" fbc:id="ub_PSSA140"/>
      <fbc:fluxBound fbc:reaction="PSSA141" fbc:value="0" fbc:operation="greaterEqual" fbc:id="lb_PSSA141"/>
      <fbc:fluxBound fbc:reaction="PSSA141" fbc:value="999999" fbc:operation="lessEqual" fbc:id="ub_PSSA141"/>
      <fbc:fluxBound fbc:reaction="PSSA160" fbc:value="0" fbc:operation="greaterEqual" fbc:id="lb_PSSA160"/>
      <fbc:fluxBound fbc:reaction="PSSA160" fbc:value="999999" fbc:operation="lessEqual" fbc:id="ub_PSSA160"/>
      <fbc:fluxBound fbc:reaction="PSSA161" fbc:value="0" fbc:operation="greaterEqual" fbc:id="lb_PSSA161"/>
      <fbc:fluxBound fbc:reaction="PSSA161" fbc:value="999999" fbc:operation="lessEqual" fbc:id="ub_PSSA161"/>
      <fbc:fluxBound fbc:reaction="PSSA180" fbc:value="0" fbc:operation="greaterEqual" fbc:id="lb_PSSA180"/>
      <fbc:fluxBound fbc:reaction="PSSA180" fbc:value="999999" fbc:operation="lessEqual" fbc:id="ub_PSSA180"/>
      <fbc:fluxBound fbc:reaction="PSSA181" fbc:value="0" fbc:operation="greaterEqual" fbc:id="lb_PSSA181"/>
      <fbc:fluxBound fbc:reaction="PSSA181" fbc:value="999999" fbc:operation="lessEqual" fbc:id="ub_PSSA181"/>
      <fbc:fluxBound fbc:reaction="PTA2r" fbc:value="-999999" fbc:operation="greaterEqual" fbc:id="lb_PTA2r"/>
      <fbc:fluxBound fbc:reaction="PTA2r" fbc:value="999999" fbc:operation="lessEqual" fbc:id="ub_PTA2r"/>
      <fbc:fluxBound fbc:reaction="PTAr" fbc:value="-999999" fbc:operation="greaterEqual" fbc:id="lb_PTAr"/>
      <fbc:fluxBound fbc:reaction="PTAr" fbc:value="999999" fbc:operation="lessEqual" fbc:id="ub_PTAr"/>
      <fbc:fluxBound fbc:reaction="PTAtex" fbc:value="-999999" fbc:operation="greaterEqual" fbc:id="lb_PTAtex"/>
      <fbc:fluxBound fbc:reaction="PTAtex" fbc:value="999999" fbc:operation="lessEqual" fbc:id="ub_PTAtex"/>
      <fbc:fluxBound fbc:reaction="PTPAT" fbc:value="-999999" fbc:operation="greaterEqual" fbc:id="lb_PTPAT"/>
      <fbc:fluxBound fbc:reaction="PTPAT" fbc:value="999999" fbc:operation="lessEqual" fbc:id="ub_PTPAT"/>
      <fbc:fluxBound fbc:reaction="PUNP1" fbc:value="-999999" fbc:operation="greaterEqual" fbc:id="lb_PUNP1"/>
      <fbc:fluxBound fbc:reaction="PUNP1" fbc:value="999999" fbc:operation="lessEqual" fbc:id="ub_PUNP1"/>
      <fbc:fluxBound fbc:reaction="PUTA3" fbc:value="0" fbc:operation="greaterEqual" fbc:id="lb_PUTA3"/>
      <fbc:fluxBound fbc:reaction="PUTA3" fbc:value="999999" fbc:operation="lessEqual" fbc:id="ub_PUTA3"/>
      <fbc:fluxBound fbc:reaction="PYK" fbc:value="0" fbc:operation="greaterEqual" fbc:id="lb_PYK"/>
      <fbc:fluxBound fbc:reaction="PYK" fbc:value="999999" fbc:operation="lessEqual" fbc:id="ub_PYK"/>
      <fbc:fluxBound fbc:reaction="PYRt2pp" fbc:value="0" fbc:operation="greaterEqual" fbc:id="lb_PYRt2pp"/>
      <fbc:fluxBound fbc:reaction="PYRt2pp" fbc:value="999999" fbc:operation="lessEqual" fbc:id="ub_PYRt2pp"/>
      <fbc:fluxBound fbc:reaction="PYRt4pp" fbc:value="0" fbc:operation="greaterEqual" fbc:id="lb_PYRt4pp"/>
      <fbc:fluxBound fbc:reaction="PYRt4pp" fbc:value="999999" fbc:operation="lessEqual" fbc:id="ub_PYRt4pp"/>
      <fbc:fluxBound fbc:reaction="PYRtex" fbc:value="-999999" fbc:operation="greaterEqual" fbc:id="lb_PYRtex"/>
      <fbc:fluxBound fbc:reaction="PYRtex" fbc:value="999999" fbc:operation="lessEqual" fbc:id="ub_PYRtex"/>
      <fbc:fluxBound fbc:reaction="QULNS" fbc:value="0" fbc:operation="greaterEqual" fbc:id="lb_QULNS"/>
      <fbc:fluxBound fbc:reaction="QULNS" fbc:value="999999" fbc:operation="lessEqual" fbc:id="ub_QULNS"/>
      <fbc:fluxBound fbc:reaction="RBFK" fbc:value="0" fbc:operation="greaterEqual" fbc:id="lb_RBFK"/>
      <fbc:fluxBound fbc:reaction="RBFK" fbc:value="999999" fbc:operation="lessEqual" fbc:id="ub_RBFK"/>
      <fbc:fluxBound fbc:reaction="RBFSa" fbc:value="0" fbc:operation="greaterEqual" fbc:id="lb_RBFSa"/>
      <fbc:fluxBound fbc:reaction="RBFSa" fbc:value="999999" fbc:operation="lessEqual" fbc:id="ub_RBFSa"/>
      <fbc:fluxBound fbc:reaction="RBFSb" fbc:value="0" fbc:operation="greaterEqual" fbc:id="lb_RBFSb"/>
      <fbc:fluxBound fbc:reaction="RBFSb" fbc:value="999999" fbc:operation="lessEqual" fbc:id="ub_RBFSb"/>
      <fbc:fluxBound fbc:reaction="RBK" fbc:value="0" fbc:operation="greaterEqual" fbc:id="lb_RBK"/>
      <fbc:fluxBound fbc:reaction="RBK" fbc:value="999999" fbc:operation="lessEqual" fbc:id="ub_RBK"/>
      <fbc:fluxBound fbc:reaction="RDXR" fbc:value="0" fbc:operation="greaterEqual" fbc:id="lb_RDXR"/>
      <fbc:fluxBound fbc:reaction="RDXR" fbc:value="999999" fbc:operation="lessEqual" fbc:id="ub_RDXR"/>
      <fbc:fluxBound fbc:reaction="RNDR1" fbc:value="0" fbc:operation="greaterEqual" fbc:id="lb_RNDR1"/>
      <fbc:fluxBound fbc:reaction="RNDR1" fbc:value="999999" fbc:operation="lessEqual" fbc:id="ub_RNDR1"/>
      <fbc:fluxBound fbc:reaction="RNDR2" fbc:value="0" fbc:operation="greaterEqual" fbc:id="lb_RNDR2"/>
      <fbc:fluxBound fbc:reaction="RNDR2" fbc:value="999999" fbc:operation="lessEqual" fbc:id="ub_RNDR2"/>
      <fbc:fluxBound fbc:reaction="RNDR3" fbc:value="0" fbc:operation="greaterEqual" fbc:id="lb_RNDR3"/>
      <fbc:fluxBound fbc:reaction="RNDR3" fbc:value="999999" fbc:operation="lessEqual" fbc:id="ub_RNDR3"/>
      <fbc:fluxBound fbc:reaction="RNDR4" fbc:value="0" fbc:operation="greaterEqual" fbc:id="lb_RNDR4"/>
      <fbc:fluxBound fbc:reaction="RNDR4" fbc:value="999999" fbc:operation="lessEqual" fbc:id="ub_RNDR4"/>
      <fbc:fluxBound fbc:reaction="ROO" fbc:value="0" fbc:operation="greaterEqual" fbc:id="lb_ROO"/>
      <fbc:fluxBound fbc:reaction="ROO" fbc:value="999999" fbc:operation="lessEqual" fbc:id="ub_ROO"/>
      <fbc:fluxBound fbc:reaction="RPE" fbc:value="-999999" fbc:operation="greaterEqual" fbc:id="lb_RPE"/>
      <fbc:fluxBound fbc:reaction="RPE" fbc:value="999999" fbc:operation="lessEqual" fbc:id="ub_RPE"/>
      <fbc:fluxBound fbc:reaction="RPI" fbc:value="-999999" fbc:operation="greaterEqual" fbc:id="lb_RPI"/>
      <fbc:fluxBound fbc:reaction="RPI" fbc:value="999999" fbc:operation="lessEqual" fbc:id="ub_RPI"/>
      <fbc:fluxBound fbc:reaction="RZ5PP" fbc:value="0" fbc:operation="greaterEqual" fbc:id="lb_RZ5PP"/>
      <fbc:fluxBound fbc:reaction="RZ5PP" fbc:value="999999" fbc:operation="lessEqual" fbc:id="ub_RZ5PP"/>
      <fbc:fluxBound fbc:reaction="S7PIr" fbc:value="-999999" fbc:operation="greaterEqual" fbc:id="lb_S7PIr"/>
      <fbc:fluxBound fbc:reaction="S7PIr" fbc:value="999999" fbc:operation="lessEqual" fbc:id="ub_S7PIr"/>
      <fbc:fluxBound fbc:reaction="SADT2" fbc:value="0" fbc:operation="greaterEqual" fbc:id="lb_SADT2"/>
      <fbc:fluxBound fbc:reaction="SADT2" fbc:value="999999" fbc:operation="lessEqual" fbc:id="ub_SADT2"/>
      <fbc:fluxBound fbc:reaction="SELCYSLY3" fbc:value="0" fbc:operation="greaterEqual" fbc:id="lb_SELCYSLY3"/>
      <fbc:fluxBound fbc:reaction="SELCYSLY3" fbc:value="999999" fbc:operation="lessEqual" fbc:id="ub_SELCYSLY3"/>
      <fbc:fluxBound fbc:reaction="SELCYSS" fbc:value="0" fbc:operation="greaterEqual" fbc:id="lb_SELCYSS"/>
      <fbc:fluxBound fbc:reaction="SELCYSS" fbc:value="999999" fbc:operation="lessEqual" fbc:id="ub_SELCYSS"/>
      <fbc:fluxBound fbc:reaction="SELNPS" fbc:value="0" fbc:operation="greaterEqual" fbc:id="lb_SELNPS"/>
      <fbc:fluxBound fbc:reaction="SELNPS" fbc:value="999999" fbc:operation="lessEqual" fbc:id="ub_SELNPS"/>
      <fbc:fluxBound fbc:reaction="SERAT" fbc:value="-999999" fbc:operation="greaterEqual" fbc:id="lb_SERAT"/>
      <fbc:fluxBound fbc:reaction="SERAT" fbc:value="999999" fbc:operation="lessEqual" fbc:id="ub_SERAT"/>
      <fbc:fluxBound fbc:reaction="SERD_L" fbc:value="0" fbc:operation="greaterEqual" fbc:id="lb_SERD_L"/>
      <fbc:fluxBound fbc:reaction="SERD_L" fbc:value="999999" fbc:operation="lessEqual" fbc:id="ub_SERD_L"/>
      <fbc:fluxBound fbc:reaction="SERTRS" fbc:value="0" fbc:operation="greaterEqual" fbc:id="lb_SERTRS"/>
      <fbc:fluxBound fbc:reaction="SERTRS" fbc:value="999999" fbc:operation="lessEqual" fbc:id="ub_SERTRS"/>
      <fbc:fluxBound fbc:reaction="SHCHCC" fbc:value="0" fbc:operation="greaterEqual" fbc:id="lb_SHCHCC"/>
      <fbc:fluxBound fbc:reaction="SHCHCC" fbc:value="999999" fbc:operation="lessEqual" fbc:id="ub_SHCHCC"/>
      <fbc:fluxBound fbc:reaction="SHCHD2" fbc:value="0" fbc:operation="greaterEqual" fbc:id="lb_SHCHD2"/>
      <fbc:fluxBound fbc:reaction="SHCHD2" fbc:value="999999" fbc:operation="lessEqual" fbc:id="ub_SHCHD2"/>
      <fbc:fluxBound fbc:reaction="SHCHF" fbc:value="0" fbc:operation="greaterEqual" fbc:id="lb_SHCHF"/>
      <fbc:fluxBound fbc:reaction="SHCHF" fbc:value="999999" fbc:operation="lessEqual" fbc:id="ub_SHCHF"/>
      <fbc:fluxBound fbc:reaction="SHK3Dr" fbc:value="-999999" fbc:operation="greaterEqual" fbc:id="lb_SHK3Dr"/>
      <fbc:fluxBound fbc:reaction="SHK3Dr" fbc:value="999999" fbc:operation="lessEqual" fbc:id="ub_SHK3Dr"/>
      <fbc:fluxBound fbc:reaction="SHKK" fbc:value="0" fbc:operation="greaterEqual" fbc:id="lb_SHKK"/>
      <fbc:fluxBound fbc:reaction="SHKK" fbc:value="999999" fbc:operation="lessEqual" fbc:id="ub_SHKK"/>
      <fbc:fluxBound fbc:reaction="SO3abcpp" fbc:value="0" fbc:operation="greaterEqual" fbc:id="lb_SO3abcpp"/>
      <fbc:fluxBound fbc:reaction="SO3abcpp" fbc:value="999999" fbc:operation="lessEqual" fbc:id="ub_SO3abcpp"/>
      <fbc:fluxBound fbc:reaction="SO3tex" fbc:value="-999999" fbc:operation="greaterEqual" fbc:id="lb_SO3tex"/>
      <fbc:fluxBound fbc:reaction="SO3tex" fbc:value="999999" fbc:operation="lessEqual" fbc:id="ub_SO3tex"/>
      <fbc:fluxBound fbc:reaction="SO4tex" fbc:value="-999999" fbc:operation="greaterEqual" fbc:id="lb_SO4tex"/>
      <fbc:fluxBound fbc:reaction="SO4tex" fbc:value="999999" fbc:operation="lessEqual" fbc:id="ub_SO4tex"/>
      <fbc:fluxBound fbc:reaction="SPMS" fbc:value="0" fbc:operation="greaterEqual" fbc:id="lb_SPMS"/>
      <fbc:fluxBound fbc:reaction="SPMS" fbc:value="999999" fbc:operation="lessEqual" fbc:id="ub_SPMS"/>
      <fbc:fluxBound fbc:reaction="SPODM" fbc:value="0" fbc:operation="greaterEqual" fbc:id="lb_SPODM"/>
      <fbc:fluxBound fbc:reaction="SPODM" fbc:value="999999" fbc:operation="lessEqual" fbc:id="ub_SPODM"/>
      <fbc:fluxBound fbc:reaction="SSALy" fbc:value="0" fbc:operation="greaterEqual" fbc:id="lb_SSALy"/>
      <fbc:fluxBound fbc:reaction="SSALy" fbc:value="999999" fbc:operation="lessEqual" fbc:id="ub_SSALy"/>
      <fbc:fluxBound fbc:reaction="SSCOARy" fbc:value="-999999" fbc:operation="greaterEqual" fbc:id="lb_SSCOARy"/>
      <fbc:fluxBound fbc:reaction="SSCOARy" fbc:value="999999" fbc:operation="lessEqual" fbc:id="ub_SSCOARy"/>
      <fbc:fluxBound fbc:reaction="STPT1" fbc:value="0" fbc:operation="greaterEqual" fbc:id="lb_STPT1"/>
      <fbc:fluxBound fbc:reaction="STPT1" fbc:value="999999" fbc:operation="lessEqual" fbc:id="ub_STPT1"/>
      <fbc:fluxBound fbc:reaction="STPT2" fbc:value="0" fbc:operation="greaterEqual" fbc:id="lb_STPT2"/>
      <fbc:fluxBound fbc:reaction="STPT2" fbc:value="999999" fbc:operation="lessEqual" fbc:id="ub_STPT2"/>
      <fbc:fluxBound fbc:reaction="SUCBZT1" fbc:value="-999999" fbc:operation="greaterEqual" fbc:id="lb_SUCBZT1"/>
      <fbc:fluxBound fbc:reaction="SUCBZT1" fbc:value="999999" fbc:operation="lessEqual" fbc:id="ub_SUCBZT1"/>
      <fbc:fluxBound fbc:reaction="SUCBZT2" fbc:value="-999999" fbc:operation="greaterEqual" fbc:id="lb_SUCBZT2"/>
      <fbc:fluxBound fbc:reaction="SUCBZT2" fbc:value="999999" fbc:operation="lessEqual" fbc:id="ub_SUCBZT2"/>
      <fbc:fluxBound fbc:reaction="SUCOAACTr" fbc:value="-999999" fbc:operation="greaterEqual" fbc:id="lb_SUCOAACTr"/>
      <fbc:fluxBound fbc:reaction="SUCOAACTr" fbc:value="999999" fbc:operation="lessEqual" fbc:id="ub_SUCOAACTr"/>
      <fbc:fluxBound fbc:reaction="SUCOAS" fbc:value="-999999" fbc:operation="greaterEqual" fbc:id="lb_SUCOAS"/>
      <fbc:fluxBound fbc:reaction="SUCOAS" fbc:value="999999" fbc:operation="lessEqual" fbc:id="ub_SUCOAS"/>
      <fbc:fluxBound fbc:reaction="SULFACabcpp" fbc:value="0" fbc:operation="greaterEqual" fbc:id="lb_SULFACabcpp"/>
      <fbc:fluxBound fbc:reaction="SULFACabcpp" fbc:value="999999" fbc:operation="lessEqual" fbc:id="ub_SULFACabcpp"/>
      <fbc:fluxBound fbc:reaction="SULFACtex" fbc:value="-999999" fbc:operation="greaterEqual" fbc:id="lb_SULFACtex"/>
      <fbc:fluxBound fbc:reaction="SULFACtex" fbc:value="999999" fbc:operation="lessEqual" fbc:id="ub_SULFACtex"/>
      <fbc:fluxBound fbc:reaction="SULR2pp" fbc:value="0" fbc:operation="greaterEqual" fbc:id="lb_SULR2pp"/>
      <fbc:fluxBound fbc:reaction="SULR2pp" fbc:value="999999" fbc:operation="lessEqual" fbc:id="ub_SULR2pp"/>
      <fbc:fluxBound fbc:reaction="SULR3" fbc:value="0" fbc:operation="greaterEqual" fbc:id="lb_SULR3"/>
      <fbc:fluxBound fbc:reaction="SULR3" fbc:value="999999" fbc:operation="lessEqual" fbc:id="ub_SULR3"/>
      <fbc:fluxBound fbc:reaction="SULRi" fbc:value="0" fbc:operation="greaterEqual" fbc:id="lb_SULRi"/>
      <fbc:fluxBound fbc:reaction="SULRi" fbc:value="999999" fbc:operation="lessEqual" fbc:id="ub_SULRi"/>
      <fbc:fluxBound fbc:reaction="SULRpp" fbc:value="0" fbc:operation="greaterEqual" fbc:id="lb_SULRpp"/>
      <fbc:fluxBound fbc:reaction="SULRpp" fbc:value="999999" fbc:operation="lessEqual" fbc:id="ub_SULRpp"/>
      <fbc:fluxBound fbc:reaction="SULabcpp" fbc:value="0" fbc:operation="greaterEqual" fbc:id="lb_SULabcpp"/>
      <fbc:fluxBound fbc:reaction="SULabcpp" fbc:value="999999" fbc:operation="lessEqual" fbc:id="ub_SULabcpp"/>
      <fbc:fluxBound fbc:reaction="T2DECAI" fbc:value="-999999" fbc:operation="greaterEqual" fbc:id="lb_T2DECAI"/>
      <fbc:fluxBound fbc:reaction="T2DECAI" fbc:value="999999" fbc:operation="lessEqual" fbc:id="ub_T2DECAI"/>
      <fbc:fluxBound fbc:reaction="TALA" fbc:value="-999999" fbc:operation="greaterEqual" fbc:id="lb_TALA"/>
      <fbc:fluxBound fbc:reaction="TALA" fbc:value="999999" fbc:operation="lessEqual" fbc:id="ub_TALA"/>
      <fbc:fluxBound fbc:reaction="TAURabcpp" fbc:value="0" fbc:operation="greaterEqual" fbc:id="lb_TAURabcpp"/>
      <fbc:fluxBound fbc:reaction="TAURabcpp" fbc:value="999999" fbc:operation="lessEqual" fbc:id="ub_TAURabcpp"/>
      <fbc:fluxBound fbc:reaction="TAURtex" fbc:value="-999999" fbc:operation="greaterEqual" fbc:id="lb_TAURtex"/>
      <fbc:fluxBound fbc:reaction="TAURtex" fbc:value="999999" fbc:operation="lessEqual" fbc:id="ub_TAURtex"/>
      <fbc:fluxBound fbc:reaction="TCFERCYT" fbc:value="0" fbc:operation="greaterEqual" fbc:id="lb_TCFERCYT"/>
      <fbc:fluxBound fbc:reaction="TCFERCYT" fbc:value="999999" fbc:operation="lessEqual" fbc:id="ub_TCFERCYT"/>
      <fbc:fluxBound fbc:reaction="TCURCYT" fbc:value="0" fbc:operation="greaterEqual" fbc:id="lb_TCURCYT"/>
      <fbc:fluxBound fbc:reaction="TCURCYT" fbc:value="999999" fbc:operation="lessEqual" fbc:id="ub_TCURCYT"/>
      <fbc:fluxBound fbc:reaction="TDPDREr" fbc:value="-999999" fbc:operation="greaterEqual" fbc:id="lb_TDPDREr"/>
      <fbc:fluxBound fbc:reaction="TDPDREr" fbc:value="999999" fbc:operation="lessEqual" fbc:id="ub_TDPDREr"/>
      <fbc:fluxBound fbc:reaction="TDPDRRr" fbc:value="-999999" fbc:operation="greaterEqual" fbc:id="lb_TDPDRRr"/>
      <fbc:fluxBound fbc:reaction="TDPDRRr" fbc:value="999999" fbc:operation="lessEqual" fbc:id="ub_TDPDRRr"/>
      <fbc:fluxBound fbc:reaction="TDPGDH" fbc:value="0" fbc:operation="greaterEqual" fbc:id="lb_TDPGDH"/>
      <fbc:fluxBound fbc:reaction="TDPGDH" fbc:value="999999" fbc:operation="lessEqual" fbc:id="ub_TDPGDH"/>
      <fbc:fluxBound fbc:reaction="TDSK" fbc:value="0" fbc:operation="greaterEqual" fbc:id="lb_TDSK"/>
      <fbc:fluxBound fbc:reaction="TDSK" fbc:value="999999" fbc:operation="lessEqual" fbc:id="ub_TDSK"/>
      <fbc:fluxBound fbc:reaction="TDSKN" fbc:value="0" fbc:operation="greaterEqual" fbc:id="lb_TDSKN"/>
      <fbc:fluxBound fbc:reaction="TDSKN" fbc:value="999999" fbc:operation="lessEqual" fbc:id="ub_TDSKN"/>
      <fbc:fluxBound fbc:reaction="THRA2i" fbc:value="0" fbc:operation="greaterEqual" fbc:id="lb_THRA2i"/>
      <fbc:fluxBound fbc:reaction="THRA2i" fbc:value="999999" fbc:operation="lessEqual" fbc:id="ub_THRA2i"/>
      <fbc:fluxBound fbc:reaction="THRAr" fbc:value="-999999" fbc:operation="greaterEqual" fbc:id="lb_THRAr"/>
      <fbc:fluxBound fbc:reaction="THRAr" fbc:value="999999" fbc:operation="lessEqual" fbc:id="ub_THRAr"/>
      <fbc:fluxBound fbc:reaction="THRD_L" fbc:value="0" fbc:operation="greaterEqual" fbc:id="lb_THRD_L"/>
      <fbc:fluxBound fbc:reaction="THRD_L" fbc:value="999999" fbc:operation="lessEqual" fbc:id="ub_THRD_L"/>
      <fbc:fluxBound fbc:reaction="THRPD" fbc:value="0" fbc:operation="greaterEqual" fbc:id="lb_THRPD"/>
      <fbc:fluxBound fbc:reaction="THRPD" fbc:value="999999" fbc:operation="lessEqual" fbc:id="ub_THRPD"/>
      <fbc:fluxBound fbc:reaction="THRS" fbc:value="0" fbc:operation="greaterEqual" fbc:id="lb_THRS"/>
      <fbc:fluxBound fbc:reaction="THRS" fbc:value="999999" fbc:operation="lessEqual" fbc:id="ub_THRS"/>
      <fbc:fluxBound fbc:reaction="THRTRS" fbc:value="0" fbc:operation="greaterEqual" fbc:id="lb_THRTRS"/>
      <fbc:fluxBound fbc:reaction="THRTRS" fbc:value="999999" fbc:operation="lessEqual" fbc:id="ub_THRTRS"/>
      <fbc:fluxBound fbc:reaction="THZPSN3" fbc:value="0" fbc:operation="greaterEqual" fbc:id="lb_THZPSN3"/>
      <fbc:fluxBound fbc:reaction="THZPSN3" fbc:value="999999" fbc:operation="lessEqual" fbc:id="ub_THZPSN3"/>
      <fbc:fluxBound fbc:reaction="TKT1" fbc:value="-999999" fbc:operation="greaterEqual" fbc:id="lb_TKT1"/>
      <fbc:fluxBound fbc:reaction="TKT1" fbc:value="999999" fbc:operation="lessEqual" fbc:id="ub_TKT1"/>
      <fbc:fluxBound fbc:reaction="TKT2" fbc:value="-999999" fbc:operation="greaterEqual" fbc:id="lb_TKT2"/>
      <fbc:fluxBound fbc:reaction="TKT2" fbc:value="999999" fbc:operation="lessEqual" fbc:id="ub_TKT2"/>
      <fbc:fluxBound fbc:reaction="TMDS" fbc:value="0" fbc:operation="greaterEqual" fbc:id="lb_TMDS"/>
      <fbc:fluxBound fbc:reaction="TMDS" fbc:value="999999" fbc:operation="lessEqual" fbc:id="ub_TMDS"/>
      <fbc:fluxBound fbc:reaction="TMPK" fbc:value="0" fbc:operation="greaterEqual" fbc:id="lb_TMPK"/>
      <fbc:fluxBound fbc:reaction="TMPK" fbc:value="999999" fbc:operation="lessEqual" fbc:id="ub_TMPK"/>
      <fbc:fluxBound fbc:reaction="TMPPP" fbc:value="0" fbc:operation="greaterEqual" fbc:id="lb_TMPPP"/>
      <fbc:fluxBound fbc:reaction="TMPPP" fbc:value="999999" fbc:operation="lessEqual" fbc:id="ub_TMPPP"/>
      <fbc:fluxBound fbc:reaction="TOLt2pp" fbc:value="0" fbc:operation="greaterEqual" fbc:id="lb_TOLt2pp"/>
      <fbc:fluxBound fbc:reaction="TOLt2pp" fbc:value="999999" fbc:operation="lessEqual" fbc:id="ub_TOLt2pp"/>
      <fbc:fluxBound fbc:reaction="TOLtex" fbc:value="-999999" fbc:operation="greaterEqual" fbc:id="lb_TOLtex"/>
      <fbc:fluxBound fbc:reaction="TOLtex" fbc:value="999999" fbc:operation="lessEqual" fbc:id="ub_TOLtex"/>
      <fbc:fluxBound fbc:reaction="TPI" fbc:value="-999999" fbc:operation="greaterEqual" fbc:id="lb_TPI"/>
      <fbc:fluxBound fbc:reaction="TPI" fbc:value="999999" fbc:operation="lessEqual" fbc:id="ub_TPI"/>
      <fbc:fluxBound fbc:reaction="TRDR" fbc:value="0" fbc:operation="greaterEqual" fbc:id="lb_TRDR"/>
      <fbc:fluxBound fbc:reaction="TRDR" fbc:value="999999" fbc:operation="lessEqual" fbc:id="ub_TRDR"/>
      <fbc:fluxBound fbc:reaction="TRPS1" fbc:value="0" fbc:operation="greaterEqual" fbc:id="lb_TRPS1"/>
      <fbc:fluxBound fbc:reaction="TRPS1" fbc:value="999999" fbc:operation="lessEqual" fbc:id="ub_TRPS1"/>
      <fbc:fluxBound fbc:reaction="TRPTA" fbc:value="-999999" fbc:operation="greaterEqual" fbc:id="lb_TRPTA"/>
      <fbc:fluxBound fbc:reaction="TRPTA" fbc:value="999999" fbc:operation="lessEqual" fbc:id="ub_TRPTA"/>
      <fbc:fluxBound fbc:reaction="TRPTRS" fbc:value="0" fbc:operation="greaterEqual" fbc:id="lb_TRPTRS"/>
      <fbc:fluxBound fbc:reaction="TRPTRS" fbc:value="999999" fbc:operation="lessEqual" fbc:id="ub_TRPTRS"/>
      <fbc:fluxBound fbc:reaction="TSULabcpp" fbc:value="0" fbc:operation="greaterEqual" fbc:id="lb_TSULabcpp"/>
      <fbc:fluxBound fbc:reaction="TSULabcpp" fbc:value="999999" fbc:operation="lessEqual" fbc:id="ub_TSULabcpp"/>
      <fbc:fluxBound fbc:reaction="TSULtex" fbc:value="-999999" fbc:operation="greaterEqual" fbc:id="lb_TSULtex"/>
      <fbc:fluxBound fbc:reaction="TSULtex" fbc:value="999999" fbc:operation="lessEqual" fbc:id="ub_TSULtex"/>
      <fbc:fluxBound fbc:reaction="TTDCAtexi" fbc:value="0" fbc:operation="greaterEqual" fbc:id="lb_TTDCAtexi"/>
      <fbc:fluxBound fbc:reaction="TTDCAtexi" fbc:value="999999" fbc:operation="lessEqual" fbc:id="ub_TTDCAtexi"/>
      <fbc:fluxBound fbc:reaction="TTDCEAtexi" fbc:value="0" fbc:operation="greaterEqual" fbc:id="lb_TTDCEAtexi"/>
      <fbc:fluxBound fbc:reaction="TTDCEAtexi" fbc:value="999999" fbc:operation="lessEqual" fbc:id="ub_TTDCEAtexi"/>
      <fbc:fluxBound fbc:reaction="TUNGSabcpp" fbc:value="0" fbc:operation="greaterEqual" fbc:id="lb_TUNGSabcpp"/>
      <fbc:fluxBound fbc:reaction="TUNGSabcpp" fbc:value="999999" fbc:operation="lessEqual" fbc:id="ub_TUNGSabcpp"/>
      <fbc:fluxBound fbc:reaction="TUNGStex" fbc:value="-999999" fbc:operation="greaterEqual" fbc:id="lb_TUNGStex"/>
      <fbc:fluxBound fbc:reaction="TUNGStex" fbc:value="999999" fbc:operation="lessEqual" fbc:id="ub_TUNGStex"/>
      <fbc:fluxBound fbc:reaction="TYRL" fbc:value="0" fbc:operation="greaterEqual" fbc:id="lb_TYRL"/>
      <fbc:fluxBound fbc:reaction="TYRL" fbc:value="999999" fbc:operation="lessEqual" fbc:id="ub_TYRL"/>
      <fbc:fluxBound fbc:reaction="TYRTA" fbc:value="-999999" fbc:operation="greaterEqual" fbc:id="lb_TYRTA"/>
      <fbc:fluxBound fbc:reaction="TYRTA" fbc:value="999999" fbc:operation="lessEqual" fbc:id="ub_TYRTA"/>
      <fbc:fluxBound fbc:reaction="TYRTRS" fbc:value="0" fbc:operation="greaterEqual" fbc:id="lb_TYRTRS"/>
      <fbc:fluxBound fbc:reaction="TYRTRS" fbc:value="999999" fbc:operation="lessEqual" fbc:id="ub_TYRTRS"/>
      <fbc:fluxBound fbc:reaction="U23GAAT" fbc:value="0" fbc:operation="greaterEqual" fbc:id="lb_U23GAAT"/>
      <fbc:fluxBound fbc:reaction="U23GAAT" fbc:value="999999" fbc:operation="lessEqual" fbc:id="ub_U23GAAT"/>
      <fbc:fluxBound fbc:reaction="U23GAATN" fbc:value="0" fbc:operation="greaterEqual" fbc:id="lb_U23GAATN"/>
      <fbc:fluxBound fbc:reaction="U23GAATN" fbc:value="999999" fbc:operation="lessEqual" fbc:id="ub_U23GAATN"/>
      <fbc:fluxBound fbc:reaction="UAAGDS" fbc:value="0" fbc:operation="greaterEqual" fbc:id="lb_UAAGDS"/>
      <fbc:fluxBound fbc:reaction="UAAGDS" fbc:value="999999" fbc:operation="lessEqual" fbc:id="ub_UAAGDS"/>
      <fbc:fluxBound fbc:reaction="UACGAMDH" fbc:value="-999999" fbc:operation="greaterEqual" fbc:id="lb_UACGAMDH"/>
      <fbc:fluxBound fbc:reaction="UACGAMDH" fbc:value="999999" fbc:operation="lessEqual" fbc:id="ub_UACGAMDH"/>
      <fbc:fluxBound fbc:reaction="UACGAMOAT" fbc:value="-999999" fbc:operation="greaterEqual" fbc:id="lb_UACGAMOAT"/>
      <fbc:fluxBound fbc:reaction="UACGAMOAT" fbc:value="999999" fbc:operation="lessEqual" fbc:id="ub_UACGAMOAT"/>
      <fbc:fluxBound fbc:reaction="UACMAMO" fbc:value="0" fbc:operation="greaterEqual" fbc:id="lb_UACMAMO"/>
      <fbc:fluxBound fbc:reaction="UACMAMO" fbc:value="999999" fbc:operation="lessEqual" fbc:id="ub_UACMAMO"/>
      <fbc:fluxBound fbc:reaction="UAG2E" fbc:value="-999999" fbc:operation="greaterEqual" fbc:id="lb_UAG2E"/>
      <fbc:fluxBound fbc:reaction="UAG2E" fbc:value="999999" fbc:operation="lessEqual" fbc:id="ub_UAG2E"/>
      <fbc:fluxBound fbc:reaction="UAGAAT" fbc:value="-999999" fbc:operation="greaterEqual" fbc:id="lb_UAGAAT"/>
      <fbc:fluxBound fbc:reaction="UAGAAT" fbc:value="999999" fbc:operation="lessEqual" fbc:id="ub_UAGAAT"/>
      <fbc:fluxBound fbc:reaction="UAGAATN" fbc:value="-999999" fbc:operation="greaterEqual" fbc:id="lb_UAGAATN"/>
      <fbc:fluxBound fbc:reaction="UAGAATN" fbc:value="999999" fbc:operation="lessEqual" fbc:id="ub_UAGAATN"/>
      <fbc:fluxBound fbc:reaction="UAGCVT" fbc:value="0" fbc:operation="greaterEqual" fbc:id="lb_UAGCVT"/>
      <fbc:fluxBound fbc:reaction="UAGCVT" fbc:value="999999" fbc:operation="lessEqual" fbc:id="ub_UAGCVT"/>
      <fbc:fluxBound fbc:reaction="UAGDP" fbc:value="0" fbc:operation="greaterEqual" fbc:id="lb_UAGDP"/>
      <fbc:fluxBound fbc:reaction="UAGDP" fbc:value="999999" fbc:operation="lessEqual" fbc:id="ub_UAGDP"/>
      <fbc:fluxBound fbc:reaction="UAGPT3" fbc:value="0" fbc:operation="greaterEqual" fbc:id="lb_UAGPT3"/>
      <fbc:fluxBound fbc:reaction="UAGPT3" fbc:value="999999" fbc:operation="lessEqual" fbc:id="ub_UAGPT3"/>
      <fbc:fluxBound fbc:reaction="UAMAGS" fbc:value="0" fbc:operation="greaterEqual" fbc:id="lb_UAMAGS"/>
      <fbc:fluxBound fbc:reaction="UAMAGS" fbc:value="999999" fbc:operation="lessEqual" fbc:id="ub_UAMAGS"/>
      <fbc:fluxBound fbc:reaction="UAMAS" fbc:value="0" fbc:operation="greaterEqual" fbc:id="lb_UAMAS"/>
      <fbc:fluxBound fbc:reaction="UAMAS" fbc:value="999999" fbc:operation="lessEqual" fbc:id="ub_UAMAS"/>
      <fbc:fluxBound fbc:reaction="UAPGR" fbc:value="0" fbc:operation="greaterEqual" fbc:id="lb_UAPGR"/>
      <fbc:fluxBound fbc:reaction="UAPGR" fbc:value="999999" fbc:operation="lessEqual" fbc:id="ub_UAPGR"/>
      <fbc:fluxBound fbc:reaction="UDCPDP" fbc:value="0" fbc:operation="greaterEqual" fbc:id="lb_UDCPDP"/>
      <fbc:fluxBound fbc:reaction="UDCPDP" fbc:value="999999" fbc:operation="lessEqual" fbc:id="ub_UDCPDP"/>
      <fbc:fluxBound fbc:reaction="UDCPDPS" fbc:value="0" fbc:operation="greaterEqual" fbc:id="lb_UDCPDPS"/>
      <fbc:fluxBound fbc:reaction="UDCPDPS" fbc:value="999999" fbc:operation="lessEqual" fbc:id="ub_UDCPDPS"/>
      <fbc:fluxBound fbc:reaction="UDCPDPpp" fbc:value="0" fbc:operation="greaterEqual" fbc:id="lb_UDCPDPpp"/>
      <fbc:fluxBound fbc:reaction="UDCPDPpp" fbc:value="999999" fbc:operation="lessEqual" fbc:id="ub_UDCPDPpp"/>
      <fbc:fluxBound fbc:reaction="UDCPPtppi" fbc:value="0" fbc:operation="greaterEqual" fbc:id="lb_UDCPPtppi"/>
      <fbc:fluxBound fbc:reaction="UDCPPtppi" fbc:value="999999" fbc:operation="lessEqual" fbc:id="ub_UDCPPtppi"/>
      <fbc:fluxBound fbc:reaction="UDPG4E" fbc:value="-999999" fbc:operation="greaterEqual" fbc:id="lb_UDPG4E"/>
      <fbc:fluxBound fbc:reaction="UDPG4E" fbc:value="999999" fbc:operation="lessEqual" fbc:id="ub_UDPG4E"/>
      <fbc:fluxBound fbc:reaction="UDPGD" fbc:value="0" fbc:operation="greaterEqual" fbc:id="lb_UDPGD"/>
      <fbc:fluxBound fbc:reaction="UDPGD" fbc:value="999999" fbc:operation="lessEqual" fbc:id="ub_UDPGD"/>
      <fbc:fluxBound fbc:reaction="UDPGDC" fbc:value="0" fbc:operation="greaterEqual" fbc:id="lb_UDPGDC"/>
      <fbc:fluxBound fbc:reaction="UDPGDC" fbc:value="999999" fbc:operation="lessEqual" fbc:id="ub_UDPGDC"/>
      <fbc:fluxBound fbc:reaction="UDPGLDC" fbc:value="0" fbc:operation="greaterEqual" fbc:id="lb_UDPGLDC"/>
      <fbc:fluxBound fbc:reaction="UDPGLDC" fbc:value="999999" fbc:operation="lessEqual" fbc:id="ub_UDPGLDC"/>
      <fbc:fluxBound fbc:reaction="UDPKAAT" fbc:value="-999999" fbc:operation="greaterEqual" fbc:id="lb_UDPKAAT"/>
      <fbc:fluxBound fbc:reaction="UDPKAAT" fbc:value="999999" fbc:operation="lessEqual" fbc:id="ub_UDPKAAT"/>
      <fbc:fluxBound fbc:reaction="UGLT" fbc:value="-999999" fbc:operation="greaterEqual" fbc:id="lb_UGLT"/>
      <fbc:fluxBound fbc:reaction="UGLT" fbc:value="999999" fbc:operation="lessEqual" fbc:id="ub_UGLT"/>
      <fbc:fluxBound fbc:reaction="UGMDDS" fbc:value="0" fbc:operation="greaterEqual" fbc:id="lb_UGMDDS"/>
      <fbc:fluxBound fbc:reaction="UGMDDS" fbc:value="999999" fbc:operation="lessEqual" fbc:id="ub_UGMDDS"/>
      <fbc:fluxBound fbc:reaction="UHGADA" fbc:value="0" fbc:operation="greaterEqual" fbc:id="lb_UHGADA"/>
      <fbc:fluxBound fbc:reaction="UHGADA" fbc:value="999999" fbc:operation="lessEqual" fbc:id="ub_UHGADA"/>
      <fbc:fluxBound fbc:reaction="UHGADAN" fbc:value="0" fbc:operation="greaterEqual" fbc:id="lb_UHGADAN"/>
      <fbc:fluxBound fbc:reaction="UHGADAN" fbc:value="999999" fbc:operation="lessEqual" fbc:id="ub_UHGADAN"/>
      <fbc:fluxBound fbc:reaction="ULA4NFT" fbc:value="0" fbc:operation="greaterEqual" fbc:id="lb_ULA4NFT"/>
      <fbc:fluxBound fbc:reaction="ULA4NFT" fbc:value="999999" fbc:operation="lessEqual" fbc:id="ub_ULA4NFT"/>
      <fbc:fluxBound fbc:reaction="ULA4Ntppi" fbc:value="0" fbc:operation="greaterEqual" fbc:id="lb_ULA4Ntppi"/>
      <fbc:fluxBound fbc:reaction="ULA4Ntppi" fbc:value="999999" fbc:operation="lessEqual" fbc:id="ub_ULA4Ntppi"/>
      <fbc:fluxBound fbc:reaction="UM3PL" fbc:value="0" fbc:operation="greaterEqual" fbc:id="lb_UM3PL"/>
      <fbc:fluxBound fbc:reaction="UM3PL" fbc:value="999999" fbc:operation="lessEqual" fbc:id="ub_UM3PL"/>
      <fbc:fluxBound fbc:reaction="UM4PCP" fbc:value="0" fbc:operation="greaterEqual" fbc:id="lb_UM4PCP"/>
      <fbc:fluxBound fbc:reaction="UM4PCP" fbc:value="999999" fbc:operation="lessEqual" fbc:id="ub_UM4PCP"/>
      <fbc:fluxBound fbc:reaction="UM4PL" fbc:value="0" fbc:operation="greaterEqual" fbc:id="lb_UM4PL"/>
      <fbc:fluxBound fbc:reaction="UM4PL" fbc:value="999999" fbc:operation="lessEqual" fbc:id="ub_UM4PL"/>
      <fbc:fluxBound fbc:reaction="UPLA4FNF" fbc:value="0" fbc:operation="greaterEqual" fbc:id="lb_UPLA4FNF"/>
      <fbc:fluxBound fbc:reaction="UPLA4FNF" fbc:value="999999" fbc:operation="lessEqual" fbc:id="ub_UPLA4FNF"/>
      <fbc:fluxBound fbc:reaction="UPLA4FNT" fbc:value="0" fbc:operation="greaterEqual" fbc:id="lb_UPLA4FNT"/>
      <fbc:fluxBound fbc:reaction="UPLA4FNT" fbc:value="999999" fbc:operation="lessEqual" fbc:id="ub_UPLA4FNT"/>
      <fbc:fluxBound fbc:reaction="UPP3MT" fbc:value="0" fbc:operation="greaterEqual" fbc:id="lb_UPP3MT"/>
      <fbc:fluxBound fbc:reaction="UPP3MT" fbc:value="999999" fbc:operation="lessEqual" fbc:id="ub_UPP3MT"/>
      <fbc:fluxBound fbc:reaction="UPP3S" fbc:value="0" fbc:operation="greaterEqual" fbc:id="lb_UPP3S"/>
      <fbc:fluxBound fbc:reaction="UPP3S" fbc:value="999999" fbc:operation="lessEqual" fbc:id="ub_UPP3S"/>
      <fbc:fluxBound fbc:reaction="UPPDC1" fbc:value="0" fbc:operation="greaterEqual" fbc:id="lb_UPPDC1"/>
      <fbc:fluxBound fbc:reaction="UPPDC1" fbc:value="999999" fbc:operation="lessEqual" fbc:id="ub_UPPDC1"/>
      <fbc:fluxBound fbc:reaction="UPPRT" fbc:value="0" fbc:operation="greaterEqual" fbc:id="lb_UPPRT"/>
      <fbc:fluxBound fbc:reaction="UPPRT" fbc:value="999999" fbc:operation="lessEqual" fbc:id="ub_UPPRT"/>
      <fbc:fluxBound fbc:reaction="URCYT" fbc:value="0" fbc:operation="greaterEqual" fbc:id="lb_URCYT"/>
      <fbc:fluxBound fbc:reaction="URCYT" fbc:value="999999" fbc:operation="lessEqual" fbc:id="ub_URCYT"/>
      <fbc:fluxBound fbc:reaction="URIDK1" fbc:value="0" fbc:operation="greaterEqual" fbc:id="lb_URIDK1"/>
      <fbc:fluxBound fbc:reaction="URIDK1" fbc:value="999999" fbc:operation="lessEqual" fbc:id="ub_URIDK1"/>
      <fbc:fluxBound fbc:reaction="USHD" fbc:value="0" fbc:operation="greaterEqual" fbc:id="lb_USHD"/>
      <fbc:fluxBound fbc:reaction="USHD" fbc:value="999999" fbc:operation="lessEqual" fbc:id="ub_USHD"/>
      <fbc:fluxBound fbc:reaction="USHDN" fbc:value="0" fbc:operation="greaterEqual" fbc:id="lb_USHDN"/>
      <fbc:fluxBound fbc:reaction="USHDN" fbc:value="999999" fbc:operation="lessEqual" fbc:id="ub_USHDN"/>
      <fbc:fluxBound fbc:reaction="VACOAI" fbc:value="-999999" fbc:operation="greaterEqual" fbc:id="lb_VACOAI"/>
      <fbc:fluxBound fbc:reaction="VACOAI" fbc:value="999999" fbc:operation="lessEqual" fbc:id="ub_VACOAI"/>
      <fbc:fluxBound fbc:reaction="VALTA" fbc:value="-999999" fbc:operation="greaterEqual" fbc:id="lb_VALTA"/>
      <fbc:fluxBound fbc:reaction="VALTA" fbc:value="999999" fbc:operation="lessEqual" fbc:id="ub_VALTA"/>
      <fbc:fluxBound fbc:reaction="VALTRS" fbc:value="0" fbc:operation="greaterEqual" fbc:id="lb_VALTRS"/>
      <fbc:fluxBound fbc:reaction="VALTRS" fbc:value="999999" fbc:operation="lessEqual" fbc:id="ub_VALTRS"/>
      <fbc:fluxBound fbc:reaction="VALabcpp" fbc:value="0" fbc:operation="greaterEqual" fbc:id="lb_VALabcpp"/>
      <fbc:fluxBound fbc:reaction="VALabcpp" fbc:value="999999" fbc:operation="lessEqual" fbc:id="ub_VALabcpp"/>
      <fbc:fluxBound fbc:reaction="VALtex" fbc:value="-999999" fbc:operation="greaterEqual" fbc:id="lb_VALtex"/>
      <fbc:fluxBound fbc:reaction="VALtex" fbc:value="999999" fbc:operation="lessEqual" fbc:id="ub_VALtex"/>
      <fbc:fluxBound fbc:reaction="VANCYT" fbc:value="0" fbc:operation="greaterEqual" fbc:id="lb_VANCYT"/>
      <fbc:fluxBound fbc:reaction="VANCYT" fbc:value="999999" fbc:operation="lessEqual" fbc:id="ub_VANCYT"/>
      <fbc:fluxBound fbc:reaction="VCACT" fbc:value="-999999" fbc:operation="greaterEqual" fbc:id="lb_VCACT"/>
      <fbc:fluxBound fbc:reaction="VCACT" fbc:value="999999" fbc:operation="lessEqual" fbc:id="ub_VCACT"/>
      <fbc:fluxBound fbc:reaction="VCOAD" fbc:value="-999999" fbc:operation="greaterEqual" fbc:id="lb_VCOAD"/>
      <fbc:fluxBound fbc:reaction="VCOAD" fbc:value="999999" fbc:operation="lessEqual" fbc:id="ub_VCOAD"/>
      <fbc:fluxBound fbc:reaction="VECOAH" fbc:value="-999999" fbc:operation="greaterEqual" fbc:id="lb_VECOAH"/>
      <fbc:fluxBound fbc:reaction="VECOAH" fbc:value="999999" fbc:operation="lessEqual" fbc:id="ub_VECOAH"/>
      <fbc:fluxBound fbc:reaction="VOR1b" fbc:value="-999999" fbc:operation="greaterEqual" fbc:id="lb_VOR1b"/>
      <fbc:fluxBound fbc:reaction="VOR1b" fbc:value="999999" fbc:operation="lessEqual" fbc:id="ub_VOR1b"/>
      <fbc:fluxBound fbc:reaction="VOR2b" fbc:value="-999999" fbc:operation="greaterEqual" fbc:id="lb_VOR2b"/>
      <fbc:fluxBound fbc:reaction="VOR2b" fbc:value="999999" fbc:operation="lessEqual" fbc:id="ub_VOR2b"/>
      <fbc:fluxBound fbc:reaction="VOR3b" fbc:value="-999999" fbc:operation="greaterEqual" fbc:id="lb_VOR3b"/>
      <fbc:fluxBound fbc:reaction="VOR3b" fbc:value="999999" fbc:operation="lessEqual" fbc:id="ub_VOR3b"/>
      <fbc:fluxBound fbc:reaction="WCOS" fbc:value="0" fbc:operation="greaterEqual" fbc:id="lb_WCOS"/>
      <fbc:fluxBound fbc:reaction="WCOS" fbc:value="999999" fbc:operation="lessEqual" fbc:id="ub_WCOS"/>
      <fbc:fluxBound fbc:reaction="ZN2t4pp" fbc:value="0" fbc:operation="greaterEqual" fbc:id="lb_ZN2t4pp"/>
      <fbc:fluxBound fbc:reaction="ZN2t4pp" fbc:value="999999" fbc:operation="lessEqual" fbc:id="ub_ZN2t4pp"/>
      <fbc:fluxBound fbc:reaction="ZNabcpp" fbc:value="0" fbc:operation="greaterEqual" fbc:id="lb_ZNabcpp"/>
      <fbc:fluxBound fbc:reaction="ZNabcpp" fbc:value="999999" fbc:operation="lessEqual" fbc:id="ub_ZNabcpp"/>
      <fbc:fluxBound fbc:reaction="Zn2tex" fbc:value="-999999" fbc:operation="greaterEqual" fbc:id="lb_Zn2tex"/>
      <fbc:fluxBound fbc:reaction="Zn2tex" fbc:value="999999" fbc:operation="lessEqual" fbc:id="ub_Zn2tex"/>
    </fbc:listOfFluxBounds>
    <fbc:listOfObjectives xmlns:fbc="http://www.sbml.org/sbml/level3/version1/fbc/version1" fbc:activeObjective="obj_max">
      <fbc:objective fbc:type="maximize" fbc:id="obj_max">
        <fbc:listOfFluxObjectives>
          <fbc:fluxObjective fbc:reaction="Gm_biomass_GS15_core_79p20M" fbc:coefficient="-0.9773196947249687" fbc:id="fo_max_Gm_biomass_GS15_core_79p20M"/>
          <fbc:fluxObjective fbc:reaction="EX_3mb_e" fbc:coefficient="-0.03492183139759123" fbc:id="fo_max_EX_3mb_e"/>
          <fbc:fluxObjective fbc:reaction="EX_4crsol_e" fbc:coefficient="-0.02701500164719344" fbc:id="fo_max_EX_4crsol_e"/>
          <fbc:fluxObjective fbc:reaction="EX_4hba_e" fbc:coefficient="-0.02701500164719344" fbc:id="fo_max_EX_4hba_e"/>
          <fbc:fluxObjective fbc:reaction="EX_4hbald_e" fbc:coefficient="-0.02899170908479292" fbc:id="fo_max_EX_4hbald_e"/>
          <fbc:fluxObjective fbc:reaction="EX_4hbz_e" fbc:coefficient="-0.027015001647193386" fbc:id="fo_max_EX_4hbz_e"/>
          <fbc:fluxObjective fbc:reaction="EX_ac_e" fbc:coefficient="-0.005930122312798611" fbc:id="fo_max_EX_ac_e"/>
          <fbc:fluxObjective fbc:reaction="EX_btoh_e" fbc:coefficient="-0.03228622148079203" fbc:id="fo_max_EX_btoh_e"/>
          <fbc:fluxObjective fbc:reaction="EX_but_e" fbc:coefficient="-0.02635609916799342" fbc:id="fo_max_EX_but_e"/>
          <fbc:fluxObjective fbc:reaction="EX_bz_e" fbc:coefficient="-0.030968416522392468" fbc:id="fo_max_EX_bz_e"/>
          <fbc:fluxObjective fbc:reaction="EX_bzal_e" fbc:coefficient="-0.032945123959992" fbc:id="fo_max_EX_bzal_e"/>
          <fbc:fluxObjective fbc:reaction="EX_bzalc_e" fbc:coefficient="-0.03689853883519107" fbc:id="fo_max_EX_bzalc_e"/>
          <fbc:fluxObjective fbc:reaction="EX_ddca_e" fbc:coefficient="-0.10806000658877313" fbc:id="fo_max_EX_ddca_e"/>
          <fbc:fluxObjective fbc:reaction="EX_elcr_e" fbc:coefficient="-0.001976707437599538" fbc:id="fo_max_EX_elcr_e"/>
          <fbc:fluxObjective fbc:reaction="EX_etoh_e" fbc:coefficient="-0.03195677024119209" fbc:id="fo_max_EX_etoh_e"/>
          <fbc:fluxObjective fbc:reaction="EX_for_e" fbc:coefficient="-0.0039534148751991325" fbc:id="fo_max_EX_for_e"/>
          <fbc:fluxObjective fbc:reaction="EX_glyc_e" fbc:coefficient="-0.030968416522392364" fbc:id="fo_max_EX_glyc_e"/>
          <fbc:fluxObjective fbc:reaction="EX_gm1lipa_e" fbc:coefficient="-1.7292895566599735" fbc:id="fo_max_EX_gm1lipa_e"/>
          <fbc:fluxObjective fbc:reaction="EX_gua_e" fbc:coefficient="-0.09125799336917852" fbc:id="fo_max_EX_gua_e"/>
          <fbc:fluxObjective fbc:reaction="EX_hdca_e" fbc:coefficient="-0.14891196029916287" fbc:id="fo_max_EX_hdca_e"/>
          <fbc:fluxObjective fbc:reaction="EX_hdcea_e" fbc:coefficient="-0.1449585454239638" fbc:id="fo_max_EX_hdcea_e"/>
          <fbc:fluxObjective fbc:reaction="EX_hxan_e" fbc:coefficient="-0.07807994378518164" fbc:id="fo_max_EX_hxan_e"/>
          <fbc:fluxObjective fbc:reaction="EX_ibt_e" fbc:coefficient="-0.02635609916799342" fbc:id="fo_max_EX_ibt_e"/>
          <fbc:fluxObjective fbc:reaction="EX_ile_L_e" fbc:coefficient="-0.046782076023187985" fbc:id="fo_max_EX_ile_L_e"/>
          <fbc:fluxObjective fbc:reaction="EX_leu_L_e" fbc:coefficient="-0.04678207602318815" fbc:id="fo_max_EX_leu_L_e"/>
          <fbc:fluxObjective fbc:reaction="EX_no2_e" fbc:coefficient="-0.005930122312798769" fbc:id="fo_max_EX_no2_e"/>
          <fbc:fluxObjective fbc:reaction="EX_no3_e" fbc:coefficient="-0.017790366938395925" fbc:id="fo_max_EX_no3_e"/>
          <fbc:fluxObjective fbc:reaction="EX_ocdca_e" fbc:coefficient="-0.16933793715435774" fbc:id="fo_max_EX_ocdca_e"/>
          <fbc:fluxObjective fbc:reaction="EX_ocdcea_e" fbc:coefficient="-0.16538452227915867" fbc:id="fo_max_EX_ocdcea_e"/>
          <fbc:fluxObjective fbc:reaction="EX_phenol_e" fbc:coefficient="-0.011860244625597005" fbc:id="fo_max_EX_phenol_e"/>
          <fbc:fluxObjective fbc:reaction="EX_ppa_e" fbc:coefficient="-0.014495854542396254" fbc:id="fo_max_EX_ppa_e"/>
          <fbc:fluxObjective fbc:reaction="EX_ppoh_e" fbc:coefficient="-0.02042597685519488" fbc:id="fo_max_EX_ppoh_e"/>
          <fbc:fluxObjective fbc:reaction="EX_pta_e" fbc:coefficient="-0.03492183139759086" fbc:id="fo_max_EX_pta_e"/>
          <fbc:fluxObjective fbc:reaction="EX_pyr_e" fbc:coefficient="-0.016472561979995796" fbc:id="fo_max_EX_pyr_e"/>
          <fbc:fluxObjective fbc:reaction="EX_tol_e" fbc:coefficient="-0.03755744131439048" fbc:id="fo_max_EX_tol_e"/>
          <fbc:fluxObjective fbc:reaction="EX_ttdca_e" fbc:coefficient="-0.128485983443968" fbc:id="fo_max_EX_ttdca_e"/>
          <fbc:fluxObjective fbc:reaction="EX_ttdcea_e" fbc:coefficient="-0.12453256856876893" fbc:id="fo_max_EX_ttdcea_e"/>
          <fbc:fluxObjective fbc:reaction="EX_val_L_e" fbc:coefficient="-0.03821634379359051" fbc:id="fo_max_EX_val_L_e"/>
          <fbc:fluxObjective fbc:reaction="_2AGPEAT120" fbc:coefficient="-0.16209000988315914" fbc:id="fo_max__2AGPEAT120"/>
          <fbc:fluxObjective fbc:reaction="_2AGPEAT141" fbc:coefficient="-0.14364074046556438" fbc:id="fo_max__2AGPEAT141"/>
          <fbc:fluxObjective fbc:reaction="_2AGPEAT180" fbc:coefficient="-0.197670743759951" fbc:id="fo_max__2AGPEAT180"/>
          <fbc:fluxObjective fbc:reaction="_2AGPGAT120" fbc:coefficient="-0.1495708627783626" fbc:id="fo_max__2AGPGAT120"/>
          <fbc:fluxObjective fbc:reaction="_2AGPGAT141" fbc:coefficient="-0.14364074046556438" fbc:id="fo_max__2AGPGAT141"/>
          <fbc:fluxObjective fbc:reaction="_2OBUTt2ipp" fbc:coefficient="-0.025038294209593484" fbc:id="fo_max__2OBUTt2ipp"/>
          <fbc:fluxObjective fbc:reaction="_3MBt4pp" fbc:coefficient="-0.0019767074375995246" fbc:id="fo_max__3MBt4pp"/>
          <fbc:fluxObjective fbc:reaction="_4HBCOAH" fbc:coefficient="-0.013178049583996432" fbc:id="fo_max__4HBCOAH"/>
          <fbc:fluxObjective fbc:reaction="_4PCPpp" fbc:coefficient="-0.001976707437599569" fbc:id="fo_max__4PCPpp"/>
          <fbc:fluxObjective fbc:reaction="_6CTDS" fbc:coefficient="-0.12585037352717005" fbc:id="fo_max__6CTDS"/>
          <fbc:fluxObjective fbc:reaction="AACPS5" fbc:coefficient="-0.006589024791998438" fbc:id="fo_max_AACPS5"/>
          <fbc:fluxObjective fbc:reaction="AACPS6" fbc:coefficient="-0.006589024791998438" fbc:id="fo_max_AACPS6"/>
          <fbc:fluxObjective fbc:reaction="AACPS8" fbc:coefficient="-0.006589024791998438" fbc:id="fo_max_AACPS8"/>
          <fbc:fluxObjective fbc:reaction="AACPS9" fbc:coefficient="-0.006589024791998438" fbc:id="fo_max_AACPS9"/>
          <fbc:fluxObjective fbc:reaction="ACAFDOR" fbc:coefficient="-0.018119818177995333" fbc:id="fo_max_ACAFDOR"/>
          <fbc:fluxObjective fbc:reaction="ACGAMT" fbc:coefficient="-0.8572321254389884" fbc:id="fo_max_ACGAMT"/>
          <fbc:fluxObjective fbc:reaction="ACGS" fbc:coefficient="-0.05600671073198582" fbc:id="fo_max_ACGS"/>
          <fbc:fluxObjective fbc:reaction="ACITL" fbc:coefficient="-0.0065890247919984934" fbc:id="fo_max_ACITL"/>
          <fbc:fluxObjective fbc:reaction="ACKr" fbc:coefficient="-3.0531133177191805E-16" fbc:id="fo_max_ACKr"/>
          <fbc:fluxObjective fbc:reaction="ACLS" fbc:coefficient="1.8735013540549517E-16" fbc:id="fo_max_ACLS"/>
          <fbc:fluxObjective fbc:reaction="ACNPLYS" fbc:coefficient="-0.025038294209593775" fbc:id="fo_max_ACNPLYS"/>
          <fbc:fluxObjective fbc:reaction="ACPS" fbc:coefficient="-0.013178049583996931" fbc:id="fo_max_ACPS"/>
          <fbc:fluxObjective fbc:reaction="ACPS1" fbc:coefficient="-0.30408349415072555" fbc:id="fo_max_ACPS1"/>
          <fbc:fluxObjective fbc:reaction="ACS" fbc:coefficient="-2.7755575615628914E-16" fbc:id="fo_max_ACS"/>
          <fbc:fluxObjective fbc:reaction="ACS2" fbc:coefficient="-2.7755575615628914E-16" fbc:id="fo_max_ACS2"/>
          <fbc:fluxObjective fbc:reaction="ACt4pp" fbc:coefficient="-0.0019767074375995272" fbc:id="fo_max_ACt4pp"/>
          <fbc:fluxObjective fbc:reaction="ADD" fbc:coefficient="-0.0065890247919984275" fbc:id="fo_max_ADD"/>
          <fbc:fluxObjective fbc:reaction="AGM3PApp" fbc:coefficient="-0.001976707437599534" fbc:id="fo_max_AGM3PApp"/>
          <fbc:fluxObjective fbc:reaction="AGM3Pt2pp" fbc:coefficient="-0.001976707437599637" fbc:id="fo_max_AGM3Pt2pp"/>
          <fbc:fluxObjective fbc:reaction="AGM4PA" fbc:coefficient="-5.551115123125783E-17" fbc:id="fo_max_AGM4PA"/>
          <fbc:fluxObjective fbc:reaction="AGMt2pp" fbc:coefficient="-0.006589024791998568" fbc:id="fo_max_AGMt2pp"/>
          <fbc:fluxObjective fbc:reaction="ALAALAD" fbc:coefficient="-0.006589024791998438" fbc:id="fo_max_ALAALAD"/>
          <fbc:fluxObjective fbc:reaction="ALATRS" fbc:coefficient="-0.02899170908479279" fbc:id="fo_max_ALATRS"/>
          <fbc:fluxObjective fbc:reaction="ALDD2x" fbc:coefficient="-0.01811981817799535" fbc:id="fo_max_ALDD2x"/>
          <fbc:fluxObjective fbc:reaction="APH120" fbc:coefficient="-0.006589024791998429" fbc:id="fo_max_APH120"/>
          <fbc:fluxObjective fbc:reaction="APH140" fbc:coefficient="-0.006589024791998429" fbc:id="fo_max_APH140"/>
          <fbc:fluxObjective fbc:reaction="APH141" fbc:coefficient="-0.006589024791998429" fbc:id="fo_max_APH141"/>
          <fbc:fluxObjective fbc:reaction="APH160" fbc:coefficient="-0.006589024791998429" fbc:id="fo_max_APH160"/>
          <fbc:fluxObjective fbc:reaction="APH161" fbc:coefficient="-0.006589024791998429" fbc:id="fo_max_APH161"/>
          <fbc:fluxObjective fbc:reaction="ARGTRS" fbc:coefficient="-0.08170390742078001" fbc:id="fo_max_ARGTRS"/>
          <fbc:fluxObjective fbc:reaction="ASNTRS" fbc:coefficient="-0.05271219833598717" fbc:id="fo_max_ASNTRS"/>
          <fbc:fluxObjective fbc:reaction="ASO3t4pp" fbc:coefficient="-0.003953414875199052" fbc:id="fo_max_ASO3t4pp"/>
          <fbc:fluxObjective fbc:reaction="ASO4t4pp" fbc:coefficient="-0.005930122312798578" fbc:id="fo_max_ASO4t4pp"/>
          <fbc:fluxObjective fbc:reaction="ASPT" fbc:coefficient="-1.3010426069826053E-18" fbc:id="fo_max_ASPT"/>
          <fbc:fluxObjective fbc:reaction="ASPTRS" fbc:coefficient="-0.03755744131439079" fbc:id="fo_max_ASPTRS"/>
          <fbc:fluxObjective fbc:reaction="ASR2" fbc:coefficient="-0.005930122312798594" fbc:id="fo_max_ASR2"/>
          <fbc:fluxObjective fbc:reaction="ATPM" fbc:coefficient="-0.006589024791998438" fbc:id="fo_max_ATPM"/>
          <fbc:fluxObjective fbc:reaction="BACCL" fbc:coefficient="-0.6233217453230497" fbc:id="fo_max_BACCL"/>
          <fbc:fluxObjective fbc:reaction="BCOALIG" fbc:coefficient="-2.7755575615628914E-16" fbc:id="fo_max_BCOALIG"/>
          <fbc:fluxObjective fbc:reaction="BCOALIG2" fbc:coefficient="-2.7755575615628914E-16" fbc:id="fo_max_BCOALIG2"/>
          <fbc:fluxObjective fbc:reaction="BUTSO3abcpp" fbc:coefficient="-0.006589024791998438" fbc:id="fo_max_BUTSO3abcpp"/>
          <fbc:fluxObjective fbc:reaction="BUTt2pp" fbc:coefficient="-2.6454533008646308E-17" fbc:id="fo_max_BUTt2pp"/>
          <fbc:fluxObjective fbc:reaction="BUTt4pp" fbc:coefficient="-0.0019767074375995515" fbc:id="fo_max_BUTt4pp"/>
          <fbc:fluxObjective fbc:reaction="BWCOGDS1" fbc:coefficient="-0.16044275368516156" fbc:id="fo_max_BWCOGDS1"/>
          <fbc:fluxObjective fbc:reaction="BWCOGDS2" fbc:coefficient="-0.16044275368516156" fbc:id="fo_max_BWCOGDS2"/>
          <fbc:fluxObjective fbc:reaction="BWCOS" fbc:coefficient="-0.2395110511891435" fbc:id="fo_max_BWCOS"/>
          <fbc:fluxObjective fbc:reaction="CA2abc1pp" fbc:coefficient="-0.013178049583996876" fbc:id="fo_max_CA2abc1pp"/>
          <fbc:fluxObjective fbc:reaction="CBPS" fbc:coefficient="-0.013178049583996876" fbc:id="fo_max_CBPS"/>
          <fbc:fluxObjective fbc:reaction="CCGS" fbc:coefficient="-0.008565732229597972" fbc:id="fo_max_CCGS"/>
          <fbc:fluxObjective fbc:reaction="CDGR" fbc:coefficient="-0.005930122312798658" fbc:id="fo_max_CDGR"/>
          <fbc:fluxObjective fbc:reaction="CDGS1" fbc:coefficient="-0.0691847603159831" fbc:id="fo_max_CDGS1"/>
          <fbc:fluxObjective fbc:reaction="CFAS160E" fbc:coefficient="-0.43882905114709236" fbc:id="fo_max_CFAS160E"/>
          <fbc:fluxObjective fbc:reaction="CFAS160G" fbc:coefficient="-0.451348198251889" fbc:id="fo_max_CFAS160G"/>
          <fbc:fluxObjective fbc:reaction="CFAS180E" fbc:coefficient="-0.4928590544414789" fbc:id="fo_max_CFAS180E"/>
          <fbc:fluxObjective fbc:reaction="CFAS180G" fbc:coefficient="-0.5053782015462756" fbc:id="fo_max_CFAS180G"/>
          <fbc:fluxObjective fbc:reaction="CMPDAi" fbc:coefficient="-0.006589024791998488" fbc:id="fo_max_CMPDAi"/>
          <fbc:fluxObjective fbc:reaction="COBALTt4pp" fbc:coefficient="-0.006589024791998438" fbc:id="fo_max_COBALTt4pp"/>
          <fbc:fluxObjective fbc:reaction="CRO4abcpp" fbc:coefficient="-0.008565732229597972" fbc:id="fo_max_CRO4abcpp"/>
          <fbc:fluxObjective fbc:reaction="CTPS2" fbc:coefficient="-0.006589024791998438" fbc:id="fo_max_CTPS2"/>
          <fbc:fluxObjective fbc:reaction="CU2abcpp" fbc:coefficient="-0.013178049583996876" fbc:id="fo_max_CU2abcpp"/>
          <fbc:fluxObjective fbc:reaction="CYSLY3" fbc:coefficient="-0.013178049583997153" fbc:id="fo_max_CYSLY3"/>
          <fbc:fluxObjective fbc:reaction="CYSTRS" fbc:coefficient="-0.052712198335987545" fbc:id="fo_max_CYSTRS"/>
          <fbc:fluxObjective fbc:reaction="CYTBD2pp" fbc:coefficient="-0.005930122312798626" fbc:id="fo_max_CYTBD2pp"/>
          <fbc:fluxObjective fbc:reaction="CYTBMQOR2pp" fbc:coefficient="-0.0019767074375995897" fbc:id="fo_max_CYTBMQOR2pp"/>
          <fbc:fluxObjective fbc:reaction="DADNC" fbc:coefficient="-0.3195677024119234" fbc:id="fo_max_DADNC"/>
          <fbc:fluxObjective fbc:reaction="DASYN120" fbc:coefficient="-0.3788689255399056" fbc:id="fo_max_DASYN120"/>
          <fbc:fluxObjective fbc:reaction="EAR121x" fbc:coefficient="-0.0019767074375991456" fbc:id="fo_max_EAR121x"/>
          <fbc:fluxObjective fbc:reaction="EAR121y" fbc:coefficient="-0.0019767074375991456" fbc:id="fo_max_EAR121y"/>
          <fbc:fluxObjective fbc:reaction="EAR140x" fbc:coefficient="-0.03294512395999155" fbc:id="fo_max_EAR140x"/>
          <fbc:fluxObjective fbc:reaction="EAR140y" fbc:coefficient="-0.03294512395999155" fbc:id="fo_max_EAR140y"/>
          <fbc:fluxObjective fbc:reaction="EAR141x" fbc:coefficient="-0.027015001647193337" fbc:id="fo_max_EAR141x"/>
          <fbc:fluxObjective fbc:reaction="EAR141y" fbc:coefficient="-0.027015001647193337" fbc:id="fo_max_EAR141y"/>
          <fbc:fluxObjective fbc:reaction="EAR160x" fbc:coefficient="-0.006589024791998466" fbc:id="fo_max_EAR160x"/>
          <fbc:fluxObjective fbc:reaction="EAR160y" fbc:coefficient="-0.006589024791998466" fbc:id="fo_max_EAR160y"/>
          <fbc:fluxObjective fbc:reaction="EAR161x" fbc:coefficient="-0.010542439667197534" fbc:id="fo_max_EAR161x"/>
          <fbc:fluxObjective fbc:reaction="EAR161y" fbc:coefficient="-0.010542439667197534" fbc:id="fo_max_EAR161y"/>
          <fbc:fluxObjective fbc:reaction="ETHSO3abcpp" fbc:coefficient="-0.006589024791998438" fbc:id="fo_max_ETHSO3abcpp"/>
          <fbc:fluxObjective fbc:reaction="FA120ACPHi" fbc:coefficient="-0.006589024791998429" fbc:id="fo_max_FA120ACPHi"/>
          <fbc:fluxObjective fbc:reaction="FA140ACPHi" fbc:coefficient="-0.006589024791998429" fbc:id="fo_max_FA140ACPHi"/>
          <fbc:fluxObjective fbc:reaction="FA141ACPHi" fbc:coefficient="-0.006589024791998429" fbc:id="fo_max_FA141ACPHi"/>
          <fbc:fluxObjective fbc:reaction="FA160ACPHi" fbc:coefficient="-0.006589024791998429" fbc:id="fo_max_FA160ACPHi"/>
          <fbc:fluxObjective fbc:reaction="FA161ACPHi" fbc:coefficient="-0.006589024791998429" fbc:id="fo_max_FA161ACPHi"/>
          <fbc:fluxObjective fbc:reaction="FACOAL50It2pp" fbc:coefficient="-2.7755575615628914E-16" fbc:id="fo_max_FACOAL50It2pp"/>
          <fbc:fluxObjective fbc:reaction="FADMQOR" fbc:coefficient="-0.005930122312798658" fbc:id="fo_max_FADMQOR"/>
          <fbc:fluxObjective fbc:reaction="FE2t4pp" fbc:coefficient="-0.006589024791998429" fbc:id="fo_max_FE2t4pp"/>
          <fbc:fluxObjective fbc:reaction="FE3Gabcpp" fbc:coefficient="-0.006589024791998447" fbc:id="fo_max_FE3Gabcpp"/>
          <fbc:fluxObjective fbc:reaction="FESD1s" fbc:coefficient="-0.009224634708797825" fbc:id="fo_max_FESD1s"/>
          <fbc:fluxObjective fbc:reaction="FESD2s" fbc:coefficient="-0.013178049583996876" fbc:id="fo_max_FESD2s"/>
          <fbc:fluxObjective fbc:reaction="FMETTRS" fbc:coefficient="-0.007577378510798307" fbc:id="fo_max_FMETTRS"/>
          <fbc:fluxObjective fbc:reaction="FRNDPR2r" fbc:coefficient="5.551115123125783E-17" fbc:id="fo_max_FRNDPR2r"/>
          <fbc:fluxObjective fbc:reaction="G1PTT" fbc:coefficient="-0.2039303173123502" fbc:id="fo_max_G1PTT"/>
          <fbc:fluxObjective fbc:reaction="G3PDr" fbc:coefficient="-5.551115123125783E-17" fbc:id="fo_max_G3PDr"/>
          <fbc:fluxObjective fbc:reaction="GALURt2pp" fbc:coefficient="-0.001976707437599526" fbc:id="fo_max_GALURt2pp"/>
          <fbc:fluxObjective fbc:reaction="GART" fbc:coefficient="-0.00494176859399878" fbc:id="fo_max_GART"/>
          <fbc:fluxObjective fbc:reaction="GDPDPK" fbc:coefficient="-0.006589024791998438" fbc:id="fo_max_GDPDPK"/>
          <fbc:fluxObjective fbc:reaction="GLCP" fbc:coefficient="8.239936510889834E-18" fbc:id="fo_max_GLCP"/>
          <fbc:fluxObjective fbc:reaction="GLCURt2pp" fbc:coefficient="-0.001976707437599526" fbc:id="fo_max_GLCURt2pp"/>
          <fbc:fluxObjective fbc:reaction="GLNTRS" fbc:coefficient="-0.05468890577358644" fbc:id="fo_max_GLNTRS"/>
          <fbc:fluxObjective fbc:reaction="GLUSx" fbc:coefficient="-0.006589024791998466" fbc:id="fo_max_GLUSx"/>
          <fbc:fluxObjective fbc:reaction="GLUSz" fbc:coefficient="-0.006589024791998466" fbc:id="fo_max_GLUSz"/>
          <fbc:fluxObjective fbc:reaction="GLYCLTDx" fbc:coefficient="-0.005930122312798547" fbc:id="fo_max_GLYCLTDx"/>
          <fbc:fluxObjective fbc:reaction="GLYTRS" fbc:coefficient="-0.022073233053194835" fbc:id="fo_max_GLYTRS"/>
          <fbc:fluxObjective fbc:reaction="GM1LIPA3ODAex" fbc:coefficient="-1.7292895566599735" fbc:id="fo_max_GM1LIPA3ODAex"/>
          <fbc:fluxObjective fbc:reaction="GOFUCR" fbc:coefficient="-0.003953414875199068" fbc:id="fo_max_GOFUCR"/>
          <fbc:fluxObjective fbc:reaction="GTPDPK" fbc:coefficient="-0.006589024791998438" fbc:id="fo_max_GTPDPK"/>
          <fbc:fluxObjective fbc:reaction="HCITS" fbc:coefficient="-0.05007658841918727" fbc:id="fo_max_HCITS"/>
          <fbc:fluxObjective fbc:reaction="HDR3" fbc:coefficient="0.005930122312798547" fbc:id="fo_max_HDR3"/>
          <fbc:fluxObjective fbc:reaction="HISTRS" fbc:coefficient="-0.10048262807797566" fbc:id="fo_max_HISTRS"/>
          <fbc:fluxObjective fbc:reaction="HKtpp" fbc:coefficient="-0.0026356099167993974" fbc:id="fo_max_HKtpp"/>
          <fbc:fluxObjective fbc:reaction="HMPK2" fbc:coefficient="-2.7755575615628914E-17" fbc:id="fo_max_HMPK2"/>
          <fbc:fluxObjective fbc:reaction="HYD4pp" fbc:coefficient="0.0019767074375994786" fbc:id="fo_max_HYD4pp"/>
          <fbc:fluxObjective fbc:reaction="ILETRS" fbc:coefficient="-0.05798341816958533" fbc:id="fo_max_ILETRS"/>
          <fbc:fluxObjective fbc:reaction="ISETACabcpp" fbc:coefficient="-0.006589024791998438" fbc:id="fo_max_ISETACabcpp"/>
          <fbc:fluxObjective fbc:reaction="K2L4Aabctex" fbc:coefficient="-1.0568795766365402" fbc:id="fo_max_K2L4Aabctex"/>
          <fbc:fluxObjective fbc:reaction="KAS14" fbc:coefficient="-8.239936510889834E-18" fbc:id="fo_max_KAS14"/>
          <fbc:fluxObjective fbc:reaction="Kt3pp" fbc:coefficient="-0.003953414875199052" fbc:id="fo_max_Kt3pp"/>
          <fbc:fluxObjective fbc:reaction="LADGMDH" fbc:coefficient="-0.01317804958399689" fbc:id="fo_max_LADGMDH"/>
          <fbc:fluxObjective fbc:reaction="LCD" fbc:coefficient="-0.34164093546511726" fbc:id="fo_max_LCD"/>
          <fbc:fluxObjective fbc:reaction="LCYSTabcpp" fbc:coefficient="-0.006589024791998438" fbc:id="fo_max_LCYSTabcpp"/>
          <fbc:fluxObjective fbc:reaction="LDGUNPD" fbc:coefficient="-0.013178049583996867" fbc:id="fo_max_LDGUNPD"/>
          <fbc:fluxObjective fbc:reaction="LEUTRS" fbc:coefficient="-0.05798341816958549" fbc:id="fo_max_LEUTRS"/>
          <fbc:fluxObjective fbc:reaction="LIPAabctex" fbc:coefficient="-1.3461377650052682" fbc:id="fo_max_LIPAabctex"/>
          <fbc:fluxObjective fbc:reaction="LYSTRS" fbc:coefficient="-0.07247927271198222" fbc:id="fo_max_LYSTRS"/>
          <fbc:fluxObjective fbc:reaction="LYSt3pp" fbc:coefficient="-0.06984366279518284" fbc:id="fo_max_LYSt3pp"/>
          <fbc:fluxObjective fbc:reaction="MACPD" fbc:coefficient="-0.006589024791998447" fbc:id="fo_max_MACPD"/>
          <fbc:fluxObjective fbc:reaction="MAN1PT" fbc:coefficient="-0.22962751400114453" fbc:id="fo_max_MAN1PT"/>
          <fbc:fluxObjective fbc:reaction="MAN1PT2" fbc:coefficient="-0.2296275140011445" fbc:id="fo_max_MAN1PT2"/>
          <fbc:fluxObjective fbc:reaction="MCCC" fbc:coefficient="-0.013178049583996682" fbc:id="fo_max_MCCC"/>
          <fbc:fluxObjective fbc:reaction="MCITS" fbc:coefficient="-0.006589024791998188" fbc:id="fo_max_MCITS"/>
          <fbc:fluxObjective fbc:reaction="MDDEP2pp" fbc:coefficient="-0.003953414875199068" fbc:id="fo_max_MDDEP2pp"/>
          <fbc:fluxObjective fbc:reaction="MDDEP4pp" fbc:coefficient="-1.233465441062095" fbc:id="fo_max_MDDEP4pp"/>
          <fbc:fluxObjective fbc:reaction="ME2" fbc:coefficient="-0.00658902479199841" fbc:id="fo_max_ME2"/>
          <fbc:fluxObjective fbc:reaction="METOX1s" fbc:coefficient="-0.003953414875199068" fbc:id="fo_max_METOX1s"/>
          <fbc:fluxObjective fbc:reaction="METOX2s" fbc:coefficient="-0.003953414875199068" fbc:id="fo_max_METOX2s"/>
          <fbc:fluxObjective fbc:reaction="METTRS" fbc:coefficient="-0.08466896857717959" fbc:id="fo_max_METTRS"/>
          <fbc:fluxObjective fbc:reaction="MG2uabcpp" fbc:coefficient="-0.004612317354398904" fbc:id="fo_max_MG2uabcpp"/>
          <fbc:fluxObjective fbc:reaction="MLDCP1Bpp" fbc:coefficient="-0.007906829750398116" fbc:id="fo_max_MLDCP1Bpp"/>
          <fbc:fluxObjective fbc:reaction="MLDCP2App" fbc:coefficient="-0.0039534148751990406" fbc:id="fo_max_MLDCP2App"/>
          <fbc:fluxObjective fbc:reaction="MLDEP2pp" fbc:coefficient="-0.003953414875199068" fbc:id="fo_max_MLDEP2pp"/>
          <fbc:fluxObjective fbc:reaction="MLTGY1pp" fbc:coefficient="-2.46693088212419" fbc:id="fo_max_MLTGY1pp"/>
          <fbc:fluxObjective fbc:reaction="MLTGY2pp" fbc:coefficient="-2.459024052373792" fbc:id="fo_max_MLTGY2pp"/>
          <fbc:fluxObjective fbc:reaction="MLTGY3pp" fbc:coefficient="-2.4590240523737923" fbc:id="fo_max_MLTGY3pp"/>
          <fbc:fluxObjective fbc:reaction="MSO3abcpp" fbc:coefficient="-0.006589024791998438" fbc:id="fo_max_MSO3abcpp"/>
          <fbc:fluxObjective fbc:reaction="N2OR" fbc:coefficient="-0.003953414875199068" fbc:id="fo_max_N2OR"/>
          <fbc:fluxObjective fbc:reaction="NAD_H2" fbc:coefficient="-0.003953414875199068" fbc:id="fo_max_NAD_H2"/>
          <fbc:fluxObjective fbc:reaction="NADH10" fbc:coefficient="-0.005930122312798547" fbc:id="fo_max_NADH10"/>
          <fbc:fluxObjective fbc:reaction="NADPC" fbc:coefficient="-0.146935252861564" fbc:id="fo_max_NADPC"/>
          <fbc:fluxObjective fbc:reaction="NADPHQR3" fbc:coefficient="-0.005930122312798547" fbc:id="fo_max_NADPHQR3"/>
          <fbc:fluxObjective fbc:reaction="NI2t4pp" fbc:coefficient="-0.006589024791998438" fbc:id="fo_max_NI2t4pp"/>
          <fbc:fluxObjective fbc:reaction="NIT1b" fbc:coefficient="-0.11333122642237337" fbc:id="fo_max_NIT1b"/>
          <fbc:fluxObjective fbc:reaction="NO3R2pp" fbc:coefficient="-0.0059301223127986745" fbc:id="fo_max_NO3R2pp"/>
          <fbc:fluxObjective fbc:reaction="NO3t2pp" fbc:coefficient="-0.007906829750398294" fbc:id="fo_max_NO3t2pp"/>
          <fbc:fluxObjective fbc:reaction="NPPDO" fbc:coefficient="-0.027673904126393364" fbc:id="fo_max_NPPDO"/>
          <fbc:fluxObjective fbc:reaction="NTPP1" fbc:coefficient="-0.006589024791998429" fbc:id="fo_max_NTPP1"/>
          <fbc:fluxObjective fbc:reaction="NTPP2" fbc:coefficient="-0.006589024791998438" fbc:id="fo_max_NTPP2"/>
          <fbc:fluxObjective fbc:reaction="NTPP3" fbc:coefficient="-0.006589024791998429" fbc:id="fo_max_NTPP3"/>
          <fbc:fluxObjective fbc:reaction="NTPP4" fbc:coefficient="-0.00658902479199841" fbc:id="fo_max_NTPP4"/>
          <fbc:fluxObjective fbc:reaction="NTPP5" fbc:coefficient="-0.006589024791998429" fbc:id="fo_max_NTPP5"/>
          <fbc:fluxObjective fbc:reaction="NTPP6" fbc:coefficient="-0.006589024791998438" fbc:id="fo_max_NTPP6"/>
          <fbc:fluxObjective fbc:reaction="NTPP7" fbc:coefficient="-0.0065890247919984015" fbc:id="fo_max_NTPP7"/>
          <fbc:fluxObjective fbc:reaction="NTPP8" fbc:coefficient="-0.006589024791998452" fbc:id="fo_max_NTPP8"/>
          <fbc:fluxObjective fbc:reaction="NTPTP1" fbc:coefficient="-0.15978385120596172" fbc:id="fo_max_NTPTP1"/>
          <fbc:fluxObjective fbc:reaction="NTRIRfcpp" fbc:coefficient="-0.005930122312798769" fbc:id="fo_max_NTRIRfcpp"/>
          <fbc:fluxObjective fbc:reaction="OIVD1" fbc:coefficient="-5.551115123125783E-17" fbc:id="fo_max_OIVD1"/>
          <fbc:fluxObjective fbc:reaction="OIVD3" fbc:coefficient="-5.551115123125783E-17" fbc:id="fo_max_OIVD3"/>
          <fbc:fluxObjective fbc:reaction="OMCPPCI" fbc:coefficient="-0.001976707437599538" fbc:id="fo_max_OMCPPCI"/>
          <fbc:fluxObjective fbc:reaction="P5CD" fbc:coefficient="-0.00658902479199841" fbc:id="fo_max_P5CD"/>
          <fbc:fluxObjective fbc:reaction="PA120abcpp" fbc:coefficient="-0.3413114842255148" fbc:id="fo_max_PA120abcpp"/>
          <fbc:fluxObjective fbc:reaction="PA140abcpp" fbc:coefficient="-0.3294512395999185" fbc:id="fo_max_PA140abcpp"/>
          <fbc:fluxObjective fbc:reaction="PA141abcpp" fbc:coefficient="-0.3294512395999184" fbc:id="fo_max_PA141abcpp"/>
          <fbc:fluxObjective fbc:reaction="PA160abcpp" fbc:coefficient="-0.37030319331030825" fbc:id="fo_max_PA160abcpp"/>
          <fbc:fluxObjective fbc:reaction="PA161abcpp" fbc:coefficient="-0.3623963635599101" fbc:id="fo_max_PA161abcpp"/>
          <fbc:fluxObjective fbc:reaction="PA180abcpp" fbc:coefficient="-0.4243331966046949" fbc:id="fo_max_PA180abcpp"/>
          <fbc:fluxObjective fbc:reaction="PA181abcpp" fbc:coefficient="-0.4164263668542967" fbc:id="fo_max_PA181abcpp"/>
          <fbc:fluxObjective fbc:reaction="PE141abcpp" fbc:coefficient="-0.004612317354398904" fbc:id="fo_max_PE141abcpp"/>
          <fbc:fluxObjective fbc:reaction="PE180abcpp" fbc:coefficient="-0.004612317354398904" fbc:id="fo_max_PE180abcpp"/>
          <fbc:fluxObjective fbc:reaction="PEPCK" fbc:coefficient="-0.006589024791998438" fbc:id="fo_max_PEPCK"/>
          <fbc:fluxObjective fbc:reaction="PFK" fbc:coefficient="-0.006589024791998438" fbc:id="fo_max_PFK"/>
          <fbc:fluxObjective fbc:reaction="PGL" fbc:coefficient="-0.003294512395999086" fbc:id="fo_max_PGL"/>
          <fbc:fluxObjective fbc:reaction="PGLUSYN" fbc:coefficient="-0.04612317354398848" fbc:id="fo_max_PGLUSYN"/>
          <fbc:fluxObjective fbc:reaction="PGP140abcpp" fbc:coefficient="-0.001976707437599562" fbc:id="fo_max_PGP140abcpp"/>
          <fbc:fluxObjective fbc:reaction="PGP160abcpp" fbc:coefficient="-0.001976707437599562" fbc:id="fo_max_PGP160abcpp"/>
          <fbc:fluxObjective fbc:reaction="PGP161abcpp" fbc:coefficient="-0.001976707437599562" fbc:id="fo_max_PGP161abcpp"/>
          <fbc:fluxObjective fbc:reaction="PGP181abcpp" fbc:coefficient="-0.0019767074375995064" fbc:id="fo_max_PGP181abcpp"/>
          <fbc:fluxObjective fbc:reaction="PGPP120pp" fbc:coefficient="-0.001976707437599534" fbc:id="fo_max_PGPP120pp"/>
          <fbc:fluxObjective fbc:reaction="PGPP141pp" fbc:coefficient="-0.001976707437599534" fbc:id="fo_max_PGPP141pp"/>
          <fbc:fluxObjective fbc:reaction="PGPP180pp" fbc:coefficient="-0.0019767074375995897" fbc:id="fo_max_PGPP180pp"/>
          <fbc:fluxObjective fbc:reaction="PGSA141" fbc:coefficient="-0.3670086809143092" fbc:id="fo_max_PGSA141"/>
          <fbc:fluxObjective fbc:reaction="PHETRS" fbc:coefficient="-0.11399012890157202" fbc:id="fo_max_PHETRS"/>
          <fbc:fluxObjective fbc:reaction="PIt7ipp" fbc:coefficient="-0.009883537187997631" fbc:id="fo_max_PIt7ipp"/>
          <fbc:fluxObjective fbc:reaction="PIuabcpp" fbc:coefficient="-0.004612317354398904" fbc:id="fo_max_PIuabcpp"/>
          <fbc:fluxObjective fbc:reaction="PPA" fbc:coefficient="-0.006589024791998446" fbc:id="fo_max_PPA"/>
          <fbc:fluxObjective fbc:reaction="PPA2" fbc:coefficient="-0.00658902479199844" fbc:id="fo_max_PPA2"/>
          <fbc:fluxObjective fbc:reaction="PPA_1pp" fbc:coefficient="-0.00461231735439892" fbc:id="fo_max_PPA_1pp"/>
          <fbc:fluxObjective fbc:reaction="PPAt4pp" fbc:coefficient="-0.0019767074375995272" fbc:id="fo_max_PPAt4pp"/>
          <fbc:fluxObjective fbc:reaction="PPC" fbc:coefficient="5.637851296924623E-18" fbc:id="fo_max_PPC"/>
          <fbc:fluxObjective fbc:reaction="PPCK" fbc:coefficient="-0.006589024791998438" fbc:id="fo_max_PPCK"/>
          <fbc:fluxObjective fbc:reaction="PPCOAC" fbc:coefficient="2.7755575615628914E-17" fbc:id="fo_max_PPCOAC"/>
          <fbc:fluxObjective fbc:reaction="PPPGO2" fbc:coefficient="-0.017790366938396085" fbc:id="fo_max_PPPGO2"/>
          <fbc:fluxObjective fbc:reaction="PPS" fbc:coefficient="-0.00658902479199841" fbc:id="fo_max_PPS"/>
          <fbc:fluxObjective fbc:reaction="PROTRS" fbc:coefficient="-0.05864232064878552" fbc:id="fo_max_PROTRS"/>
          <fbc:fluxObjective fbc:reaction="PS140abcpp" fbc:coefficient="-0.36107855860151117" fbc:id="fo_max_PS140abcpp"/>
          <fbc:fluxObjective fbc:reaction="PS141abcpp" fbc:coefficient="-0.006589024791998438" fbc:id="fo_max_PS141abcpp"/>
          <fbc:fluxObjective fbc:reaction="PS160abcpp" fbc:coefficient="-0.4019305123119009" fbc:id="fo_max_PS160abcpp"/>
          <fbc:fluxObjective fbc:reaction="PS161abcpp" fbc:coefficient="-0.3940236825615028" fbc:id="fo_max_PS161abcpp"/>
          <fbc:fluxObjective fbc:reaction="PS180abcpp" fbc:coefficient="-0.006589024791998438" fbc:id="fo_max_PS180abcpp"/>
          <fbc:fluxObjective fbc:reaction="PS181abcpp" fbc:coefficient="-0.4480536858558893" fbc:id="fo_max_PS181abcpp"/>
          <fbc:fluxObjective fbc:reaction="PSSA141" fbc:coefficient="-0.35448953380951265" fbc:id="fo_max_PSSA141"/>
          <fbc:fluxObjective fbc:reaction="PSSA180" fbc:coefficient="-0.44937149081428907" fbc:id="fo_max_PSSA180"/>
          <fbc:fluxObjective fbc:reaction="PTA2r" fbc:coefficient="2.8579569266717897E-16" fbc:id="fo_max_PTA2r"/>
          <fbc:fluxObjective fbc:reaction="PUTA3" fbc:coefficient="-0.00658902479199841" fbc:id="fo_max_PUTA3"/>
          <fbc:fluxObjective fbc:reaction="PYRt4pp" fbc:coefficient="-0.0019767074375995237" fbc:id="fo_max_PYRt4pp"/>
          <fbc:fluxObjective fbc:reaction="RDXR" fbc:coefficient="-0.007906829750398137" fbc:id="fo_max_RDXR"/>
          <fbc:fluxObjective fbc:reaction="ROO" fbc:coefficient="-0.01581365950079621" fbc:id="fo_max_ROO"/>
          <fbc:fluxObjective fbc:reaction="SADT2" fbc:coefficient="-0.017131464459195944" fbc:id="fo_max_SADT2"/>
          <fbc:fluxObjective fbc:reaction="SELNPS" fbc:coefficient="-0.011201342146397342" fbc:id="fo_max_SELNPS"/>
          <fbc:fluxObjective fbc:reaction="SERD_L" fbc:coefficient="-0.006589024791998932" fbc:id="fo_max_SERD_L"/>
          <fbc:fluxObjective fbc:reaction="SERTRS" fbc:coefficient="-0.031627319001592685" fbc:id="fo_max_SERTRS"/>
          <fbc:fluxObjective fbc:reaction="SSALy" fbc:coefficient="-0.006589024791998188" fbc:id="fo_max_SSALy"/>
          <fbc:fluxObjective fbc:reaction="SULFACabcpp" fbc:coefficient="-0.006589024791998438" fbc:id="fo_max_SULFACabcpp"/>
          <fbc:fluxObjective fbc:reaction="SULR3" fbc:coefficient="7.28583859910259E-17" fbc:id="fo_max_SULR3"/>
          <fbc:fluxObjective fbc:reaction="SULRpp" fbc:coefficient="-0.005930122312798769" fbc:id="fo_max_SULRpp"/>
          <fbc:fluxObjective fbc:reaction="TAURabcpp" fbc:coefficient="-0.006589024791998438" fbc:id="fo_max_TAURabcpp"/>
          <fbc:fluxObjective fbc:reaction="THRD_L" fbc:coefficient="-0.016472561979996414" fbc:id="fo_max_THRD_L"/>
          <fbc:fluxObjective fbc:reaction="THRTRS" fbc:coefficient="-0.050076588419187856" fbc:id="fo_max_THRTRS"/>
          <fbc:fluxObjective fbc:reaction="TRPTRS" fbc:coefficient="-0.1561598875703623" fbc:id="fo_max_TRPTRS"/>
          <fbc:fluxObjective fbc:reaction="TSULabcpp" fbc:coefficient="-0.006589024791998438" fbc:id="fo_max_TSULabcpp"/>
          <fbc:fluxObjective fbc:reaction="TUNGSabcpp" fbc:coefficient="-0.006589024791998438" fbc:id="fo_max_TUNGSabcpp"/>
          <fbc:fluxObjective fbc:reaction="TYRTRS" fbc:coefficient="-0.11003671402637297" fbc:id="fo_max_TYRTRS"/>
          <fbc:fluxObjective fbc:reaction="U23GAATN" fbc:coefficient="-0.8685981932051839" fbc:id="fo_max_U23GAATN"/>
          <fbc:fluxObjective fbc:reaction="UACMAMO" fbc:coefficient="-0.19701184128075133" fbc:id="fo_max_UACMAMO"/>
          <fbc:fluxObjective fbc:reaction="UDPGLDC" fbc:coefficient="-0.1719735470711576" fbc:id="fo_max_UDPGLDC"/>
          <fbc:fluxObjective fbc:reaction="VALTRS" fbc:coefficient="-0.049417685939987854" fbc:id="fo_max_VALTRS"/>
          <fbc:fluxObjective fbc:reaction="WCOS" fbc:coefficient="-0.23555763631394444" fbc:id="fo_max_WCOS"/>
          <fbc:fluxObjective fbc:reaction="ZN2t4pp" fbc:coefficient="-0.006589024791998429" fbc:id="fo_max_ZN2t4pp"/>
        </fbc:listOfFluxObjectives>
      </fbc:objective>
    </fbc:listOfObjectives>
    <listOfUnitDefinitions>
      <unitDefinition id="area" name="Predefined unit area">
        <listOfUnits>
          <unit scale="0" exponent="2" metaid="c0a2cc50-d3c0-413d-a9a6-52c5942247a6" multiplier="1" kind="metre">
            <annotation>
              <rdf:RDF xmlns:rdf="http://www.w3.org/1999/02/22-rdf-syntax-ns#" xmlns:bqbiol="http://biomodels.net/biology-qualifiers/" xmlns:bqmodel="http://biomodels.net/model-qualifiers/">
                <rdf:Description rdf:about="#c0a2cc50-d3c0-413d-a9a6-52c5942247a6">
                  <bqbiol:is>
                    <rdf:Bag>
                      <rdf:li rdf:resource="urn:miriam:obo.unit:UO%3A0000008"/>
                    </rdf:Bag>
                  </bqbiol:is>
                </rdf:Description>
              </rdf:RDF>
            </annotation>
                    </unit>
        </listOfUnits>
      </unitDefinition>
      <unitDefinition id="length" name="Predefined unit length">
        <listOfUnits>
          <unit scale="0" exponent="1" metaid="_14b104a2-bfe2-44ee-9c8c-63c89ab091d0" multiplier="1" kind="metre">
            <annotation>
              <rdf:RDF xmlns:rdf="http://www.w3.org/1999/02/22-rdf-syntax-ns#" xmlns:bqbiol="http://biomodels.net/biology-qualifiers/" xmlns:bqmodel="http://biomodels.net/model-qualifiers/">
                <rdf:Description rdf:about="#_14b104a2-bfe2-44ee-9c8c-63c89ab091d0">
                  <bqbiol:is>
                    <rdf:Bag>
                      <rdf:li rdf:resource="urn:miriam:obo.unit:UO%3A0000008"/>
                    </rdf:Bag>
                  </bqbiol:is>
                </rdf:Description>
              </rdf:RDF>
            </annotation>
                    </unit>
        </listOfUnits>
      </unitDefinition>
      <unitDefinition id="substance" name="Predefined unit substance">
        <listOfUnits>
          <unit scale="0" exponent="1" metaid="_849f4c13-1614-432f-a6e6-3ca04546a32f" multiplier="1" kind="mole">
            <annotation>
              <rdf:RDF xmlns:rdf="http://www.w3.org/1999/02/22-rdf-syntax-ns#" xmlns:bqbiol="http://biomodels.net/biology-qualifiers/" xmlns:bqmodel="http://biomodels.net/model-qualifiers/">
                <rdf:Description rdf:about="#_849f4c13-1614-432f-a6e6-3ca04546a32f">
                  <bqbiol:is>
                    <rdf:Bag>
                      <rdf:li rdf:resource="urn:miriam:obo.unit:UO%3A0000013"/>
                    </rdf:Bag>
                  </bqbiol:is>
                </rdf:Description>
              </rdf:RDF>
            </annotation>
                    </unit>
        </listOfUnits>
      </unitDefinition>
      <unitDefinition id="time" name="Predefined unit time">
        <listOfUnits>
          <unit scale="0" exponent="1" metaid="_63ea273e-2809-4ad3-a58a-f40e1bbac1a9" multiplier="1" kind="second">
            <annotation>
              <rdf:RDF xmlns:rdf="http://www.w3.org/1999/02/22-rdf-syntax-ns#" xmlns:bqbiol="http://biomodels.net/biology-qualifiers/" xmlns:bqmodel="http://biomodels.net/model-qualifiers/">
                <rdf:Description rdf:about="#_63ea273e-2809-4ad3-a58a-f40e1bbac1a9">
                  <bqbiol:is>
                    <rdf:Bag>
                      <rdf:li rdf:resource="urn:miriam:obo.unit:UO%3A0000010"/>
                    </rdf:Bag>
                  </bqbiol:is>
                </rdf:Description>
              </rdf:RDF>
            </annotation>
                    </unit>
        </listOfUnits>
      </unitDefinition>
      <unitDefinition id="volume" name="Predefined unit volume">
        <listOfUnits>
          <unit scale="0" exponent="1" metaid="a6cebe23-cf54-4570-abc7-10529d097070" multiplier="1" kind="litre">
            <annotation>
              <rdf:RDF xmlns:rdf="http://www.w3.org/1999/02/22-rdf-syntax-ns#" xmlns:bqbiol="http://biomodels.net/biology-qualifiers/" xmlns:bqmodel="http://biomodels.net/model-qualifiers/">
                <rdf:Description rdf:about="#a6cebe23-cf54-4570-abc7-10529d097070">
                  <bqbiol:is>
                    <rdf:Bag>
                      <rdf:li rdf:resource="urn:miriam:obo.unit:UO%3A0000099"/>
                    </rdf:Bag>
                  </bqbiol:is>
                </rdf:Description>
              </rdf:RDF>
            </annotation>
                    </unit>
        </listOfUnits>
      </unitDefinition>
      <unitDefinition id="mmol_per_gDW_per_hr">
        <listOfUnits>
          <unit scale="-3" exponent="1" multiplier="1" kind="mole"/>
          <unit scale="0" exponent="-1" multiplier="1" kind="gram"/>
          <unit scale="0" exponent="-1" multiplier="36000" kind="second"/>
        </listOfUnits>
      </unitDefinition>
    </listOfUnitDefinitions>
    <listOfCompartments>
      <compartment id="c" constant="true" spatialDimensions="3" name="Cytosol" sboTerm="SBO:0000290" units="volume" size="NaN"/>
      <compartment id="e" constant="true" spatialDimensions="3" name="Extra-organism" sboTerm="SBO:0000290" units="volume" size="NaN"/>
      <compartment id="p" constant="true" spatialDimensions="3" name="Periplasm" sboTerm="SBO:0000290" units="volume" size="NaN"/>
    </listOfCompartments>
    <listOfSpecies>
      <species id="_10fthf_c" fbc:charge="-2" fbc:chemicalFormula="C20H21N7O7" constant="false" initialAmount="NaN" hasOnlySubstanceUnits="true" name="10-Formyltetrahydrofolate" metaid="_79dfb800-d002-472b-bf04-2032db0b93e4" boundaryCondition="false" sboTerm="SBO:0000247" substanceUnits="substance" compartment="c">
        <notes>
          <html:p>FORMULA: C20H21N7O7</html:p>
          <html:p>CHARGE: -2</html:p>
          
        </notes>
        <annotation>
          <rdf:RDF xmlns:rdf="http://www.w3.org/1999/02/22-rdf-syntax-ns#" xmlns:bqbiol="http://biomodels.net/biology-qualifiers/" xmlns:bqmodel="http://biomodels.net/model-qualifiers/">
            <rdf:Description rdf:about="#_79dfb800-d002-472b-bf04-2032db0b93e4">
              <bqbiol:is>
                <rdf:Bag>
                  <rdf:li rdf:resource="http://identifiers.org/kegg.compound/C00234"/>
                </rdf:Bag>
              </bqbiol:is>
            </rdf:Description>
          </rdf:RDF>
        </annotation>
            </species>
      <species id="_12dgr120_c" fbc:charge="0" fbc:chemicalFormula="C27H52O5" constant="false" initialAmount="NaN" hasOnlySubstanceUnits="true" name="1,2-Diacyl-sn-glycerol (didodecanoyl, n-C12:0)" metaid="e9201b03-a287-42d0-b737-cafd3cad63c9" boundaryCondition="false" sboTerm="SBO:0000247" substanceUnits="substance" compartment="c">
        <notes>
          <html:p>FORMULA: C27H52O5</html:p>
          <html:p>CHARGE: 0</html:p>
          
        </notes>
        <annotation>
          <rdf:RDF xmlns:rdf="http://www.w3.org/1999/02/22-rdf-syntax-ns#" xmlns:bqbiol="http://biomodels.net/biology-qualifiers/" xmlns:bqmodel="http://biomodels.net/model-qualifiers/">
            <rdf:Description rdf:about="#e9201b03-a287-42d0-b737-cafd3cad63c9">
              <bqbiol:is>
                <rdf:Bag>
                  <rdf:li rdf:resource="http://identifiers.org/kegg.compound/C00641"/>
                </rdf:Bag>
              </bqbiol:is>
            </rdf:Description>
          </rdf:RDF>
        </annotation>
            </species>
      <species id="_12dgr140_c" fbc:charge="0" fbc:chemicalFormula="C31H60O5" constant="false" initialAmount="NaN" hasOnlySubstanceUnits="true" name="1,2-Diacyl-sn-glycerol (ditetradecanoyl, n-C14:0)" metaid="_9d25ec03-547b-48ea-b319-f86271b6604d" boundaryCondition="false" sboTerm="SBO:0000247" substanceUnits="substance" compartment="c">
        <notes>
          <html:p>FORMULA: C31H60O5</html:p>
          <html:p>CHARGE: 0</html:p>
          
        </notes>
        <annotation>
          <rdf:RDF xmlns:rdf="http://www.w3.org/1999/02/22-rdf-syntax-ns#" xmlns:bqbiol="http://biomodels.net/biology-qualifiers/" xmlns:bqmodel="http://biomodels.net/model-qualifiers/">
            <rdf:Description rdf:about="#_9d25ec03-547b-48ea-b319-f86271b6604d">
              <bqbiol:is>
                <rdf:Bag>
                  <rdf:li rdf:resource="http://identifiers.org/kegg.compound/C00641"/>
                </rdf:Bag>
              </bqbiol:is>
            </rdf:Description>
          </rdf:RDF>
        </annotation>
            </species>
      <species id="_12dgr141_c" fbc:charge="0" fbc:chemicalFormula="C31H56O5" constant="false" initialAmount="NaN" hasOnlySubstanceUnits="true" name="1,2-Diacyl-sn-glycerol (ditetradec-7-enoyl, n-C14:1)" metaid="_42189ce4-2f31-499e-8e51-d44db2c12efb" boundaryCondition="false" sboTerm="SBO:0000247" substanceUnits="substance" compartment="c">
        <notes>
          <html:p>FORMULA: C31H56O5</html:p>
          <html:p>CHARGE: 0</html:p>
          
        </notes>
        <annotation>
          <rdf:RDF xmlns:rdf="http://www.w3.org/1999/02/22-rdf-syntax-ns#" xmlns:bqbiol="http://biomodels.net/biology-qualifiers/" xmlns:bqmodel="http://biomodels.net/model-qualifiers/">
            <rdf:Description rdf:about="#_42189ce4-2f31-499e-8e51-d44db2c12efb">
              <bqbiol:is>
                <rdf:Bag>
                  <rdf:li rdf:resource="http://identifiers.org/kegg.compound/C00641"/>
                </rdf:Bag>
              </bqbiol:is>
            </rdf:Description>
          </rdf:RDF>
        </annotation>
            </species>
      <species id="_12dgr160_c" fbc:charge="0" fbc:chemicalFormula="C35H68O5" constant="false" initialAmount="NaN" hasOnlySubstanceUnits="true" name="1,2-Diacyl-sn-glycerol (dihexadecanoyl, n-C16:0)" metaid="c0fb9a80-c238-4ffd-8164-21d7d677c5f9" boundaryCondition="false" sboTerm="SBO:0000247" substanceUnits="substance" compartment="c">
        <notes>
          <html:p>FORMULA: C35H68O5</html:p>
          <html:p>CHARGE: 0</html:p>
          
        </notes>
        <annotation>
          <rdf:RDF xmlns:rdf="http://www.w3.org/1999/02/22-rdf-syntax-ns#" xmlns:bqbiol="http://biomodels.net/biology-qualifiers/" xmlns:bqmodel="http://biomodels.net/model-qualifiers/">
            <rdf:Description rdf:about="#c0fb9a80-c238-4ffd-8164-21d7d677c5f9">
              <bqbiol:is>
                <rdf:Bag>
                  <rdf:li rdf:resource="http://identifiers.org/kegg.compound/C00641"/>
                </rdf:Bag>
              </bqbiol:is>
            </rdf:Description>
          </rdf:RDF>
        </annotation>
            </species>
      <species id="_12dgr161_c" fbc:charge="0" fbc:chemicalFormula="C35H64O5" constant="false" initialAmount="NaN" hasOnlySubstanceUnits="true" name="1,2-Diacyl-sn-glycerol (dihexadec-9-enoyl, n-C16:1)" metaid="_6bd42eb6-c796-4628-8aa6-06d99a80aad6" boundaryCondition="false" sboTerm="SBO:0000247" substanceUnits="substance" compartment="c">
        <notes>
          <html:p>FORMULA: C35H64O5</html:p>
          <html:p>CHARGE: 0</html:p>
          
        </notes>
        <annotation>
          <rdf:RDF xmlns:rdf="http://www.w3.org/1999/02/22-rdf-syntax-ns#" xmlns:bqbiol="http://biomodels.net/biology-qualifiers/" xmlns:bqmodel="http://biomodels.net/model-qualifiers/">
            <rdf:Description rdf:about="#_6bd42eb6-c796-4628-8aa6-06d99a80aad6">
              <bqbiol:is>
                <rdf:Bag>
                  <rdf:li rdf:resource="http://identifiers.org/kegg.compound/C00641"/>
                </rdf:Bag>
              </bqbiol:is>
            </rdf:Description>
          </rdf:RDF>
        </annotation>
            </species>
      <species id="_12dgr180_c" fbc:charge="0" fbc:chemicalFormula="C39H76O5" constant="false" initialAmount="NaN" hasOnlySubstanceUnits="true" name="1,2-Diacyl-sn-glycerol (dioctadecanoyl, n-C18:0)" metaid="_21ee427b-c0df-40ef-bec6-b6c323548d0f" boundaryCondition="false" sboTerm="SBO:0000247" substanceUnits="substance" compartment="c">
        <notes>
          <html:p>FORMULA: C39H76O5</html:p>
          <html:p>CHARGE: 0</html:p>
          
        </notes>
        <annotation>
          <rdf:RDF xmlns:rdf="http://www.w3.org/1999/02/22-rdf-syntax-ns#" xmlns:bqbiol="http://biomodels.net/biology-qualifiers/" xmlns:bqmodel="http://biomodels.net/model-qualifiers/">
            <rdf:Description rdf:about="#_21ee427b-c0df-40ef-bec6-b6c323548d0f">
              <bqbiol:is>
                <rdf:Bag>
                  <rdf:li rdf:resource="http://identifiers.org/kegg.compound/C00641"/>
                </rdf:Bag>
              </bqbiol:is>
            </rdf:Description>
          </rdf:RDF>
        </annotation>
            </species>
      <species id="_12dgr181_c" fbc:charge="0" fbc:chemicalFormula="C39H72O5" constant="false" initialAmount="NaN" hasOnlySubstanceUnits="true" name="1,2-Diacyl-sn-glycerol (dioctadec-11-enoyl, n-C18:1)" metaid="e0693b41-98c1-48bd-9ad5-d6bbd25ae273" boundaryCondition="false" sboTerm="SBO:0000247" substanceUnits="substance" compartment="c">
        <notes>
          <html:p>FORMULA: C39H72O5</html:p>
          <html:p>CHARGE: 0</html:p>
          
        </notes>
        <annotation>
          <rdf:RDF xmlns:rdf="http://www.w3.org/1999/02/22-rdf-syntax-ns#" xmlns:bqbiol="http://biomodels.net/biology-qualifiers/" xmlns:bqmodel="http://biomodels.net/model-qualifiers/">
            <rdf:Description rdf:about="#e0693b41-98c1-48bd-9ad5-d6bbd25ae273">
              <bqbiol:is>
                <rdf:Bag>
                  <rdf:li rdf:resource="http://identifiers.org/kegg.compound/C00641"/>
                </rdf:Bag>
              </bqbiol:is>
            </rdf:Description>
          </rdf:RDF>
        </annotation>
            </species>
      <species id="_13dpg_c" fbc:charge="-4" fbc:chemicalFormula="C3H4O10P2" constant="false" initialAmount="NaN" hasOnlySubstanceUnits="true" name="3-Phospho-D-glyceroyl phosphate" metaid="_3c96277b-cb4b-49f8-bd37-a5ea97602a4a" boundaryCondition="false" sboTerm="SBO:0000247" substanceUnits="substance" compartment="c">
        <notes>
          <html:p>FORMULA: C3H4O10P2</html:p>
          <html:p>CHARGE: -4</html:p>
          
        </notes>
        <annotation>
          <rdf:RDF xmlns:rdf="http://www.w3.org/1999/02/22-rdf-syntax-ns#" xmlns:bqbiol="http://biomodels.net/biology-qualifiers/" xmlns:bqmodel="http://biomodels.net/model-qualifiers/">
            <rdf:Description rdf:about="#_3c96277b-cb4b-49f8-bd37-a5ea97602a4a">
              <bqbiol:is>
                <rdf:Bag>
                  <rdf:li rdf:resource="http://identifiers.org/kegg.compound/C00236"/>
                </rdf:Bag>
              </bqbiol:is>
            </rdf:Description>
          </rdf:RDF>
        </annotation>
            </species>
      <species id="_13ppd_c" fbc:charge="0" fbc:chemicalFormula="C3H8O2" constant="false" initialAmount="NaN" hasOnlySubstanceUnits="true" name="1,3-Propanediol" metaid="_28fb410c-a589-444f-b170-70a7451b5fa9" boundaryCondition="false" sboTerm="SBO:0000247" substanceUnits="substance" compartment="c">
        <notes>
          <html:p>FORMULA: C3H8O2</html:p>
          <html:p>CHARGE: 0</html:p>
          
        </notes>
        <annotation>
          <rdf:RDF xmlns:rdf="http://www.w3.org/1999/02/22-rdf-syntax-ns#" xmlns:bqbiol="http://biomodels.net/biology-qualifiers/" xmlns:bqmodel="http://biomodels.net/model-qualifiers/">
            <rdf:Description rdf:about="#_28fb410c-a589-444f-b170-70a7451b5fa9">
              <bqbiol:is>
                <rdf:Bag>
                  <rdf:li rdf:resource="http://identifiers.org/kegg.compound/C02457"/>
                </rdf:Bag>
              </bqbiol:is>
            </rdf:Description>
          </rdf:RDF>
        </annotation>
            </species>
      <species id="_1ddecg3p_c" fbc:charge="-2" fbc:chemicalFormula="C15H29O7P1" constant="false" initialAmount="NaN" hasOnlySubstanceUnits="true" name="1-dodecanoyl-sn-glycerol 3-phosphate" metaid="_01679e71-5c75-42b3-8379-531751084f2a" boundaryCondition="false" sboTerm="SBO:0000247" substanceUnits="substance" compartment="c">
        <notes>
          <html:p>FORMULA: C15H29O7P1</html:p>
          <html:p>CHARGE: -2</html:p>
          
        </notes>
        <annotation>
          <rdf:RDF xmlns:rdf="http://www.w3.org/1999/02/22-rdf-syntax-ns#" xmlns:bqbiol="http://biomodels.net/biology-qualifiers/" xmlns:bqmodel="http://biomodels.net/model-qualifiers/">
            <rdf:Description rdf:about="#_01679e71-5c75-42b3-8379-531751084f2a">
              <bqbiol:is>
                <rdf:Bag>
                  <rdf:li rdf:resource="http://identifiers.org/kegg.compound/C00681"/>
                </rdf:Bag>
              </bqbiol:is>
            </rdf:Description>
          </rdf:RDF>
        </annotation>
            </species>
      <species id="_1hdec9eg3p_c" fbc:charge="-2" fbc:chemicalFormula="C19H35O7P1" constant="false" initialAmount="NaN" hasOnlySubstanceUnits="true" name="1-hexadec-9-enoyl-sn-glycerol 3-phosphate" metaid="_10d44d00-1bc6-4797-84c8-53c0b3ed24ad" boundaryCondition="false" sboTerm="SBO:0000247" substanceUnits="substance" compartment="c">
        <notes>
          <html:p>FORMULA: C19H35O7P1</html:p>
          <html:p>CHARGE: -2</html:p>
          
        </notes>
        <annotation>
          <rdf:RDF xmlns:rdf="http://www.w3.org/1999/02/22-rdf-syntax-ns#" xmlns:bqbiol="http://biomodels.net/biology-qualifiers/" xmlns:bqmodel="http://biomodels.net/model-qualifiers/">
            <rdf:Description rdf:about="#_10d44d00-1bc6-4797-84c8-53c0b3ed24ad">
              <bqbiol:is>
                <rdf:Bag>
                  <rdf:li rdf:resource="http://identifiers.org/kegg.compound/c00681"/>
                </rdf:Bag>
              </bqbiol:is>
            </rdf:Description>
          </rdf:RDF>
        </annotation>
            </species>
      <species id="_1hdecg3p_c" fbc:charge="-2" fbc:chemicalFormula="C19H37O7P1" constant="false" initialAmount="NaN" hasOnlySubstanceUnits="true" name="1-hexadecanoyl-sn-glycerol 3-phosphate" metaid="_2eed2b26-6d3e-4c10-915a-63826bac4ae2" boundaryCondition="false" sboTerm="SBO:0000247" substanceUnits="substance" compartment="c">
        <notes>
          <html:p>FORMULA: C19H37O7P1</html:p>
          <html:p>CHARGE: -2</html:p>
          
        </notes>
        <annotation>
          <rdf:RDF xmlns:rdf="http://www.w3.org/1999/02/22-rdf-syntax-ns#" xmlns:bqbiol="http://biomodels.net/biology-qualifiers/" xmlns:bqmodel="http://biomodels.net/model-qualifiers/">
            <rdf:Description rdf:about="#_2eed2b26-6d3e-4c10-915a-63826bac4ae2">
              <bqbiol:is>
                <rdf:Bag>
                  <rdf:li rdf:resource="http://identifiers.org/kegg.compound/C00681"/>
                </rdf:Bag>
              </bqbiol:is>
            </rdf:Description>
          </rdf:RDF>
        </annotation>
            </species>
      <species id="_1odec11eg3p_c" fbc:charge="-2" fbc:chemicalFormula="C21H39O7P1" constant="false" initialAmount="NaN" hasOnlySubstanceUnits="true" name="1-octadec-11-enoyl-sn-glycerol 3-phosphate" metaid="_0297f4ed-a271-440c-a0e5-bfae832801bc" boundaryCondition="false" sboTerm="SBO:0000247" substanceUnits="substance" compartment="c">
        <notes>
          <html:p>FORMULA: C21H39O7P1</html:p>
          <html:p>CHARGE: -2</html:p>
          
        </notes>
        <annotation>
          <rdf:RDF xmlns:rdf="http://www.w3.org/1999/02/22-rdf-syntax-ns#" xmlns:bqbiol="http://biomodels.net/biology-qualifiers/" xmlns:bqmodel="http://biomodels.net/model-qualifiers/">
            <rdf:Description rdf:about="#_0297f4ed-a271-440c-a0e5-bfae832801bc">
              <bqbiol:is>
                <rdf:Bag>
                  <rdf:li rdf:resource="http://identifiers.org/kegg.compound/c00681"/>
                </rdf:Bag>
              </bqbiol:is>
            </rdf:Description>
          </rdf:RDF>
        </annotation>
            </species>
      <species id="_1odecg3p_c" fbc:charge="-2" fbc:chemicalFormula="C21H41O7P1" constant="false" initialAmount="NaN" hasOnlySubstanceUnits="true" name="1-octadecanoyl-sn-glycerol 3-phosphate" metaid="ffde58f5-7154-45c1-a43a-9f18fef6e252" boundaryCondition="false" sboTerm="SBO:0000247" substanceUnits="substance" compartment="c">
        <notes>
          <html:p>FORMULA: C21H41O7P1</html:p>
          <html:p>CHARGE: -2</html:p>
          
        </notes>
        <annotation>
          <rdf:RDF xmlns:rdf="http://www.w3.org/1999/02/22-rdf-syntax-ns#" xmlns:bqbiol="http://biomodels.net/biology-qualifiers/" xmlns:bqmodel="http://biomodels.net/model-qualifiers/">
            <rdf:Description rdf:about="#ffde58f5-7154-45c1-a43a-9f18fef6e252">
              <bqbiol:is>
                <rdf:Bag>
                  <rdf:li rdf:resource="http://identifiers.org/kegg.compound/C00681"/>
                </rdf:Bag>
              </bqbiol:is>
            </rdf:Description>
          </rdf:RDF>
        </annotation>
            </species>
      <species id="_1p3h5c_c" fbc:charge="-1" fbc:chemicalFormula="C5H6NO3" constant="false" initialAmount="NaN" hasOnlySubstanceUnits="true" name="L-1-Pyrroline-3-hydroxy-5-carboxylate" metaid="_4687a7ad-4cf4-4711-929e-ff7899224979" boundaryCondition="false" sboTerm="SBO:0000247" substanceUnits="substance" compartment="c">
        <notes>
          <html:p>FORMULA: C5H6NO3</html:p>
          <html:p>CHARGE: -1</html:p>
          
        </notes>
        <annotation>
          <rdf:RDF xmlns:rdf="http://www.w3.org/1999/02/22-rdf-syntax-ns#" xmlns:bqbiol="http://biomodels.net/biology-qualifiers/" xmlns:bqmodel="http://biomodels.net/model-qualifiers/">
            <rdf:Description rdf:about="#_4687a7ad-4cf4-4711-929e-ff7899224979">
              <bqbiol:is>
                <rdf:Bag>
                  <rdf:li rdf:resource="http://identifiers.org/kegg.compound/C04281"/>
                </rdf:Bag>
              </bqbiol:is>
            </rdf:Description>
          </rdf:RDF>
        </annotation>
            </species>
      <species id="_1pyr5c_c" fbc:charge="-1" fbc:chemicalFormula="C5H6NO2" constant="false" initialAmount="NaN" hasOnlySubstanceUnits="true" name="1-Pyrroline-5-carboxylate" metaid="_110415df-53d6-4d45-89d2-c17519bc0f75" boundaryCondition="false" sboTerm="SBO:0000247" substanceUnits="substance" compartment="c">
        <notes>
          <html:p>FORMULA: C5H6NO2</html:p>
          <html:p>CHARGE: -1</html:p>
          
        </notes>
        <annotation>
          <rdf:RDF xmlns:rdf="http://www.w3.org/1999/02/22-rdf-syntax-ns#" xmlns:bqbiol="http://biomodels.net/biology-qualifiers/" xmlns:bqmodel="http://biomodels.net/model-qualifiers/">
            <rdf:Description rdf:about="#_110415df-53d6-4d45-89d2-c17519bc0f75">
              <bqbiol:is>
                <rdf:Bag>
                  <rdf:li rdf:resource="http://identifiers.org/kegg.compound/C03912"/>
                </rdf:Bag>
              </bqbiol:is>
            </rdf:Description>
          </rdf:RDF>
        </annotation>
            </species>
      <species id="_1tdec7eg3p_c" fbc:charge="-2" fbc:chemicalFormula="C17H31O7P1" constant="false" initialAmount="NaN" hasOnlySubstanceUnits="true" name="1-tetradec-7-enoyl-sn-glycerol 3-phosphate" metaid="_7cf6931b-4c4a-48c6-942a-2003a7fddfb9" boundaryCondition="false" sboTerm="SBO:0000247" substanceUnits="substance" compartment="c">
        <notes>
          <html:p>FORMULA: C17H31O7P1</html:p>
          <html:p>CHARGE: -2</html:p>
          
        </notes>
        <annotation>
          <rdf:RDF xmlns:rdf="http://www.w3.org/1999/02/22-rdf-syntax-ns#" xmlns:bqbiol="http://biomodels.net/biology-qualifiers/" xmlns:bqmodel="http://biomodels.net/model-qualifiers/">
            <rdf:Description rdf:about="#_7cf6931b-4c4a-48c6-942a-2003a7fddfb9">
              <bqbiol:is>
                <rdf:Bag>
                  <rdf:li rdf:resource="http://identifiers.org/kegg.compound/C00681"/>
                </rdf:Bag>
              </bqbiol:is>
            </rdf:Description>
          </rdf:RDF>
        </annotation>
            </species>
      <species id="_1tdecg3p_c" fbc:charge="-2" fbc:chemicalFormula="C17H33O7P1" constant="false" initialAmount="NaN" hasOnlySubstanceUnits="true" name="1-tetradecanoyl-sn-glycerol 3-phosphate" metaid="_5041da19-50e0-4758-95b0-f03e1bdc737c" boundaryCondition="false" sboTerm="SBO:0000247" substanceUnits="substance" compartment="c">
        <notes>
          <html:p>FORMULA: C17H33O7P1</html:p>
          <html:p>CHARGE: -2</html:p>
          
        </notes>
        <annotation>
          <rdf:RDF xmlns:rdf="http://www.w3.org/1999/02/22-rdf-syntax-ns#" xmlns:bqbiol="http://biomodels.net/biology-qualifiers/" xmlns:bqmodel="http://biomodels.net/model-qualifiers/">
            <rdf:Description rdf:about="#_5041da19-50e0-4758-95b0-f03e1bdc737c">
              <bqbiol:is>
                <rdf:Bag>
                  <rdf:li rdf:resource="http://identifiers.org/kegg.compound/C00681"/>
                </rdf:Bag>
              </bqbiol:is>
            </rdf:Description>
          </rdf:RDF>
        </annotation>
            </species>
      <species id="_23dhdp_c" fbc:charge="-2" fbc:chemicalFormula="C7H5NO4" constant="false" initialAmount="NaN" hasOnlySubstanceUnits="true" name="2,3-Dihydrodipicolinate" metaid="_8c540a79-c5bc-4d8c-9dce-c98e92c1a310" boundaryCondition="false" sboTerm="SBO:0000247" substanceUnits="substance" compartment="c">
        <notes>
          <html:p>FORMULA: C7H5NO4</html:p>
          <html:p>CHARGE: -2</html:p>
          
        </notes>
        <annotation>
          <rdf:RDF xmlns:rdf="http://www.w3.org/1999/02/22-rdf-syntax-ns#" xmlns:bqbiol="http://biomodels.net/biology-qualifiers/" xmlns:bqmodel="http://biomodels.net/model-qualifiers/">
            <rdf:Description rdf:about="#_8c540a79-c5bc-4d8c-9dce-c98e92c1a310">
              <bqbiol:is>
                <rdf:Bag>
                  <rdf:li rdf:resource="http://identifiers.org/kegg.compound/C03340"/>
                </rdf:Bag>
              </bqbiol:is>
            </rdf:Description>
          </rdf:RDF>
        </annotation>
            </species>
      <species id="_23dhmb_c" fbc:charge="-1" fbc:chemicalFormula="C5H9O4" constant="false" initialAmount="NaN" hasOnlySubstanceUnits="true" name="(R)-2,3-Dihydroxy-3-methylbutanoate" metaid="_91d47b89-d453-4091-9a59-7f95165dd8b0" boundaryCondition="false" sboTerm="SBO:0000247" substanceUnits="substance" compartment="c">
        <notes>
          <html:p>FORMULA: C5H9O4</html:p>
          <html:p>CHARGE: -1</html:p>
          
        </notes>
        <annotation>
          <rdf:RDF xmlns:rdf="http://www.w3.org/1999/02/22-rdf-syntax-ns#" xmlns:bqbiol="http://biomodels.net/biology-qualifiers/" xmlns:bqmodel="http://biomodels.net/model-qualifiers/">
            <rdf:Description rdf:about="#_91d47b89-d453-4091-9a59-7f95165dd8b0">
              <bqbiol:is>
                <rdf:Bag>
                  <rdf:li rdf:resource="http://identifiers.org/kegg.compound/C04272"/>
                </rdf:Bag>
              </bqbiol:is>
            </rdf:Description>
          </rdf:RDF>
        </annotation>
            </species>
      <species id="_23dhmp_c" fbc:charge="-1" fbc:chemicalFormula="C6H11O4" constant="false" initialAmount="NaN" hasOnlySubstanceUnits="true" name="(R)-2,3-Dihydroxy-3-methylpentanoate" metaid="_1e4085d7-0464-4f6b-8ea4-09353bd16e24" boundaryCondition="false" sboTerm="SBO:0000247" substanceUnits="substance" compartment="c">
        <notes>
          <html:p>FORMULA: C6H11O4</html:p>
          <html:p>CHARGE: -1</html:p>
          
        </notes>
        <annotation>
          <rdf:RDF xmlns:rdf="http://www.w3.org/1999/02/22-rdf-syntax-ns#" xmlns:bqbiol="http://biomodels.net/biology-qualifiers/" xmlns:bqmodel="http://biomodels.net/model-qualifiers/">
            <rdf:Description rdf:about="#_1e4085d7-0464-4f6b-8ea4-09353bd16e24">
              <bqbiol:is>
                <rdf:Bag>
                  <rdf:li rdf:resource="http://identifiers.org/kegg.compound/C06007"/>
                </rdf:Bag>
              </bqbiol:is>
            </rdf:Description>
          </rdf:RDF>
        </annotation>
            </species>
      <species id="_25aics_c" fbc:charge="-4" fbc:chemicalFormula="C13H15N4O12P" constant="false" initialAmount="NaN" hasOnlySubstanceUnits="true" name="(S)-2-[5-Amino-1-(5-phospho-D-ribosyl)imidazole-4-carboxamido]succinate" metaid="ec0f5b84-96aa-4d08-80ed-f26e2f87dd8c" boundaryCondition="false" sboTerm="SBO:0000247" substanceUnits="substance" compartment="c">
        <notes>
          <html:p>FORMULA: C13H15N4O12P</html:p>
          <html:p>CHARGE: -4</html:p>
          
        </notes>
        <annotation>
          <rdf:RDF xmlns:rdf="http://www.w3.org/1999/02/22-rdf-syntax-ns#" xmlns:bqbiol="http://biomodels.net/biology-qualifiers/" xmlns:bqmodel="http://biomodels.net/model-qualifiers/">
            <rdf:Description rdf:about="#ec0f5b84-96aa-4d08-80ed-f26e2f87dd8c">
              <bqbiol:is>
                <rdf:Bag>
                  <rdf:li rdf:resource="http://identifiers.org/kegg.compound/C04823"/>
                </rdf:Bag>
              </bqbiol:is>
            </rdf:Description>
          </rdf:RDF>
        </annotation>
            </species>
      <species id="_25drapp_c" fbc:charge="-2" fbc:chemicalFormula="C9H14N5O8P" constant="false" initialAmount="NaN" hasOnlySubstanceUnits="true" name="2,5-Diamino-6-(ribosylamino)-4-(3H)-pyrimidinone 5'-phosphate" metaid="bdf55bbc-7ee5-4778-a489-80c554062b97" boundaryCondition="false" sboTerm="SBO:0000247" substanceUnits="substance" compartment="c">
        <notes>
          <html:p>FORMULA: C9H14N5O8P</html:p>
          <html:p>CHARGE: -2</html:p>
          
        </notes>
        <annotation>
          <rdf:RDF xmlns:rdf="http://www.w3.org/1999/02/22-rdf-syntax-ns#" xmlns:bqbiol="http://biomodels.net/biology-qualifiers/" xmlns:bqmodel="http://biomodels.net/model-qualifiers/">
            <rdf:Description rdf:about="#bdf55bbc-7ee5-4778-a489-80c554062b97">
              <bqbiol:is>
                <rdf:Bag>
                  <rdf:li rdf:resource="http://identifiers.org/kegg.compound/C01304"/>
                </rdf:Bag>
              </bqbiol:is>
            </rdf:Description>
          </rdf:RDF>
        </annotation>
            </species>
      <species id="_26dap_LL_c" fbc:charge="0" fbc:chemicalFormula="C7H14N2O4" constant="false" initialAmount="NaN" hasOnlySubstanceUnits="true" name="LL-2,6-Diaminoheptanedioate" metaid="_503c8532-abc6-4f6a-8fa2-dfcfbf79e6ff" boundaryCondition="false" sboTerm="SBO:0000247" substanceUnits="substance" compartment="c">
        <notes>
          <html:p>FORMULA: C7H14N2O4</html:p>
          <html:p>CHARGE: 0</html:p>
          
        </notes>
        <annotation>
          <rdf:RDF xmlns:rdf="http://www.w3.org/1999/02/22-rdf-syntax-ns#" xmlns:bqbiol="http://biomodels.net/biology-qualifiers/" xmlns:bqmodel="http://biomodels.net/model-qualifiers/">
            <rdf:Description rdf:about="#_503c8532-abc6-4f6a-8fa2-dfcfbf79e6ff">
              <bqbiol:is>
                <rdf:Bag>
                  <rdf:li rdf:resource="http://identifiers.org/kegg.compound/C00666"/>
                </rdf:Bag>
              </bqbiol:is>
            </rdf:Description>
          </rdf:RDF>
        </annotation>
            </species>
      <species id="_26dap_M_c" fbc:charge="0" fbc:chemicalFormula="C7H14N2O4" constant="false" initialAmount="NaN" hasOnlySubstanceUnits="true" name="meso-2,6-Diaminoheptanedioate" metaid="b885914c-940b-44ec-9d10-95f18b786c0a" boundaryCondition="false" sboTerm="SBO:0000247" substanceUnits="substance" compartment="c">
        <notes>
          <html:p>FORMULA: C7H14N2O4</html:p>
          <html:p>CHARGE: 0</html:p>
          
        </notes>
        <annotation>
          <rdf:RDF xmlns:rdf="http://www.w3.org/1999/02/22-rdf-syntax-ns#" xmlns:bqbiol="http://biomodels.net/biology-qualifiers/" xmlns:bqmodel="http://biomodels.net/model-qualifiers/">
            <rdf:Description rdf:about="#b885914c-940b-44ec-9d10-95f18b786c0a">
              <bqbiol:is>
                <rdf:Bag>
                  <rdf:li rdf:resource="http://identifiers.org/kegg.compound/C00680"/>
                </rdf:Bag>
              </bqbiol:is>
            </rdf:Description>
          </rdf:RDF>
        </annotation>
            </species>
      <species id="_2agpe120_c" fbc:charge="0" fbc:chemicalFormula="C17H36NO7P1" constant="false" initialAmount="NaN" hasOnlySubstanceUnits="true" name="2-Acyl-sn-glycero-3-phosphoethanolamine (n-C12:0)" metaid="fb3b76f6-eee9-43bd-99fa-316ce2977755" boundaryCondition="false" sboTerm="SBO:0000247" substanceUnits="substance" compartment="c">
        <notes>
          <html:p>FORMULA: C17H36NO7P1</html:p>
          <html:p>CHARGE: 0</html:p>
          
        </notes>
        <annotation>
          <rdf:RDF xmlns:rdf="http://www.w3.org/1999/02/22-rdf-syntax-ns#" xmlns:bqbiol="http://biomodels.net/biology-qualifiers/" xmlns:bqmodel="http://biomodels.net/model-qualifiers/">
            <rdf:Description rdf:about="#fb3b76f6-eee9-43bd-99fa-316ce2977755">
              <bqbiol:is>
                <rdf:Bag>
                  <rdf:li rdf:resource="http://identifiers.org/kegg.compound/C05973"/>
                </rdf:Bag>
              </bqbiol:is>
            </rdf:Description>
          </rdf:RDF>
        </annotation>
            </species>
      <species id="_2agpe140_c" fbc:charge="0" fbc:chemicalFormula="C19H40NO7P1" constant="false" initialAmount="NaN" hasOnlySubstanceUnits="true" name="2-Acyl-sn-glycero-3-phosphoethanolamine (n-C14:0)" metaid="f186db25-7b2e-49fe-8713-e3966aca2f4a" boundaryCondition="false" sboTerm="SBO:0000247" substanceUnits="substance" compartment="c">
        <notes>
          <html:p>FORMULA: C19H40NO7P1</html:p>
          <html:p>CHARGE: 0</html:p>
          
        </notes>
        <annotation>
          <rdf:RDF xmlns:rdf="http://www.w3.org/1999/02/22-rdf-syntax-ns#" xmlns:bqbiol="http://biomodels.net/biology-qualifiers/" xmlns:bqmodel="http://biomodels.net/model-qualifiers/">
            <rdf:Description rdf:about="#f186db25-7b2e-49fe-8713-e3966aca2f4a">
              <bqbiol:is>
                <rdf:Bag>
                  <rdf:li rdf:resource="http://identifiers.org/kegg.compound/C05973"/>
                </rdf:Bag>
              </bqbiol:is>
            </rdf:Description>
          </rdf:RDF>
        </annotation>
            </species>
      <species id="_2agpe141_c" fbc:charge="0" fbc:chemicalFormula="C19H38NO7P1" constant="false" initialAmount="NaN" hasOnlySubstanceUnits="true" name="2-Acyl-sn-glycero-3-phosphoethanolamine (n-C14:1)" metaid="_2c3dcc80-4332-4661-a2d5-0d89d1804678" boundaryCondition="false" sboTerm="SBO:0000247" substanceUnits="substance" compartment="c">
        <notes>
          <html:p>FORMULA: C19H38NO7P1</html:p>
          <html:p>CHARGE: 0</html:p>
          
        </notes>
        <annotation>
          <rdf:RDF xmlns:rdf="http://www.w3.org/1999/02/22-rdf-syntax-ns#" xmlns:bqbiol="http://biomodels.net/biology-qualifiers/" xmlns:bqmodel="http://biomodels.net/model-qualifiers/">
            <rdf:Description rdf:about="#_2c3dcc80-4332-4661-a2d5-0d89d1804678">
              <bqbiol:is>
                <rdf:Bag>
                  <rdf:li rdf:resource="http://identifiers.org/kegg.compound/C05973"/>
                </rdf:Bag>
              </bqbiol:is>
            </rdf:Description>
          </rdf:RDF>
        </annotation>
            </species>
      <species id="_2agpe160_c" fbc:charge="0" fbc:chemicalFormula="C21H44NO7P1" constant="false" initialAmount="NaN" hasOnlySubstanceUnits="true" name="2-Acyl-sn-glycero-3-phosphoethanolamine (n-C16:0)" metaid="_3ed2a696-b94f-42e3-b0e3-12ac3a7c784a" boundaryCondition="false" sboTerm="SBO:0000247" substanceUnits="substance" compartment="c">
        <notes>
          <html:p>FORMULA: C21H44NO7P1</html:p>
          <html:p>CHARGE: 0</html:p>
          
        </notes>
        <annotation>
          <rdf:RDF xmlns:rdf="http://www.w3.org/1999/02/22-rdf-syntax-ns#" xmlns:bqbiol="http://biomodels.net/biology-qualifiers/" xmlns:bqmodel="http://biomodels.net/model-qualifiers/">
            <rdf:Description rdf:about="#_3ed2a696-b94f-42e3-b0e3-12ac3a7c784a">
              <bqbiol:is>
                <rdf:Bag>
                  <rdf:li rdf:resource="http://identifiers.org/kegg.compound/C05973"/>
                </rdf:Bag>
              </bqbiol:is>
            </rdf:Description>
          </rdf:RDF>
        </annotation>
            </species>
      <species id="_2agpe161_c" fbc:charge="0" fbc:chemicalFormula="C21H42NO7P1" constant="false" initialAmount="NaN" hasOnlySubstanceUnits="true" name="2-Acyl-sn-glycero-3-phosphoethanolamine (n-C16:1)" metaid="cb3ac256-54bf-4f33-9521-f0233b8262e6" boundaryCondition="false" sboTerm="SBO:0000247" substanceUnits="substance" compartment="c">
        <notes>
          <html:p>FORMULA: C21H42NO7P1</html:p>
          <html:p>CHARGE: 0</html:p>
          
        </notes>
        <annotation>
          <rdf:RDF xmlns:rdf="http://www.w3.org/1999/02/22-rdf-syntax-ns#" xmlns:bqbiol="http://biomodels.net/biology-qualifiers/" xmlns:bqmodel="http://biomodels.net/model-qualifiers/">
            <rdf:Description rdf:about="#cb3ac256-54bf-4f33-9521-f0233b8262e6">
              <bqbiol:is>
                <rdf:Bag>
                  <rdf:li rdf:resource="http://identifiers.org/kegg.compound/C05973"/>
                </rdf:Bag>
              </bqbiol:is>
            </rdf:Description>
          </rdf:RDF>
        </annotation>
            </species>
      <species id="_2agpe180_c" fbc:charge="0" fbc:chemicalFormula="C23H48NO7P1" constant="false" initialAmount="NaN" hasOnlySubstanceUnits="true" name="2-Acyl-sn-glycero-3-phosphoethanolamine (n-C18:0)" metaid="e03f02cd-3e58-43db-a63c-d27ee79a6cc6" boundaryCondition="false" sboTerm="SBO:0000247" substanceUnits="substance" compartment="c">
        <notes>
          <html:p>FORMULA: C23H48NO7P1</html:p>
          <html:p>CHARGE: 0</html:p>
          
        </notes>
        <annotation>
          <rdf:RDF xmlns:rdf="http://www.w3.org/1999/02/22-rdf-syntax-ns#" xmlns:bqbiol="http://biomodels.net/biology-qualifiers/" xmlns:bqmodel="http://biomodels.net/model-qualifiers/">
            <rdf:Description rdf:about="#e03f02cd-3e58-43db-a63c-d27ee79a6cc6">
              <bqbiol:is>
                <rdf:Bag>
                  <rdf:li rdf:resource="http://identifiers.org/kegg.compound/C05973"/>
                </rdf:Bag>
              </bqbiol:is>
            </rdf:Description>
          </rdf:RDF>
        </annotation>
            </species>
      <species id="_2agpe181_c" fbc:charge="0" fbc:chemicalFormula="C23H46NO7P1" constant="false" initialAmount="NaN" hasOnlySubstanceUnits="true" name="2-Acyl-sn-glycero-3-phosphoethanolamine (n-C18:1)" metaid="efcf301f-c300-4365-8636-4e61ea50a963" boundaryCondition="false" sboTerm="SBO:0000247" substanceUnits="substance" compartment="c">
        <notes>
          <html:p>FORMULA: C23H46NO7P1</html:p>
          <html:p>CHARGE: 0</html:p>
          
        </notes>
        <annotation>
          <rdf:RDF xmlns:rdf="http://www.w3.org/1999/02/22-rdf-syntax-ns#" xmlns:bqbiol="http://biomodels.net/biology-qualifiers/" xmlns:bqmodel="http://biomodels.net/model-qualifiers/">
            <rdf:Description rdf:about="#efcf301f-c300-4365-8636-4e61ea50a963">
              <bqbiol:is>
                <rdf:Bag>
                  <rdf:li rdf:resource="http://identifiers.org/kegg.compound/C05973"/>
                </rdf:Bag>
              </bqbiol:is>
            </rdf:Description>
          </rdf:RDF>
        </annotation>
            </species>
      <species id="_2agpg120_c" fbc:charge="-1" fbc:chemicalFormula="C18H36O9P1" constant="false" initialAmount="NaN" hasOnlySubstanceUnits="true" name="2-Acyl-sn-glycero-3-phosphoglycerol (n-C12:0)" metaid="d3da1d23-0711-4ce1-8dfc-d5b7c07dd772" boundaryCondition="false" sboTerm="SBO:0000247" substanceUnits="substance" compartment="c">
        <notes>
          <html:p>FORMULA: C18H36O9P1</html:p>
          <html:p>CHARGE: -1</html:p>
          
        </notes>
        <annotation>
          <rdf:RDF xmlns:rdf="http://www.w3.org/1999/02/22-rdf-syntax-ns#" xmlns:bqbiol="http://biomodels.net/biology-qualifiers/" xmlns:bqmodel="http://biomodels.net/model-qualifiers/">
            <rdf:Description rdf:about="#d3da1d23-0711-4ce1-8dfc-d5b7c07dd772">
              <bqbiol:is>
                <rdf:Bag>
                  <rdf:li rdf:resource="http://identifiers.org/kegg.compound/"/>
                </rdf:Bag>
              </bqbiol:is>
            </rdf:Description>
          </rdf:RDF>
        </annotation>
            </species>
      <species id="_2agpg140_c" fbc:charge="-1" fbc:chemicalFormula="C20H40O9P1" constant="false" initialAmount="NaN" hasOnlySubstanceUnits="true" name="2-Acyl-sn-glycero-3-phosphoglycerol (n-C14:0)" metaid="a36d0a0b-abf3-41ee-b94d-cedc543c56b0" boundaryCondition="false" sboTerm="SBO:0000247" substanceUnits="substance" compartment="c">
        <notes>
          <html:p>FORMULA: C20H40O9P1</html:p>
          <html:p>CHARGE: -1</html:p>
          
        </notes>
        <annotation>
          <rdf:RDF xmlns:rdf="http://www.w3.org/1999/02/22-rdf-syntax-ns#" xmlns:bqbiol="http://biomodels.net/biology-qualifiers/" xmlns:bqmodel="http://biomodels.net/model-qualifiers/">
            <rdf:Description rdf:about="#a36d0a0b-abf3-41ee-b94d-cedc543c56b0">
              <bqbiol:is>
                <rdf:Bag>
                  <rdf:li rdf:resource="http://identifiers.org/kegg.compound/"/>
                </rdf:Bag>
              </bqbiol:is>
            </rdf:Description>
          </rdf:RDF>
        </annotation>
            </species>
      <species id="_2agpg141_c" fbc:charge="-1" fbc:chemicalFormula="C20H38O9P1" constant="false" initialAmount="NaN" hasOnlySubstanceUnits="true" name="2-Acyl-sn-glycero-3-phosphoglycerol (n-C14:1)" metaid="_6949c4b8-b18e-49ce-ad55-db4c53cbd2f7" boundaryCondition="false" sboTerm="SBO:0000247" substanceUnits="substance" compartment="c">
        <notes>
          <html:p>FORMULA: C20H38O9P1</html:p>
          <html:p>CHARGE: -1</html:p>
          
        </notes>
        <annotation>
          <rdf:RDF xmlns:rdf="http://www.w3.org/1999/02/22-rdf-syntax-ns#" xmlns:bqbiol="http://biomodels.net/biology-qualifiers/" xmlns:bqmodel="http://biomodels.net/model-qualifiers/">
            <rdf:Description rdf:about="#_6949c4b8-b18e-49ce-ad55-db4c53cbd2f7">
              <bqbiol:is>
                <rdf:Bag>
                  <rdf:li rdf:resource="http://identifiers.org/kegg.compound/"/>
                </rdf:Bag>
              </bqbiol:is>
            </rdf:Description>
          </rdf:RDF>
        </annotation>
            </species>
      <species id="_2agpg160_c" fbc:charge="-1" fbc:chemicalFormula="C22H44O9P1" constant="false" initialAmount="NaN" hasOnlySubstanceUnits="true" name="2-Acyl-sn-glycero-3-phosphoglycerol (n-C16:0)" metaid="_674e753f-19f8-4c5a-848f-8e72948cd8d8" boundaryCondition="false" sboTerm="SBO:0000247" substanceUnits="substance" compartment="c">
        <notes>
          <html:p>FORMULA: C22H44O9P1</html:p>
          <html:p>CHARGE: -1</html:p>
          
        </notes>
        <annotation>
          <rdf:RDF xmlns:rdf="http://www.w3.org/1999/02/22-rdf-syntax-ns#" xmlns:bqbiol="http://biomodels.net/biology-qualifiers/" xmlns:bqmodel="http://biomodels.net/model-qualifiers/">
            <rdf:Description rdf:about="#_674e753f-19f8-4c5a-848f-8e72948cd8d8">
              <bqbiol:is>
                <rdf:Bag>
                  <rdf:li rdf:resource="http://identifiers.org/kegg.compound/"/>
                </rdf:Bag>
              </bqbiol:is>
            </rdf:Description>
          </rdf:RDF>
        </annotation>
            </species>
      <species id="_2agpg161_c" fbc:charge="-1" fbc:chemicalFormula="C22H42O9P1" constant="false" initialAmount="NaN" hasOnlySubstanceUnits="true" name="2-Acyl-sn-glycero-3-phosphoglycerol (n-C16:1)" metaid="f4db7b3d-2890-4367-b954-6574f2e16d17" boundaryCondition="false" sboTerm="SBO:0000247" substanceUnits="substance" compartment="c">
        <notes>
          <html:p>FORMULA: C22H42O9P1</html:p>
          <html:p>CHARGE: -1</html:p>
          
        </notes>
        <annotation>
          <rdf:RDF xmlns:rdf="http://www.w3.org/1999/02/22-rdf-syntax-ns#" xmlns:bqbiol="http://biomodels.net/biology-qualifiers/" xmlns:bqmodel="http://biomodels.net/model-qualifiers/">
            <rdf:Description rdf:about="#f4db7b3d-2890-4367-b954-6574f2e16d17">
              <bqbiol:is>
                <rdf:Bag>
                  <rdf:li rdf:resource="http://identifiers.org/kegg.compound/"/>
                </rdf:Bag>
              </bqbiol:is>
            </rdf:Description>
          </rdf:RDF>
        </annotation>
            </species>
      <species id="_2agpg180_c" fbc:charge="-1" fbc:chemicalFormula="C24H48O9P1" constant="false" initialAmount="NaN" hasOnlySubstanceUnits="true" name="2-Acyl-sn-glycero-3-phosphoglycerol (n-C18:0)" metaid="_48b4937c-dbdf-4215-9a27-74c635e38de0" boundaryCondition="false" sboTerm="SBO:0000247" substanceUnits="substance" compartment="c">
        <notes>
          <html:p>FORMULA: C24H48O9P1</html:p>
          <html:p>CHARGE: -1</html:p>
          
        </notes>
        <annotation>
          <rdf:RDF xmlns:rdf="http://www.w3.org/1999/02/22-rdf-syntax-ns#" xmlns:bqbiol="http://biomodels.net/biology-qualifiers/" xmlns:bqmodel="http://biomodels.net/model-qualifiers/">
            <rdf:Description rdf:about="#_48b4937c-dbdf-4215-9a27-74c635e38de0">
              <bqbiol:is>
                <rdf:Bag>
                  <rdf:li rdf:resource="http://identifiers.org/kegg.compound/"/>
                </rdf:Bag>
              </bqbiol:is>
            </rdf:Description>
          </rdf:RDF>
        </annotation>
            </species>
      <species id="_2agpg181_c" fbc:charge="-1" fbc:chemicalFormula="C24H46O9P1" constant="false" initialAmount="NaN" hasOnlySubstanceUnits="true" name="2-Acyl-sn-glycero-3-phosphoglycerol (n-C18:1)" metaid="_86c1dd6a-c9b5-4347-a555-22eb4f8220dc" boundaryCondition="false" sboTerm="SBO:0000247" substanceUnits="substance" compartment="c">
        <notes>
          <html:p>FORMULA: C24H46O9P1</html:p>
          <html:p>CHARGE: -1</html:p>
          
        </notes>
        <annotation>
          <rdf:RDF xmlns:rdf="http://www.w3.org/1999/02/22-rdf-syntax-ns#" xmlns:bqbiol="http://biomodels.net/biology-qualifiers/" xmlns:bqmodel="http://biomodels.net/model-qualifiers/">
            <rdf:Description rdf:about="#_86c1dd6a-c9b5-4347-a555-22eb4f8220dc">
              <bqbiol:is>
                <rdf:Bag>
                  <rdf:li rdf:resource="http://identifiers.org/kegg.compound/"/>
                </rdf:Bag>
              </bqbiol:is>
            </rdf:Description>
          </rdf:RDF>
        </annotation>
            </species>
      <species id="_2ahbut_c" fbc:charge="-1" fbc:chemicalFormula="C6H9O4" constant="false" initialAmount="NaN" hasOnlySubstanceUnits="true" name="(S)-2-Aceto-2-hydroxybutanoate" metaid="d6d7bd4f-d1c2-4ffe-88ce-a3f318efe5a3" boundaryCondition="false" sboTerm="SBO:0000247" substanceUnits="substance" compartment="c">
        <notes>
          <html:p>FORMULA: C6H9O4</html:p>
          <html:p>CHARGE: -1</html:p>
          
        </notes>
        <annotation>
          <rdf:RDF xmlns:rdf="http://www.w3.org/1999/02/22-rdf-syntax-ns#" xmlns:bqbiol="http://biomodels.net/biology-qualifiers/" xmlns:bqmodel="http://biomodels.net/model-qualifiers/">
            <rdf:Description rdf:about="#d6d7bd4f-d1c2-4ffe-88ce-a3f318efe5a3">
              <bqbiol:is>
                <rdf:Bag>
                  <rdf:li rdf:resource="http://identifiers.org/kegg.compound/C06006"/>
                </rdf:Bag>
              </bqbiol:is>
            </rdf:Description>
          </rdf:RDF>
        </annotation>
            </species>
      <species id="_2cpr5p_c" fbc:charge="-3" fbc:chemicalFormula="C12H13NO9P" constant="false" initialAmount="NaN" hasOnlySubstanceUnits="true" name="1-(2-Carboxyphenylamino)-1-deoxy-D-ribulose 5-phosphate" metaid="_85bdac0b-ea13-4015-9d25-a998cfb33d65" boundaryCondition="false" sboTerm="SBO:0000247" substanceUnits="substance" compartment="c">
        <notes>
          <html:p>FORMULA: C12H13NO9P</html:p>
          <html:p>CHARGE: -3</html:p>
          
        </notes>
        <annotation>
          <rdf:RDF xmlns:rdf="http://www.w3.org/1999/02/22-rdf-syntax-ns#" xmlns:bqbiol="http://biomodels.net/biology-qualifiers/" xmlns:bqmodel="http://biomodels.net/model-qualifiers/">
            <rdf:Description rdf:about="#_85bdac0b-ea13-4015-9d25-a998cfb33d65">
              <bqbiol:is>
                <rdf:Bag>
                  <rdf:li rdf:resource="http://identifiers.org/kegg.compound/C01302"/>
                </rdf:Bag>
              </bqbiol:is>
            </rdf:Description>
          </rdf:RDF>
        </annotation>
            </species>
      <species id="_2dda7p_c" fbc:charge="-3" fbc:chemicalFormula="C7H10O10P" constant="false" initialAmount="NaN" hasOnlySubstanceUnits="true" name="2-Dehydro-3-deoxy-D-arabino-heptonate 7-phosphate" metaid="_18501346-b8a0-41c1-8cae-7bbffbc28e38" boundaryCondition="false" sboTerm="SBO:0000247" substanceUnits="substance" compartment="c">
        <notes>
          <html:p>FORMULA: C7H10O10P</html:p>
          <html:p>CHARGE: -3</html:p>
          
        </notes>
        <annotation>
          <rdf:RDF xmlns:rdf="http://www.w3.org/1999/02/22-rdf-syntax-ns#" xmlns:bqbiol="http://biomodels.net/biology-qualifiers/" xmlns:bqmodel="http://biomodels.net/model-qualifiers/">
            <rdf:Description rdf:about="#_18501346-b8a0-41c1-8cae-7bbffbc28e38">
              <bqbiol:is>
                <rdf:Bag>
                  <rdf:li rdf:resource="http://identifiers.org/kegg.compound/C04691"/>
                </rdf:Bag>
              </bqbiol:is>
            </rdf:Description>
          </rdf:RDF>
        </annotation>
            </species>
      <species id="_2dhp_c" fbc:charge="-1" fbc:chemicalFormula="C6H9O4" constant="false" initialAmount="NaN" hasOnlySubstanceUnits="true" name="2-Dehydropantoate" metaid="_283cbd5d-87ae-4fce-a36a-79715cb07d40" boundaryCondition="false" sboTerm="SBO:0000247" substanceUnits="substance" compartment="c">
        <notes>
          <html:p>FORMULA: C6H9O4</html:p>
          <html:p>CHARGE: -1</html:p>
          
        </notes>
        <annotation>
          <rdf:RDF xmlns:rdf="http://www.w3.org/1999/02/22-rdf-syntax-ns#" xmlns:bqbiol="http://biomodels.net/biology-qualifiers/" xmlns:bqmodel="http://biomodels.net/model-qualifiers/">
            <rdf:Description rdf:about="#_283cbd5d-87ae-4fce-a36a-79715cb07d40">
              <bqbiol:is>
                <rdf:Bag>
                  <rdf:li rdf:resource="http://identifiers.org/kegg.compound/C00966"/>
                </rdf:Bag>
              </bqbiol:is>
            </rdf:Description>
          </rdf:RDF>
        </annotation>
            </species>
      <species id="_2dmmql8_c" fbc:charge="0" fbc:chemicalFormula="C50H72O2" constant="false" initialAmount="NaN" hasOnlySubstanceUnits="true" name="2-Demethylmenaquinol 8" metaid="c5cd8a91-ceee-47fb-8f14-d0a315c1de0b" boundaryCondition="false" sboTerm="SBO:0000247" substanceUnits="substance" compartment="c">
        <notes>
          <html:p>FORMULA: C50H72O2</html:p>
          <html:p>CHARGE: 0</html:p>
          
        </notes>
        <annotation>
          <rdf:RDF xmlns:rdf="http://www.w3.org/1999/02/22-rdf-syntax-ns#" xmlns:bqbiol="http://biomodels.net/biology-qualifiers/" xmlns:bqmodel="http://biomodels.net/model-qualifiers/">
            <rdf:Description rdf:about="#c5cd8a91-ceee-47fb-8f14-d0a315c1de0b">
              <bqbiol:is>
                <rdf:Bag>
                  <rdf:li rdf:resource="http://identifiers.org/kegg.compound/"/>
                </rdf:Bag>
              </bqbiol:is>
            </rdf:Description>
          </rdf:RDF>
        </annotation>
            </species>
      <species id="_2fe1s_c" fbc:charge="2" fbc:chemicalFormula="SFe2" constant="false" initialAmount="NaN" hasOnlySubstanceUnits="true" name="[2Fe-1S] desulfurated iron-sulfur cluster" metaid="_30b50b1e-5556-4bf1-a1bf-ee115b300dd7" boundaryCondition="false" sboTerm="SBO:0000247" substanceUnits="substance" compartment="c">
        <notes>
          <html:p>FORMULA: SFe2</html:p>
          <html:p>CHARGE: 2</html:p>
          
        </notes>
        <annotation>
          <rdf:RDF xmlns:rdf="http://www.w3.org/1999/02/22-rdf-syntax-ns#" xmlns:bqbiol="http://biomodels.net/biology-qualifiers/" xmlns:bqmodel="http://biomodels.net/model-qualifiers/">
            <rdf:Description rdf:about="#_30b50b1e-5556-4bf1-a1bf-ee115b300dd7">
              <bqbiol:is>
                <rdf:Bag>
                  <rdf:li rdf:resource="http://identifiers.org/kegg.compound/"/>
                </rdf:Bag>
              </bqbiol:is>
            </rdf:Description>
          </rdf:RDF>
        </annotation>
            </species>
      <species id="_2fe2s_c" fbc:charge="2" fbc:chemicalFormula="S2Fe2" constant="false" initialAmount="NaN" hasOnlySubstanceUnits="true" name="[2Fe-2S] iron-sulfur cluster" metaid="_8b67579c-3983-4ca0-bebe-89e96ee848b1" boundaryCondition="false" sboTerm="SBO:0000247" substanceUnits="substance" compartment="c">
        <notes>
          <html:p>FORMULA: S2Fe2</html:p>
          <html:p>CHARGE: 2</html:p>
          
        </notes>
        <annotation>
          <rdf:RDF xmlns:rdf="http://www.w3.org/1999/02/22-rdf-syntax-ns#" xmlns:bqbiol="http://biomodels.net/biology-qualifiers/" xmlns:bqmodel="http://biomodels.net/model-qualifiers/">
            <rdf:Description rdf:about="#_8b67579c-3983-4ca0-bebe-89e96ee848b1">
              <bqbiol:is>
                <rdf:Bag>
                  <rdf:li rdf:resource="http://identifiers.org/kegg.compound/"/>
                </rdf:Bag>
              </bqbiol:is>
            </rdf:Description>
          </rdf:RDF>
        </annotation>
            </species>
      <species id="_2ippm_c" fbc:charge="-2" fbc:chemicalFormula="C7H8O4" constant="false" initialAmount="NaN" hasOnlySubstanceUnits="true" name="2-Isopropylmaleate" metaid="_1ee63b42-6f85-4190-ad69-f2722449493c" boundaryCondition="false" sboTerm="SBO:0000247" substanceUnits="substance" compartment="c">
        <notes>
          <html:p>FORMULA: C7H8O4</html:p>
          <html:p>CHARGE: -2</html:p>
          
        </notes>
        <annotation>
          <rdf:RDF xmlns:rdf="http://www.w3.org/1999/02/22-rdf-syntax-ns#" xmlns:bqbiol="http://biomodels.net/biology-qualifiers/" xmlns:bqmodel="http://biomodels.net/model-qualifiers/">
            <rdf:Description rdf:about="#_1ee63b42-6f85-4190-ad69-f2722449493c">
              <bqbiol:is>
                <rdf:Bag>
                  <rdf:li rdf:resource="http://identifiers.org/kegg.compound/C02631"/>
                </rdf:Bag>
              </bqbiol:is>
            </rdf:Description>
          </rdf:RDF>
        </annotation>
            </species>
      <species id="_2m3osuc_c" fbc:charge="-2" fbc:chemicalFormula="C5H4O5" constant="false" initialAmount="NaN" hasOnlySubstanceUnits="true" name="2-methyl-3-oxosuccinate" metaid="_2da7f8df-cec9-4332-973c-e61cac186f39" boundaryCondition="false" sboTerm="SBO:0000247" substanceUnits="substance" compartment="c">
        <notes>
          <html:p>FORMULA: C5H4O5</html:p>
          <html:p>CHARGE: -2</html:p>
          
        </notes>
        <annotation>
          <rdf:RDF xmlns:rdf="http://www.w3.org/1999/02/22-rdf-syntax-ns#" xmlns:bqbiol="http://biomodels.net/biology-qualifiers/" xmlns:bqmodel="http://biomodels.net/model-qualifiers/">
            <rdf:Description rdf:about="#_2da7f8df-cec9-4332-973c-e61cac186f39">
              <bqbiol:is>
                <rdf:Bag>
                  <rdf:li rdf:resource="http://identifiers.org/kegg.compound/"/>
                </rdf:Bag>
              </bqbiol:is>
            </rdf:Description>
          </rdf:RDF>
        </annotation>
            </species>
      <species id="_2mahmp_c" fbc:charge="-3" fbc:chemicalFormula="C6H8N3O7P2" constant="false" initialAmount="NaN" hasOnlySubstanceUnits="true" name="2-Methyl-4-amino-5-hydroxymethylpyrimidine diphosphate" metaid="_0bd9520e-7fef-44a2-8bd0-44597a9f8595" boundaryCondition="false" sboTerm="SBO:0000247" substanceUnits="substance" compartment="c">
        <notes>
          <html:p>FORMULA: C6H8N3O7P2</html:p>
          <html:p>CHARGE: -3</html:p>
          
        </notes>
        <annotation>
          <rdf:RDF xmlns:rdf="http://www.w3.org/1999/02/22-rdf-syntax-ns#" xmlns:bqbiol="http://biomodels.net/biology-qualifiers/" xmlns:bqmodel="http://biomodels.net/model-qualifiers/">
            <rdf:Description rdf:about="#_0bd9520e-7fef-44a2-8bd0-44597a9f8595">
              <bqbiol:is>
                <rdf:Bag>
                  <rdf:li rdf:resource="http://identifiers.org/kegg.compound/C04752"/>
                </rdf:Bag>
              </bqbiol:is>
            </rdf:Description>
          </rdf:RDF>
        </annotation>
            </species>
      <species id="_2mbcoa_c" fbc:charge="-4" fbc:chemicalFormula="C26H40N7O17P3S" constant="false" initialAmount="NaN" hasOnlySubstanceUnits="true" name="2-Methylbutanoyl-CoA" metaid="bf8a5b83-890c-4d6d-a8d1-42d0fa5d0931" boundaryCondition="false" sboTerm="SBO:0000247" substanceUnits="substance" compartment="c">
        <notes>
          <html:p>FORMULA: C26H40N7O17P3S</html:p>
          <html:p>CHARGE: -4</html:p>
          
        </notes>
        <annotation>
          <rdf:RDF xmlns:rdf="http://www.w3.org/1999/02/22-rdf-syntax-ns#" xmlns:bqbiol="http://biomodels.net/biology-qualifiers/" xmlns:bqmodel="http://biomodels.net/model-qualifiers/">
            <rdf:Description rdf:about="#bf8a5b83-890c-4d6d-a8d1-42d0fa5d0931">
              <bqbiol:is>
                <rdf:Bag>
                  <rdf:li rdf:resource="http://identifiers.org/kegg.compound/C01033"/>
                </rdf:Bag>
              </bqbiol:is>
            </rdf:Description>
          </rdf:RDF>
        </annotation>
            </species>
      <species id="_2mcacn_c" fbc:charge="-3" fbc:chemicalFormula="C7H5O6" constant="false" initialAmount="NaN" hasOnlySubstanceUnits="true" name="cis-2-Methylaconitate" metaid="_97e75824-b84c-4b27-b4c4-bc0edeb08258" boundaryCondition="false" sboTerm="SBO:0000247" substanceUnits="substance" compartment="c">
        <notes>
          <html:p>FORMULA: C7H5O6</html:p>
          <html:p>CHARGE: -3</html:p>
          
        </notes>
        <annotation>
          <rdf:RDF xmlns:rdf="http://www.w3.org/1999/02/22-rdf-syntax-ns#" xmlns:bqbiol="http://biomodels.net/biology-qualifiers/" xmlns:bqmodel="http://biomodels.net/model-qualifiers/">
            <rdf:Description rdf:about="#_97e75824-b84c-4b27-b4c4-bc0edeb08258">
              <bqbiol:is>
                <rdf:Bag>
                  <rdf:li rdf:resource="http://identifiers.org/kegg.compound/C04225"/>
                </rdf:Bag>
              </bqbiol:is>
            </rdf:Description>
          </rdf:RDF>
        </annotation>
            </species>
      <species id="_2mcit_c" fbc:charge="-3" fbc:chemicalFormula="C7H7O7" constant="false" initialAmount="NaN" hasOnlySubstanceUnits="true" name="2-Methylcitrate" metaid="_14c37993-97f5-4b58-9343-34653d4bf52a" boundaryCondition="false" sboTerm="SBO:0000247" substanceUnits="substance" compartment="c">
        <notes>
          <html:p>FORMULA: C7H7O7</html:p>
          <html:p>CHARGE: -3</html:p>
          
        </notes>
        <annotation>
          <rdf:RDF xmlns:rdf="http://www.w3.org/1999/02/22-rdf-syntax-ns#" xmlns:bqbiol="http://biomodels.net/biology-qualifiers/" xmlns:bqmodel="http://biomodels.net/model-qualifiers/">
            <rdf:Description rdf:about="#_14c37993-97f5-4b58-9343-34653d4bf52a">
              <bqbiol:is>
                <rdf:Bag>
                  <rdf:li rdf:resource="http://identifiers.org/kegg.compound/C02225"/>
                </rdf:Bag>
              </bqbiol:is>
            </rdf:Description>
          </rdf:RDF>
        </annotation>
            </species>
      <species id="_2me4p_c" fbc:charge="-2" fbc:chemicalFormula="C5H11O7P" constant="false" initialAmount="NaN" hasOnlySubstanceUnits="true" name="2-C-methyl-D-erythritol 4-phosphate" metaid="_1c94e36f-dd31-4f3b-af2e-a14a122a9257" boundaryCondition="false" sboTerm="SBO:0000247" substanceUnits="substance" compartment="c">
        <notes>
          <html:p>FORMULA: C5H11O7P</html:p>
          <html:p>CHARGE: -2</html:p>
          
        </notes>
        <annotation>
          <rdf:RDF xmlns:rdf="http://www.w3.org/1999/02/22-rdf-syntax-ns#" xmlns:bqbiol="http://biomodels.net/biology-qualifiers/" xmlns:bqmodel="http://biomodels.net/model-qualifiers/">
            <rdf:Description rdf:about="#_1c94e36f-dd31-4f3b-af2e-a14a122a9257">
              <bqbiol:is>
                <rdf:Bag>
                  <rdf:li rdf:resource="http://identifiers.org/kegg.compound/C11434"/>
                </rdf:Bag>
              </bqbiol:is>
            </rdf:Description>
          </rdf:RDF>
        </annotation>
            </species>
      <species id="_2mecdp_c" fbc:charge="-2" fbc:chemicalFormula="C5H10O9P2" constant="false" initialAmount="NaN" hasOnlySubstanceUnits="true" name="2-C-methyl-D-erythritol 2,4-cyclodiphosphate" metaid="_7fd35665-7dee-4503-924b-205adb541a7c" boundaryCondition="false" sboTerm="SBO:0000247" substanceUnits="substance" compartment="c">
        <notes>
          <html:p>FORMULA: C5H10O9P2</html:p>
          <html:p>CHARGE: -2</html:p>
          
        </notes>
        <annotation>
          <rdf:RDF xmlns:rdf="http://www.w3.org/1999/02/22-rdf-syntax-ns#" xmlns:bqbiol="http://biomodels.net/biology-qualifiers/" xmlns:bqmodel="http://biomodels.net/model-qualifiers/">
            <rdf:Description rdf:about="#_7fd35665-7dee-4503-924b-205adb541a7c">
              <bqbiol:is>
                <rdf:Bag>
                  <rdf:li rdf:resource="http://identifiers.org/kegg.compound/C11453"/>
                </rdf:Bag>
              </bqbiol:is>
            </rdf:Description>
          </rdf:RDF>
        </annotation>
            </species>
      <species id="_2obut_c" fbc:charge="-1" fbc:chemicalFormula="C4H5O3" constant="false" initialAmount="NaN" hasOnlySubstanceUnits="true" name="2-Oxobutanoate" metaid="e2cde93a-a9dc-4799-98dc-3255354f0bc0" boundaryCondition="false" sboTerm="SBO:0000247" substanceUnits="substance" compartment="c">
        <notes>
          <html:p>FORMULA: C4H5O3</html:p>
          <html:p>CHARGE: -1</html:p>
          
        </notes>
        <annotation>
          <rdf:RDF xmlns:rdf="http://www.w3.org/1999/02/22-rdf-syntax-ns#" xmlns:bqbiol="http://biomodels.net/biology-qualifiers/" xmlns:bqmodel="http://biomodels.net/model-qualifiers/">
            <rdf:Description rdf:about="#e2cde93a-a9dc-4799-98dc-3255354f0bc0">
              <bqbiol:is>
                <rdf:Bag>
                  <rdf:li rdf:resource="http://identifiers.org/kegg.compound/C00109"/>
                </rdf:Bag>
              </bqbiol:is>
            </rdf:Description>
          </rdf:RDF>
        </annotation>
            </species>
      <species id="_2p4c2me_c" fbc:charge="-4" fbc:chemicalFormula="C14H22N3O17P3" constant="false" initialAmount="NaN" hasOnlySubstanceUnits="true" name="2-phospho-4-(cytidine 5'-diphospho)-2-C-methyl-D-erythritol" metaid="cc929462-7064-4e79-8ef6-400282a0b087" boundaryCondition="false" sboTerm="SBO:0000247" substanceUnits="substance" compartment="c">
        <notes>
          <html:p>FORMULA: C14H22N3O17P3</html:p>
          <html:p>CHARGE: -4</html:p>
          
        </notes>
        <annotation>
          <rdf:RDF xmlns:rdf="http://www.w3.org/1999/02/22-rdf-syntax-ns#" xmlns:bqbiol="http://biomodels.net/biology-qualifiers/" xmlns:bqmodel="http://biomodels.net/model-qualifiers/">
            <rdf:Description rdf:about="#cc929462-7064-4e79-8ef6-400282a0b087">
              <bqbiol:is>
                <rdf:Bag>
                  <rdf:li rdf:resource="http://identifiers.org/kegg.compound/C11436"/>
                </rdf:Bag>
              </bqbiol:is>
            </rdf:Description>
          </rdf:RDF>
        </annotation>
            </species>
      <species id="_2pg_c" fbc:charge="-3" fbc:chemicalFormula="C3H4O7P" constant="false" initialAmount="NaN" hasOnlySubstanceUnits="true" name="D-Glycerate 2-phosphate" metaid="d0cf98d5-0385-4493-9c05-a038c11e5c58" boundaryCondition="false" sboTerm="SBO:0000247" substanceUnits="substance" compartment="c">
        <notes>
          <html:p>FORMULA: C3H4O7P</html:p>
          <html:p>CHARGE: -3</html:p>
          
        </notes>
        <annotation>
          <rdf:RDF xmlns:rdf="http://www.w3.org/1999/02/22-rdf-syntax-ns#" xmlns:bqbiol="http://biomodels.net/biology-qualifiers/" xmlns:bqmodel="http://biomodels.net/model-qualifiers/">
            <rdf:Description rdf:about="#d0cf98d5-0385-4493-9c05-a038c11e5c58">
              <bqbiol:is>
                <rdf:Bag>
                  <rdf:li rdf:resource="http://identifiers.org/kegg.compound/C00631"/>
                </rdf:Bag>
              </bqbiol:is>
            </rdf:Description>
          </rdf:RDF>
        </annotation>
            </species>
      <species id="_34hpp_c" fbc:charge="-1" fbc:chemicalFormula="C9H7O4" constant="false" initialAmount="NaN" hasOnlySubstanceUnits="true" name="3-(4-Hydroxyphenyl)pyruvate" metaid="_3385c049-081e-4054-a071-8df4ac33ae48" boundaryCondition="false" sboTerm="SBO:0000247" substanceUnits="substance" compartment="c">
        <notes>
          <html:p>FORMULA: C9H7O4</html:p>
          <html:p>CHARGE: -1</html:p>
          
        </notes>
        <annotation>
          <rdf:RDF xmlns:rdf="http://www.w3.org/1999/02/22-rdf-syntax-ns#" xmlns:bqbiol="http://biomodels.net/biology-qualifiers/" xmlns:bqmodel="http://biomodels.net/model-qualifiers/">
            <rdf:Description rdf:about="#_3385c049-081e-4054-a071-8df4ac33ae48">
              <bqbiol:is>
                <rdf:Bag>
                  <rdf:li rdf:resource="http://identifiers.org/kegg.compound/C01179"/>
                </rdf:Bag>
              </bqbiol:is>
            </rdf:Description>
          </rdf:RDF>
        </annotation>
            </species>
      <species id="_3c2hmp_c" fbc:charge="-2" fbc:chemicalFormula="C7H10O5" constant="false" initialAmount="NaN" hasOnlySubstanceUnits="true" name="3-Carboxy-2-hydroxy-4-methylpentanoate" metaid="_56b99158-9a8a-4e95-9aaa-6249f2600def" boundaryCondition="false" sboTerm="SBO:0000247" substanceUnits="substance" compartment="c">
        <notes>
          <html:p>FORMULA: C7H10O5</html:p>
          <html:p>CHARGE: -2</html:p>
          
        </notes>
        <annotation>
          <rdf:RDF xmlns:rdf="http://www.w3.org/1999/02/22-rdf-syntax-ns#" xmlns:bqbiol="http://biomodels.net/biology-qualifiers/" xmlns:bqmodel="http://biomodels.net/model-qualifiers/">
            <rdf:Description rdf:about="#_56b99158-9a8a-4e95-9aaa-6249f2600def">
              <bqbiol:is>
                <rdf:Bag>
                  <rdf:li rdf:resource="http://identifiers.org/kegg.compound/C04411"/>
                </rdf:Bag>
              </bqbiol:is>
            </rdf:Description>
          </rdf:RDF>
        </annotation>
            </species>
      <species id="_3c3hmp_c" fbc:charge="-2" fbc:chemicalFormula="C7H10O5" constant="false" initialAmount="NaN" hasOnlySubstanceUnits="true" name="3-Carboxy-3-hydroxy-4-methylpentanoate" metaid="_4859f7b9-8c55-45ed-8dfa-751f658ae8a0" boundaryCondition="false" sboTerm="SBO:0000247" substanceUnits="substance" compartment="c">
        <notes>
          <html:p>FORMULA: C7H10O5</html:p>
          <html:p>CHARGE: -2</html:p>
          
        </notes>
        <annotation>
          <rdf:RDF xmlns:rdf="http://www.w3.org/1999/02/22-rdf-syntax-ns#" xmlns:bqbiol="http://biomodels.net/biology-qualifiers/" xmlns:bqmodel="http://biomodels.net/model-qualifiers/">
            <rdf:Description rdf:about="#_4859f7b9-8c55-45ed-8dfa-751f658ae8a0">
              <bqbiol:is>
                <rdf:Bag>
                  <rdf:li rdf:resource="http://identifiers.org/kegg.compound/C02504"/>
                </rdf:Bag>
              </bqbiol:is>
            </rdf:Description>
          </rdf:RDF>
        </annotation>
            </species>
      <species id="_3c4mop_c" fbc:charge="-2" fbc:chemicalFormula="C7H8O5" constant="false" initialAmount="NaN" hasOnlySubstanceUnits="true" name="3-Carboxy-4-methyl-2-oxopentanoate" metaid="cf48ce26-6d1e-4ecd-a472-fe8bcfe44bc5" boundaryCondition="false" sboTerm="SBO:0000247" substanceUnits="substance" compartment="c">
        <notes>
          <html:p>FORMULA: C7H8O5</html:p>
          <html:p>CHARGE: -2</html:p>
          
        </notes>
        <annotation>
          <rdf:RDF xmlns:rdf="http://www.w3.org/1999/02/22-rdf-syntax-ns#" xmlns:bqbiol="http://biomodels.net/biology-qualifiers/" xmlns:bqmodel="http://biomodels.net/model-qualifiers/">
            <rdf:Description rdf:about="#cf48ce26-6d1e-4ecd-a472-fe8bcfe44bc5">
              <bqbiol:is>
                <rdf:Bag>
                  <rdf:li rdf:resource="http://identifiers.org/kegg.compound/C04236"/>
                </rdf:Bag>
              </bqbiol:is>
            </rdf:Description>
          </rdf:RDF>
        </annotation>
            </species>
      <species id="_3dhq_c" fbc:charge="-1" fbc:chemicalFormula="C7H9O6" constant="false" initialAmount="NaN" hasOnlySubstanceUnits="true" name="3-Dehydroquinate" metaid="_814d7809-c75e-43e8-8359-b6c286cef2f9" boundaryCondition="false" sboTerm="SBO:0000247" substanceUnits="substance" compartment="c">
        <notes>
          <html:p>FORMULA: C7H9O6</html:p>
          <html:p>CHARGE: -1</html:p>
          
        </notes>
        <annotation>
          <rdf:RDF xmlns:rdf="http://www.w3.org/1999/02/22-rdf-syntax-ns#" xmlns:bqbiol="http://biomodels.net/biology-qualifiers/" xmlns:bqmodel="http://biomodels.net/model-qualifiers/">
            <rdf:Description rdf:about="#_814d7809-c75e-43e8-8359-b6c286cef2f9">
              <bqbiol:is>
                <rdf:Bag>
                  <rdf:li rdf:resource="http://identifiers.org/kegg.compound/C00944"/>
                </rdf:Bag>
              </bqbiol:is>
            </rdf:Description>
          </rdf:RDF>
        </annotation>
            </species>
      <species id="_3dhsk_c" fbc:charge="-1" fbc:chemicalFormula="C7H7O5" constant="false" initialAmount="NaN" hasOnlySubstanceUnits="true" name="3-Dehydroshikimate" metaid="_01a62182-bcf8-48f1-b032-a0d736139f43" boundaryCondition="false" sboTerm="SBO:0000247" substanceUnits="substance" compartment="c">
        <notes>
          <html:p>FORMULA: C7H7O5</html:p>
          <html:p>CHARGE: -1</html:p>
          
        </notes>
        <annotation>
          <rdf:RDF xmlns:rdf="http://www.w3.org/1999/02/22-rdf-syntax-ns#" xmlns:bqbiol="http://biomodels.net/biology-qualifiers/" xmlns:bqmodel="http://biomodels.net/model-qualifiers/">
            <rdf:Description rdf:about="#_01a62182-bcf8-48f1-b032-a0d736139f43">
              <bqbiol:is>
                <rdf:Bag>
                  <rdf:li rdf:resource="http://identifiers.org/kegg.compound/C02637"/>
                </rdf:Bag>
              </bqbiol:is>
            </rdf:Description>
          </rdf:RDF>
        </annotation>
            </species>
      <species id="_3fe4s_c" fbc:charge="0" fbc:chemicalFormula="S4Fe3" constant="false" initialAmount="NaN" hasOnlySubstanceUnits="true" name="[3Fe-4S] damaged iron-sulfur cluster" metaid="_1c64a020-f3dd-40de-a2bb-59887fcd78f6" boundaryCondition="false" sboTerm="SBO:0000247" substanceUnits="substance" compartment="c">
        <notes>
          <html:p>FORMULA: S4Fe3</html:p>
          <html:p>CHARGE: 0</html:p>
          
        </notes>
        <annotation>
          <rdf:RDF xmlns:rdf="http://www.w3.org/1999/02/22-rdf-syntax-ns#" xmlns:bqbiol="http://biomodels.net/biology-qualifiers/" xmlns:bqmodel="http://biomodels.net/model-qualifiers/">
            <rdf:Description rdf:about="#_1c64a020-f3dd-40de-a2bb-59887fcd78f6">
              <bqbiol:is>
                <rdf:Bag>
                  <rdf:li rdf:resource="http://identifiers.org/kegg.compound/"/>
                </rdf:Bag>
              </bqbiol:is>
            </rdf:Description>
          </rdf:RDF>
        </annotation>
            </species>
      <species id="_3haACP_c" fbc:charge="-1" fbc:chemicalFormula="C15H27N2O9PRS" constant="false" initialAmount="NaN" hasOnlySubstanceUnits="true" name="(3R)-3-Hydroxyacyl-[acyl-carrier protein]" metaid="_7d622092-ae0f-4d3d-82a2-ae6c9534a3be" boundaryCondition="false" sboTerm="SBO:0000247" substanceUnits="substance" compartment="c">
        <notes>
          <html:p>FORMULA: C15H27N2O9PRS</html:p>
          <html:p>CHARGE: -1</html:p>
          
        </notes>
        <annotation>
          <rdf:RDF xmlns:rdf="http://www.w3.org/1999/02/22-rdf-syntax-ns#" xmlns:bqbiol="http://biomodels.net/biology-qualifiers/" xmlns:bqmodel="http://biomodels.net/model-qualifiers/">
            <rdf:Description rdf:about="#_7d622092-ae0f-4d3d-82a2-ae6c9534a3be">
              <bqbiol:is>
                <rdf:Bag>
                  <rdf:li rdf:resource="http://identifiers.org/kegg.compound/C01271"/>
                </rdf:Bag>
              </bqbiol:is>
            </rdf:Description>
          </rdf:RDF>
        </annotation>
            </species>
      <species id="_3hbcoa_c" fbc:charge="-4" fbc:chemicalFormula="C25H38N7O18P3S" constant="false" initialAmount="NaN" hasOnlySubstanceUnits="true" name="(S)-3-Hydroxybutanoyl-CoA" metaid="_5483c068-3247-4b91-84f6-50ae473dd453" boundaryCondition="false" sboTerm="SBO:0000247" substanceUnits="substance" compartment="c">
        <notes>
          <html:p>FORMULA: C25H38N7O18P3S</html:p>
          <html:p>CHARGE: -4</html:p>
          
        </notes>
        <annotation>
          <rdf:RDF xmlns:rdf="http://www.w3.org/1999/02/22-rdf-syntax-ns#" xmlns:bqbiol="http://biomodels.net/biology-qualifiers/" xmlns:bqmodel="http://biomodels.net/model-qualifiers/">
            <rdf:Description rdf:about="#_5483c068-3247-4b91-84f6-50ae473dd453">
              <bqbiol:is>
                <rdf:Bag>
                  <rdf:li rdf:resource="http://identifiers.org/kegg.compound/C01144"/>
                </rdf:Bag>
              </bqbiol:is>
            </rdf:Description>
          </rdf:RDF>
        </annotation>
            </species>
      <species id="_3hcddec5eACP_c" fbc:charge="-1" fbc:chemicalFormula="C23H41N2O9PRS" constant="false" initialAmount="NaN" hasOnlySubstanceUnits="true" name="(R)-3-hydroxy-cis-dodec-5-enoyl-[acyl-carrier protein]" metaid="_3c2e24a4-4d2d-4b9c-863b-1f01b396fe18" boundaryCondition="false" sboTerm="SBO:0000247" substanceUnits="substance" compartment="c">
        <notes>
          <html:p>FORMULA: C23H41N2O9PRS</html:p>
          <html:p>CHARGE: -1</html:p>
          
        </notes>
        <annotation>
          <rdf:RDF xmlns:rdf="http://www.w3.org/1999/02/22-rdf-syntax-ns#" xmlns:bqbiol="http://biomodels.net/biology-qualifiers/" xmlns:bqmodel="http://biomodels.net/model-qualifiers/">
            <rdf:Description rdf:about="#_3c2e24a4-4d2d-4b9c-863b-1f01b396fe18">
              <bqbiol:is>
                <rdf:Bag>
                  <rdf:li rdf:resource="http://identifiers.org/kegg.compound/"/>
                </rdf:Bag>
              </bqbiol:is>
            </rdf:Description>
          </rdf:RDF>
        </annotation>
            </species>
      <species id="_3hcmrs7eACP_c" fbc:charge="-1" fbc:chemicalFormula="C25H45N2O9PRS" constant="false" initialAmount="NaN" hasOnlySubstanceUnits="true" name="(R)-3-hydroxy-cis-myristol-7-eoyl-[acyl-carrier protein]" metaid="_799b2078-df12-431e-a51a-b29d6071c313" boundaryCondition="false" sboTerm="SBO:0000247" substanceUnits="substance" compartment="c">
        <notes>
          <html:p>FORMULA: C25H45N2O9PRS</html:p>
          <html:p>CHARGE: -1</html:p>
          
        </notes>
        <annotation>
          <rdf:RDF xmlns:rdf="http://www.w3.org/1999/02/22-rdf-syntax-ns#" xmlns:bqbiol="http://biomodels.net/biology-qualifiers/" xmlns:bqmodel="http://biomodels.net/model-qualifiers/">
            <rdf:Description rdf:about="#_799b2078-df12-431e-a51a-b29d6071c313">
              <bqbiol:is>
                <rdf:Bag>
                  <rdf:li rdf:resource="http://identifiers.org/kegg.compound/"/>
                </rdf:Bag>
              </bqbiol:is>
            </rdf:Description>
          </rdf:RDF>
        </annotation>
            </species>
      <species id="_3hcpalm9eACP_c" fbc:charge="-1" fbc:chemicalFormula="C27H49N2O9PRS" constant="false" initialAmount="NaN" hasOnlySubstanceUnits="true" name="(R)-3-hydroxy-cis-palm-9-eoyl-[acyl-carrier protein]" metaid="f171a8fa-a842-4f77-83ff-23fa4918d82f" boundaryCondition="false" sboTerm="SBO:0000247" substanceUnits="substance" compartment="c">
        <notes>
          <html:p>FORMULA: C27H49N2O9PRS</html:p>
          <html:p>CHARGE: -1</html:p>
          
        </notes>
        <annotation>
          <rdf:RDF xmlns:rdf="http://www.w3.org/1999/02/22-rdf-syntax-ns#" xmlns:bqbiol="http://biomodels.net/biology-qualifiers/" xmlns:bqmodel="http://biomodels.net/model-qualifiers/">
            <rdf:Description rdf:about="#f171a8fa-a842-4f77-83ff-23fa4918d82f">
              <bqbiol:is>
                <rdf:Bag>
                  <rdf:li rdf:resource="http://identifiers.org/kegg.compound/"/>
                </rdf:Bag>
              </bqbiol:is>
            </rdf:Description>
          </rdf:RDF>
        </annotation>
            </species>
      <species id="_3hcvac11eACP_c" fbc:charge="-1" fbc:chemicalFormula="C29H53N2O9PRS" constant="false" initialAmount="NaN" hasOnlySubstanceUnits="true" name="(R)-3-hydroxy-cis-vacc-11-enoyl-[acyl-carrier protein]" metaid="_3c6a55d2-59e1-494e-92b9-6740bd784cc0" boundaryCondition="false" sboTerm="SBO:0000247" substanceUnits="substance" compartment="c">
        <notes>
          <html:p>FORMULA: C29H53N2O9PRS</html:p>
          <html:p>CHARGE: -1</html:p>
          
        </notes>
        <annotation>
          <rdf:RDF xmlns:rdf="http://www.w3.org/1999/02/22-rdf-syntax-ns#" xmlns:bqbiol="http://biomodels.net/biology-qualifiers/" xmlns:bqmodel="http://biomodels.net/model-qualifiers/">
            <rdf:Description rdf:about="#_3c6a55d2-59e1-494e-92b9-6740bd784cc0">
              <bqbiol:is>
                <rdf:Bag>
                  <rdf:li rdf:resource="http://identifiers.org/kegg.compound/"/>
                </rdf:Bag>
              </bqbiol:is>
            </rdf:Description>
          </rdf:RDF>
        </annotation>
            </species>
      <species id="_3hdcoa_c" fbc:charge="-4" fbc:chemicalFormula="C31H50N7O18P3S" constant="false" initialAmount="NaN" hasOnlySubstanceUnits="true" name="(S)-3-Hydroxydecanoyl-CoA" metaid="_8f6b5ab1-eb9f-43aa-862a-a521fb32cf04" boundaryCondition="false" sboTerm="SBO:0000247" substanceUnits="substance" compartment="c">
        <notes>
          <html:p>FORMULA: C31H50N7O18P3S</html:p>
          <html:p>CHARGE: -4</html:p>
          
        </notes>
        <annotation>
          <rdf:RDF xmlns:rdf="http://www.w3.org/1999/02/22-rdf-syntax-ns#" xmlns:bqbiol="http://biomodels.net/biology-qualifiers/" xmlns:bqmodel="http://biomodels.net/model-qualifiers/">
            <rdf:Description rdf:about="#_8f6b5ab1-eb9f-43aa-862a-a521fb32cf04">
              <bqbiol:is>
                <rdf:Bag>
                  <rdf:li rdf:resource="http://identifiers.org/kegg.compound/C05264"/>
                </rdf:Bag>
              </bqbiol:is>
            </rdf:Description>
          </rdf:RDF>
        </annotation>
            </species>
      <species id="_3hddcoa_c" fbc:charge="-4" fbc:chemicalFormula="C33H54N7O18P3S" constant="false" initialAmount="NaN" hasOnlySubstanceUnits="true" name="(S)-3-Hydroxydodecanoyl-CoA" metaid="da1ebda6-6d1f-4676-ae49-27740043402c" boundaryCondition="false" sboTerm="SBO:0000247" substanceUnits="substance" compartment="c">
        <notes>
          <html:p>FORMULA: C33H54N7O18P3S</html:p>
          <html:p>CHARGE: -4</html:p>
          
        </notes>
        <annotation>
          <rdf:RDF xmlns:rdf="http://www.w3.org/1999/02/22-rdf-syntax-ns#" xmlns:bqbiol="http://biomodels.net/biology-qualifiers/" xmlns:bqmodel="http://biomodels.net/model-qualifiers/">
            <rdf:Description rdf:about="#da1ebda6-6d1f-4676-ae49-27740043402c">
              <bqbiol:is>
                <rdf:Bag>
                  <rdf:li rdf:resource="http://identifiers.org/kegg.compound/C05262"/>
                </rdf:Bag>
              </bqbiol:is>
            </rdf:Description>
          </rdf:RDF>
        </annotation>
            </species>
[truncated: 3,701,532 more chars]
