# Supplementary material for: Constraint-Based Modeling of Carbon Fixation and the Energetics of Electron Transfer in Geobacter metallireducens
Source: PLoS Comput Biol. 2014 Apr 24;10(4):e1003575. doi: 10.1371/journal.pcbi.1003575 (PMC3998878; doi:10.1371/journal.pcbi.1003575)
Supplement: Dataset S5 — Transcriptomic data for G. metallireducens on acetate, benzoate, toluene, and phenol as electron donors and Fe(III) as the electron acceptor. (XLSX) [file pcbi.1003575.s005.xlsx]

## Sheet: Read me
SEQ_ID	locus tag for G. metallireducens GS-15
Acetate	microarray data: log(2) expression value under acetate / Fe(III) conditions
Benzoate	microarray data: log(2) expression value under benzoate / Fe(III) conditions
Toluene	microarray data: log(2) expression value under toluene / Fe(III) conditions
Phenol	microarray data: log(2) expression value under phenol / Fe(III) conditions
P value AB	p-value for change in expression between Acetate and Benzoate
P value AT	p-value for change in expression between Acetate and Toluene
P value AP	p-value for change in expression between Acetate and Phenol

## Sheet: transcriptomic_data
SEQ_ID	Acetate	Benzoate	Toluene	Phenol	P value AB	P value AT	P value AP
Gmet_2086	6.84481	14.5408	13.7515	8.24062	8.26e-10	6.61e-09	0.00284
Gmet_2148	7.20584	14.4227	12.5309	9.1013	8.49e-10	1.35e-07	6.8e-07
Gmet_2153	7.37172	14.2284	12.9965	10.3996	8.57e-10	1.26e-08	3.84e-08
Gmet_2087	7.11939	14.3024	13.5277	9.76227	9.17e-10	5.01e-09	8.27e-07
Gmet_2152	7.13577	14.4835	13.3736	9.19621	9.52e-10	6.29e-09	1.19e-07
Gmet_2083	6.48957	13.6484	12.1513	7.43454	1.21e-09	7.53e-09	0.00108
Gmet_1803	7.09438	13.8288	12.1218	8.37254	1.35e-09	4.43e-08	0.000142
Gmet_2069	6.67202	14.1004	12.7941	7.88772	1.44e-09	1.08e-08	1.89e-05
Gmet_2084	7.03294	14.0488	12.9012	9.29445	1.45e-09	6.57e-09	1.24e-07
Gmet_2076	6.78867	12.177	10.6283	8.2689	1.48e-09	3.11e-08	6.7e-05
Gmet_2054	6.87269	13.062	7.90016	7.60491	1.48e-09	2.58e-05	0.00156
Gmet_2066	6.92358	13.4303	12.0873	7.76795	1.63e-09	2.77e-07	6.14e-05
Gmet_2079	7.54888	13.9317	12.8445	8.48575	1.64e-09	3.59e-08	5.63e-05
Gmet_2064	6.9651	12.5119	10.6669	8.7026	2.15e-09	7.07e-08	3.48e-05
Gmet_2088	6.56355	13.2011	12.4162	8.36364	2.4e-09	5.46e-08	7.32e-07
Gmet_1046	7.40897	14.1668	13.8321	11.0745	2.41e-09	1.88e-08	6.06e-09
Gmet_2149	6.68916	11.4456	10.0067	8.68008	3.05e-09	5.84e-08	2.93e-06
Gmet_1802	6.53378	13.2654	11.3728	7.08885	4.87e-09	1.45e-08	0.00161
Gmet_1044	6.61457	13.9908	13.8411	9.5569	4.95e-09	2.95e-08	2.59e-07
Gmet_2081	6.22392	13.0784	11.2591	6.6777	4.98e-09	3.64e-08	0.00768
Gmet_2074	7.42021	13.6682	12.456	8.79235	5.11e-09	1.94e-08	1.72e-06
Gmet_1045	7.21815	14.2948	13.6842	10.6359	5.21e-09	5.69e-08	2.09e-08
Gmet_2067	6.64875	13.2946	11.4544	8.19065	5.25e-09	3.74e-07	1.05e-06
Gmet_2151	6.41668	13.3012	11.8767	8.45049	5.32e-09	3.53e-08	1.09e-07
Gmet_2059	6.58671	12.8859	11.2977	7.86972	6.12e-09	1.15e-07	0.000146
Gmet_2147	6.44745	12.337	10.7111	8.06662	8.28e-09	2.47e-08	2.04e-05
Gmet_2063	6.39629	11.9352	9.7478	8.08095	8.58e-09	4.46e-07	3.24e-06
Gmet_0108	6.80101	11.0084	9.3815	8.62942	1.01e-08	2.09e-07	5.07e-07
Gmet_2098	7.66201	11.708	11.2105	10.5907	1.06e-08	2.58e-06	5.62e-08
Gmet_2070	6.95305	12.926	11.1466	8.44803	1.11e-08	6.82e-08	1.52e-05
Gmet_2072	7.04794	12.6378	11.0713	7.95208	1.13e-08	8.18e-08	2.15e-05
Gmet_2150	6.15184	11.4201	9.23093	7.37611	1.28e-08	6.75e-08	3.42e-06
Gmet_3652	8.6651	15.2663	14.9845	9.41614	1.3e-08	4.68e-08	0.00164
Gmet_2075	6.62019	13.013	11.8615	8.63171	1.32e-08	5.59e-08	1.92e-07
Gmet_1043	6.65081	13.3056	12.5422	9.26002	1.36e-08	1.03e-07	9.98e-08
Gmet_2058	6.83984	12.9431	11.6823	8.81249	1.54e-08	1.04e-07	2.19e-06
Gmet_2085	6.47187	13.4112	11.8164	7.82013	1.55e-08	2.75e-08	3.18e-05
Gmet_2065	7.00015	13.7358	12.2816	8.9557	1.55e-08	1.1e-08	2.22e-07
Gmet_2094	6.4006	9.95511	7.75385	7.0803	1.96e-08	7.32e-06	0.000421
Gmet_2095	7.15276	11.8575	10.5512	9.04884	1.98e-08	1.51e-07	8.75e-07
Gmet_2071	6.82045	12.0115	10.3816	8.86385	2e-08	1.05e-07	1.26e-05
Gmet_2057	6.57132	11.822	9.81485	7.80289	2.67e-08	5.6e-07	5.69e-05
Gmet_2055	7.84304	11.3489	10.0254	8.86863	2.98e-08	3.73e-06	4.56e-05
Gmet_2144	6.38714	10.4874	9.23346	7.78332	3.57e-08	5.89e-07	4.69e-05
Gmet_1804	7.87276	11.9366	9.59022	7.92162	3.91e-08	2.46e-06	0.684
Gmet_1729	12.5931	9.50631	9.1537	8.66851	4.51e-08	5.33e-07	4.55e-08
Gmet_1042	8.97343	13.0785	11.6228	8.58225	4.95e-08	1.22e-06	0.0131
Gmet_1807	7.09597	10.1518	7.933	7.70511	9.49e-08	4.43e-05	0.000942
Gmet_2080	6.52902	12.0681	10.2206	8.12393	9.58e-08	1.91e-07	4.03e-06
Gmet_1800	7.20713	10.2642	8.74646	8.91049	9.82e-08	2.3e-06	7.31e-07
Gmet_2056	6.24299	10.8423	8.51659	6.89266	9.87e-08	3.79e-05	0.00124
Gmet_0704	11.1154	7.59766	7.85273	8.13897	1.04e-07	6.37e-07	4.56e-05
Gmet_1798	7.87777	10.5431	8.22572	7.1251	1.1e-07	0.00728	8.69e-05
Gmet_2068	6.88047	13.2172	11.644	8.53449	1.84e-07	2.97e-08	3.33e-06
Gmet_2143	7.02011	11.2904	10.8008	9.65384	2.45e-07	1.72e-07	1.33e-07
Gmet_2062	6.33492	10.2089	7.45777	7.08761	3.49e-07	1.34e-05	8.46e-05
Gmet_1589	9.38648	7.20341	6.58768	6.54335	3.92e-07	8.16e-08	5.49e-08
Gmet_0328	6.76442	9.55931	10.8598	10.2211	4.51e-07	3.5e-07	5.14e-08
Gmet_2145	6.54599	10.0067	8.47573	8.06678	4.93e-07	2.52e-06	4.02e-06
Gmet_3651	6.75099	9.43544	6.94765	6.37444	5.05e-07	0.0428	0.0082
Gmet_0106	8.49616	11.2587	9.49981	8.40739	5.51e-07	7.01e-05	0.529
Gmet_3330	7.94297	9.98797	10.4704	10.0815	6.7e-07	1.37e-05	5.05e-05
Gmet_3139	9.37067	6.88477	6.13814	6.47406	6.85e-07	1.1e-07	7.79e-07
Gmet_1805	6.83329	10.3755	7.42416	7.02373	7.14e-07	0.000511	0.212
Gmet_3137	8.34872	6.44894	6.2359	6.63163	7.16e-07	6.95e-07	1.69e-06
Gmet_2486	9.25952	7.2947	6.44216	6.7154	7.88e-07	1.75e-07	3.05e-06
Gmet_1409	8.9608	7.14745	6.44453	7.15562	9.02e-07	4.24e-07	9.26e-05
Gmet_1041	8.01822	11.7644	9.65595	6.83664	1.03e-06	1.47e-05	5.87e-05
Gmet_1036	7.6641	10.2238	8.90786	8.60969	1.06e-06	7.36e-06	0.000767
Gmet_0329	7.05485	9.21631	10.1398	10.0038	1.07e-06	1.96e-07	3.8e-08
Gmet_1334	9.04552	6.66155	6.08268	6.06408	1.2e-06	1.1e-07	9.4e-08
Gmet_1730	12.6992	10.278	10.6198	10.828	1.4e-06	6.32e-07	1.13e-06
Gmet_1408	9.33496	7.54064	6.41283	6.50845	1.47e-06	1.37e-07	4.02e-07
Gmet_2799	8.03825	6.32843	6.22662	6.55985	1.76e-06	5.74e-07	9.04e-06
Gmet_2077	6.19741	9.4375	7.21221	6.81561	1.8e-06	0.000149	0.000919
Gmet_0285	9.64787	7.49614	7.15568	7.85981	1.95e-06	2.96e-07	4.51e-05
Gmet_3140	9.69515	7.73898	6.79216	6.8802	2.11e-06	1.2e-07	1.74e-07
Gmet_2335	9.91688	7.47623	6.22721	6.11031	2.22e-06	8.99e-08	2.52e-08
Gmet_0330	6.99046	9.27011	10.1369	9.37899	2.31e-06	7.61e-07	4.28e-07
Gmet_1039	8.25184	11.4231	10.27	9.80642	2.48e-06	9.25e-07	4.49e-06
Gmet_0082	8.4752	6.56722	6.26775	6.90196	2.8e-06	3.09e-07	0.000321
Gmet_0705	10.4924	7.97214	8.63472	8.84459	2.98e-06	1.62e-06	2.56e-06
Gmet_3411	11.7133	9.94813	8.45703	7.98286	3.01e-06	1.96e-06	3.38e-08
Gmet_0908	7.5675	10.326	9.40985	8.23444	3.02e-06	3.36e-05	0.000226
Gmet_1047	6.21542	8.00243	6.8911	6.78331	3.04e-06	0.00205	0.000477
Gmet_2696	9.87231	13.2041	11.9493	10.4382	3.07e-06	1.2e-05	0.00506
Gmet_2334	8.80217	6.74304	6.03931	6.29767	3.13e-06	4.46e-07	4.54e-06
Gmet_1085	8.93048	10.3931	7.50415	7.63297	3.31e-06	2.16e-06	4.63e-06
Gmet_2061	6.83153	8.33026	8.05339	8.73324	3.34e-06	8.35e-06	1.23e-06
Gmet_0045	11.4738	13.0386	12.0937	10.3406	3.34e-06	0.00849	0.021
Gmet_0284	7.80048	6.37137	6.61817	7.53547	3.54e-06	1.47e-05	0.356
Gmet_2078	12.5653	14.3021	12.9623	8.3345	3.68e-06	0.00691	4.46e-07
Gmet_2966	7.92469	6.35625	6.12574	6.54091	3.7e-06	5.72e-07	0.000136
Gmet_0910	7.82423	11.2563	9.92441	8.9536	3.9e-06	6.5e-06	9.06e-06
Gmet_2695	9.06668	11.2383	10.1435	9.42819	3.93e-06	5.71e-05	0.0739
Gmet_2139	8.99543	10.5358	10.3314	9.5338	4.03e-06	3.93e-06	0.00671
Gmet_2146	6.57519	10.7145	9.21298	8.67169	4.05e-06	2.14e-07	1.39e-06
Gmet_3050	8.62396	6.94545	6.61487	6.72012	4.15e-06	5.85e-07	4.69e-07
Gmet_0105	9.16471	11.2343	8.93897	7.63485	4.16e-06	0.185	1.47e-05
Gmet_1054	7.02888	9.17509	8.41774	8.18257	4.2e-06	1.09e-05	4.44e-06
Gmet_2260	6.41771	9.93233	8.8558	7.98387	4.42e-06	3.65e-06	1.56e-05
Gmet_1335	9.65441	8.23594	7.28926	7.36165	4.55e-06	3.61e-07	1.22e-07
Gmet_A3577	9.1759	7.74007	9.50312	10.4041	4.57e-06	0.12	0.00884
Gmet_0107	6.75183	9.5791	8.4512	8.6975	4.57e-06	7.13e-07	2.36e-07
Gmet_3051	9.971	7.94311	6.73255	6.60901	4.59e-06	9.91e-08	5.11e-08
Gmet_0335	7.43651	10.5421	9.50168	8.60617	4.83e-06	9.19e-06	0.00012
Gmet_0280	10.3818	8.81974	8.69826	8.74626	4.87e-06	7.5e-06	8.49e-06
Gmet_3238	9.13041	10.3794	11.2604	8.36086	5.16e-06	4.73e-06	0.00118
Gmet_3584	9.70316	8.05034	8.05272	8.43004	5.74e-06	1.06e-06	6.15e-05
Gmet_1759	9.12906	7.49493	6.73064	6.90776	5.79e-06	4.47e-07	7.22e-08
Gmet_1086	9.93061	11.5103	8.33287	8.18861	5.89e-06	8.81e-06	6.46e-06
Gmet_0331	6.49663	8.08766	8.31967	8.41097	6.13e-06	1.92e-06	3.9e-07
Gmet_2099	6.4526	8.33194	8.25699	8.60371	6.32e-06	3.61e-05	2.98e-06
Gmet_1040	9.44142	12.9327	11.6789	9.35047	6.6e-06	8.58e-06	0.524
Gmet_0293	8.59503	10.0593	11.5686	10.4084	6.63e-06	2.92e-06	3.96e-05
Gmet_0276	9.26889	7.72698	7.67572	7.89625	6.77e-06	1.3e-06	2.16e-06
Gmet_1129	7.57865	9.66568	9.51126	9.55424	7.28e-06	6.05e-06	1.67e-07
Gmet_3631	8.56511	6.17221	5.8034	6.21221	7.63e-06	2.31e-07	2.72e-05
Gmet_3624	10.2018	8.34856	8.74337	9.12023	7.66e-06	4.48e-05	0.00067
Gmet_2499	10.0411	8.39468	9.76408	9.7743	7.67e-06	0.0496	0.267
Gmet_2133	8.48899	10.3552	10.2993	8.14538	8.02e-06	5.26e-06	0.066
Gmet_0701	8.15256	6.85461	7.57094	7.9439	8.07e-06	0.000449	0.339
Gmet_1948	10.5619	9.20012	7.58661	7.26702	8.49e-06	2.82e-07	6.11e-07
Gmet_2261	6.75757	8.06259	8.98261	9.11441	8.52e-06	2.5e-06	2.25e-06
Gmet_3332	7.83351	9.59704	8.95053	7.95008	8.54e-06	0.00467	0.462
Gmet_1410	8.05309	6.68156	6.41165	6.70144	8.54e-06	1.86e-06	2.82e-05
Gmet_2694	8.62309	10.6736	8.29639	8.02889	8.58e-06	0.0486	0.00151
Gmet_1806	7.02551	9.41983	7.92356	8.19215	8.58e-06	2.39e-05	1.31e-05
Gmet_3518	8.76272	10.724	11.0951	11.444	8.6e-06	4.07e-07	9.3e-07
Gmet_1415	11.3643	10.0209	9.05488	7.97514	8.65e-06	1.91e-06	4.96e-07
Gmet_3357	9.71537	8.14993	6.68209	6.69864	8.83e-06	1.85e-07	2.4e-08
Gmet_2688	12.3392	10.8021	9.04622	7.46437	8.86e-06	4.44e-06	3.1e-09
Gmet_0332	7.59765	11.0308	10.9027	9.45524	8.86e-06	8.34e-06	2.09e-06
Gmet_1330	8.29327	6.43933	6.00603	6.27489	8.88e-06	4.41e-07	3.76e-05
Gmet_1059	7.24296	8.64692	9.42881	9.24061	8.88e-06	2.05e-05	4.41e-07
Gmet_3331	7.17707	8.97965	9.27152	9.32865	8.91e-06	6.33e-07	2.41e-06
Gmet_1421	9.78756	8.35342	6.92952	6.76274	8.94e-06	1.38e-07	1.53e-07
Gmet_1962	8.18088	6.77533	6.77907	7.16937	8.98e-06	6.2e-06	3.05e-05
Gmet_1037	7.80958	10.1739	9.52519	9.40841	9.63e-06	1.91e-06	1.47e-06
Gmet_1038	7.97731	11.0515	9.81868	9.65372	9.94e-06	4.01e-06	7.87e-07
Gmet_2801	7.44368	6.10418	6.01983	6.08036	1.02e-05	2.45e-06	6.85e-06
Gmet_1801	7.40717	8.62946	8.57969	8.13743	1.02e-05	4.98e-05	0.0101
Gmet_3142	7.52854	6.2845	6.19419	6.55502	1.03e-05	2.3e-06	0.000357
Gmet_3410	10.7867	9.34498	8.0003	7.65349	1.04e-05	7.82e-07	1.01e-07
Gmet_1136	7.07971	8.42007	8.93041	9.64888	1.05e-05	2.47e-06	7.42e-08
Gmet_1179	8.94075	7.50522	6.55086	6.66633	1.06e-05	6.94e-07	1.49e-07
Gmet_1131	11.5724	14.7436	15.6418	15.7185	1.06e-05	7.43e-07	9.42e-08
Gmet_2878	8.62926	7.44485	7.57472	7.34977	1.07e-05	2.7e-05	6.92e-06
Gmet_1275	11.3591	9.98551	8.30146	7.89646	1.07e-05	2.11e-07	1.43e-07
Gmet_2137	8.10417	10.1561	10.4249	10.217	1.08e-05	4.05e-07	1.42e-07
Gmet_1331	9.90388	8.5476	6.98498	6.98902	1.08e-05	2.1e-07	6.19e-08
Gmet_1055	7.09581	9.07563	8.79901	8.41485	1.08e-05	2.06e-06	3.8e-06
Gmet_0453	9.23272	7.91162	6.38008	6.31245	1.08e-05	1.17e-07	2.14e-08
Gmet_3090	9.70236	8.0303	8.31953	8.46693	1.09e-05	9.5e-06	1.89e-05
Gmet_3358	11.5174	9.97101	8.16209	7.84658	1.11e-05	4.26e-07	1.49e-06
Gmet_0703	7.65191	6.45595	6.7982	7.33353	1.12e-05	9.44e-05	0.0304
Gmet_1435	9.34112	7.88747	7.18742	7.17183	1.13e-05	3.76e-07	1.78e-07
Gmet_3143	9.31285	7.82697	6.79417	6.83155	1.15e-05	5.31e-06	0.000145
Gmet_0080	9.05515	7.41157	6.53017	6.8857	1.15e-05	7.43e-07	6.08e-05
Gmet_0665	9.28021	7.66475	6.7539	6.88018	1.22e-05	5.64e-07	2.82e-07
Gmet_3329	8.23876	10.5194	10.5059	10.0765	1.23e-05	6.69e-06	1.05e-06
Gmet_A3566	8.18224	6.5053	6.70644	7.17516	1.24e-05	1.52e-05	0.000233
Gmet_2471	8.84382	7.66391	6.92165	6.98236	1.29e-05	5.14e-06	2.06e-06
Gmet_0739	7.96019	9.91604	10.9145	10.4338	1.29e-05	6.97e-07	2.25e-07
Gmet_1747	9.21668	7.77007	6.65066	6.42334	1.33e-05	4.46e-07	2.32e-07
Gmet_A3576	10.0964	8.40359	10.5565	11.0538	1.35e-05	0.0685	0.000967
Gmet_1542	8.6686	10.5624	10.5475	11.3256	1.35e-05	1.8e-05	7.4e-06
Gmet_1329	9.39222	7.76868	6.4033	6.57239	1.35e-05	1.09e-07	2.06e-06
Gmet_1207	9.45237	7.89531	8.11483	8.39735	1.35e-05	2.6e-05	0.00036
Gmet_0333	7.50352	9.91225	9.79769	8.77225	1.45e-05	1.69e-05	6.22e-05
Gmet_1327	8.81402	6.94213	6.03311	6.1006	1.46e-05	2.84e-07	6.84e-07
Gmet_1144	6.75484	8.09898	7.96044	8.53681	1.46e-05	1.27e-05	6.82e-05
Gmet_0277	8.07346	6.68642	6.686	7.16289	1.47e-05	5.13e-06	0.00153
Gmet_0334	6.97206	10.4807	9.65465	7.89542	1.49e-05	2.71e-05	3.25e-05
Gmet_1418	10.866	9.28431	7.31016	6.72448	1.51e-05	4.43e-07	1.7e-08
Gmet_2996	8.25205	7.03668	6.56101	7.10608	1.56e-05	2.91e-06	0.000461
Gmet_2979	8.71831	10.0702	10.8011	10.2422	1.58e-05	7.16e-07	4.3e-06
Gmet_2589	7.78059	6.57522	7.11375	7.45151	1.58e-05	0.00135	0.176
Gmet_2613	7.74725	9.17496	10.9348	10.0177	1.61e-05	3.09e-06	1.72e-07
Gmet_2342	7.91533	6.84239	6.58781	6.92721	1.61e-05	1.95e-06	3.55e-05
Gmet_1624	9.54693	8.41656	7.38131	7.36244	1.61e-05	2.34e-07	1.88e-07
Gmet_0702	8.77441	7.46153	7.98834	8.37449	1.61e-05	0.000254	0.012
Gmet_3632	9.75397	7.28394	6.556	6.85161	1.62e-05	2.02e-07	5.9e-08
Gmet_1419	10.2795	8.76388	8.44516	8.64159	1.62e-05	4.48e-06	5.73e-06
Gmet_1282	9.06876	7.8933	7.21271	6.95253	1.64e-05	1.06e-06	2.04e-07
Gmet_1128	7.33639	9.53319	9.08944	8.78894	1.64e-05	1.66e-05	5.27e-06
Gmet_1339	8.23977	7.22774	7.2757	7.98183	1.66e-05	1.06e-05	0.357
Gmet_2535	8.03641	6.47526	6.20908	6.38625	1.72e-05	3.22e-06	1.21e-05
Gmet_2135	7.97306	10.4285	10.3509	8.18647	1.72e-05	4.63e-06	0.0784
Gmet_1642	9.279	10.4759	10.551	11.4992	1.74e-05	7.78e-05	1.98e-07
Gmet_2591	8.99915	7.652	9.24594	9.83619	1.75e-05	0.238	0.00997
Gmet_2798	9.26774	7.63725	7.26082	7.764	1.76e-05	8.69e-06	3.52e-06
Gmet_1314	7.88746	6.67692	6.58341	6.93347	1.8e-05	3.98e-06	9.48e-05
Gmet_0137	10.801	9.59725	8.05653	7.72652	1.91e-05	4.46e-07	3.61e-08
Gmet_2096	10.0146	11.1793	9.23165	7.89022	1.94e-05	0.000165	6.57e-07
Gmet_1576	9.78215	8.17749	7.9397	7.5406	1.94e-05	1.29e-05	9.89e-08
Gmet_1870	9.98251	8.65342	7.85116	7.67519	1.96e-05	7.83e-06	4.49e-07
Gmet_0929	9.61796	8.65349	7.27016	7.21111	1.96e-05	5.61e-07	8.98e-08
Gmet_0614	11.9272	10.7377	8.65412	6.922	1.97e-05	1.59e-07	5.31e-09
Gmet_3088	7.97763	6.91198	7.54715	8.2292	1.98e-05	0.0324	0.0513
Gmet_3359	11.0509	9.68745	8.52855	7.73184	2.07e-05	1.61e-06	2.1e-08
Gmet_1014	7.65364	9.14127	9.07339	8.59154	2.07e-05	0.000534	0.000174
Gmet_3046	8.09448	7.05242	7.33083	7.86577	2.08e-05	0.000149	0.104
Gmet_1834	10.087	8.96641	7.76623	7.30597	2.08e-05	1.43e-06	1.59e-06
Gmet_1336	9.88712	8.84988	8.06431	8.41009	2.08e-05	1.68e-06	1.69e-05
Gmet_2006	8.87349	10.0046	8.35074	8.21282	2.1e-05	0.000688	0.000266
Gmet_1288	8.57004	7.31322	6.85702	6.99274	2.1e-05	1.92e-06	3.78e-06
Gmet_0851	10.6924	9.58256	8.25271	8.22954	2.21e-05	2.53e-07	1.11e-07
Gmet_1966	10.4205	9.32583	9.36521	9.8788	2.27e-05	1.41e-05	0.00223
Gmet_1145	7.1681	8.17468	7.84906	8.01606	2.29e-05	0.00333	7.67e-05
Gmet_3059	8.53304	7.38232	6.7998	6.80018	2.33e-05	3.63e-06	3.74e-06
Gmet_0775	7.92714	9.16352	8.86567	8.69777	2.36e-05	0.000249	0.000247
Gmet_2897	9.90688	8.69008	8.18	7.80777	2.37e-05	2.05e-06	6.49e-07
Gmet_1843	11.0485	10.0993	9.21053	8.63915	2.37e-05	4.32e-07	1.33e-07
Gmet_1403	11.1382	9.88173	8.06016	7.05914	2.37e-05	1.54e-07	9.22e-06
Gmet_2612	9.01322	10.5029	14.2595	14.6863	2.43e-05	1.53e-07	3.11e-09
Gmet_2141	8.02079	9.64998	8.56969	8.73005	2.43e-05	0.000468	0.000287
Gmet_1402	9.73912	8.13577	6.54766	6.44774	2.44e-05	1.42e-07	1.99e-08
Gmet_3494	7.69502	8.71161	9.35526	8.7514	2.45e-05	1.84e-05	2.44e-05
Gmet_3068	8.53282	7.23877	7.16324	7.6204	2.45e-05	5.42e-06	0.00031
Gmet_3499	11.9898	10.4503	9.17329	8.85681	2.47e-05	2.32e-05	3.64e-07
Gmet_0336	6.64981	7.6357	7.74968	7.86829	2.48e-05	5.87e-06	2.98e-05
Gmet_1584	10.361	9.32275	8.29788	7.64855	2.5e-05	1.54e-06	4.08e-08
Gmet_0892	8.67749	7.62569	7.69095	8.17081	2.5e-05	0.000173	0.00479
Gmet_0909	7.73293	10.2905	9.532	8.38942	2.56e-05	1.42e-05	0.000997
Gmet_2028	10.1569	11.7559	10.2298	7.66745	2.57e-05	0.612	2.58e-06
Gmet_1863	9.01992	7.8262	6.76226	6.75469	2.57e-05	2.6e-07	3.62e-07
Gmet_1852	9.60324	8.31854	6.48118	6.39101	2.57e-05	1.83e-07	3.85e-08
Gmet_1253	11.7062	10.4374	9.64244	8.17304	2.57e-05	4.79e-06	5.7e-08
Gmet_1839	10.6778	9.38631	8.65478	8.90418	2.58e-05	2.65e-06	8.06e-07
Gmet_1588	11.9328	10.863	9.33193	7.40352	2.58e-05	3.33e-07	3.58e-08
Gmet_0402	10.1441	9.10137	8.53592	8.35982	2.58e-05	9.24e-07	3.81e-07
Gmet_2533	7.72712	6.63038	7.19736	7.63206	2.59e-05	0.0191	0.751
Gmet_0445	9.78823	8.23426	7.83709	7.80195	2.59e-05	1.59e-06	1.5e-06
Gmet_2540	8.4456	7.00476	6.32782	6.56796	2.6e-05	5.43e-07	3.28e-06
Gmet_1176	9.52695	8.52253	7.96508	8.13056	2.6e-05	1.07e-05	3.06e-05
Gmet_0511	9.27141	10.6038	13.7454	12.9632	2.65e-05	2.32e-07	4.98e-08
Gmet_0442	12.3918	11.107	9.73262	9.31353	2.66e-05	3.25e-07	5.53e-08
Gmet_2512	7.6867	9.31309	7.79832	7.65687	2.67e-05	0.262	0.81
Gmet_2685	9.77708	8.15255	6.88375	7.07345	2.69e-05	1.11e-07	4.48e-08
Gmet_3394	11.1257	9.88286	8.50492	8.67665	2.74e-05	1.59e-05	4.91e-05
Gmet_2845	10.2695	8.89044	7.63019	7.43596	2.74e-05	1.99e-07	3.99e-08
Gmet_3138	8.38453	6.94659	6.2086	6.52614	2.75e-05	8.19e-07	8.2e-07
Gmet_1436	8.148	7.18999	7.50574	7.82601	2.75e-05	0.000177	0.0168
Gmet_1210	7.717	9.08257	10.1041	8.75854	2.75e-05	6.65e-06	5.96e-05
Gmet_3038	9.95557	11.3868	12.1447	11.9907	2.76e-05	1.65e-06	7.18e-07
Gmet_1142	6.95707	8.06461	8.6015	9.10153	2.78e-05	4.17e-06	4.01e-07
Gmet_3206	8.77977	7.69534	6.9522	7.17589	2.79e-05	1.03e-06	2.32e-06
Gmet_2097	9.71955	11.1667	10.0723	8.77933	2.79e-05	0.0485	0.00094
Gmet_2043	9.2433	11.2365	8.70058	7.03995	2.79e-05	0.00221	1.96e-07
Gmet_2903	8.72992	7.65876	7.92596	8.52757	2.91e-05	0.000191	0.11
Gmet_1607	9.06697	7.90208	8.71283	8.57837	2.97e-05	0.019	0.00226
Gmet_3058	8.52376	7.517	7.24795	7.39882	2.98e-05	5.96e-06	5.97e-05
Gmet_1587	11.0882	9.57856	7.33826	6.7878	3.07e-05	7.68e-08	3.53e-09
Gmet_3004	7.41504	6.45798	6.43479	6.71994	3.09e-05	3.18e-05	0.000363
Gmet_1007	8.71015	9.68628	12.5575	11.4766	3.13e-05	1.34e-07	7.23e-08
Gmet_0712	8.62906	7.58625	7.85041	8.30047	3.13e-05	0.00235	0.11
Gmet_3389	9.08549	7.96177	7.24163	7.6741	3.14e-05	1.06e-06	2.51e-06
Gmet_3065	9.17605	7.97433	8.01764	7.99429	3.15e-05	1.56e-05	1.3e-05
Gmet_1967	8.7285	7.67428	7.40796	7.50559	3.26e-05	1.95e-06	1.13e-05
Gmet_1053	7.33674	9.55502	9.83833	9.27719	3.26e-05	1.38e-06	1.09e-06
Gmet_3633	9.68195	8.52093	8.12112	8.41471	3.28e-05	7.22e-06	1.43e-05
Gmet_3341	8.10031	6.91367	6.75784	7.04716	3.28e-05	6.98e-06	0.000556
Gmet_2030	9.23311	10.7163	8.39475	6.77011	3.28e-05	0.00236	1.01e-07
Gmet_1405	10.1327	9.1236	8.49982	8.37668	3.28e-05	6.39e-06	0.000104
Gmet_1168	8.89442	7.84156	7.13798	7.36396	3.28e-05	1.17e-06	1.07e-06
Gmet_0278	7.55325	6.53629	6.77845	7.08814	3.28e-05	0.00014	0.00665
Gmet_3340	11.5978	10.4077	9.93711	9.57426	3.29e-05	1.03e-06	2.8e-07
Gmet_1606	10.7635	9.19435	9.11004	7.94124	3.29e-05	0.000396	3.59e-08
Gmet_0259	9.09976	8.01518	6.94882	7.22526	3.29e-05	7.44e-07	1.95e-07
Gmet_3634	6.84049	5.82176	5.87088	6.09411	3.3e-05	2.7e-05	0.0032
Gmet_A3571	8.49123	7.13579	7.28708	7.7444	3.31e-05	1.36e-05	0.00296
Gmet_2885	9.40802	8.18029	7.3512	6.86916	3.31e-05	4.78e-06	1.59e-06
Gmet_2848	11.829	10.6916	8.75046	7.53104	3.35e-05	1.09e-07	5.32e-09
Gmet_2800	7.31046	6.3241	6.11052	6.39197	3.38e-05	7.14e-06	5.9e-05
Gmet_1308	9.7246	8.69073	7.04384	7.26995	3.45e-05	4.14e-07	8.26e-07
Gmet_0281	8.31222	7.31407	7.35127	7.63384	3.45e-05	0.000231	0.000244
Gmet_3610	12.1447	11.2238	10.0838	9.33352	3.46e-05	1.21e-06	1.67e-05
Gmet_3053	8.67039	7.61309	7.00551	6.93705	3.46e-05	2.78e-06	3.13e-06
Gmet_1298	8.91275	7.44652	6.66776	6.67333	3.46e-05	1.5e-06	8.33e-07
Gmet_1125	8.27566	7.34875	7.74588	8.52964	3.46e-05	0.000405	0.0908
Gmet_2869	10.7793	9.83519	7.61651	6.99963	3.47e-05	4.97e-08	5.97e-09
Gmet_1540	6.68163	8.71064	15.0974	7.97864	3.48e-05	1.21e-09	0.000219
Gmet_1257	11.496	10.5848	9.42605	8.916	3.58e-05	3.24e-07	4.27e-08
Gmet_0050	11.3723	9.65637	8.98183	8.91565	3.63e-05	9.23e-07	2.2e-06
Gmet_1438	8.49817	7.33118	7.48824	7.86005	3.65e-05	8.21e-05	0.000792
Gmet_0740	8.43587	10.6717	11.8284	12.0155	3.7e-05	1.95e-06	2.21e-08
Gmet_1317	10.168	8.71638	6.4983	6.26964	3.73e-05	3.42e-08	8.67e-09
Gmet_2024	6.91831	8.10134	7.53713	8.11802	3.77e-05	0.000431	7.59e-06
Gmet_0227	8.68413	7.6743	8.02018	8.14583	3.77e-05	0.00138	0.0014
Gmet_2312	8.30102	7.38436	6.77404	6.77472	3.89e-05	1.87e-06	2.41e-06
Gmet_1873	11.3877	9.92909	7.81713	7.31721	3.92e-05	2.12e-07	1.42e-08
Gmet_1316	8.89955	7.53549	6.54989	6.87123	3.92e-05	4.76e-07	5.41e-06
Gmet_1251	11.067	10.0877	8.00403	6.83055	3.92e-05	1.99e-07	4.56e-09
Gmet_2775	8.20369	7.25234	6.88727	7.12114	3.96e-05	2.68e-06	3.68e-05
Gmet_1325	9.39244	7.99113	6.51676	6.34155	3.96e-05	3.82e-07	8.97e-08
Gmet_3166	9.06189	7.89809	8.03563	8.65094	4e-05	7.01e-05	0.00669
Gmet_2134	7.63998	9.64386	9.82461	8.7369	4.03e-05	7.81e-07	2.27e-05
Gmet_0070	9.45277	8.53721	8.1349	8.28215	4.07e-05	7.02e-06	9.67e-06
Gmet_0839	7.88378	9.26195	9.88143	9.67065	4.08e-05	3.1e-06	1.74e-06
Gmet_3060	8.65693	7.66065	7.29246	7.47685	4.09e-05	1.1e-05	1.73e-05
Gmet_0616	13.1854	12.2553	11.1306	8.70334	4.09e-05	4.26e-07	3.6e-08
Gmet_0372	7.67703	9.0015	8.85102	9.60152	4.09e-05	1.76e-05	6.92e-07
Gmet_3354	12.9808	11.8323	9.90502	7.41506	4.12e-05	4.34e-07	2.55e-09
Gmet_1244	8.21599	7.17126	6.91396	7.48312	4.13e-05	4.26e-06	0.000257
Gmet_2026	7.08762	8.15389	7.06316	7.03374	4.2e-05	0.876	0.694
Gmet_3606	9.52348	11.3713	9.69859	6.55052	4.21e-05	0.426	2.86e-07
Gmet_2608	10.0376	11.4848	10.1799	10.3362	4.24e-05	0.305	0.0322
Gmet_2313	9.92272	8.99257	7.79403	7.63425	4.28e-05	4.44e-07	1.83e-07
Gmet_3409	12.1525	10.9481	10.3174	10.016	4.29e-05	1.91e-06	4.76e-07
Gmet_3132	11.2069	10.1275	9.10975	8.86481	4.31e-05	4.01e-07	9.05e-07
Gmet_2961	9.56466	8.50443	7.29148	7.18676	4.37e-05	4.17e-06	1.73e-06
Gmet_1982	8.66282	7.69046	6.63673	6.63144	4.37e-05	5.36e-07	6.18e-06
Gmet_1652	8.22053	9.26697	8.75131	9.33998	4.37e-05	0.000539	0.000158
Gmet_2743	8.67714	10.2035	10.5646	11.0098	4.38e-05	2.22e-06	2.11e-07
Gmet_1278	9.92512	8.70717	6.92337	6.47835	4.41e-05	1.34e-07	3.59e-08
Gmet_2628	6.94335	7.78259	8.49453	9.16326	4.43e-05	6.01e-06	7.39e-08
Gmet_1908	8.97232	10.2112	9.48567	7.14127	4.44e-05	0.0208	1.7e-06
Gmet_1001	7.67751	6.215	6.00159	6.32162	4.45e-05	8.16e-06	6.4e-05
Gmet_1499	7.49438	6.53969	6.75408	7.20669	4.47e-05	6.47e-05	0.162
Gmet_2127	6.99091	7.95954	8.9303	9.66452	4.52e-05	9.35e-07	3.85e-08
Gmet_3443	7.92513	8.87311	9.29796	9.36785	4.62e-05	2.39e-05	6.24e-06
Gmet_0977	9.04514	7.89569	6.93528	7.20005	4.65e-05	9.22e-07	3.24e-07
Gmet_0501	8.97836	8.04314	7.57521	7.91887	4.69e-05	7.48e-06	2.12e-05
Gmet_1596	13.1958	12.1632	11.3443	9.23492	4.71e-05	1.99e-05	1.38e-08
Gmet_0730	6.86057	8.22902	8.5367	8.57086	4.75e-05	1.06e-06	4.02e-06
Gmet_3484	7.62312	6.68873	7.24942	7.81467	4.76e-05	0.00988	0.222
Gmet_1835	8.72635	7.65027	6.98154	7.11613	4.76e-05	1.15e-06	1.5e-06
Gmet_1850	8.89106	7.66122	6.52402	6.80293	4.78e-05	4.46e-07	7.42e-06
Gmet_1358	9.76487	8.6394	7.46706	7.16775	4.78e-05	4.44e-06	7.94e-08
Gmet_1019	6.90948	7.80781	8.33624	8.60348	4.78e-05	6.89e-05	5.43e-07
Gmet_1498	6.78946	5.89235	6.13817	6.49236	4.79e-05	0.000289	0.114
Gmet_0290	7.85899	6.61367	6.74496	6.85956	4.86e-05	2.18e-05	6.25e-05
Gmet_3412	8.57763	7.5752	7.3429	7.65503	4.97e-05	0.00012	0.00316
Gmet_2142	7.53087	9.21815	8.27696	8.438	5.07e-05	0.000206	3.65e-05
Gmet_3598	10.0858	8.69107	7.24691	6.99	5.08e-05	5.06e-06	5.59e-08
Gmet_2865	11.6636	10.7267	9.82281	8.76849	5.1e-05	5.53e-06	1.31e-06
Gmet_0901	10.6824	9.46709	9.4776	9.73655	5.13e-05	2.09e-05	0.000146
Gmet_1407	7.85678	6.63235	6.21771	6.39368	5.16e-05	1.89e-06	3.67e-06
Gmet_2339	9.04451	8.04571	6.34868	6.52114	5.19e-05	3.8e-07	9.33e-08
Gmet_2140	8.42427	9.5027	8.64795	8.26114	5.21e-05	0.052	0.27
Gmet_3350	13.7534	12.9149	11.2574	8.16938	5.22e-05	1.87e-06	3.28e-09
Gmet_2115	8.78035	9.72665	11.6704	12.1729	5.22e-05	2.33e-07	3e-08
Gmet_0166	9.79518	10.8301	9.63242	8.61548	5.22e-05	0.379	6.72e-06
Gmet_1227	10.9423	9.7246	8.84705	8.79196	5.24e-05	5.66e-07	3.09e-06
Gmet_1927	10.1033	9.21569	8.74236	8.7321	5.32e-05	4.74e-05	2.56e-06
Gmet_1776	10.4769	8.91312	7.59637	7.20177	5.32e-05	2.26e-07	1.35e-07
Gmet_0154	7.2077	8.2051	8.6565	9.24309	5.32e-05	1.02e-06	1.64e-07
Gmet_1170	8.75298	7.63866	6.61107	6.77866	5.33e-05	1.93e-06	8.7e-07
Gmet_0738	8.77474	9.58084	10.4561	11.0114	5.39e-05	3.79e-06	2.8e-07
Gmet_3628	7.61659	6.65225	6.46874	6.95042	5.41e-05	3.4e-05	0.00127
Gmet_2136	7.58081	9.93595	9.75556	7.85185	5.45e-05	3.88e-06	0.039
Gmet_2357	11.4113	10.5446	8.81973	7.83879	5.46e-05	2.36e-07	1.18e-08
Gmet_1437	9.59078	8.34176	7.58204	7.83395	5.46e-05	2.63e-06	2.1e-06
Gmet_2114	8.32075	9.09151	11.1047	11.4714	5.47e-05	3e-06	6.4e-07
Gmet_0556	8.24104	7.41823	7.47989	7.89397	5.53e-05	0.00062	0.00994
Gmet_2337	10.2438	9.26772	8.2611	8.78404	5.56e-05	5.64e-07	2.33e-05
Gmet_1420	10.71	9.69252	8.16986	7.98906	5.56e-05	3.82e-06	6.7e-08
Gmet_1255	11.3018	10.1508	8.47496	7.3116	5.56e-05	1.74e-07	6.85e-09
Gmet_0858	9.00892	8.13169	7.62298	7.68178	5.58e-05	5.27e-06	1.78e-06
Gmet_2980	8.06617	8.85688	9.78509	9.51346	5.59e-05	2.76e-06	3.07e-06
Gmet_0337	6.75047	7.64627	7.90867	7.97369	5.59e-05	4.07e-06	9.81e-06
Gmet_3520	7.49133	9.13001	9.20802	8.83884	5.62e-05	8.73e-06	3.25e-05
Gmet_3649	7.55429	6.34711	6.10058	6.13461	5.73e-05	4.21e-06	4.23e-06
Gmet_1000	8.38483	6.54206	6.11252	6.221	5.74e-05	6.51e-06	4.61e-06
Gmet_0743	11.6728	10.6312	8.47337	7.1444	5.76e-05	2.26e-07	4.34e-09
Gmet_1277	10.1818	9.1933	7.62256	7.6487	5.92e-05	5.25e-07	5.42e-08
Gmet_0248	8.31671	9.44618	9.51451	9.47247	6.03e-05	2.37e-05	3.9e-05
Gmet_2964	9.37841	8.28272	9.63983	9.52978	6.09e-05	0.026	0.203
Gmet_1969	7.87663	6.95256	6.94024	7.13882	6.22e-05	5.18e-05	0.000304
Gmet_1573	9.03905	7.9822	6.44475	6.57947	6.23e-05	3.27e-07	2.96e-07
Gmet_0074	9.31137	8.19328	7.34885	7.36424	6.3e-05	5.44e-07	8.47e-07
Gmet_0399	8.1899	7.33873	7.11182	7.53091	6.33e-05	7.92e-06	0.000498
Gmet_2969	8.22557	7.15877	7.01643	7.21377	6.49e-05	5.54e-06	0.000137
Gmet_3217	9.31908	8.23194	8.53955	8.22792	6.51e-05	0.000999	0.00195
Gmet_3165	9.14613	8.20317	7.75137	8.01954	6.51e-05	1.04e-05	1.8e-05
Gmet_2341	8.17647	7.23074	7.11299	7.44629	6.72e-05	1.18e-05	0.000563
Gmet_1854	9.7785	8.85411	8.31358	8.32421	6.86e-05	5.44e-06	2.74e-06
Gmet_2764	7.71392	8.73188	9.51124	9.5246	6.87e-05	1.38e-06	4.26e-07
Gmet_0857	8.93925	8.00639	7.52954	7.93019	6.89e-05	2.19e-05	4.94e-05
Gmet_0031	8.85639	9.81622	8.84998	8.71857	6.98e-05	0.969	0.259
Gmet_0668	10.6684	9.61215	7.62174	7.29507	7.2e-05	6.37e-07	3.88e-07
Gmet_1817	9.31053	8.54889	8.16108	8.67992	7.32e-05	2.3e-05	0.000709
Gmet_1359	13.3692	12.286	10.8665	7.98059	7.35e-05	7.15e-07	1.05e-08
Gmet_2884	8.41714	7.62587	7.54116	7.64834	7.44e-05	3.49e-05	0.000129
Gmet_1366	9.82091	8.95584	7.92225	7.79653	7.44e-05	1.18e-06	2.57e-07
Gmet_3355	13.2554	12.0879	10.3311	8.17977	7.47e-05	5.9e-07	3.26e-07
Gmet_1332	7.89095	6.64388	6.06389	6.14295	7.53e-05	2.36e-06	4.63e-06
Gmet_3089	7.71155	6.79669	7.00643	7.53446	7.55e-05	0.000345	0.188
Gmet_1820	10.3841	9.21108	7.57299	7.53048	7.55e-05	2.7e-07	1.77e-07
Gmet_2898	8.75278	7.86617	7.19954	7.5254	7.56e-05	9.69e-07	5.21e-06
Gmet_2769	6.91835	7.8669	8.38542	8.83142	7.56e-05	4.75e-06	1.15e-06
Gmet_0218	9.43645	8.4099	7.32919	7.09443	7.57e-05	1.51e-05	1.01e-06
Gmet_3515	8.34111	9.45053	10.3884	8.80838	7.58e-05	0.000116	0.0372
Gmet_2574	8.23536	9.11972	11.9333	11.6212	7.59e-05	7.41e-07	2e-08
Gmet_3581	10.4473	9.59638	13.6494	14.0271	7.66e-05	1.09e-07	7.91e-09
Gmet_1220	8.07932	9.35687	9.05183	9.32511	7.67e-05	9.39e-05	3.44e-06
Gmet_0789	6.77019	7.52846	7.99899	8.45538	7.72e-05	2.7e-06	4.52e-06
Gmet_0605	10.0242	9.03863	8.00145	7.98177	7.74e-05	7.13e-07	3.09e-06
Gmet_3056	8.04579	6.82385	7.12795	7.58959	7.77e-05	0.000512	0.017
Gmet_1422	11.8103	10.9029	9.60411	8.30203	7.83e-05	5.63e-07	1.16e-07
Gmet_2791	7.90029	6.77596	7.05548	7.09722	7.9e-05	0.000155	0.000221
Gmet_2894	8.29591	7.32893	7.17869	7.35728	8.23e-05	9.9e-06	0.000156
Gmet_2868	11.5089	10.4657	8.9023	8.033	8.23e-05	1.99e-07	3.33e-07
Gmet_2893	8.9328	7.74428	7.19025	7.6201	8.32e-05	3.21e-06	1.2e-05
Gmet_1390	10.1375	9.02589	8.35982	7.67477	8.33e-05	4.62e-05	2.53e-07
Gmet_1385	7.32037	6.53249	8.01872	7.86033	8.35e-05	0.00773	0.00656
Gmet_3449	9.51964	10.823	10.3736	10.7553	8.4e-05	5.99e-05	2.51e-05
Gmet_0001	10.8641	9.98544	8.55576	7.8514	8.4e-05	7e-07	2.52e-08
Gmet_1432	9.6315	8.54878	7.71562	7.95115	8.43e-05	1.31e-06	0.000197
Gmet_0033	8.11315	9.04753	8.0299	8.07478	8.47e-05	0.491	0.784
Gmet_0393	10.6649	9.9063	8.29024	8.28524	8.48e-05	1.74e-07	1.12e-07
Gmet_1875	8.47571	7.30856	6.42741	6.49741	8.49e-05	8.2e-07	5.32e-07
Gmet_1003	7.71072	6.53821	6.30498	6.38773	8.51e-05	5.12e-06	7.66e-06
Gmet_2887	7.38291	6.47625	6.35925	6.62146	8.52e-05	5.64e-06	0.00272
Gmet_1856	10.2977	9.46705	7.37407	6.64953	8.53e-05	1.17e-07	6.02e-09
Gmet_0444	10.6327	9.54353	8.99223	8.01409	8.53e-05	0.000504	1.72e-07
Gmet_0002	8.23918	7.47493	6.96567	7.07162	8.53e-05	5.33e-06	3.58e-05
Gmet_0615	13.0343	12.0062	10.4879	8.54383	8.55e-05	5.44e-07	7.2e-09
Gmet_0651	13.3646	12.5937	11.4652	8.65603	8.56e-05	5.72e-07	2.09e-08
Gmet_0422	7.37445	8.32693	10.1287	9.73734	8.57e-05	2.84e-07	1.44e-06
Gmet_1140	7.13707	8.12786	8.99113	9.8051	8.67e-05	1.61e-06	1.74e-07
Gmet_3438	8.71447	9.56564	10.9491	9.83406	8.69e-05	1.58e-05	9.94e-05
Gmet_0502	8.28259	7.57687	7.57309	8.23878	8.73e-05	4.64e-05	0.734
Gmet_1351	10.9657	9.74589	8.17836	6.99632	8.84e-05	1.24e-05	1.65e-08
Gmet_1433	7.88538	6.74339	6.46831	6.67528	8.85e-05	3.18e-06	1.29e-05
Gmet_0068	10.4012	9.4618	8.29005	8.39906	8.9e-05	4.78e-07	1.24e-07
Gmet_A3574	7.81794	7.06917	7.67352	8.21202	9.1e-05	0.359	0.16
Gmet_1621	9.71022	8.21379	7.69864	7.85998	9.33e-05	6.69e-06	2.57e-06
Gmet_0421	8.04456	9.18499	10.7899	10.6087	9.37e-05	2.32e-07	8.33e-08
Gmet_2410	11.2553	12.1549	11.901	10.7523	9.41e-05	0.0569	0.00389
Gmet_2116	7.49128	8.23606	9.70919	10.4147	9.41e-05	3.92e-06	6.24e-08
Gmet_3148	9.44901	8.46903	7.09745	6.90705	9.42e-05	4.15e-07	2.65e-07
Gmet_0986	8.86548	7.92119	7.68408	7.89312	9.42e-05	8.99e-06	0.000184
Gmet_1340	9.03051	7.62531	6.43914	6.41002	9.44e-05	2.12e-07	3.5e-08
Gmet_3022	11.5385	10.5194	8.51422	7.53625	9.46e-05	7.14e-07	1.49e-08
Gmet_1388	8.50373	7.70933	7.53245	7.82442	9.66e-05	0.000108	0.00759
Gmet_1757	7.17254	6.43621	6.31278	6.61618	9.68e-05	3.11e-05	0.00145
Gmet_2876	9.09694	8.25216	8.02228	7.98937	9.71e-05	6.12e-05	8.92e-06
Gmet_A3565	11.9943	10.6437	11.3202	10.8584	9.73e-05	0.000186	0.000112
Gmet_3037	8.72738	9.99722	11.1753	10.8325	9.73e-05	1.76e-06	8.36e-07
Gmet_1428	9.84502	9.01128	9.00956	8.84616	9.73e-05	4.82e-05	1.25e-05
Gmet_1599	12.5642	11.7268	10.6227	8.09537	9.74e-05	2.63e-05	2e-08
Gmet_1138	7.58278	9.13756	9.68257	10.3658	9.74e-05	6.6e-07	1.39e-07
Gmet_2316	9.00757	8.21072	8.46293	8.68444	9.75e-05	0.000619	0.0143
Gmet_0167	8.87452	10.2234	9.38638	8.70333	9.75e-05	0.116	0.418
Gmet_3002	7.99801	6.6825	6.37375	6.79903	9.76e-05	1.12e-05	0.000151
Gmet_1896	8.15052	7.37099	6.95102	7.40773	9.76e-05	3.46e-06	0.000204
Gmet_0791	9.65951	11.2272	10.8975	9.15587	9.78e-05	0.00297	0.00693
Gmet_3452	10.2573	9.44147	9.44082	9.95696	9.8e-05	0.00484	0.0428
Gmet_1186	12.2564	11.2617	10.2861	9.23456	9.81e-05	1.36e-05	6.26e-08
Gmet_1970	8.36153	6.99684	6.81168	7.29921	9.83e-05	2.83e-05	0.000863
Gmet_0029	11.7712	10.739	8.89734	8.08836	9.88e-05	3.6e-06	2.58e-08
Gmet_3091	7.52046	8.73151	9.55278	9.48997	9.9e-05	9.04e-06	3.26e-07
Gmet_3405	11.7284	10.6424	8.25517	6.53749	0.000101	5.43e-07	5.33e-09
Gmet_2891	12.0258	10.387	8.32529	6.49821	0.000101	3.64e-06	2.89e-09
Gmet_0234	9.44969	10.5741	14.4732	14.8999	0.000101	9.87e-08	3.44e-09
Gmet_3023	12.2522	11.0329	9.35418	8.45335	0.000102	5.59e-07	1.47e-08
Gmet_1832	8.81348	8.02685	7.90454	8.28218	0.000102	2.18e-05	0.02
Gmet_1814	7.96342	7.21402	6.82769	7.23826	0.000102	1.62e-05	0.000249
Gmet_2489	7.07841	6.24099	6.34979	6.62092	0.000103	5.37e-05	0.00554
Gmet_2325	9.91144	9.00197	8.53388	8.53608	0.000103	5.77e-06	4.79e-06
Gmet_2003	9.61843	10.4202	8.46643	7.84657	0.000103	4.75e-06	5.19e-07
Gmet_1661	8.99281	8.1198	8.97347	9.48431	0.000103	0.908	0.00459
Gmet_1252	12.6784	11.8476	10.2415	7.13019	0.000103	2.89e-07	9.18e-09
Gmet_0630	12.2888	11.3473	9.59934	7.56051	0.000103	2.4e-07	3.59e-08
Gmet_3154	10.6755	11.5771	10.8244	9.97943	0.000104	0.589	0.00119
Gmet_1958	9.60172	8.82618	8.68302	8.67625	0.000104	3.55e-05	0.000458
Gmet_1874	11.7802	10.6114	8.5495	6.56612	0.000104	9.27e-07	3.44e-09
Gmet_1585	11.3657	10.1865	8.37908	6.54536	0.000104	7.79e-07	3.05e-09
Gmet_1012	8.67664	9.99849	9.6773	8.49621	0.000104	0.00609	0.422
Gmet_2344	8.78429	7.90209	7.25107	7.98755	0.000106	3.41e-06	0.000456
Gmet_2138	7.61773	9.26091	8.88448	7.75613	0.000106	2.7e-05	0.257
Gmet_0907	8.08098	8.98658	9.49318	10.3885	0.000106	3.1e-06	1.61e-07
Gmet_2336	8.88199	7.58665	6.29457	6.42536	0.000107	1.97e-07	6.73e-07
Gmet_3608	8.69192	7.37315	7.83786	8.75682	0.000108	0.0015	0.67
Gmet_3338	10.1183	8.98328	8.58811	8.25241	0.000108	3.49e-05	6.63e-06
Gmet_2332	10.963	10.0907	7.98909	7.5125	0.000108	2.88e-07	4.59e-08
Gmet_1355	9.60267	8.55169	7.61717	7.91462	0.000108	3.75e-07	2.11e-06
Gmet_1228	10.2196	9.01423	8.67499	9.14372	0.000108	2.39e-05	2.68e-05
Gmet_1135	7.42354	8.63861	9.72013	10.3524	0.000108	4.52e-06	1.29e-07
Gmet_3505	7.18388	7.94795	8.80598	9.23674	0.00011	2.32e-05	2.22e-05
Gmet_1912	12.4358	11.4007	9.86782	9.01749	0.00011	4.28e-07	2.54e-08
Gmet_1243	8.28378	7.52782	7.70949	8.41476	0.00011	0.000304	0.251
Gmet_1338	8.95913	8.02441	7.62505	7.94044	0.000111	5.17e-06	0.00016
Gmet_0479	8.25939	7.54999	7.51262	7.81435	0.000111	5.13e-05	0.023
Gmet_0394	10.4746	9.45479	8.60791	8.63141	0.000111	1.91e-06	6.96e-07
Gmet_0360	7.63182	6.82521	6.87546	7.16119	0.000111	0.000153	0.0166
Gmet_2381	8.96126	8.16797	7.97963	8.33492	0.000112	4.52e-05	0.00364
Gmet_0079	7.83483	6.74912	6.54699	6.8471	0.000112	4.47e-05	0.00014
Gmet_1016	6.7766	7.76308	8.03046	8.40776	0.000114	3.03e-05	5.59e-06
Gmet_3393	9.84433	8.83488	8.29585	8.96155	0.000115	3.37e-05	0.000511
Gmet_3036	7.83011	9.03219	9.16188	9.00314	0.000115	1.65e-06	9.55e-05
Gmet_2459	8.74404	8.04571	7.81344	8.17375	0.000115	2.37e-05	0.000737
Gmet_2760	7.36587	8.32252	8.47164	9.09786	0.000116	3.84e-05	8.06e-07
Gmet_1686	8.86653	7.80533	6.9941	6.86095	0.000116	5.45e-07	1.59e-07
Gmet_0157	6.85222	7.5953	8.27865	8.82736	0.000116	3.86e-05	9.74e-07
Gmet_3349	12.8474	11.8202	9.57773	6.79439	0.000119	2.62e-07	3.09e-09
Gmet_1819	8.45781	7.60362	7.48058	7.72534	0.000119	7.74e-05	0.000328
Gmet_1981	10.5784	9.85895	7.80799	7.43745	0.00012	6.17e-06	7.45e-07
Gmet_0919	9.31945	8.24704	7.8267	8.12179	0.00012	0.000114	3.28e-05
Gmet_2485	7.83071	6.65312	6.31825	6.47782	0.000121	1.27e-05	1.91e-05
Gmet_1914	8.94993	7.99955	8.30908	8.53524	0.000121	0.00532	0.00504
Gmet_0966	8.8959	8.07814	7.51332	7.64041	0.000121	2.73e-06	3.2e-06
Gmet_0224	8.92045	7.97545	10.371	9.95746	0.000121	0.000992	0.000181
Gmet_0982	9.28507	8.20368	7.52058	7.81965	0.000122	7.01e-07	3.29e-06
Gmet_3259	9.41506	8.30014	7.58677	7.82323	0.000123	2.57e-06	3.21e-06
Gmet_3135	6.79074	6.11115	6.24442	6.43539	0.000123	0.000404	0.0374
Gmet_2763	7.36131	8.07472	9.00135	9.178	0.000123	1.81e-05	1.5e-06
Gmet_2314	9.658	8.89743	7.98287	7.9782	0.000123	6.88e-07	4.9e-06
Gmet_0160	8.24266	9.46963	8.1767	7.50506	0.000123	0.866	0.00195
Gmet_1926	9.81291	8.82225	8.76139	9.0686	0.000124	0.000263	0.00344
Gmet_1671	9.40761	8.70809	7.81765	7.75448	0.000124	5.48e-06	5.1e-06
Gmet_1643	6.75526	7.65377	7.75187	8.26818	0.000124	0.000178	3.87e-06
Gmet_3647	9.09789	8.28764	8.69135	8.63842	0.000125	0.0159	0.00432
Gmet_2611	8.76701	10.503	14.5623	15.0794	0.000125	1.36e-07	2.85e-09
Gmet_1246	8.62771	7.62575	6.73288	6.89405	0.000125	5.86e-07	0.000103
Gmet_1905	7.82228	8.74283	9.41311	10.1263	0.000126	1.35e-06	1.47e-07
Gmet_2744	9.73916	10.608	13.3909	12.9931	0.000127	2.34e-07	2.54e-08
Gmet_1872	11.9522	11.1475	9.42292	7.16866	0.000127	1.29e-07	2.61e-09
Gmet_1678	7.17488	8.00526	9.1583	8.6176	0.000127	1.16e-05	8.2e-06
Gmet_1199	7.28157	8.54358	8.05923	7.57504	0.000128	0.0106	0.0315
Gmet_3525	9.67279	8.51704	7.55439	7.49635	0.00013	8.23e-06	1.18e-06
Gmet_3052	8.029	7.17141	6.74922	7.12695	0.00013	9.12e-05	0.00289
Gmet_3066	10.0393	8.8456	9.30967	9.40365	0.000133	0.000965	0.0212
Gmet_1650	10.6028	11.5208	10.1295	9.00707	0.000133	0.155	3.32e-06
Gmet_2692	9.64069	8.8492	7.35745	6.76637	0.000135	2.24e-07	2.08e-08
Gmet_1416	11.8907	10.9753	8.93231	6.6285	0.000135	3.13e-06	1.51e-08
Gmet_0759	10.3847	11.201	11.4414	9.45716	0.000135	0.00716	0.00106
Gmet_1925	12.1693	11.1485	11.6205	12.7063	0.000136	0.0162	0.000669
Gmet_0447	8.68066	7.94937	6.92489	7.22681	0.000136	9.36e-07	3.63e-05
Gmet_0322	8.65333	7.20371	7.78373	8.22076	0.000136	0.000356	0.0501
Gmet_0391	11.748	10.8228	9.57135	8.61035	0.000137	3.8e-07	8.89e-08
Gmet_1862	9.82762	9.16507	7.78275	7.54059	0.000139	2.27e-07	9.1e-06
Gmet_0985	10.3411	9.12334	7.0439	6.67199	0.000139	1.58e-07	7.65e-09
Gmet_0077	8.49023	7.80951	8.1129	8.55006	0.000139	0.00583	0.67
Gmet_0142	8.93579	10.1359	9.89345	9.44264	0.00014	7.76e-05	0.0386
Gmet_3560	8.06852	7.17939	6.88075	7.16201	0.000141	2.7e-06	0.000112
Gmet_1980	8.45987	7.68259	7.25916	7.69981	0.000141	2.84e-05	0.000286
Gmet_0158	7.49798	8.97382	8.81503	8.85606	0.000141	3.11e-05	2.64e-05
Gmet_0004	9.84343	9.12667	8.87608	9.33214	0.000141	9.32e-06	0.00468
Gmet_2724	7.63283	6.80319	7.42485	7.85936	0.000142	0.0841	0.0821
Gmet_0318	9.22279	8.29902	9.34589	9.58118	0.000142	0.66	0.113
Gmet_1326	9.08555	7.54461	6.15903	6.14611	0.000143	9.81e-08	3.52e-08
Gmet_1250	13.6766	12.8654	11.247	7.15019	0.000143	1.38e-06	2.98e-09
Gmet_1013	8.07488	9.30939	8.8153	8.13417	0.000143	0.00816	0.729
Gmet_1775	10.6026	9.59578	7.78348	7.4049	0.000144	4.11e-06	1.17e-07
Gmet_0770	7.24511	7.99479	9.36113	9.05231	0.000144	1.06e-06	7.17e-07
Gmet_0008	10.0099	9.014	8.13825	7.81118	0.000144	1.82e-06	9.78e-08
Gmet_0153	6.54499	7.20731	7.57905	7.86019	0.000146	0.00016	9.04e-05
Gmet_1411	11.7506	10.803	8.64713	8.08789	0.000147	1.34e-07	1.61e-08
Gmet_2991	7.82807	6.88878	6.70958	7.10941	0.000148	1.2e-05	0.000535
Gmet_1765	7.64507	6.96431	6.57146	6.72379	0.000148	4.66e-05	0.00027
Gmet_1248	7.52346	6.84765	6.54689	6.96455	0.000148	7.12e-05	0.00127
Gmet_2441	9.60739	8.88091	8.19574	8.34983	0.000149	3.87e-05	3.33e-06
Gmet_1941	9.43586	8.69857	8.27262	8.49996	0.000149	7.51e-06	3.16e-05
Gmet_2491	8.32971	7.03472	6.38955	6.64102	0.00015	7.03e-06	6.83e-06
Gmet_2498	9.71242	8.37768	7.96228	7.69155	0.000152	1.51e-06	1.74e-07
Gmet_1328	9.51957	8.07921	6.33542	6.26326	0.000152	1.16e-07	2.26e-07
Gmet_3448	8.22601	9.7486	9.55368	9.91569	0.000153	3.98e-05	6.5e-06
Gmet_1881	9.90711	8.83591	6.9632	6.97023	0.000153	3.09e-07	6.06e-08
Gmet_1404	9.72114	8.62946	8.03842	8.0868	0.000153	7.41e-07	7.8e-07
Gmet_0869	9.0053	8.29568	8.28304	8.80291	0.000153	0.00243	0.126
Gmet_2904	8.99581	8.27858	8.11025	8.76714	0.000154	0.000357	0.0833
Gmet_3638	10.9529	9.90261	7.4269	6.48333	0.000156	2.81e-06	3.32e-09
Gmet_1197	7.38466	8.83307	9.03638	8.97669	0.000157	7.55e-06	3.14e-05
Gmet_1737	9.80598	8.57079	8.68569	9.10001	0.000158	0.000704	0.00482
Gmet_3519	7.65001	9.18062	9.28043	9.15888	0.00016	1.93e-06	3.68e-05
Gmet_2689	14.3871	13.5663	14.0482	14.0123	0.000161	0.03	0.00982
Gmet_1137	6.95153	8.10775	8.31399	8.29215	0.000163	4.44e-06	4.53e-06
Gmet_0748	10.015	11.6024	9.12082	7.26843	0.000163	0.00113	8.72e-08
Gmet_2358	10.9999	10.3083	8.22841	7.86977	0.000164	1.13e-07	1.78e-08
Gmet_0921	8.09617	7.39209	7.61302	8.01945	0.000164	0.00209	0.619
Gmet_0529	8.16062	7.35437	7.52774	8.21483	0.000164	0.000674	0.733
Gmet_2399	8.76413	7.89927	6.99939	7.24123	0.000166	5.96e-06	8.24e-06
Gmet_1884	7.77152	7.08386	6.98568	7.01405	0.000166	2.65e-05	0.00011
Gmet_0323	12.4494	11.1578	9.76204	9.67668	0.000166	2.75e-06	1.93e-05
Gmet_2042	14.274	15.2552	14.5327	10.4118	0.000167	0.0607	1.42e-07
Gmet_3191	8.59656	7.57379	7.35694	7.40829	0.000168	1.21e-05	2.89e-05
Gmet_3057	7.63246	6.40362	6.31514	6.62166	0.000168	6.19e-05	0.000343
Gmet_2029	9.18652	10.4156	8.92954	7.54202	0.000168	0.107	1.21e-05
Gmet_0642	12.0334	10.8813	8.74335	7.41193	0.000169	1.09e-07	1.49e-08
Gmet_0286	8.11543	7.19982	7.17246	7.63296	0.000169	2.6e-05	0.00528
Gmet_1623	9.2698	8.49587	8.23623	8.50958	0.000171	0.000188	0.000381
Gmet_1157	8.19527	7.29355	7.1411	7.53597	0.000171	8.42e-06	0.00145
Gmet_2861	8.03717	7.2928	7.54417	8.10174	0.000172	0.000676	0.614
Gmet_1082	7.72202	8.46532	8.99575	9.74829	0.000172	0.000374	2.37e-07
Gmet_2834	9.66176	10.4723	10.1815	9.59226	0.000173	0.0192	0.644
Gmet_2324	10.0472	8.87727	7.92656	8.03047	0.000173	4.77e-07	6.04e-06
Gmet_1361	14.0393	13.001	12.2694	8.21791	0.000173	5.97e-06	4.61e-08
Gmet_1625	8.84855	8.12135	8.03341	8.81899	0.000175	3.5e-05	0.816
Gmet_1838	10.9959	9.83931	8.0395	7.60016	0.000177	1.97e-07	8.06e-07
Gmet_2646	8.32753	7.23608	8.29427	8.10729	0.000178	0.87	0.125
Gmet_2619	6.8967	7.5596	8.17069	8.38054	0.000181	2.57e-06	1.61e-05
Gmet_0971	10.5395	9.79013	7.67449	7.46713	0.000182	1.99e-07	2.17e-08
Gmet_3597	9.92578	8.88139	10.8434	10.7736	0.000183	0.00177	0.00195
Gmet_2879	8.27087	7.5444	7.73246	8.25129	0.000183	0.00149	0.897
Gmet_0452	10.775	10.0856	8.65723	8.27336	0.000186	3.38e-07	4.55e-08
Gmet_0574	9.4877	8.42437	7.29057	7.7391	0.000188	6.11e-07	7.75e-06
Gmet_3153	8.54583	9.36181	9.61847	9.91065	0.000189	1.03e-05	8.35e-06
Gmet_3156	8.32111	7.61047	7.52453	8.16263	0.000191	3.49e-05	0.215
Gmet_2912	7.42788	8.25345	8.76852	8.52624	0.000191	5.19e-05	5.76e-05
Gmet_2849	11.4247	10.6607	8.53339	7.33362	0.000191	1.78e-07	8.68e-09
Gmet_2978	8.63266	9.62067	10.376	9.41668	0.000192	5.4e-05	5.25e-05
Gmet_1767	10.9141	9.85405	7.85852	7.22241	0.000192	9.06e-08	4.11e-08
Gmet_1758	8.08467	6.89415	6.64155	7.07643	0.000192	7.95e-05	0.0022
Gmet_1704	8.29635	7.53537	7.42542	8.07302	0.000192	1.79e-05	0.144
Gmet_1020	6.60208	7.21849	7.57827	8.04095	0.000192	2.2e-05	1.21e-05
Gmet_0170	7.62079	8.26779	7.86236	8.07049	0.000192	0.0259	0.00467
Gmet_0042	7.58852	8.37098	9.53919	10.2745	0.000192	5.75e-06	6.63e-08
Gmet_2380	9.22376	8.49044	8.12152	8.82562	0.000193	4.52e-05	0.00771
Gmet_0979	8.2594	7.41469	7.19197	7.39644	0.000193	2.69e-05	0.000131
Gmet_1871	9.70619	8.54177	7.43266	7.14245	0.000195	5.43e-07	6.07e-08
Gmet_3421	11.3026	10.2595	9.6233	9.3669	0.000196	2.56e-06	1.51e-06
Gmet_1815	11.2874	10.4997	9.03676	8.36778	0.000196	1.39e-05	1.79e-06
Gmet_1860	8.60705	7.87959	7.14038	7.36629	0.000201	1.29e-06	1.27e-05
Gmet_A3642	10.6725	9.56439	10.9087	10.8004	0.000205	0.0309	0.627
Gmet_1301	10.4209	9.72943	9.18409	9.09036	0.000205	4.33e-06	0.000328
Gmet_3353	14.3035	13.3665	12.1659	8.50747	0.000208	5.87e-06	3e-09
Gmet_2382	9.65828	8.82627	8.27692	8.61492	0.000208	3.65e-06	1.87e-05
Gmet_1158	8.40043	7.62402	7.31305	8.03947	0.000208	1.3e-05	0.245
Gmet_0326	6.70322	7.47664	8.07297	8.48627	0.000208	1.91e-05	4.23e-06
Gmet_1876	10.018	8.73518	7.40351	7.17034	0.000209	9.35e-07	9.35e-08
Gmet_1586	11.1245	10.2496	8.74074	7.13042	0.000209	2.35e-07	1.75e-08
Gmet_1999	8.63518	9.39627	8.3876	8.45978	0.000211	0.12	0.42
Gmet_0978	10.5941	9.93146	8.62445	9.05796	0.000214	8.06e-07	1.1e-06
Gmet_3627	7.72297	6.53644	6.65239	6.33662	0.000215	0.0024	1.05e-05
Gmet_1357	11.1472	10.3543	7.91369	6.62842	0.000215	1.59e-06	1.14e-07
Gmet_0215	8.34785	7.50344	7.05976	6.99759	0.000215	1.48e-05	4.84e-06
Gmet_2847	13.7231	12.8448	11.0936	8.10942	0.000216	1.92e-06	3.53e-09
Gmet_1423	8.36298	7.1984	7.60714	8.40483	0.000216	0.000204	0.834
Gmet_0374	7.27165	8.20382	7.90952	8.21938	0.00022	0.000257	3.68e-05
Gmet_0152	7.50951	8.3259	8.45335	9.28397	0.00022	0.000253	3.97e-06
Gmet_2490	8.2228	7.04763	6.81175	7.12576	0.000221	3.26e-05	0.0012
Gmet_1866	9.20849	8.50299	7.18266	7.6002	0.000221	1.96e-06	9.16e-07
Gmet_0850	10.8572	10.1438	8.29465	8.23332	0.000221	1.89e-07	4.52e-08
Gmet_1184	7.18659	6.51287	6.56464	7.01599	0.000222	0.000478	0.203
Gmet_1362	13.9169	13.2406	11.7824	8.50252	0.000224	3.26e-05	3.38e-09
Gmet_1209	7.11907	7.82528	8.91658	9.35187	0.000225	4.5e-07	1.89e-07
Gmet_0829	8.62662	7.9635	6.97039	7.21289	0.000225	4.17e-06	2.5e-06
Gmet_0030	8.94268	10.2039	9.31754	8.68416	0.000225	0.0215	0.0373
Gmet_2911	7.37589	8.08643	9.09426	9.19553	0.000233	6.24e-07	6.55e-07
Gmet_1132	7.05681	7.98036	9.1825	9.65995	0.000233	9.71e-07	3.89e-07
Gmet_3646	9.15077	9.9504	9.32002	9.45053	0.000234	0.118	0.0653
Gmet_3064	8.4427	7.67325	7.63468	7.8945	0.000234	0.000478	0.0158
Gmet_2793	7.88401	7.2044	7.77024	8.11477	0.000234	0.288	0.0708
Gmet_1141	6.6387	7.37241	7.66314	8.03278	0.000234	1.61e-05	1.74e-05
Gmet_0172	6.73107	7.47061	7.78267	8.49043	0.000234	1.08e-05	9.52e-06
Gmet_0505	7.59595	6.89283	6.64141	6.88713	0.000238	3.55e-05	0.000172
Gmet_1011	9.14125	10.3054	10.0145	8.05378	0.000239	0.00505	0.00105
Gmet_0790	8.15149	8.98592	10.1695	9.22234	0.000239	2.59e-06	0.00135
Gmet_3524	8.02954	7.27817	7.59461	8.15935	0.000241	0.00226	0.322
Gmet_2705	8.04462	7.42516	7.56411	7.83588	0.000241	0.000833	0.089
Gmet_2606	10.7064	9.80569	8.74596	8.35339	0.000243	6.98e-07	3.29e-07
Gmet_1944	11.9542	11.25	9.23515	7.9941	0.000245	5.61e-07	6.3e-08
Gmet_1348	9.08104	8.06856	7.77867	8.2501	0.000245	1.07e-05	0.000291
Gmet_1591	11.7212	10.5316	9.29412	8.21286	0.000246	7.27e-06	2.63e-08
Gmet_1196	6.77906	7.39662	8.67946	8.3889	0.000248	4.41e-07	4.57e-06
Gmet_1200	7.28459	8.02004	8.50223	8.86698	0.000249	8.9e-06	3.97e-06
Gmet_1080	6.93062	7.58988	7.89231	8.16625	0.000249	2.9e-05	1.07e-05
Gmet_0716	8.38354	9.22318	8.79869	8.30877	0.00025	0.0119	0.695
Gmet_2624	6.50529	7.09781	7.42789	7.71315	0.000252	1.17e-05	9.92e-06
Gmet_2400	8.37856	7.71758	7.22339	7.63394	0.000252	5.17e-06	0.000505
Gmet_0648	12.7502	11.1402	9.11799	7.37311	0.000252	1.83e-07	2.98e-08
Gmet_2345	9.12927	8.50093	8.22917	8.75082	0.000253	2.78e-05	0.00908
Gmet_2025	7.41931	8.33053	7.90273	7.92465	0.000253	0.00291	0.00621
Gmet_1306	11.5647	10.4769	9.09639	8.23014	0.000253	9.7e-07	5.82e-08
Gmet_1208	7.72655	9.06996	11.0478	10.2749	0.000253	4.25e-07	4.69e-08
Gmet_1126	8.80252	7.94884	8.46566	9.00155	0.000253	0.0132	0.307
Gmet_3044	11.4468	10.6088	9.30597	7.81334	0.000257	1.91e-06	6.22e-08
Gmet_2590	12.0007	11.028	13.7407	14.7549	0.000257	2.49e-05	4.56e-08
Gmet_2032	9.20362	10.6637	8.92665	8.176	0.000257	0.294	0.000244
Gmet_1831	8.42862	7.76289	7.24099	7.67683	0.000257	1.79e-05	0.00122
Gmet_1793	8.12438	7.10269	7.6623	7.84042	0.000257	0.0145	0.111
Gmet_1986	11.1903	10.4809	8.08362	7.19873	0.000259	1.75e-07	6.09e-09
Gmet_0373	7.08785	7.94851	8.0844	9.1292	0.000259	0.00119	2.38e-07
Gmet_1846	8.69483	7.83018	8.39006	8.17288	0.000262	0.226	0.0138
Gmet_1006	8.21827	8.86059	10.319	10.0633	0.000264	3.9e-06	1.34e-06
Gmet_3342	12.3264	11.381	9.22005	6.61471	0.000266	5.95e-08	6.01e-09
Gmet_0081	12.0117	11.1028	11.8499	11.8213	0.000266	0.356	0.323
Gmet_1406	10.9198	10.2417	8.67694	7.36269	0.000267	1.56e-06	1.83e-05
Gmet_2652	7.39642	8.04015	8.97664	9.58292	0.000275	6.48e-06	1.59e-07
Gmet_1344	9.51669	8.66015	7.97811	8.25902	0.000276	1.47e-05	1.77e-05
Gmet_1133	7.29712	8.45751	9.46753	10.1115	0.000276	2.1e-06	6.22e-08
Gmet_0289	6.99894	6.15243	6.22365	6.60304	0.000284	0.00017	0.117
Gmet_2727	6.97403	7.75422	8.81723	9.14637	0.000285	4.48e-07	7.35e-07
Gmet_0645	13.9881	13.1205	12.0052	8.15276	0.000285	6.6e-07	4.53e-09
Gmet_0325	7.54716	8.57506	9.7835	9.6567	0.000285	1.61e-06	3.18e-07
Gmet_1430	10.0724	9.4101	8.44924	7.96866	0.000288	7.69e-07	7.78e-07
Gmet_1180	10.5463	9.82057	8.63003	8.20426	0.000288	8.52e-07	1.05e-06
Gmet_1112	6.91841	7.49028	8.80995	8.68682	0.000288	1.67e-06	2.29e-05
Gmet_0618	9.74919	8.85811	6.75533	6.5259	0.000288	1.95e-07	3.62e-08
Gmet_3513	7.92188	7.22096	8.23989	8.88019	0.000289	0.0211	2.49e-05
Gmet_3121	7.58973	6.7924	6.87871	7.50702	0.000289	0.000124	0.537
Gmet_3645	9.09943	9.89904	11.0489	10.3895	0.000291	2e-05	1.1e-05
Gmet_3346	13.8906	12.7918	11.1905	7.63076	0.000291	5.75e-07	8.33e-08
Gmet_1256	10.9166	10.1468	8.90305	8.31357	0.000291	1.69e-06	1.53e-07
Gmet_0801	9.67177	8.64382	6.83879	6.87069	0.000291	8.16e-08	1.45e-07
Gmet_0383	10.036	9.22445	8.74546	8.91396	0.000291	6.79e-06	2.35e-05
Gmet_2776	9.12967	8.41478	8.13308	8.602	0.000293	1.78e-05	0.0147
Gmet_2431	7.78839	6.77984	7.19474	7.99532	0.000294	0.000174	0.272
Gmet_2372	11.1926	10.3697	8.76964	8.1278	0.000294	6.52e-07	4.86e-08
Gmet_1965	7.89456	7.17923	7.11555	7.97881	0.000294	8.96e-05	0.557
Gmet_1497	6.58716	6.01334	6.17708	6.539	0.000294	0.0013	0.845
Gmet_1413	10.5249	9.27195	7.46892	6.8412	0.000295	8.49e-07	2.09e-08
Gmet_2844	13.5254	12.7819	11.5851	8.73231	0.000296	4.56e-06	1.02e-07
Gmet_2742	11.8784	13.4505	14.3486	14.3095	0.000297	3.65e-06	1.12e-06
Gmet_1017	7.35872	8.3051	7.48079	7.55559	0.000297	0.604	0.514
Gmet_0610	8.27386	7.51766	8.21574	7.97065	0.000297	0.803	0.0635
Gmet_3339	10.0752	9.37836	8.41687	8.51557	0.000302	1.02e-05	6.24e-06
Gmet_3021	8.8074	8.07079	8.12936	8.65689	0.000302	0.00164	0.201
Gmet_1134	6.45432	7.12381	7.33554	7.58515	0.000302	1.66e-05	3.29e-05
Gmet_0903	8.77178	8.10298	8.06702	8.76963	0.000302	8.95e-05	0.991
Gmet_0321	8.07259	7.32032	9.15903	9.28719	0.000302	0.000408	4.92e-05
Gmet_1424	8.40099	7.68225	7.51559	8.18621	0.000306	0.000646	0.0973
Gmet_1032	8.61794	7.94687	7.6401	7.79876	0.000313	1.45e-05	0.000279
Gmet_1270	9.77865	8.98336	7.57302	7.23253	0.000314	9.62e-07	4.86e-08
Gmet_3077	10.3931	9.5261	11.3141	11.8662	0.000319	4.33e-05	3.15e-05
Gmet_2027	9.11219	10.2916	8.17935	6.83162	0.000319	0.000849	3.14e-06
Gmet_1811	7.78384	8.51137	8.28883	8.21915	0.000319	0.0288	0.034
Gmet_1187	9.0102	9.87032	9.26418	8.89703	0.000319	0.296	0.324
Gmet_1185	12.5587	11.3929	10.2304	9.91322	0.000319	2.21e-06	2.78e-05
Gmet_0956	9.0296	8.43711	7.89371	8.02691	0.000319	1.96e-05	6.08e-05
Gmet_0802	8.97105	9.56035	11.0557	11.6176	0.00032	1.36e-06	3.27e-08
Gmet_0781	9.36396	8.59746	7.23073	7.48754	0.00032	6.47e-07	2.58e-06
Gmet_0609	8.81279	8.169	8.05501	8.57762	0.00032	7.24e-05	0.063
Gmet_1368	8.51165	7.78633	6.83073	7.04598	0.000321	2.22e-06	5.69e-05
Gmet_1299	8.65298	7.84795	7.69554	7.81536	0.000323	1.69e-05	5.89e-05
Gmet_0168	8.0161	9.01717	8.81345	9.146	0.000323	2.52e-05	1.47e-05
Gmet_2842	12.1228	11.3758	9.45581	7.6225	0.000325	1.62e-06	1.13e-08
Gmet_0934	9.71022	8.8674	7.61946	7.99325	0.000325	3.64e-07	5.89e-06
Gmet_A3644	12.0785	11.1723	14.2587	14.7621	0.000327	1.74e-06	9.98e-08
Gmet_1761	8.43448	7.66222	7.68713	8.1034	0.000331	0.000594	0.0403
Gmet_0007	12.1846	11.4967	11.0355	10.4927	0.000331	1.66e-05	2.43e-05
Gmet_0122	7.50942	8.12362	8.2287	8.76808	0.000333	0.00114	0.000353
Gmet_3402	9.14862	8.19192	7.84548	8.08719	0.000335	2.58e-06	1.55e-05
Gmet_0384	9.84053	9.01988	8.72864	8.68879	0.00034	1.63e-05	1.47e-05
Gmet_1049	9.13185	8.16756	7.01116	7.08699	0.000341	8.49e-07	8.12e-06
Gmet_0771	7.51612	8.53413	10.167	10.7174	0.000344	9.59e-07	8.96e-08
Gmet_0200	8.60549	7.78087	7.1275	7.63417	0.000344	1.26e-06	0.000203
Gmet_3431	8.5977	7.81024	7.85805	8.24476	0.000345	0.00101	0.0217
Gmet_2414	10.0909	9.32553	9.19965	9.52264	0.000346	4.52e-05	0.0213
Gmet_2409	8.1303	8.99137	9.23239	9.34345	0.000346	2.04e-05	9.51e-06
Gmet_2726	7.9581	8.60256	9.66601	10.3037	0.000347	1.14e-05	1.91e-07
Gmet_1968	7.59796	6.69635	6.28843	6.34827	0.000348	4.79e-06	4.12e-06
Gmet_1766	10.0734	9.03296	7.95915	7.78902	0.000348	2.5e-07	4.87e-07
Gmet_1936	10.6579	9.68156	7.34079	6.83248	0.000351	2.49e-07	5.38e-08
Gmet_0922	8.36908	7.71211	7.77029	8.14691	0.000356	0.015	0.168
Gmet_3476	7.68972	6.6301	6.2426	6.46974	0.000357	5.96e-06	1.98e-05
Gmet_3168	10.1703	9.59442	9.62442	10.1119	0.000358	0.00246	0.788
Gmet_2622	7.36522	8.35546	9.12036	8.12359	0.000358	7.43e-05	0.00031
Gmet_1124	8.39606	7.6488	7.96279	8.40199	0.000359	0.0071	0.965
Gmet_2421	9.33385	8.50085	11.9318	11.432	0.000361	1.69e-07	4.1e-07
Gmet_3257	9.90985	9.16134	7.02686	6.93564	0.000363	5.09e-07	2.69e-08
Gmet_3287	7.16984	6.41929	7.05636	7.94041	0.000367	0.305	0.00101
Gmet_2718	7.4264	6.81005	6.98101	7.21862	0.000369	0.00224	0.0925
Gmet_1844	10.3726	9.63605	8.09701	7.7705	0.00037	6.37e-07	4.7e-07
Gmet_1434	10.6232	9.71126	8.35466	7.62091	0.00037	1.41e-06	1.67e-07
Gmet_3491	6.54898	7.16137	7.65859	8.07299	0.000373	6.45e-06	3.14e-06
Gmet_2614	7.15232	7.96072	8.26085	7.89393	0.000374	0.000562	0.000388
Gmet_1174	8.71811	8.11511	8.21425	8.40445	0.000374	0.00124	0.0182
Gmet_0693	8.56491	7.59469	8.38341	9.0787	0.000375	0.258	0.0146
Gmet_0573	8.66289	7.70268	7.40192	7.3182	0.000377	3.87e-05	3.16e-05
Gmet_3348	14.2894	13.5583	12.3304	8.39096	0.000378	4.1e-07	3.31e-09
Gmet_2669	8.01421	7.45131	7.17213	7.59386	0.000378	0.000144	0.0433
Gmet_2483	8.93041	8.32028	8.60287	8.91394	0.000378	0.00631	0.894
Gmet_1786	6.98439	6.2844	6.15003	6.39624	0.000378	7.38e-05	0.0115
Gmet_3268	8.29201	7.53738	7.52222	8.27039	0.000379	0.000185	0.877
Gmet_0685	9.46795	8.33117	7.63807	7.37192	0.000379	1.69e-06	1.32e-06
Gmet_1855	10.5755	9.92778	8.22632	7.18311	0.000383	5.73e-07	5.98e-08
Gmet_1198	7.71895	8.59697	8.58885	7.71208	0.000383	0.0253	0.97
Gmet_1181	11.2313	10.5486	8.49665	7.17365	0.000384	4.48e-06	3.51e-08
Gmet_1836	8.48875	7.84688	7.42695	7.8374	0.000385	6.94e-06	0.0162
Gmet_1202	7.76466	7.13401	6.88632	7.19207	0.000385	5.49e-05	0.000626
Gmet_0003	8.64227	7.75979	7.78605	8.37798	0.000385	0.000176	0.205
Gmet_0975	9.44548	8.70787	7.99178	7.96815	0.000387	6.55e-05	1.63e-05
Gmet_0845	8.88953	8.06136	8.2576	8.46695	0.000387	0.000752	0.00839
Gmet_0192	9.01998	8.44523	8.70354	9.16181	0.000387	0.0273	0.423
Gmet_3305	6.48752	7.67348	8.10295	8.06605	0.000389	4.7e-06	3.51e-06
Gmet_0032	8.30669	9.32345	8.49292	8.36211	0.00039	0.22	0.696
Gmet_3061	8.04586	7.43809	7.36866	7.51424	0.000393	0.000153	0.0125
Gmet_1888	8.45781	7.21706	6.93685	7.24312	0.000393	2.05e-05	8.83e-05
Gmet_2020	8.90846	9.81554	9.58418	9.20656	0.000401	0.000102	0.0588
Gmet_1311	11.75	10.8769	9.73727	9.418	0.000402	8.1e-06	1.33e-07
Gmet_0242	8.10253	7.54469	7.50784	7.92527	0.000402	0.00232	0.243
Gmet_2528	9.89516	8.82944	8.71764	9.18149	0.000406	0.000208	0.00258
Gmet_1865	9.98078	9.31263	8.51808	8.44007	0.000406	1.54e-06	3.72e-06
Gmet_2960	8.22634	7.55802	7.33602	7.67962	0.000407	0.00081	0.00333
Gmet_1356	8.78894	8.02538	8.19924	8.47728	0.000407	0.000745	0.0347
Gmet_0897	9.56544	8.34732	7.80646	8.51681	0.000407	2.39e-05	9.66e-05
Gmet_0156	6.82311	7.94153	7.7154	8.09751	0.000407	9.22e-05	0.000163
Gmet_0282	7.51579	6.61652	7.13326	7.39996	0.000409	0.00794	0.668
Gmet_1192	7.48829	8.47099	7.98523	7.38517	0.000411	0.0991	0.366
Gmet_3229	11.6468	11.076	12.2199	12.6996	0.000413	0.00655	2.01e-05
Gmet_0632	13.6741	13.012	12.0735	8.3974	0.000416	5.18e-06	7.29e-08
Gmet_1667	7.21114	6.66707	6.80768	7.14654	0.000418	0.0125	0.558
Gmet_3054	7.46777	6.84444	6.67945	6.93421	0.000421	5.47e-05	0.00127
Gmet_1670	8.93602	8.13704	7.43034	7.63146	0.000421	1.57e-06	2.08e-05
Gmet_0964	7.6458	6.973	6.68699	6.72723	0.000421	2.7e-05	0.000425
Gmet_3278	10.1754	9.42173	7.89682	7.36847	0.000422	1.07e-06	5.75e-07
Gmet_2753	7.55877	8.38516	9.26905	9.89869	0.000422	3.09e-06	1.67e-07
Gmet_0339	7.61378	8.34942	9.18864	9.33418	0.000422	8.79e-07	6.83e-07
Gmet_2572	7.41908	8.12564	8.13447	8.76424	0.000423	0.000499	1.85e-05
Gmet_2338	9.01037	8.16015	7.02502	7.61557	0.000427	2.18e-06	3.46e-06
Gmet_1399	13.8149	13.1055	11.5916	8.13324	0.000427	7.98e-07	2.78e-09
Gmet_3534	10.8978	10.262	10.2682	10.1489	0.000428	0.00359	0.00135
Gmet_3062	8.53344	7.63732	7.11907	7.22753	0.000429	1.41e-05	3.83e-05
Gmet_1237	7.55827	6.9306	6.65946	7.11076	0.000429	2.96e-05	0.0121
Gmet_0619	10.851	9.97594	8.31292	6.84378	0.000431	2.34e-07	3.59e-09
Gmet_0446	10.2109	9.01602	8.76137	8.04967	0.000432	3.64e-06	5.29e-06
Gmet_0807	9.23106	10.2287	9.88936	10.0582	0.000441	0.00103	0.000325
Gmet_2691	8.94931	8.05148	7.26155	6.89638	0.000442	1.52e-06	5.69e-07
Gmet_2472	10.9233	10.1148	9.13742	8.94063	0.000445	1.82e-06	1.04e-06
Gmet_1816	10.2844	9.14021	7.01937	6.51038	0.000445	5.91e-08	2.15e-08
Gmet_0744	9.27847	8.57871	8.10733	8.62897	0.000445	8.16e-05	0.000609
Gmet_3250	10.2042	9.54213	8.33565	7.47596	0.000447	1.91e-06	1.11e-07
Gmet_2008	9.42443	10.3015	9.08278	8.99712	0.000447	0.0182	0.0316
Gmet_3085	8.21317	7.53693	7.84696	8.3057	0.000449	0.011	0.519
Gmet_2038	9.879	9.07074	9.78672	10.1224	0.000454	0.74	0.451
Gmet_0626	13.9062	12.8869	11.8037	8.1763	0.000455	1.41e-06	5.98e-09
Gmet_0891	10.607	9.67954	9.16919	9.74117	0.00046	4.78e-06	9.65e-05
Gmet_2575	7.52102	8.15803	10.7045	9.94479	0.000462	3.79e-07	1.88e-07
Gmet_2449	6.70333	5.932	5.98566	6.17808	0.000467	0.0002	0.00534
Gmet_1159	8.58699	7.80425	7.22905	7.55424	0.000468	3.49e-06	3.6e-05
Gmet_2890	8.51613	7.78743	7.39889	7.68581	0.000469	2.83e-05	4.11e-05
Gmet_1809	7.28841	7.98603	8.95366	9.62082	0.000473	8.94e-07	3.33e-07
Gmet_1959	7.15188	6.50954	6.27612	6.50435	0.000474	2.31e-05	0.0008
Gmet_2504	9.11174	10.1255	10.9128	9.45417	0.000477	3.89e-05	0.0307
Gmet_1909	7.80281	8.55695	8.77448	7.16328	0.000477	0.00648	0.000748
Gmet_0420	9.19565	8.13787	8.05517	8.17906	0.000477	3.18e-05	0.000465
Gmet_1539	6.32941	7.25579	13.9444	6.86103	0.000483	1.38e-08	0.00503
Gmet_3201	7.9381	7.31311	6.96422	7.17541	0.000488	2.98e-05	0.00124
Gmet_0995	6.87045	7.48691	8.28267	8.69899	0.000497	7.93e-06	7.3e-07
Gmet_3450	6.97307	7.58809	7.45956	8.22237	0.000504	0.00181	2.96e-05
Gmet_2333	10.5531	9.79315	8.32527	8.40834	0.000504	3.37e-07	1.94e-06
Gmet_0935	8.85002	7.98215	7.74172	8.13041	0.000504	4.48e-06	0.000478
Gmet_1431	10.2396	9.34299	8.45043	8.04687	0.000506	8.22e-06	1.1e-06
Gmet_3187	6.56645	7.08338	7.72055	8.4276	0.000507	5.38e-06	1.73e-07
Gmet_2474	10.0556	9.48011	8.51845	8.64625	0.000507	1.7e-06	2.05e-06
Gmet_3227	9.5707	9.05497	7.95235	7.92538	0.000509	5.62e-07	6.27e-06
Gmet_0896	8.52809	7.97705	8.34362	8.85222	0.000515	0.158	0.0162
Gmet_2684	11.0762	10.3886	8.49192	7.53299	0.000521	1.45e-05	6.13e-09
Gmet_2511	7.54976	8.22427	8.83296	9.21626	0.000522	1e-05	3.83e-06
Gmet_2023	8.23565	8.81569	8.57169	9.19577	0.000522	0.0114	2.96e-05
Gmet_1193	7.03528	7.82839	8.78222	9.28595	0.000535	7.57e-07	7.21e-07
Gmet_1099	6.65857	7.2547	8.04256	8.27949	0.00054	2.29e-06	1.47e-06
Gmet_0063	8.97343	8.20222	7.13169	7.63392	0.00054	9.24e-07	5.89e-06
Gmet_3296	6.67715	7.51737	8.54773	9.7551	0.000541	5.45e-07	1.5e-08
Gmet_3427	9.52788	8.80747	9.61555	8.73813	0.000543	0.462	0.000123
Gmet_0294	7.78572	8.41604	10.4098	9.75365	0.000544	2.67e-05	1.56e-07
Gmet_3392	8.96021	8.27602	7.99046	8.4156	0.000545	0.000388	0.0774
Gmet_1837	10.2222	9.50491	7.89975	7.36801	0.000545	6.81e-07	4.35e-08
Gmet_2092	7.0696	6.45129	6.28336	6.42099	0.000546	0.000121	0.00393
Gmet_1868	9.97277	9.30045	8.77104	8.33167	0.000549	3.19e-06	3.44e-06
Gmet_2843	11.1051	10.3619	8.21276	7.27824	0.000557	1.38e-07	2.01e-08
Gmet_1592	8.94771	7.91234	7.63752	6.51874	0.000558	0.000152	1.77e-07
Gmet_2783	9.65388	9.04816	8.59701	9.3167	0.000567	4.8e-05	0.0159
Gmet_1182	11.5243	10.2036	8.33872	7.99812	0.000567	7.81e-07	1.38e-07
Gmet_0838	7.11442	8.27052	8.67303	8.46923	0.000567	3.87e-06	2.58e-06
Gmet_0554	9.40779	8.48297	7.64699	7.63641	0.000569	4.62e-07	7.6e-06
Gmet_1313	10.1067	9.22783	8.12819	8.41754	0.00057	1.76e-06	2.19e-06
Gmet_A3641	9.0065	8.36291	9.97067	10.578	0.000572	0.000256	9.47e-06
Gmet_1942	11.1896	10.1736	8.70264	8.17241	0.000572	2.61e-07	1.47e-07
Gmet_0965	9.47377	8.85636	8.19426	8.20684	0.000572	2.48e-06	6.02e-06
Gmet_0117	7.02942	7.66166	8.26946	8.87832	0.000573	2.17e-06	3.99e-05
Gmet_0186	9.02526	8.39811	9.5913	10.207	0.000574	0.0003	0.000385
Gmet_0640	12.086	10.6633	8.57073	7.04766	0.000577	4.64e-07	8.54e-08
Gmet_3594	8.44147	9.64378	9.01018	8.51186	0.000578	0.00422	0.54
Gmet_2475	9.51421	8.70489	8.14264	8.47207	0.000583	3.19e-05	1.33e-05
Gmet_1920	10.2614	9.49416	9.39799	9.77336	0.000586	0.00059	0.0157
Gmet_0902	9.85574	8.90705	8.36705	8.71639	0.000587	1.37e-05	1.25e-05
Gmet_0646	13.2557	12.6116	11.6191	9.67082	0.000587	2.99e-05	1.47e-06
Gmet_1601	12.9686	12.1298	11.1583	7.32058	0.000588	0.000745	4.28e-09
Gmet_0636	13.6745	12.7195	11.3399	9.259	0.000591	3.24e-07	1.35e-08
Gmet_3500	11.3394	10.5082	8.95312	8.22355	0.000594	5.58e-07	4.56e-08
Gmet_3578	11.3682	10.6095	15.2243	15.1955	0.000595	9.79e-08	5.24e-09
Gmet_2262	6.65422	7.43712	8.1976	8.53119	0.000597	1.66e-06	1.29e-06
Gmet_3408	12.6286	11.8966	10.491	8.49639	0.000598	2.95e-07	3.69e-08
Gmet_1414	13.201	12.6016	10.9996	7.38231	0.000599	4.42e-07	1.1e-08
Gmet_1937	7.73298	6.99581	6.9416	7.4616	0.000604	7.74e-05	0.0401
Gmet_2837	8.22698	9.04916	12.6923	11.3462	0.000606	2.16e-07	4.56e-08
Gmet_3413	10.2489	9.45612	8.11719	8.1489	0.000612	6.82e-07	2.5e-05
Gmet_3099	9.86801	9.14979	8.55911	8.40305	0.000613	2.3e-05	2.08e-05
Gmet_2618	7.17664	7.89659	7.86771	8.44866	0.000613	0.000607	1.04e-05
Gmet_1092	7.40339	8.08559	8.78333	8.96177	0.000613	7.55e-06	1.84e-05
Gmet_2916	9.76321	9.15363	8.50475	9.00376	0.000615	8.52e-05	0.000598
Gmet_1853	10.7219	9.93525	8.03342	7.14764	0.000617	2.67e-06	3.88e-07
Gmet_1727	9.39026	8.86925	8.49199	8.86257	0.000621	1.55e-05	0.000936
Gmet_2347	9.12315	8.34798	7.48858	8.14209	0.000623	6.95e-07	1.43e-05
Gmet_0875	9.11966	8.39107	7.3894	7.44909	0.000624	5.92e-07	7.29e-07
Gmet_2888	8.61931	8.09715	7.95276	7.58276	0.000625	0.000124	0.000119
Gmet_0164	7.01012	6.44981	6.48046	6.82796	0.000626	0.000622	0.125
Gmet_3310	9.5353	8.27032	8.42468	8.81011	0.000628	0.000218	0.00518
Gmet_0951	9.81993	8.9894	7.74592	7.52479	0.000628	6.9e-07	1.74e-07
Gmet_2303	7.88518	7.29434	7.35402	7.55056	0.000629	0.000421	0.0204
Gmet_1726	8.36047	7.61358	6.68243	7.0151	0.000629	1.43e-06	4.9e-06
Gmet_3556	9.79118	9.12487	9.71342	9.39903	0.00063	0.561	0.0135
Gmet_2368	10.886	10.106	8.7646	8.13292	0.000631	2.21e-05	1.53e-07
Gmet_1148	7.02216	7.61933	8.32269	8.13221	0.000634	1.76e-05	1.03e-05
Gmet_3593	7.18878	6.6517	8.31152	8.6865	0.000638	4.06e-06	1.63e-05
Gmet_2021	8.46124	9.69993	7.33421	6.96622	0.000638	0.002	9.96e-05
Gmet_3545	10.5765	10.0117	8.83672	8.78942	0.000641	5.66e-07	5.77e-07
Gmet_1245	9.36083	8.3747	7.60939	7.74351	0.000641	1.56e-06	5.2e-07
Gmet_3583	9.41974	8.28974	7.85632	8.16862	0.000643	1.45e-05	0.000175
Gmet_3150	7.53731	8.20764	8.90983	9.53486	0.000644	2.2e-05	5.48e-07
Gmet_2819	7.79025	6.91477	6.79157	7.15819	0.000644	0.00017	0.00174
Gmet_2626	6.93769	7.50768	8.28295	8.56365	0.000644	8.29e-05	1.35e-06
Gmet_1760	10.3372	9.11255	7.82767	8.25909	0.000644	3.57e-06	3e-07
Gmet_1572	11.3756	10.7427	9.44402	7.78237	0.000644	0.000853	2.55e-08
Gmet_0788	10.0886	9.50811	7.94707	8.27005	0.000644	8.18e-07	8.75e-07
Gmet_3345	11.6468	10.0155	7.10972	6.37002	0.000648	1.21e-07	1.1e-08
Gmet_0044	8.60647	9.33389	13.373	12.3056	0.00065	3.2e-08	2.15e-08
Gmet_1254	11.2421	10.6747	9.0315	8.4022	0.000653	4.46e-07	8.7e-08
Gmet_1233	9.47621	8.69718	7.90501	7.76982	0.000666	1.92e-06	1.21e-05
Gmet_1079	7.14418	8.15851	8.25887	8.82291	0.000666	6.83e-06	1.73e-06
Gmet_0465	8.97824	8.43194	8.39503	8.86708	0.000667	0.000893	0.355
Gmet_1304	8.84096	7.96731	7.55888	7.62574	0.000669	6.06e-06	1.8e-05
Gmet_0643	14.3078	13.64	12.7023	9.57626	0.000672	3.62e-06	2.68e-09
Gmet_1679	7.43765	8.28339	10.3502	9.4447	0.000675	1.1e-06	1.96e-07
Gmet_3511	7.76778	6.9734	6.72238	6.89848	0.000676	7.23e-05	0.000335
Gmet_2774	8.22835	7.63099	7.2168	7.51252	0.000677	8.65e-05	0.000399
Gmet_1736	9.72274	9.07421	8.74593	8.91521	0.000678	0.000116	0.000492
Gmet_0600	12.6655	12.0795	10.3801	8.94993	0.00068	1.36e-05	9.03e-09
Gmet_0381	9.96395	9.03501	7.97988	8.00346	0.00068	1.98e-06	1.39e-06
Gmet_0048	7.83011	7.21598	6.85502	7.59587	0.00068	1.36e-05	0.2
Gmet_1928	9.51754	10.5111	10.231	9.27654	0.000683	0.00385	0.113
Gmet_0836	7.01527	7.51544	7.84795	8.06427	0.000684	0.000693	1.97e-05
Gmet_3451	7.35556	6.49149	7.1722	7.41861	0.000685	0.198	0.728
Gmet_1189	6.84452	7.429	7.09403	7.96193	0.000687	0.0292	2.18e-05
Gmet_2019	7.64414	8.35795	8.39243	8.99838	0.000697	0.00114	7.42e-06
Gmet_0620	11.2964	10.3309	8.32021	7.32083	0.000705	2.36e-07	6.17e-09
Gmet_2356	11.3442	10.8313	8.73512	7.72489	0.000706	1.11e-07	6.73e-09
Gmet_3377	7.32579	7.91148	8.99355	9.06676	0.00071	4.44e-06	1.02e-06
Gmet_1946	12.3721	11.8882	10.6924	9.69829	0.00071	1.04e-06	1.83e-07
Gmet_1130	6.88236	7.90364	8.23807	8.79	0.000711	3.52e-05	1.23e-05
Gmet_0508	8.02435	7.29229	7.32474	7.55082	0.000715	0.000678	0.00685
Gmet_2650	9.6307	10.4085	9.36822	9.06358	0.000717	0.0415	0.0399
Gmet_0837	7.42184	8.31798	8.96757	9.44107	0.000718	3.15e-06	2.02e-06
Gmet_1697	8.23479	7.6943	7.56442	7.84954	0.00072	0.000371	0.0087
Gmet_0338	6.91876	7.42953	8.43571	8.76944	0.000726	9.26e-07	4.54e-07
Gmet_A3569	10.0897	8.67154	9.23514	9.11855	0.000727	0.00394	0.0416
Gmet_2770	8.4964	7.80817	7.48654	7.81695	0.000728	0.000175	0.000461
Gmet_0185	7.53984	7.001	7.47266	7.88776	0.000728	0.51	0.018
Gmet_3260	11.432	10.5237	9.03879	8.34112	0.000729	6.58e-06	2.1e-08
Gmet_2746	8.29526	9.46526	9.4264	9.16647	0.000729	2.5e-05	0.0008
Gmet_1635	8.94394	8.35186	8.41404	8.80061	0.000738	0.0132	0.242
Gmet_3635	7.29623	8.03095	8.95854	8.82093	0.000743	0.000142	2.2e-06
Gmet_2963	9.41497	8.38243	7.28645	7.68244	0.000768	4.48e-07	4.53e-06
Gmet_1030	9.48365	8.77356	8.58053	8.50554	0.000768	0.000661	0.000363
Gmet_1913	9.59834	8.95648	9.78006	9.42974	0.000771	0.125	0.27
Gmet_1427	8.72325	7.97472	7.8177	8.05753	0.000771	0.000218	0.00327
Gmet_1921	11.2944	10.3044	9.53325	9.28004	0.000772	9.73e-06	2.3e-07
Gmet_1417	12.0581	10.9414	9.64661	9.24717	0.000772	1.33e-06	2.37e-08
Gmet_3063	8.79477	8.20354	7.90057	8.02682	0.000773	0.000324	7.86e-05
Gmet_0114	11.0471	10.4263	12.3025	11.0696	0.000775	1.63e-05	0.858
Gmet_0898	7.494	6.52625	6.35566	6.70135	0.000779	2.68e-05	0.000226
Gmet_0039	9.56319	8.98438	9.10818	9.37199	0.000779	0.00385	0.164
Gmet_3177	8.73998	9.36478	10.4208	10.9734	0.00078	4.7e-05	1.92e-07
Gmet_1009	7.81673	8.47451	10.0796	9.69125	0.00078	3.63e-07	1.18e-06
Gmet_0506	10.1891	9.55234	7.95474	7.80625	0.000781	4.04e-07	3.92e-07
Gmet_0177	7.1242	7.70489	9.09385	9.00371	0.000781	5.62e-07	9.4e-07
Gmet_3558	8.88212	8.06292	7.39715	7.64005	0.000782	4.79e-06	3.49e-06
Gmet_0288	7.5224	6.90502	7.36748	7.81707	0.000783	0.209	0.108
Gmet_3441	9.41712	9.99202	11.4278	10.7353	0.000784	1.43e-06	6.1e-05
Gmet_1777	8.32562	7.71162	7.67361	8.02866	0.000784	0.000758	0.0243
Gmet_1583	10.9935	9.55918	7.84775	7.07705	0.000784	5.23e-07	2.17e-08
Gmet_3553	8.81385	8.1363	8.11276	8.7443	0.00079	0.00203	0.676
Gmet_0299	7.17692	7.77404	8.38449	8.95033	0.000798	8.96e-05	1.1e-06
Gmet_3504	6.61784	7.34592	7.41173	7.4825	0.000799	4.63e-05	0.00159
Gmet_3147	12.184	12.8955	12.1656	8.85998	0.000805	0.965	9.97e-07
Gmet_1891	8.29771	7.62133	7.47264	8.37462	0.000805	2.5e-05	0.735
Gmet_1364	14.3086	13.7543	13.0184	7.48169	0.000805	8.23e-05	3.06e-09
Gmet_0635	11.855	10.622	7.86977	6.45984	0.000808	7.79e-08	3.2e-09
Gmet_2648	9.29226	9.9664	8.62906	8.80406	0.000809	0.000685	0.0032
Gmet_0120	8.68812	9.23347	9.9677	10.611	0.00081	1.3e-05	5.06e-07
Gmet_0534	7.97902	7.08541	6.89889	7.37507	0.000812	2.48e-05	0.000352
Gmet_1146	7.09592	7.78243	7.50098	8.05115	0.000813	0.00938	4.11e-05
Gmet_2343	8.26071	7.76137	7.37155	7.65301	0.000822	2.89e-05	0.000381
Gmet_1609	9.91503	9.33335	7.77743	7.33808	0.000823	5.64e-07	9.32e-08
Gmet_1768	10.0108	9.27705	9.00822	8.88714	0.000831	0.000122	2.79e-05
Gmet_2615	7.74427	8.59553	8.63001	7.33199	0.000832	0.00505	0.0141
Gmet_0654	14.6682	13.7276	13.0213	10.0758	0.000832	1.43e-05	1.02e-05
Gmet_3356	10.9224	10.279	8.65199	7.93544	0.000833	1.93e-06	2.38e-07
Gmet_3031	7.90669	8.38768	9.35176	9.67145	0.000833	9.37e-06	1.75e-06
Gmet_1345	9.57251	8.99246	8.22276	8.56619	0.000833	1.64e-05	0.000137
Gmet_0734	8.45956	7.6445	7.10954	7.44613	0.000833	5.31e-06	6.71e-05
Gmet_1842	10.6668	9.71462	7.42775	6.88097	0.000841	3.96e-07	2.01e-08
Gmet_1812	7.46493	8.46699	8.42434	8.85516	0.000841	6.42e-05	1.88e-05
Gmet_1274	9.36668	8.62941	8.41382	8.66453	0.000841	0.0002	0.000327
Gmet_2364	9.96608	9.42487	8.16858	8.31175	0.000843	1.91e-06	5.35e-07
Gmet_0424	9.49277	8.9693	8.77684	8.75584	0.000843	8.22e-05	0.000428
Gmet_2905	8.87608	8.13798	7.44968	7.32268	0.000844	2.02e-05	1.33e-06
Gmet_2366	8.72276	8.09424	7.16178	7.2537	0.000847	4.39e-06	3.4e-06
Gmet_2864	7.5325	6.8636	6.8196	7.22887	0.000848	6.4e-05	0.0497
Gmet_2872	9.15227	8.36332	7.15754	7.29384	0.000851	4.05e-06	1.33e-06
Gmet_1392	12.4586	11.8478	11.4852	10.286	0.000851	0.000231	5.67e-05
Gmet_1496	6.44885	5.95705	6.09834	6.50573	0.000858	0.00446	0.737
Gmet_0932	10.8019	10.0788	8.09128	6.84059	0.00086	1.57e-06	6.07e-09
Gmet_3623	6.79675	6.27793	7.18687	7.41447	0.000864	0.00472	0.00301
Gmet_3145	13.0914	11.9733	9.66091	8.39979	0.000864	1.9e-06	1.19e-08
Gmet_2340	8.01093	7.44724	7.32491	7.73137	0.000864	0.000166	0.0392
Gmet_3047	6.89974	6.37549	6.84622	7.36438	0.000869	0.67	0.0182
Gmet_3275	7.65653	8.14714	8.5885	8.97643	0.000882	2.19e-05	2e-05
Gmet_1354	9.23457	8.41116	7.86042	7.84216	0.000883	2.9e-06	5.84e-06
Gmet_2448	6.90973	7.43019	7.78918	7.93403	0.000889	0.000282	5.42e-05
Gmet_2350	10.6069	9.83879	8.65774	8.90857	0.000889	1.92e-06	8.7e-06
Gmet_1685	8.67745	7.91919	7.24369	7.01946	0.000891	1.59e-06	1.01e-06
Gmet_0762	9.68167	10.1792	10.4463	9.80405	0.000892	0.000458	0.389
Gmet_2867	11.4075	10.7538	9.1691	8.98877	0.000893	4.48e-07	1.57e-07
Gmet_1651	7.46842	8.10475	7.7799	8.46285	0.000902	0.027	8.85e-05
Gmet_3126	7.48779	6.67056	6.30003	6.55452	0.000909	1.47e-05	4.92e-05
Gmet_3011	8.42082	7.63608	7.15306	7.31579	0.000914	9.22e-05	0.000137
Gmet_2132	6.78946	7.60785	7.58663	8.02431	0.000914	0.00215	0.00113
Gmet_2352	9.74531	8.93645	7.81729	7.86803	0.000915	1.27e-06	6.83e-07
Gmet_2105	7.01269	7.6379	8.84941	9.13834	0.000915	1.06e-06	1.14e-07
Gmet_0970	11.2467	9.82128	6.51712	6.10111	0.000915	1.25e-08	3.3e-09
Gmet_0098	6.64937	6.1637	6.13636	6.33502	0.000916	0.00108	0.0139
Gmet_2416	10.4668	9.56195	8.81432	8.58342	0.000919	3.6e-06	9.29e-06
Gmet_2289	8.50006	8.02146	9.62452	9.50219	0.000929	0.000164	5.38e-05
Gmet_0868	9.08142	8.16829	6.85467	6.88066	0.00093	1.83e-07	1.41e-07
Gmet_3580	7.24364	6.67763	7.01233	7.59353	0.000935	0.171	0.033
Gmet_3176	7.48165	7.99737	8.94719	8.9505	0.000935	3.65e-06	1.59e-06
Gmet_0388	9.15937	8.68097	8.35286	8.56116	0.000935	0.000134	0.00182
Gmet_0769	6.94217	7.56411	8.68529	8.69978	0.000936	2.67e-06	2.07e-06
Gmet_0217	8.98619	8.37259	8.27895	8.65202	0.000938	0.00186	0.044
Gmet_2930	10.4087	9.43967	8.04135	8.321	0.000944	1.46e-06	2e-06
Gmet_1750	8.47904	7.97301	8.13457	8.23745	0.000957	0.00593	0.08
Gmet_1961	9.11375	8.43371	7.40514	7.97333	0.000965	1.49e-06	1.91e-05
Gmet_1081	6.83889	7.43938	8.03189	8.43728	0.000978	6.22e-06	1.96e-06
Gmet_0198	8.64979	8.12154	8.07513	8.26004	0.000978	0.00255	0.00618
Gmet_1997	7.78346	8.28296	7.99272	8.0698	0.000982	0.0705	0.0984
Gmet_1073	9.57195	9.06894	8.42348	8.36807	0.000988	0.000147	0.00488
Gmet_1426	8.58133	7.57348	6.49604	6.73181	0.000995	4.48e-07	6.48e-07
Gmet_2645	9.23639	8.49049	8.61527	8.77119	0.00101	0.00232	0.0372
Gmet_2361	9.75727	9.13057	8.12842	8.46775	0.00101	1.15e-06	2.75e-05
Gmet_0119	7.18391	7.70604	8.50519	9.20908	0.00101	6.17e-06	1.83e-07
Gmet_3493	7.11544	7.87524	8.49771	8.67047	0.00102	2.01e-05	4.51e-05
Gmet_2610	8.51288	9.88443	13.891	14.3355	0.00102	3.34e-07	3.25e-09
Gmet_0400	10.1189	9.44197	8.84281	9.15082	0.00102	7.84e-06	0.000148
Gmet_3131	10.5634	9.76417	8.1062	7.99458	0.00103	2.07e-07	3.97e-07
Gmet_3013	10.4536	9.29058	8.66667	8.41829	0.00103	1.06e-06	8.42e-07
Gmet_2683	11.4778	10.9354	9.55193	8.60605	0.00103	5.78e-07	9.42e-08
Gmet_2581	7.3028	7.88199	8.1405	8.38189	0.00103	5.09e-05	0.000259
Gmet_1578	8.64736	8.02531	7.67269	7.71693	0.00103	3.24e-05	5.06e-05
Gmet_3454	9.76909	10.2324	10.9542	10.0893	0.00104	0.00984	0.0722
Gmet_0625	14.1738	13.5557	12.9418	10.0756	0.00104	2.13e-05	1.05e-07
Gmet_1264	13.9548	13.3177	12.6906	9.28812	0.00105	1.65e-05	5.56e-09
Gmet_1841	10.6752	9.94723	8.42394	8.50971	0.00106	4.16e-07	1.62e-06
Gmet_1337	10.4384	9.77024	9.15012	8.95344	0.00106	1.01e-05	1.68e-06
Gmet_1309	10.8839	10.1374	8.61959	7.58075	0.00106	9.98e-07	1.17e-07
Gmet_1321	10.842	10.1578	7.29133	6.36321	0.00107	4.63e-07	7.05e-09
Gmet_0319	8.98706	8.08786	8.39125	8.2454	0.00107	0.000372	9.61e-05
Gmet_1100	6.93965	7.82905	8.14798	8.31963	0.00108	1.98e-05	9.22e-06
Gmet_1094	6.64121	7.19286	8.07045	8.3559	0.00108	8.25e-05	2.98e-06
Gmet_2985	8.06695	9.277	11.4549	9.80823	0.00109	2.69e-06	0.00013
Gmet_2487	6.30168	5.80794	5.86334	6.10695	0.00109	0.000885	0.186
Gmet_2415	8.9062	8.29354	8.21197	8.53781	0.00109	0.000216	0.0279
Gmet_0955	10.3746	9.82811	7.66132	7.25653	0.00109	1.39e-06	1.41e-07
Gmet_0913	12.5199	11.7177	9.48943	7.63093	0.00109	9.24e-07	4.51e-09
Gmet_0550	10.66	9.98841	8.41026	8.0258	0.00109	7.29e-07	8.72e-08
Gmet_2524	7.69747	7.23422	7.82289	8.40564	0.0011	0.248	0.000244
Gmet_1826	9.75042	9.09854	8.16928	8.47344	0.0011	6.9e-06	7.74e-05
Gmet_0327	6.59646	7.07858	7.78958	8.2021	0.0011	7.04e-06	7.66e-06
Gmet_0316	9.56696	8.95284	8.89211	8.8076	0.0011	0.007	0.000108
Gmet_1224	7.94656	7.43953	6.64548	6.79119	0.00111	1.08e-05	8.35e-06
Gmet_3347	12.8633	11.7727	9.99955	7.21437	0.00112	3.02e-07	3.47e-09
Gmet_1987	10.7094	9.74973	8.92577	9.45807	0.00112	1.37e-06	9.65e-06
Gmet_1810	6.48859	6.93398	7.45455	8.35709	0.00112	9.79e-06	4.47e-07
Gmet_1612	10.868	11.3257	11.5809	12.1574	0.00112	0.000106	2.58e-06
Gmet_0568	7.56691	8.1673	8.38869	9.2965	0.00112	8.52e-05	8.74e-07
Gmet_3351	14.3847	13.3389	11.6846	7.3854	0.00113	1.83e-06	2.36e-09
Gmet_3157	8.15703	7.57163	7.36709	7.71228	0.00113	4.22e-05	0.0351
Gmet_2755	8.2179	7.09194	6.38647	6.62468	0.00113	1.72e-05	5.71e-05
Gmet_0385	9.6714	8.97323	7.09891	7.1103	0.00113	3.82e-07	1.13e-07
Gmet_0216	9.32464	8.56458	8.13785	8.30984	0.00113	7.74e-05	1.53e-05
Gmet_0628	13.9172	12.7173	11.2187	7.19427	0.00114	1.81e-06	6.81e-09
Gmet_3216	10.9741	10.3815	9.3421	8.83734	0.00115	1.27e-05	3.91e-06
Gmet_2051	12.6472	13.1436	13.2706	10.3922	0.00115	0.00469	2.31e-07
Gmet_2005	7.01016	7.5974	7.57818	8.13576	0.00115	0.00201	0.000103
Gmet_0601	10.2581	9.47295	7.65566	7.66583	0.00116	4.5e-07	1.29e-07
Gmet_3277	8.18272	7.50101	7.25887	7.3937	0.00118	6.99e-05	0.000223
Gmet_0806	8.02359	8.58477	8.07979	8.23526	0.00119	0.578	0.0944
Gmet_3326	8.103	7.43868	7.17543	7.65975	0.00121	0.000184	0.00545
Gmet_3001	7.92952	7.2928	7.59363	8.02378	0.00121	0.0342	0.601
Gmet_2463	8.24891	7.62934	7.48753	7.90487	0.00121	3.86e-05	0.0201
Gmet_0918	11.1399	10.4641	8.42371	8.1675	0.00121	1.3e-06	1.02e-06
Gmet_0623	14.28	13.3499	12.4026	10.271	0.00121	5.63e-07	1.46e-07
Gmet_0611	14.3419	13.8604	13.0466	10.7663	0.00121	3.74e-06	2.3e-08
Gmet_3196	13.4779	12.8683	11.3159	8.88585	0.00122	7.52e-07	5.98e-09
Gmet_2921	9.28109	9.96056	14.5367	15.0727	0.00122	8.42e-08	3.37e-09
Gmet_2630	9.68105	8.75246	7.94078	7.83721	0.00122	2.96e-06	2.01e-06
Gmet_2300	10.4482	9.87346	7.8939	7.75745	0.00122	8.17e-07	2.14e-07
Gmet_1857	10.44	9.87169	8.42212	8.4355	0.00122	3.7e-05	1.49e-07
Gmet_2738	8.18444	8.75857	10.0473	10.8781	0.00123	3.18e-05	1.92e-07
Gmet_1867	8.04373	7.50032	7.00341	7.23701	0.00123	2.62e-05	0.0007
Gmet_2534	8.54842	7.15642	7.68763	7.83567	0.00124	0.0194	0.0022
Gmet_1048	8.20923	7.57045	7.17624	7.3227	0.00124	2.86e-05	0.00157
Gmet_1991	8.73414	8.15311	7.04723	7.49026	0.00125	7.32e-07	8.12e-06
Gmet_2359	9.58738	8.81078	7.18133	7.30938	0.00126	1.41e-06	2.1e-07
Gmet_1702	11.9762	10.9154	9.48982	9.17631	0.00127	3.86e-06	2.01e-06
Gmet_1518	9.1764	10.0375	8.54127	8.58729	0.00127	0.0069	0.00215
Gmet_1188	8.84525	9.49678	8.97127	8.57732	0.00127	0.537	0.0583
Gmet_0980	11.6247	10.8675	11.1685	10.6746	0.00127	0.0741	0.000158
Gmet_0835	9.36514	8.61941	8.71511	8.11892	0.00127	0.00321	3.01e-05
Gmet_0641	12.709	11.6456	10.1623	7.63529	0.00127	1.59e-07	4.39e-09
Gmet_0498	8.10456	7.35873	7.14364	7.34967	0.00127	8.27e-05	0.000267
Gmet_0233	8.09372	8.89344	12.9245	13.6419	0.00127	8.26e-08	2.66e-09
Gmet_3301	7.04246	7.70376	8.32063	9.08512	0.00128	1.29e-05	9.18e-07
Gmet_0627	14.8406	14.1998	13.4703	9.3849	0.00128	2.49e-06	4.72e-09
Gmet_1294	10.7284	10.2095	8.74727	7.86071	0.00129	9.34e-07	7.05e-08
Gmet_2863	9.37745	8.70862	7.34195	7.33422	0.0013	8.72e-07	1.18e-07
Gmet_1947	11.3076	10.0402	8.34477	7.74993	0.0013	1.05e-07	5.53e-09
Gmet_0976	10.4286	9.68864	9.50008	9.70951	0.0013	4.7e-05	0.00135
Gmet_0855	11.9923	11.4219	9.57964	8.17797	0.0013	6.39e-06	4.53e-09
Gmet_0169	7.93418	8.66639	8.64322	8.95281	0.0013	0.000781	0.000665
Gmet_0121	9.54466	10.3223	10.6549	11.3157	0.0013	0.000104	6.53e-06
Gmet_3630	6.13929	5.70355	5.80612	6.0562	0.00131	0.00348	0.525
Gmet_0041	7.89702	7.38697	7.45055	7.99759	0.00131	0.00178	0.555
Gmet_3265	7.60056	7.01583	6.97029	7.36208	0.00132	0.000238	0.268
Gmet_3236	8.41502	7.79651	8.06927	8.50034	0.00132	0.00625	0.641
Gmet_3194	9.50076	8.80254	8.47505	8.64437	0.00132	1.66e-05	0.000547
Gmet_2348	9.08251	8.34073	7.57389	8.01139	0.00133	1.55e-06	1.28e-05
Gmet_3586	7.90642	7.06431	6.50683	6.68763	0.00134	1.81e-05	2.38e-05
Gmet_2450	10.5427	10.0344	7.79761	7.10742	0.00134	1.03e-05	6.14e-09
Gmet_1155	8.70013	7.82727	7.72725	7.74731	0.00134	0.000177	0.000109
Gmet_0969	7.56724	7.10543	7.27825	7.78094	0.00134	0.0196	0.0848
Gmet_0666	9.16024	8.58854	7.82336	7.71139	0.00134	2.99e-05	7.86e-05
Gmet_1883	8.84398	8.10071	7.63034	7.93946	0.00136	1.37e-05	0.000228
Gmet_1164	9.54394	8.97097	8.40736	8.71648	0.00136	1.47e-05	0.000288
Gmet_0852	9.43478	8.69974	8.13309	8.15512	0.00136	2.47e-05	5.76e-05
Gmet_0644	12.7449	11.6511	9.94033	6.91046	0.00136	2.12e-06	5.58e-09
Gmet_0264	9.54659	9.0059	9.18498	9.18474	0.00136	0.00234	0.033
Gmet_1840	7.3115	6.83054	7.22078	7.56686	0.00137	0.418	0.0573
Gmet_0401	10.0686	9.38623	8.54738	8.69824	0.00137	2.3e-06	3.97e-06
Gmet_0049	7.04034	6.50376	6.7981	7.03904	0.00137	0.0257	0.991
Gmet_2653	7.99372	8.45825	8.50827	8.79724	0.00138	0.000758	0.000768
Gmet_0823	10.0515	9.41111	9.28319	9.51025	0.00138	0.000456	0.00345
Gmet_0250	6.79585	7.34208	8.01363	8.39368	0.00138	5.02e-06	7.04e-06
Gmet_3414	8.77379	8.31376	7.65122	8.02762	0.00139	9.09e-06	0.000112
Gmet_1534	7.38026	7.94062	12.753	8.8167	0.00139	1.65e-07	0.000884
Gmet_0757	7.27966	8.0416	8.85092	9.25815	0.00139	2.16e-06	2.56e-05
Gmet_2509	7.12674	7.84384	8.02008	8.38705	0.0014	0.000437	2.97e-06
Gmet_0882	8.19133	7.58049	7.73657	7.90005	0.0014	0.00662	0.0599
Gmet_3005	10.7227	9.30703	8.36045	8.36596	0.00142	6.01e-06	1.18e-07
Gmet_1283	8.87537	8.26311	7.44357	7.8707	0.00142	3.24e-05	0.00209
Gmet_0894	6.54996	6.12469	6.1455	6.43833	0.00142	0.00388	0.347
Gmet_0196	8.47359	7.95859	8.21832	8.33115	0.00142	0.172	0.346
Gmet_A3570	10.5315	10.0278	11.0178	11.6569	0.00143	0.00949	1.82e-05
Gmet_2681	9.29934	8.71424	8.04886	8.44762	0.00143	0.000227	0.000209
Gmet_1645	7.02351	7.8772	7.28991	7.3118	0.00144	0.0523	0.0568
Gmet_0060	8.96762	8.39939	8.36849	8.78954	0.00144	0.00051	0.228
Gmet_3596	7.98285	8.46628	7.25658	6.68932	0.00146	0.000238	1.67e-05
Gmet_1574	11.8793	11.3588	10.11	8.37678	0.00146	0.000131	1.48e-08
Gmet_1343	8.88145	8.19353	8.33856	8.75598	0.00146	0.00314	0.338
Gmet_3477	7.5914	6.96217	6.9913	7.3317	0.00147	0.000357	0.157
Gmet_1114	6.60284	6.13093	6.04224	6.26564	0.00147	0.000244	0.0348
Gmet_0863	10.0044	9.31237	7.64187	7.56764	0.00147	3.95e-07	9.05e-08
Gmet_0860	7.4437	6.89007	6.64736	6.77115	0.00147	7.45e-05	0.000624
Gmet_0653	13.4542	12.3923	10.892	7.239	0.00147	7.54e-07	3.23e-09
Gmet_2899	10.5191	9.66759	8.75803	8.51816	0.00149	1.16e-05	1.33e-06
Gmet_0570	8.23186	8.98378	9.60848	10.5954	0.00149	1.69e-05	2.98e-06
Gmet_1771	9.78207	9.28992	8.88902	8.86181	0.0015	4.59e-05	8.78e-05
Gmet_1139	6.48421	6.96927	7.39271	7.7448	0.0015	0.000132	4.58e-06
Gmet_3070	10.8425	10.2893	10.2539	9.9758	0.00151	0.000569	3.75e-05
Gmet_1194	7.09464	7.85678	9.15134	9.6256	0.00151	7.92e-06	9.37e-08
Gmet_0652	14.4411	13.6625	12.5844	8.53575	0.00151	7.27e-07	2.78e-09
Gmet_0562	8.49616	7.9496	7.63777	7.99771	0.00151	1.84e-05	0.00124
Gmet_3538	9.79051	9.30228	8.03229	8.16236	0.00152	2.3e-06	8.27e-07
Gmet_1735	7.26086	6.63831	6.66974	6.97355	0.00152	0.00485	0.0694
Gmet_1287	10.5236	9.8666	7.90156	6.91809	0.00152	4.1e-06	2e-08
Gmet_0228	7.8452	7.27123	8.17423	8.79091	0.00152	0.215	0.000104
Gmet_1660	11.1142	10.5997	11.6415	12.8164	0.00153	0.00846	1.24e-06
Gmet_1401	12.0254	11.1886	10.1216	7.48471	0.00154	8.54e-06	1.21e-07
Gmet_0395	10.1982	9.71456	9.55603	8.94999	0.00154	0.000217	1.13e-05
Gmet_3239	11.7955	11.0516	9.99087	8.29009	0.00155	1.65e-06	2.79e-08
Gmet_1598	13.8868	13.2012	12.6198	8.84035	0.00155	0.000338	5.61e-09
Gmet_1222	9.65922	9.0723	8.43668	8.567	0.00155	0.000181	0.000183
Gmet_2711	8.435	7.96004	7.29782	7.87181	0.00156	6.51e-06	0.0158
Gmet_1949	14.1906	13.6798	13.4354	12.3903	0.00156	0.000235	1.05e-06
Gmet_1280	12.5571	11.7805	10.8082	9.34503	0.00156	1.18e-05	2.59e-08
Gmet_2510	6.70185	7.14299	7.70268	7.97652	0.00157	3.67e-05	6.94e-05
Gmet_1764	10.2698	9.45939	8.22298	8.08052	0.00158	3.95e-07	9.4e-08
Gmet_1214	7.45196	7.98793	8.51303	8.75734	0.00158	1.37e-05	3.64e-06
Gmet_0279	7.48068	6.98679	7.27052	7.79132	0.00158	0.103	0.0483
Gmet_0418	8.72553	8.26059	8.43965	8.70733	0.00159	0.0418	0.88
Gmet_2981	7.63851	8.13244	9.59736	9.85786	0.0016	4.56e-06	9.88e-06
Gmet_2558	10.2735	9.73597	8.55262	8.73015	0.0016	5.26e-06	1.99e-06
Gmet_2346	10.064	9.12744	7.77335	8.00765	0.0016	1.2e-06	8.27e-07
Gmet_1821	9.58603	8.81938	7.10878	7.07	0.0016	5.64e-07	9.71e-08
Gmet_1640	8.52362	9.05468	9.45068	9.44867	0.0016	1.5e-05	0.000117
Gmet_1365	10.1578	9.48209	7.63397	6.99049	0.0016	3.6e-06	1.85e-07
Gmet_0304	6.77179	7.27641	8.2281	8.78928	0.0016	8.12e-06	2.04e-07
Gmet_0950	8.09171	7.57652	7.14614	7.52736	0.00162	6.88e-05	0.0084
Gmet_1688	7.61585	6.99754	7.06711	7.63677	0.00163	0.00334	0.901
Gmet_1026	6.683	7.12898	7.86962	8.74068	0.00163	7.19e-06	9.73e-07
Gmet_2777	10.4477	9.91878	8.25691	8.24906	0.00166	7.57e-07	9.76e-07
Gmet_2317	7.94956	7.45073	7.20537	7.42312	0.00167	9.43e-05	0.00124
Gmet_1610	7.50217	6.9802	7.07989	7.29924	0.00167	0.0124	0.256
Gmet_0183	9.56523	10.2474	9.57084	9.40103	0.00167	0.959	0.386
Gmet_3294	6.43208	7.01358	7.65478	8.57979	0.00168	1.01e-05	7.73e-07
Gmet_2999	6.96823	6.4732	6.82002	7.06915	0.00168	0.161	0.487
Gmet_1644	7.77636	8.76796	7.52205	7.36074	0.00168	0.0168	0.00395
Gmet_3328	8.97139	7.96978	7.7046	8.02015	0.00169	0.000174	0.00215
Gmet_2326	11.1518	10.5794	7.96569	7.22429	0.00169	3.29e-06	8.76e-09
Gmet_0928	9.03927	8.39996	7.55017	7.85327	0.00169	8.66e-06	1.4e-05
Gmet_2973	9.81169	9.27648	9.18687	9.00249	0.0017	0.00039	9.53e-05
Gmet_3554	10.9004	10.4252	8.92619	8.01231	0.00171	1.68e-06	1.07e-06
Gmet_3247	9.83285	9.24222	7.79014	6.97402	0.00171	4.46e-07	2.82e-07
Gmet_2632	7.86838	7.40986	7.59092	8.08959	0.00171	0.012	0.323
Gmet_1818	9.32459	8.41712	7.20666	7.13377	0.00171	1.61e-06	1.77e-07
Gmet_1605	12.2117	11.4798	10.0183	6.56535	0.00171	0.000849	3.61e-09
Gmet_1360	14.9291	14.4603	13.6941	8.9532	0.00171	5.02e-06	2.76e-09
Gmet_3204	10.3202	9.55613	8.18928	8.45146	0.00172	1.43e-06	2.25e-06
Gmet_0904	9.44128	8.36199	7.25978	7.52543	0.00172	4.02e-07	1.81e-06
Gmet_2784	8.89517	9.34015	9.61798	9.92112	0.00173	0.000124	1.8e-05
Gmet_3230	10.0359	9.24888	10.1235	10.1678	0.00174	0.767	0.686
Gmet_2968	7.82737	7.04341	7.34495	7.80068	0.00174	0.0285	0.873
Gmet_2532	6.86966	6.42636	6.53253	6.72194	0.00174	0.00403	0.265
Gmet_2122	6.77979	7.59185	8.57792	9.25007	0.00174	8.89e-06	4.44e-07
Gmet_0634	12.524	11.5054	9.40062	6.35989	0.00174	5.93e-07	3.53e-09
Gmet_0496	9.48936	8.91754	7.67675	8.0233	0.00174	6.5e-05	1.37e-06
Gmet_1955	10.3661	9.64629	8.21015	8.03018	0.00175	2.2e-06	4.99e-07
Gmet_1219	7.98005	7.50994	7.03077	7.28747	0.00175	2.57e-05	0.000413
Gmet_2862	10.2489	9.44941	7.68652	7.28748	0.00176	1.29e-06	1.78e-07
Gmet_1397	8.26724	7.57669	7.22143	7.63261	0.00177	3.19e-05	0.00389
Gmet_0856	12.1591	11.6569	10.5986	9.89095	0.00177	3.12e-06	7.95e-06
Gmet_2617	7.32149	7.94688	7.48746	7.57729	0.0018	0.232	0.222
Gmet_1693	8.43554	7.81662	7.50788	7.91931	0.0018	0.000134	0.00139
Gmet_2110	6.68384	7.21292	8.76981	9.08445	0.00181	1.38e-06	4.6e-07
Gmet_1290	11.073	10.4817	8.84292	8.07391	0.00181	2.11e-07	4.91e-06
Gmet_0650	13.0806	11.9073	9.75885	7.42552	0.00181	4.41e-07	3.38e-09
Gmet_0491	7.83884	7.38888	7.36633	7.5466	0.00181	0.000551	0.0213
Gmet_3406	12.2009	11.4123	9.57546	7.8611	0.00182	6.8e-07	1.43e-08
Gmet_3025	7.74999	7.33513	7.30746	7.58813	0.00182	0.00577	0.17
Gmet_2778	8.28949	7.84055	6.82852	7.1564	0.00182	2.78e-06	7.66e-06
Gmet_1748	9.32877	8.61397	8.52531	8.41723	0.00182	0.00109	0.000351
Gmet_2970	6.8364	7.38768	8.57699	9.32614	0.00183	8.52e-07	1.34e-07
Gmet_2621	6.91405	7.61789	8.57261	8.5297	0.00186	4.98e-06	1.74e-05
Gmet_2022	7.02749	7.507	7.10163	7.32909	0.00186	0.453	0.0194
Gmet_1342	10.6695	10.1037	7.72465	7.58423	0.00186	1.36e-07	1.54e-06
Gmet_1021	6.67288	7.41166	8.03401	8.14247	0.00186	2.36e-06	1.47e-05
Gmet_0717	7.06512	7.47891	7.80319	8.46388	0.00186	7.1e-05	4.7e-05
Gmet_1938	9.04625	8.33543	7.91005	8.45433	0.00191	7.03e-06	0.000565
Gmet_2788	7.44188	7.99205	8.36866	8.58661	0.00194	1.47e-05	1.08e-05
Gmet_1425	9.43698	8.93202	8.00359	8.05758	0.00194	0.000132	1.11e-05
Gmet_1190	7.36903	7.93935	7.81914	8.4389	0.00195	0.019	5.99e-05
Gmet_0102	8.71646	8.27099	7.97933	8.11056	0.00196	0.000589	0.00278
Gmet_3656	8.89308	8.41704	10.3017	10.7406	0.00197	4.99e-05	2.57e-06
Gmet_0926	9.63167	8.7809	7.79158	7.79648	0.00198	8.43e-07	1.03e-05
Gmet_0814	9.69975	10.3796	10.3391	9.93869	0.00198	0.000176	0.117
Gmet_2501	7.46691	6.85427	8.35309	8.42124	0.00199	0.00439	0.000443
Gmet_0784	10.603	10.1175	8.53418	8.64686	0.00199	4.13e-07	7.38e-07
Gmet_2752	6.77969	7.27845	7.59469	7.9324	0.002	4.91e-05	8.35e-05
Gmet_2349	9.28927	8.2507	6.94222	6.7926	0.002	2.1e-07	3.57e-08
Gmet_3152	7.60707	8.1645	8.26485	8.75375	0.00202	0.00255	0.000453
Gmet_3144	7.35378	8.04713	8.99075	8.66808	0.00202	2.39e-05	3.63e-06
Gmet_2405	8.81649	8.38617	8.33388	8.75951	0.00202	0.00745	0.656
Gmet_3496	12.0364	11.3864	9.05109	8.00841	0.00204	7.01e-05	2.1e-08
Gmet_1347	9.72352	8.9442	7.96948	8.44841	0.00204	1.1e-05	7.03e-06
Gmet_3552	12.6879	12.1502	10.6251	10.4955	0.00205	1.42e-06	0.00175
Gmet_2882	10.0344	9.4456	9.5572	9.29543	0.00205	0.00648	0.00372
Gmet_1858	10.5782	10.0894	7.83021	6.02113	0.00208	1.83e-07	3.49e-09
Gmet_1538	7.23869	7.77974	13.1135	9.88675	0.00208	3.25e-08	8.96e-08
Gmet_0387	11.0175	10.6053	9.06784	8.12743	0.00208	2.16e-05	5.97e-08
Gmet_3460	7.58754	7.06612	7.89457	8.53716	0.00209	0.0242	0.000797
Gmet_2422	6.68754	6.24545	6.56555	7.13721	0.0021	0.219	0.0645
Gmet_3563	11.5629	10.9386	9.43819	8.56091	0.00213	3.65e-07	3.61e-08
Gmet_1263	12.4735	11.8142	11.1871	9.98008	0.00213	1.75e-06	2.07e-06
Gmet_1943	8.8738	8.03945	7.13243	7.16606	0.00215	3.39e-06	1.41e-06
Gmet_2363	8.34299	7.78083	6.85697	7.11171	0.00217	1.61e-06	8.3e-06
Gmet_0608	9.24271	8.56425	8.26982	8.29131	0.00217	8.09e-05	8.48e-05
Gmet_0144	6.98566	7.49816	8.10993	8.40746	0.00217	0.000124	5.05e-06
Gmet_0797	8.98542	8.3912	7.72993	8.1844	0.00218	7.83e-06	0.00018
Gmet_1595	9.73155	9.26219	8.64977	8.2593	0.0022	0.000126	7.13e-06
Gmet_0761	7.91397	8.34176	8.90246	9.04915	0.00221	1.17e-05	4.11e-05
Gmet_3344	14.5809	14.0891	13.0704	8.33249	0.00222	1.27e-06	2.99e-09
Gmet_2817	8.01419	7.49769	8.26026	9.00414	0.00222	0.257	6.03e-05
Gmet_0633	13.4105	12.9813	12.2782	9.76119	0.00222	2.61e-05	1.68e-08
Gmet_2795	6.40467	5.89991	5.96016	6.34032	0.00224	0.00316	0.692
Gmet_0051	8.92018	8.38087	8.43808	8.5813	0.00224	0.011	0.117
Gmet_2720	8.25678	7.79701	7.67923	8.0073	0.00225	0.000987	0.0751
Gmet_2299	11.9929	11.5969	9.84081	8.5718	0.00225	2.22e-06	1.79e-08
Gmet_1762	9.3886	8.89696	8.95904	8.32127	0.00225	0.0321	0.0018
Gmet_2323	10.9883	10.4463	8.41469	6.98294	0.00226	1.55e-06	6.1e-09
Gmet_0557	9.08766	8.44145	7.90604	8.02282	0.00227	0.000152	2.8e-05
Gmet_1890	11.0953	10.6701	9.60119	9.13541	0.00228	4.25e-06	1.96e-07
Gmet_1113	6.90129	7.47139	8.49104	8.99542	0.00228	7.55e-06	6.88e-07
Gmet_2354	11.5008	10.8416	8.49902	6.61604	0.00231	6.71e-07	3.25e-09
Gmet_0211	10.1589	10.9458	9.21202	8.48961	0.00233	1.11e-05	7.31e-07
Gmet_2519	7.53786	7.11391	7.39334	7.84803	0.00234	0.173	0.0715
Gmet_3579	9.85324	9.11442	11.1065	11.8083	0.00235	0.0044	1.41e-05
Gmet_1859	10.9896	10.2997	8.54982	7.4134	0.00235	1.18e-05	4.48e-06
Gmet_1289	10.0489	9.49193	8.24821	7.99068	0.00235	9.43e-07	3.76e-07
Gmet_1111	6.70947	7.23738	8.36982	9.06425	0.00235	0.000153	1.17e-07
Gmet_2734	7.61373	8.08611	8.71267	9.08767	0.00236	7e-06	1.99e-06
Gmet_2787	7.37189	7.8849	9.01206	9.17228	0.00237	2e-05	4.14e-07
Gmet_2476	9.88368	9.27825	7.8505	7.84574	0.00237	2.82e-06	4.78e-07
Gmet_0451	8.20917	7.79038	7.02203	7.60319	0.00237	4.74e-06	0.00262
Gmet_0191	10.1053	9.68066	9.47365	9.89415	0.00237	0.00025	0.212
Gmet_0034	7.84798	8.57603	7.3315	7.52191	0.00237	0.00125	0.0514
Gmet_2304	9.63551	9.10626	8.91081	9.12754	0.00238	0.000132	0.0129
Gmet_0116	7.42906	7.9003	8.65194	9.30016	0.00238	5.64e-06	1.71e-07
Gmet_2291	11.6295	12.2348	15.389	15.2766	0.00239	3.78e-08	6.07e-09
Gmet_0365	8.52507	7.90723	8.57803	9.25814	0.00243	0.533	0.000137
Gmet_2967	9.2646	8.11466	7.00475	7.01388	0.00244	3.82e-06	3.44e-06
Gmet_1851	9.60098	9.05314	7.71269	7.39464	0.00244	7.97e-07	9.14e-08
Gmet_0991	10.6754	11.3178	9.83735	8.43465	0.00245	0.00106	2.54e-07
Gmet_0518	7.56077	6.73692	6.60165	7.53046	0.00245	9.92e-05	0.933
Gmet_0463	6.64318	6.2714	6.60956	7.13009	0.00245	0.713	0.00196
Gmet_2850	7.94425	7.48175	7.87268	7.83074	0.00247	0.683	0.333
Gmet_2557	8.29083	7.86402	7.65176	7.82581	0.00247	0.000583	0.00676
Gmet_1869	11.0516	9.47411	8.88151	9.03175	0.00248	3.06e-06	3.2e-06
Gmet_1779	10.168	9.34497	11.2973	11.2708	0.00249	0.000154	9.02e-05
Gmet_0283	10.964	10.5761	11.0758	11.2801	0.00249	0.256	0.285
Gmet_2857	7.97165	7.51959	7.38036	7.85443	0.00251	0.000342	0.383
Gmet_2125	6.55642	7.04531	7.56347	7.96049	0.00251	2.23e-05	3.81e-06
Gmet_0758	7.2684	7.72286	8.79883	9.52065	0.00251	8.49e-05	2.76e-07
Gmet_3352	14.5651	13.5932	12.05	8.03584	0.00253	1.15e-05	3.44e-09
Gmet_1320	11.8687	11.3145	9.16265	7.0325	0.00253	9.74e-06	2.79e-08
Gmet_0593	8.399	7.61412	7.16532	7.20752	0.00253	5.12e-06	1.33e-05
Gmet_3335	8.35785	7.92502	8.15658	8.78701	0.00254	0.0868	0.00462
Gmet_2561	7.62065	7.12311	7.56018	8.04711	0.00256	0.648	0.012
Gmet_1746	8.92626	8.49099	9.556	9.07521	0.00256	0.00314	0.395
Gmet_2542	8.28383	7.83085	8.25486	8.6432	0.00257	0.803	0.0165
Gmet_1889	10.3149	9.78703	8.29988	7.87694	0.00258	6.43e-07	1.01e-07
Gmet_0830	7.73604	7.24696	6.69879	6.80072	0.00258	1.52e-05	4.14e-05
Gmet_0707	8.95519	8.56021	8.89631	9.19138	0.00259	0.537	0.157
Gmet_0731	8.53667	8.06326	7.48085	7.78587	0.0026	2.71e-05	0.000163
Gmet_0351	9.96623	9.1446	8.07656	7.79503	0.0026	8.31e-07	3.67e-07
Gmet_0005	9.16014	8.33956	7.20835	7.35034	0.0026	1.91e-06	2.09e-06
Gmet_1391	9.55803	9.06884	9.29588	9.49025	0.00261	0.0237	0.722
Gmet_1694	8.83934	8.31233	8.12231	8.3122	0.00262	6.49e-05	0.0142
Gmet_0895	7.88103	7.38607	7.8643	8.30419	0.00262	0.884	0.0345
Gmet_1279	11.0657	9.76857	7.78013	7.12783	0.00263	1.91e-06	4.68e-08
Gmet_1312	11.0099	10.5397	9.69701	9.68936	0.00265	2.42e-05	6.89e-05
Gmet_0992	11.2245	11.9875	11.1401	10.3569	0.00266	0.5	0.000116
Gmet_0981	8.43366	7.95982	7.65869	8.00112	0.00266	0.00106	0.0443
Gmet_2126	6.68289	7.18137	7.7388	8.45836	0.00267	1.5e-05	2.54e-06
Gmet_1712	6.75768	7.16745	7.87666	8.2173	0.00271	2.05e-05	1.84e-05
Gmet_1990	12.0364	11.5677	10.2561	9.10044	0.00272	7.77e-07	8.85e-08
Gmet_1597	12.5988	11.6456	11.2001	9.81254	0.00273	1.41e-05	2.51e-06
Gmet_3475	7.59491	7.07366	7.03305	7.32373	0.00275	0.00481	0.175
Gmet_2821	8.0645	7.62963	7.65773	8.19562	0.00275	0.00839	0.354
Gmet_0639	12.5143	11.5108	9.29329	6.72985	0.00275	4.45e-07	4.47e-09
Gmet_0914	10.5279	8.76526	7.64536	7.36509	0.00278	2.47e-06	7.94e-08
Gmet_2102	7.179	7.60009	8.85018	8.9658	0.00281	0.000325	1.31e-05
Gmet_2154	6.87304	7.30487	8.09447	8.6267	0.00284	6.01e-06	2.57e-06
Gmet_1964	6.69029	6.27591	6.56765	6.84126	0.00285	0.349	0.269
Gmet_0589	8.70628	8.05212	8.62701	8.8735	0.00285	0.745	0.214
Gmet_0125	7.4076	7.83733	8.74277	9.19881	0.00287	1.48e-05	2.46e-06
Gmet_2392	9.92626	10.382	10.6232	10.6182	0.00288	0.000174	0.00039
Gmet_1324	12.9534	12.0344	10.4286	8.34319	0.00288	7.64e-06	1.09e-08
Gmet_0637	14.1676	13.0529	12.3955	9.52054	0.00288	4.16e-06	2.98e-08
Gmet_A3568	9.45335	8.5865	10.3625	10.8741	0.00289	0.000109	7.09e-06
Gmet_1468	6.57245	7.02378	7.73465	7.90312	0.00289	7.76e-06	2.92e-05
Gmet_1281	10.4185	9.82911	8.87425	8.23972	0.00289	1.61e-06	1.33e-07
Gmet_3271	7.05797	6.64422	6.86735	7.22174	0.00291	0.0465	0.206
Gmet_2443	8.20768	7.50419	8.07309	8.46279	0.00291	0.22	0.134
Gmet_1699	8.00345	7.59932	7.43499	7.81017	0.00292	0.000384	0.242
Gmet_0883	9.2936	8.78191	8.64893	9.13725	0.00292	0.000553	0.276
Gmet_3544	9.74201	9.26191	8.97436	9.59678	0.00294	0.000499	0.302
Gmet_1463	6.90201	7.48301	8.48305	8.88622	0.00294	1.67e-06	1.25e-06
Gmet_0112	8.55929	9.2081	11.0822	11.0721	0.00294	4.06e-06	1.18e-06
Gmet_1078	7.47506	8.17266	8.39464	9.29003	0.00295	0.000485	3.93e-07
Gmet_0792	8.81975	10.1517	9.59724	8.77523	0.00295	0.00216	0.713
Gmet_3446	6.58953	6.95422	7.20817	7.74661	0.00296	0.000133	2.88e-05
Gmet_0629	14.4523	13.8684	13.0693	9.44056	0.00296	6.53e-06	1.42e-08
Gmet_1745	8.77725	8.32996	8.89695	9.11664	0.00297	0.196	0.0571
Gmet_1680	12.0869	12.9925	11.6595	11.1248	0.00297	0.0632	0.00171
Gmet_0425	10.262	9.73288	8.87721	8.47702	0.00297	0.000331	1.21e-05
Gmet_0878	6.84588	7.29882	7.73068	7.80846	0.00298	0.000108	0.000189
Gmet_0419	10.4798	9.53165	9.34949	9.50529	0.00298	0.000559	0.000607
Gmet_3093	8.04148	7.6536	8.44326	8.81485	0.003	0.0859	0.0011
Gmet_0306	6.39953	6.91027	7.50067	8.21749	0.003	4.3e-05	8.37e-07
Gmet_1979	12.0241	11.5485	9.71706	7.78123	0.00301	4.6e-07	2.41e-08
Gmet_0519	8.94	8.32698	7.72264	8.06347	0.00301	4.52e-05	0.000596
Gmet_2310	8.44473	8.04578	8.2444	8.76668	0.00302	0.22	0.0214
Gmet_2679	10.6404	10.1606	8.44013	8.04297	0.00304	9.23e-07	1.41e-07
Gmet_2580	7.38954	7.9089	8.77177	9.41225	0.00304	1.94e-05	3.72e-07
Gmet_2567	11.2802	10.7789	9.52323	8.69931	0.00306	9.22e-07	2.69e-07
Gmet_0492	8.07037	8.60684	9.30339	10.3409	0.00306	2.75e-05	4.72e-06
Gmet_0647	13.2951	12.5563	11.1975	8.97529	0.00307	1.15e-06	2.83e-07
Gmet_1389	8.52647	8.01103	7.89231	7.88547	0.00308	0.000536	0.000351
Gmet_3407	12.8669	12.1655	10.541	7.89934	0.00311	4.14e-07	2.15e-08
Gmet_0649	14.2757	13.681	12.9354	8.52254	0.00311	4.54e-05	1.46e-08
Gmet_2686	12.4736	11.7014	10.0291	7.25007	0.00312	2.9e-06	1.23e-08
Gmet_1849	9.2097	8.74063	7.77317	8.18469	0.00312	5.96e-06	0.0003
Gmet_1067	8.7827	8.08561	7.0049	7.2001	0.00313	1.67e-06	2.46e-05
Gmet_0062	9.11758	8.08499	8.0197	8.44341	0.00316	3.35e-05	0.000538
Gmet_2569	7.51484	8.57908	8.58692	7.9934	0.00317	4.41e-05	0.00222
Gmet_0597	11.5395	11.0959	9.80865	9.04369	0.00317	3.19e-06	2.52e-07
Gmet_2311	8.56755	7.90618	7.41551	7.69046	0.00319	8.25e-05	6.01e-05
Gmet_1669	9.60117	9.01066	7.85317	8.07099	0.00319	1.98e-05	3.48e-06
Gmet_0389	8.94214	8.53243	8.62157	9.03731	0.0032	0.00589	0.567
Gmet_1204	8.56508	8.141	7.85824	8.55491	0.00321	0.000128	0.923
Gmet_2830	7.54161	7.9583	9.69069	10.263	0.00323	4.71e-07	3.22e-08
Gmet_0657	7.7015	8.09084	8.95185	9.4705	0.00325	1.08e-05	4.64e-07
Gmet_2638	11.7476	10.978	9.77724	9.60757	0.0033	1.06e-05	7.83e-07
Gmet_2445	8.62968	8.27487	7.95142	8.3947	0.0033	0.000896	0.0785
Gmet_1885	9.79071	9.10494	7.41859	7.38503	0.00331	1.19e-06	3.67e-07
Gmet_0069	9.35828	8.55247	7.87151	7.89246	0.00331	1.37e-05	3.69e-06
Gmet_2103	6.75085	7.20461	8.37999	9.00649	0.00333	1.1e-06	1.66e-07
Gmet_1352	11.746	11.2523	10.0103	8.43353	0.00335	0.000101	3.6e-08
Gmet_0679	7.90191	8.41478	8.77858	8.78092	0.00336	0.0003	4.43e-05
Gmet_1121	6.9662	6.49658	6.56585	6.80658	0.00338	0.0017	0.21
Gmet_0658	7.93471	8.42034	9.17561	9.67944	0.00338	0.000151	8.52e-06
Gmet_1519	8.57447	9.23044	7.93202	7.86056	0.00339	0.00346	0.00143
Gmet_1062	6.8122	7.35965	8.52455	9.04362	0.0034	1.37e-05	7.31e-07
Gmet_0375	7.68281	8.57039	7.80445	8.16662	0.0034	0.281	0.0026
Gmet_2455	10.6824	10.0748	8.21396	8.18044	0.00341	5.17e-07	1.16e-07
Gmet_2998	7.03492	6.65579	6.95488	7.78673	0.00342	0.548	0.00507
Gmet_2432	8.23504	7.67048	7.61707	8.19312	0.00342	0.00107	0.81
Gmet_1951	9.77397	9.25097	9.08695	9.24998	0.00343	0.00613	0.12
Gmet_2090	7.18447	6.67336	6.31898	6.33869	0.00344	0.00038	0.000236
Gmet_0302	8.02035	7.5454	7.58488	7.97027	0.00345	0.00718	0.661
Gmet_1940	10.1442	9.59316	8.23398	7.84114	0.00346	4.55e-07	3.29e-07
Gmet_1018	6.43569	6.91853	7.17411	7.67234	0.00347	4.64e-05	4.99e-06
Gmet_0182	8.16231	7.70263	7.87888	8.63656	0.00352	0.0152	0.0133
Gmet_0804	8.16952	8.69087	8.52938	8.15861	0.00355	0.0266	0.938
Gmet_1150	11.2662	10.8137	9.83452	8.93003	0.00357	0.00017	1.1e-06
Gmet_0953	10.2411	9.67216	8.04015	7.58159	0.00361	3.74e-07	7.58e-08
Gmet_0752	7.40447	6.9951	7.45306	7.95029	0.00361	0.664	0.00427
Gmet_1988	9.98675	9.54508	8.18458	8.35653	0.00365	4.54e-06	6e-06
Gmet_3445	8.8768	9.69647	9.394	9.28416	0.00366	0.0175	0.0497
Gmet_1554	14.025	14.4385	14.0335	10.1101	0.00366	0.972	2.08e-07
Gmet_0435	9.3179	8.70103	8.15122	8.11789	0.00366	2.49e-05	1.76e-05
Gmet_2307	8.51338	8.05299	7.17681	7.09267	0.00367	6.01e-06	1.1e-05
Gmet_0397	8.6269	8.12931	7.71955	7.55478	0.00368	7.44e-05	1.02e-05
Gmet_3417	11.3048	11.7239	9.91653	8.34659	0.00369	1.2e-05	4.61e-08
Gmet_A3643	10.0614	9.00897	9.57609	10.0529	0.0037	0.00197	0.965
Gmet_1923	8.89174	10.0337	9.52113	9.81938	0.0037	0.000432	0.00247
Gmet_1617	9.46738	9.07796	9.09642	9.00568	0.0037	0.0281	0.00432
Gmet_3472	8.19606	7.42904	7.16116	7.77799	0.00371	3.07e-05	0.0325
Gmet_2121	7.35628	8.15819	9.27291	10.0906	0.00373	6.27e-07	4.85e-08
Gmet_3404	7.66477	7.19415	7.43959	7.96839	0.00378	0.0886	0.0357
Gmet_1235	8.89117	8.32035	8.41173	8.56814	0.00378	0.00552	0.0525
Gmet_0735	8.87094	8.36986	9.04506	9.01833	0.00378	0.147	0.267
Gmet_3291	6.80058	7.36683	8.50159	9.02418	0.00381	3.75e-06	1.28e-06
Gmet_1241	8.97654	8.56493	9.78439	10.6646	0.00382	0.000134	9.81e-06
Gmet_3193	9.4066	8.98309	9.04049	9.44788	0.00384	0.00481	0.749
Gmet_2750	6.9613	7.50012	8.50477	8.8789	0.00384	6.82e-06	3.67e-06
Gmet_1845	11.2753	10.9065	10.9339	10.6398	0.00384	0.0112	0.000464
Gmet_1791	7.48072	7.02713	8.28011	8.85638	0.00384	0.000364	2.95e-06
Gmet_2670	9.6524	9.00241	8.23044	8.5935	0.00385	3.65e-06	4.98e-05
Gmet_1462	6.97801	6.54506	6.71484	7.01983	0.00389	0.0426	0.816
Gmet_2739	7.95537	8.5312	9.326	9.91887	0.0039	1.08e-05	1.11e-05
Gmet_3636	8.52048	7.92635	6.65457	6.77482	0.00393	6.01e-07	7.57e-06
Gmet_2875	8.79774	8.20455	8.17378	8.49819	0.00393	0.00118	0.0935
Gmet_2676	8.91254	8.51699	8.17405	8.82257	0.00393	0.000174	0.551
Gmet_2426	6.81669	7.25125	7.98369	8.22691	0.00393	2.69e-06	1.29e-05
Gmet_0676	9.874	9.22094	8.48236	8.89751	0.00393	2.33e-05	0.000289
Gmet_3605	9.35603	8.88949	8.22657	7.94291	0.00395	0.00391	2.28e-06
Gmet_1692	9.28945	8.47073	8.44057	8.79692	0.00397	0.000265	0.0775
Gmet_3283	10.2145	9.83413	10.3528	10.7322	0.00399	0.183	0.0316
Gmet_0398	8.63626	8.18258	7.67417	8.01286	0.00399	1.23e-05	0.000424
Gmet_1258	9.74152	9.21906	9.02547	9.28201	0.004	7.24e-05	0.0356
Gmet_2477	9.27506	8.67394	7.76229	7.71724	0.00401	2.36e-06	1.96e-06
Gmet_1088	9.96247	9.04043	7.50123	7.31597	0.00401	3.18e-06	3.43e-07
Gmet_3391	8.36781	7.94151	8.23012	8.82015	0.00402	0.171	0.00338
Gmet_2271	8.83139	8.46875	8.21579	8.1505	0.00402	0.0018	0.00044
Gmet_1577	9.23304	8.35991	7.6739	7.86338	0.00402	2.1e-06	1.56e-05
Gmet_0456	10.48	9.96635	7.94083	7.20414	0.00402	6.69e-06	9.24e-07
Gmet_0111	6.72189	7.15945	7.97926	8.48325	0.00402	1.91e-05	1.34e-06
Gmet_3074	9.5956	9.23077	9.95879	9.59387	0.00403	0.0125	0.992
Gmet_0369	8.19844	8.66446	9.09705	9.51311	0.00403	0.000194	0.000149
Gmet_3439	8.54427	9.17793	11.1129	9.72997	0.00404	1.37e-05	2.14e-05
Gmet_1382	9.70914	9.10084	12.3934	12.2157	0.00404	3.02e-06	4.9e-07
Gmet_1945	9.35172	8.68285	8.06361	7.75187	0.00405	8.11e-05	5.27e-05
Gmet_0741	6.87661	7.35154	8.28479	9.50887	0.00407	2.7e-05	2.15e-07
Gmet_0273	6.81442	7.38471	8.58799	9.25361	0.00407	2.1e-05	3.19e-07
Gmet_1286	9.20817	8.7935	7.74826	7.26639	0.0041	4.76e-06	3.83e-06
Gmet_3390	8.80978	8.10136	7.90474	8.33485	0.00411	0.00023	0.0102
Gmet_0249	7.03875	7.72831	8.93572	9.71711	0.00411	1.95e-06	1.86e-07
Gmet_3162	9.11696	8.38051	7.99019	8.15853	0.00414	1.47e-05	7.34e-05
Gmet_2841	11.1876	10.5368	8.83133	7.81311	0.00418	3.89e-07	1.37e-08
Gmet_2503	9.80347	9.15155	8.01171	7.43018	0.00418	0.000386	1.72e-06
Gmet_3170	10.1036	10.7378	10.0167	8.22633	0.00419	0.545	4.06e-07
Gmet_3067	6.29357	5.95081	6.1024	6.45707	0.00419	0.0494	0.247
Gmet_2984	7.93776	7.41976	7.33299	7.44667	0.00419	0.000454	0.0137
Gmet_1249	8.28263	7.61395	7.30379	7.82457	0.00419	2.58e-05	0.00192
Gmet_1581	10.0957	10.6133	9.12995	8.73785	0.00421	0.000756	8.78e-06
Gmet_3531	7.28298	6.81594	6.85861	7.08007	0.00422	0.00332	0.115
Gmet_1273	9.42259	8.90116	8.04054	8.22019	0.00424	6.01e-06	3.51e-06
Gmet_0017	7.88479	8.33563	9.46776	10.0438	0.00425	5.83e-05	6.24e-06
Gmet_0371	7.62118	8.24744	8.09645	8.94785	0.00426	0.00217	7.42e-06
Gmet_0423	8.61953	8.22754	8.90543	9.59972	0.00427	0.0205	0.000874
Gmet_1772	8.57358	8.04814	8.38629	8.73508	0.00428	0.0604	0.157
Gmet_2932	8.01768	7.62553	8.13047	8.68114	0.00429	0.289	0.00328
Gmet_2119	6.39871	6.89213	7.56503	8.2352	0.00429	4.01e-06	5.48e-07
Gmet_2226	6.62326	7.01994	7.7597	8.49013	0.00433	1.43e-05	1.35e-06
Gmet_0484	7.45984	7.06583	7.17863	7.54698	0.00434	0.014	0.465
Gmet_0171	6.75368	7.32854	7.14611	7.32098	0.00437	0.00418	0.00682
Gmet_2816	7.32212	6.94124	7.44553	7.95041	0.00441	0.22	0.00197
Gmet_1374	8.25996	7.86775	8.45283	8.74682	0.00441	0.248	0.00807
Gmet_2112	9.0089	9.60141	11.1769	10.872	0.00442	2.85e-06	2.17e-05
Gmet_2762	7.32033	7.92317	8.1749	8.32713	0.00444	0.00017	3.65e-05
Gmet_1833	11.3303	10.688	9.27507	7.98343	0.00444	7.91e-07	4.04e-08
Gmet_1367	9.035	8.64312	8.0138	7.99147	0.00447	9.34e-06	0.000204
Gmet_0159	6.52408	6.96057	7.27357	7.64516	0.00448	0.000177	0.000207
Gmet_2647	7.33634	6.9263	7.34025	7.47409	0.00453	0.97	0.241
Gmet_0582	8.09232	7.53299	7.29872	7.91679	0.00453	0.000124	0.172
Gmet_0571	8.19259	8.55317	9.58825	9.89197	0.00453	5.87e-06	1.09e-05
Gmet_3528	9.34014	8.80749	7.70936	7.99905	0.00458	1.28e-06	9.68e-05
Gmet_0843	7.67046	8.2577	9.09621	9.94316	0.00459	3e-06	2.89e-06
Gmet_1594	10.4948	10.0117	9.11582	7.6738	0.0046	0.0018	6.91e-08
Gmet_0688	8.53197	8.047	8.15302	8.46715	0.0046	0.00396	0.586
Gmet_0317	9.43844	8.95095	8.8992	9.32417	0.0046	0.00705	0.508
Gmet_3401	7.91725	7.54455	8.72277	9.08956	0.00465	4.69e-05	1.8e-05
Gmet_3522	10.8446	11.2561	9.59131	8.39712	0.00466	0.00189	9.93e-07
Gmet_1989	9.02559	7.97129	7.02283	6.48881	0.00467	1.75e-06	2.73e-07
Gmet_1238	9.80826	9.43314	8.96843	8.92631	0.00468	0.000338	5.57e-05
Gmet_2222	6.96956	7.60289	8.80977	9.31706	0.00473	5.55e-07	1.88e-07
Gmet_2922	7.77089	7.34481	7.68883	7.87706	0.00474	0.555	0.48
Gmet_0551	8.42221	7.81495	7.34167	7.6839	0.00474	3.23e-05	0.00244
Gmet_0530	8.8703	8.39899	7.72788	8.08136	0.00474	2.37e-05	0.000676
Gmet_3267	8.2703	7.87913	7.4892	7.5977	0.00477	7.38e-05	0.000188
Gmet_3179	8.59592	9.12976	11.0343	11.8472	0.00477	2.07e-05	4.58e-05
Gmet_1992	8.84058	8.33116	7.21651	7.4273	0.00477	4.81e-06	7.05e-06
Gmet_1602	13.6883	12.9147	11.5466	6.77676	0.00477	5.08e-05	3.23e-09
Gmet_0718	6.97314	7.55725	8.52002	9.22622	0.00477	2.96e-06	2.8e-07
Gmet_2423	7.62405	7.14604	8.03391	8.30726	0.0048	0.00176	0.00145
Gmet_1878	10.2322	9.68211	7.66491	7.04435	0.00482	1.58e-06	5.86e-08
Gmet_1665	7.79082	7.31045	7.75315	8.27486	0.00482	0.763	0.0196
Gmet_1516	9.59628	10.5486	8.29178	7.63324	0.00486	0.00899	1.4e-06
Gmet_1600	11.3408	10.8378	9.68736	8.40076	0.00488	1.52e-05	3.93e-08
Gmet_1175	7.38728	7.02419	7.3031	7.39617	0.00493	0.315	0.942
Gmet_3614	7.81426	7.01534	6.46997	6.86905	0.00495	6.36e-06	0.00106
Gmet_2031	7.87488	8.75093	7.77952	8.00503	0.00498	0.305	0.286
Gmet_2482	8.48927	8.08651	8.17482	8.37913	0.00504	0.0339	0.443
Gmet_2004	8.24254	8.89819	7.99696	7.94355	0.00505	0.0511	0.0328
Gmet_1998	7.61021	8.04291	7.50574	7.67257	0.00505	0.307	0.684
Gmet_0271	8.20137	8.58036	8.99486	8.92038	0.00505	5.44e-05	0.00376
Gmet_2517	7.76161	7.32907	7.2441	7.63243	0.00506	0.000499	0.268
Gmet_1690	8.46992	7.98146	7.85846	7.8735	0.00509	0.000967	0.00375
Gmet_1295	8.08913	8.66594	9.08986	9.63563	0.00509	0.000121	4.29e-06
Gmet_0298	7.02842	7.44628	8.21573	8.74489	0.00509	7.22e-06	1.58e-06
Gmet_3517	7.45639	7.84433	9.04822	9.16009	0.0052	2.95e-06	9.1e-07
Gmet_2452	9.32967	8.78649	7.33058	6.92872	0.00523	6.03e-07	9.39e-08
Gmet_2690	9.69056	9.14137	8.06121	7.54233	0.00526	8.07e-07	1.05e-06
Gmet_2601	10.2774	9.88887	8.96939	9.52051	0.00526	6.16e-06	0.000551
Gmet_1822	8.92959	8.41967	8.36182	8.37417	0.00526	0.00231	0.00472
Gmet_1582	8.65305	9.32265	7.49677	7.39852	0.00526	1.2e-05	8.11e-06
Gmet_0893	9.23091	8.80856	9.08027	9.78564	0.00526	0.158	0.00258
Gmet_3621	7.44469	7.86809	7.43095	8.04819	0.00532	0.925	0.00191
Gmet_0513	8.37246	8.72309	9.62148	9.71637	0.00532	0.00081	7.17e-06
Gmet_0521	8.54464	8.0135	7.78805	7.96261	0.00536	5.6e-05	0.000433
Gmet_2722	11.2516	10.573	8.89887	8.0797	0.00539	2.25e-07	2.59e-08
Gmet_1108	9.69266	8.98316	7.87863	7.89694	0.00543	6.01e-06	3.64e-06
Gmet_0987	7.96381	7.51482	7.67971	8.02948	0.00544	0.0226	0.658
Gmet_2680	10.818	10.3289	8.38692	8.04334	0.00545	5.04e-07	2.88e-07
Gmet_2129	6.59276	6.98111	7.51862	7.72212	0.00545	0.000101	1.58e-05
Gmet_2880	8.79466	8.44865	8.62582	8.81167	0.00546	0.256	0.876
Gmet_1494	6.28029	5.95257	6.1474	6.38914	0.00547	0.157	0.418
Gmet_0805	8.61422	9.26198	8.02209	7.89842	0.00551	0.0188	0.00743
Gmet_3457	7.54103	7.15789	7.30226	7.66549	0.00552	0.0448	0.398
Gmet_2331	8.75337	8.23149	7.64726	7.954	0.00554	3.8e-05	0.00118
Gmet_1780	7.59858	7.18265	7.42321	7.79984	0.00555	0.145	0.14
Gmet_2170	6.42918	6.92302	7.60341	8.00144	0.00556	8.02e-05	1.64e-06
Gmet_2328	8.78206	8.44397	7.71426	8.13154	0.00558	5.79e-05	0.00104
Gmet_0411	10.1685	9.74176	8.976	8.26515	0.00563	0.000152	1.83e-07
Gmet_3320	6.94819	7.43557	8.34849	8.74766	0.00565	1.44e-06	1.14e-05
Gmet_0617	14.0899	13.5204	12.5893	8.7006	0.00565	1.73e-05	3.28e-09
Gmet_2288	7.98274	8.34884	9.12806	9.31924	0.00567	3.78e-05	9.33e-05
Gmet_3416	9.64074	9.2047	8.52549	9.03623	0.00575	4.27e-05	0.00438
Gmet_1074	7.8584	7.39941	7.65946	7.98332	0.00577	0.116	0.285
Gmet_0996	7.26251	7.83876	8.7669	8.99973	0.00577	3.09e-06	1.37e-06
Gmet_0815	10.1118	10.4783	10.1435	10.2178	0.00578	0.758	0.607
Gmet_1242	12.6337	12.0373	10.0211	7.97643	0.0058	8.79e-06	4.42e-09
Gmet_0221	7.34503	6.88718	7.93412	7.62537	0.0058	0.00136	0.0958
Gmet_0184	6.51317	6.16019	6.25131	6.64535	0.0058	0.0252	0.271
Gmet_0948	8.84683	8.51168	8.58918	8.56411	0.00581	0.0772	0.0767
Gmet_2707	7.52547	7.17184	7.39844	7.86813	0.00584	0.254	0.0213
Gmet_2384	7.80252	7.44835	7.08973	7.7891	0.00584	0.000201	0.911
Gmet_2257	7.27002	8.04602	9.37413	10.0465	0.00586	8.51e-07	3.22e-07
Gmet_3442	7.9077	8.51188	8.66035	8.17877	0.00589	0.00329	0.279
Gmet_2931	9.97741	9.372	9.37827	9.4126	0.00591	0.000487	0.0025
Gmet_1663	9.89846	9.436	9.13798	9.06466	0.00591	0.00158	4.37e-05
Gmet_1380	8.82896	8.3644	13.7042	14.0708	0.00591	3.44e-08	3.4e-09
Gmet_1261	12.8391	12.4233	10.9953	8.47872	0.00591	1.6e-06	3.58e-08
Gmet_1171	8.87632	8.4219	8.48702	9.17026	0.00591	0.0104	0.0505
Gmet_2767	8.14033	9.09045	8.62604	8.38165	0.00592	0.00807	0.064
Gmet_3657	6.86414	7.38032	8.33952	9.064	0.00593	2.86e-05	3.7e-07
Gmet_1552	11.3505	11.7865	11.2075	8.22842	0.00594	0.659	2.26e-08
Gmet_0963	8.52705	8.04317	8.51407	9.57935	0.00596	0.943	7.86e-05
Gmet_3616	7.09839	6.74049	7.20868	8.069	0.00597	0.262	0.000115
Gmet_2353	9.62133	9.10194	8.237	8.36227	0.006	4.43e-06	3.39e-05
Gmet_2609	7.46365	7.89554	9.09978	9.57972	0.00602	3.52e-06	6.72e-07
Gmet_1529	6.52422	6.84185	12.7754	7.83979	0.00602	3.47e-07	0.000168
Gmet_1162	11.2594	10.7984	10.3065	9.73495	0.00603	3.02e-05	1.27e-05
Gmet_2124	6.49338	6.90491	7.53741	7.9591	0.00604	0.000202	4.98e-06
Gmet_0862	10.053	9.56717	7.95367	7.57401	0.00604	7.74e-07	2.16e-07
Gmet_0733	8.09793	7.51833	7.44522	7.38714	0.00604	0.00168	0.00249
Gmet_0555	8.17644	7.72897	7.18725	7.26118	0.00605	1.15e-05	2.38e-05
Gmet_2052	7.66071	8.04939	8.22084	8.97814	0.00607	0.00152	0.000229
Gmet_1284	12.102	11.4708	10.509	8.60241	0.00612	2.39e-05	1.25e-08
Gmet_0683	8.3977	7.83734	8.5187	8.70716	0.00614	0.182	0.0179
Gmet_0686	7.72611	7.38274	7.31035	7.60244	0.00618	0.00178	0.416
Gmet_3015	7.79439	7.35362	7.31319	7.75562	0.0062	0.00452	0.801
Gmet_2220	6.71637	7.08933	8.12693	8.57395	0.0062	7.22e-06	1.38e-06
Gmet_2454	7.76116	7.40476	7.83291	8.22882	0.00621	0.54	0.00336
Gmet_0133	8.25574	7.86046	8.2977	8.48503	0.00621	0.735	0.119
Gmet_0438	10.9571	10.5916	8.81538	7.65516	0.00624	3.55e-05	1.11e-08
Gmet_0917	10.0209	9.45471	8.14684	7.44155	0.00628	5.65e-07	9.39e-08
Gmet_0607	12.0606	11.4467	9.38418	7.92464	0.00628	1.73e-07	3.21e-09
Gmet_0165	7.89776	8.33075	8.43874	9.15138	0.00628	0.00102	2.79e-05
Gmet_2418	7.27515	6.90565	7.93428	7.96995	0.00633	0.00126	0.00166
Gmet_2018	7.76488	8.25549	6.72776	6.91036	0.00634	0.000108	0.00191
Gmet_1724	9.61729	7.88288	6.42434	6.21335	0.00638	4.25e-06	6.37e-07
Gmet_3159	7.34879	7.72043	8.35911	9.06022	0.00641	0.000427	6.12e-06
Gmet_1649	7.98958	7.64186	7.64976	7.70098	0.00641	0.00698	0.0678
Gmet_1495	6.26491	5.94998	6.0348	6.27317	0.00641	0.0215	0.946
Gmet_0448	9.61287	9.01662	8.28303	8.44703	0.00644	0.000161	9.94e-06
Gmet_3155	7.19954	7.56405	7.57973	8.00864	0.00648	0.0079	0.000162
Gmet_3290	6.48883	6.8699	7.4571	8.28084	0.0065	0.000634	3.72e-07
Gmet_0588	8.07684	7.65923	8.8244	9.29695	0.00652	0.000228	7.06e-06
Gmet_3542	8.66622	8.2003	7.66756	8.13548	0.00653	2.3e-05	0.0108
Gmet_0390	10.6126	9.8041	7.86865	7.17797	0.00653	9.21e-07	3.04e-08
Gmet_0043	6.52025	6.86919	7.27496	7.35344	0.00656	0.000195	5.89e-05
Gmet_3322	7.2489	8.13829	9.36015	9.97448	0.00661	1.77e-06	4.36e-07
Gmet_2428	7.2183	6.87968	7.62268	8.30421	0.00662	0.025	5.39e-05
Gmet_2703	7.02194	7.84104	8.74325	9.4802	0.00663	8.54e-06	2.82e-07
Gmet_3587	10.5636	9.95828	8.92737	8.09182	0.00671	4.04e-06	4.56e-08
Gmet_2230	6.56137	7.09375	8.13899	8.65626	0.00671	1.78e-06	8.62e-07
Gmet_3625	8.77231	8.31548	8.85371	9.92222	0.00672	0.426	0.000388
Gmet_0655	8.65527	8.20469	8.08547	8.59486	0.00678	0.000269	0.753
Gmet_2892	8.29644	7.69712	7.52327	8.27533	0.00682	0.00121	0.853
Gmet_0123	9.0924	9.65284	9.51024	9.83514	0.00687	0.0012	0.000465
Gmet_0086	7.33524	8.07912	9.36285	10.0795	0.00689	5.85e-07	4e-08
Gmet_2936	7.52783	7.09666	7.28107	7.46822	0.00694	0.052	0.674
Gmet_1963	7.6608	7.33294	7.431	7.58865	0.00694	0.0476	0.543
Gmet_0861	7.8473	7.36486	6.99262	7.13867	0.00695	6.94e-05	0.000142
Gmet_1741	9.84727	9.30546	8.25514	8.04807	0.00697	0.000211	8.65e-07
Gmet_0846	10.527	9.86542	10.1111	10.0337	0.00697	0.142	0.0655
Gmet_0706	9.16883	8.80207	8.61135	8.98669	0.00698	0.000515	0.362
Gmet_2298	9.50916	8.95953	9.10063	9.58122	0.00699	0.00427	0.569
Gmet_1653	7.58008	8.02092	6.97451	7.06055	0.00703	0.000783	0.0235
Gmet_1346	9.75912	9.2566	8.31525	8.49442	0.00704	2.61e-06	3.2e-05
Gmet_0462	10.2868	9.57275	8.1171	8.23217	0.00712	2.42e-06	8.21e-06
Gmet_1620	6.77159	6.37013	6.46485	6.65775	0.00713	0.0186	0.393
Gmet_1213	6.90767	7.42389	8.38244	9.20887	0.00713	1.54e-05	1.92e-06
Gmet_1183	8.0443	7.178	6.38537	6.62439	0.00713	1.28e-05	1.67e-05
Gmet_0612	12.9361	12.3065	10.4882	6.73283	0.00713	6.41e-07	3.34e-09
Gmet_0207	8.87687	8.44933	8.0013	8.46152	0.00713	0.000153	0.00847
Gmet_2555	11.4093	10.9197	9.27399	8.4567	0.00718	1.55e-06	2.04e-08
Gmet_2976	8.17747	8.93481	9.87915	10.8199	0.00728	8.93e-06	4.1e-07
Gmet_0911	11.8369	10.9823	8.71806	7.22607	0.00728	5.32e-07	2.37e-08
Gmet_2766	6.75189	7.06081	7.54441	8.20271	0.00731	0.000367	1.21e-05
Gmet_2413	7.6211	8.14461	8.37311	8.29854	0.00734	7.04e-05	0.00075
Gmet_3252	9.16251	8.14484	7.20597	6.9562	0.00735	2.92e-06	1.59e-06
Gmet_2327	11.8294	11.2822	9.18623	8.14011	0.00735	1.81e-05	1.61e-08
Gmet_0842	7.17383	7.5252	8.0565	8.67569	0.00735	0.000361	5.31e-06
Gmet_2881	8.91144	8.58988	8.91587	9.04202	0.00739	0.973	0.298
Gmet_3258	8.00079	7.45442	6.62186	6.67779	0.0074	5e-06	2.38e-06
Gmet_2458	7.44293	7.78355	8.65887	9.58135	0.0074	1.37e-05	1.01e-06
Gmet_2120	6.20359	6.87324	6.89805	7.15085	0.0074	0.000469	0.00141
Gmet_3360	14.6474	13.9708	13.4916	8.23419	0.00741	0.000522	5.04e-09
Gmet_0021	7.40016	7.8032	8.54105	9.05332	0.00742	2.3e-05	4.65e-06
Gmet_1630	8.9272	8.37447	8.03695	8.39653	0.00743	3.11e-05	0.00266
Gmet_3026	8.06991	7.5541	7.18788	7.5552	0.00746	0.000102	0.00827
Gmet_3202	9.36131	8.95707	8.0757	8.51423	0.00749	8.67e-06	5.52e-05
Gmet_1569	8.62953	8.94508	9.01416	9.4913	0.0075	0.0109	0.00203
Gmet_3532	11.6075	11.2147	11.2948	10.3416	0.00754	0.0817	3.14e-06
Gmet_3219	7.94536	7.6158	7.68797	7.83135	0.00756	0.0228	0.516
Gmet_1593	10.6873	9.89163	9.74007	8.90176	0.00756	0.000238	8.48e-07
Gmet_1315	10.6865	11.128	11.1324	11.6844	0.00757	0.0105	0.00182
Gmet_0849	8.14199	7.83159	8.04135	8.31876	0.00757	0.249	0.165
Gmet_2947	7.2695	7.83259	8.90528	9.44396	0.00765	1.92e-05	2.86e-06
Gmet_3079	14.0601	13.6507	12.73	8.84311	0.00766	0.000179	9.67e-08
Gmet_0937	11.891	11.52	9.28346	8.41511	0.00766	5.32e-06	6.03e-09
Gmet_1035	8.51227	8.91204	7.88925	8.17935	0.00768	0.00138	0.0558
Gmet_0386	9.47908	9.02504	8.79931	8.70457	0.00769	0.00378	0.00473
Gmet_2548	7.99933	7.27824	7.24621	7.67853	0.0077	0.000992	0.368
Gmet_3546	7.31486	6.82292	7.62827	7.97813	0.00772	0.0602	0.00033
Gmet_1109	6.6634	7.04631	8.08097	8.74438	0.00772	1.63e-06	2.82e-07
Gmet_1782	7.77484	7.42723	7.20446	7.61307	0.00774	0.00577	0.203
Gmet_2866	10.8541	10.0546	8.31755	7.89637	0.00783	4.53e-07	1.28e-07
Gmet_2735	7.81859	7.48829	7.47148	8.07061	0.00783	0.0109	0.208
Gmet_0504	8.28334	7.86622	7.56492	8.09689	0.00783	0.000338	0.377
Gmet_2627	6.67754	7.2312	7.32324	7.0715	0.00786	0.00154	0.00874
Gmet_2156	6.43791	6.75263	7.11342	7.43275	0.00788	0.000153	0.000489
Gmet_2565	9.2355	8.55746	8.26645	7.99155	0.00791	0.000171	0.00134
Gmet_2661	6.73128	7.0578	7.73247	8.37041	0.00797	0.000109	1.82e-05
Gmet_1307	10.2761	9.54448	8.54769	8.52548	0.00797	3.51e-06	2.04e-06
Gmet_2263	6.44013	6.76123	7.27911	7.58668	0.00798	3.12e-05	2.14e-05
Gmet_0201	9.02937	8.44594	7.93848	8.32349	0.00801	4.7e-05	0.000829
Gmet_2649	10.2636	10.9006	9.84192	9.35562	0.00804	0.0254	0.00123
Gmet_2362	9.56202	9.1487	8.43111	9.01705	0.00805	0.000104	0.00352
Gmet_3228	7.92199	7.58049	8.25427	8.57633	0.00807	0.0208	0.000397
Gmet_2666	7.89451	7.51507	7.25747	7.06081	0.00811	0.00524	0.00029
Gmet_3492	6.54003	7.1011	6.87683	7.02832	0.00813	0.0236	0.00254
Gmet_0729	7.0433	7.38621	7.92909	8.04913	0.00817	0.000214	5.46e-05
Gmet_2527	12.7655	12.2231	11.0282	9.56055	0.00819	3.01e-06	7.64e-07
Gmet_0292	9.32318	10.8328	10.709	8.18942	0.00819	0.00314	0.00472
Gmet_2048	10.0213	9.37164	8.0911	7.44219	0.00821	1.77e-06	1.65e-06
Gmet_1933	7.58349	7.9927	8.91466	9.38779	0.00821	4.12e-05	3.38e-07
Gmet_0071	8.57889	8.14417	8.85039	9.50274	0.00821	0.0541	0.000928
Gmet_2322	9.98286	9.50189	7.42166	7.36969	0.00822	1.1e-05	7.63e-07
Gmet_3083	10.0758	10.4612	10.2853	9.51448	0.00827	0.319	0.00112
Gmet_2773	8.07923	7.71106	7.35405	8.03558	0.00827	7.05e-05	0.801
Gmet_1115	6.88718	6.40396	6.2259	6.37848	0.00828	6.47e-05	0.0101
Gmet_2659	7.44032	7.79315	8.1766	8.63595	0.00829	8.99e-05	0.000692
Gmet_1971	10.6749	10.2041	8.80837	8.9774	0.00832	1.29e-05	6.71e-06
Gmet_1960	10.2129	9.89927	8.94895	8.88124	0.00838	2.19e-05	3.87e-06
Gmet_0548	10.1028	9.71033	9.28031	9.15259	0.00854	0.000189	8.4e-05
Gmet_3008	8.64336	8.2835	10.1834	10.4557	0.0086	3.1e-05	7.83e-07
Gmet_1177	8.9687	8.55785	7.89519	8.46848	0.0086	0.000364	0.0148
Gmet_1015	6.78276	7.21535	7.00389	7.06141	0.0086	0.036	0.0687
Gmet_1956	10.1632	9.84975	8.95946	8.40279	0.00864	0.000374	5.47e-05
Gmet_0272	7.97653	8.33832	8.15385	8.01032	0.00869	0.0973	0.769
Gmet_3559	8.21574	7.82667	8.34137	8.84202	0.00873	0.324	0.000731
Gmet_0173	7.06734	7.47806	7.9608	8.43432	0.00873	0.000294	5.27e-06
Gmet_3319	7.70492	8.54552	9.81373	10.676	0.00874	2.66e-06	8.37e-08
Gmet_3550	9.01338	8.6466	8.94402	8.98813	0.00875	0.749	0.825
Gmet_1267	12.2604	11.568	11.6706	11.6347	0.00875	0.00211	0.0262
Gmet_2780	12.271	12.7709	12.5172	9.62124	0.00878	0.0747	1.67e-07
Gmet_2060	6.55684	6.86165	6.8832	7.25399	0.00878	0.0375	0.00135
Gmet_3425	7.79136	7.46627	8.35926	8.47625	0.00884	0.000385	0.00112
Gmet_3334	9.07045	8.61756	8.97893	9.73179	0.00886	0.428	0.00033
Gmet_3101	10.7998	10.3252	9.10259	8.43905	0.00886	6.9e-05	2.07e-06
Gmet_3125	7.9273	7.544	7.37501	7.53628	0.00887	0.00297	0.00906
Gmet_1300	10.2205	9.8266	9.69426	9.78612	0.00887	0.00182	0.00784
Gmet_2877	9.2212	8.62139	7.626	7.43874	0.0089	5.13e-06	4.08e-07
Gmet_0621	14.9179	14.398	14.0687	12.852	0.0089	2.83e-05	1.05e-06
Gmet_0694	6.2948	5.97427	6.06999	6.44964	0.00901	0.023	0.384
Gmet_2604	9.49292	9.00781	8.03332	8.41225	0.00905	3.87e-05	1.46e-05
Gmet_3399	8.08983	7.72829	8.04902	8.66908	0.00916	0.696	0.0019
Gmet_3461	7.28813	7.73401	8.53637	9.49893	0.00919	7.73e-06	1.44e-07
Gmet_1753	8.79929	9.20766	9.93721	10.3671	0.00919	5.2e-06	1.64e-06
Gmet_1543	11.6957	12.207	11.7833	11.0097	0.00919	0.482	0.0186
Gmet_2473	9.07155	8.73984	8.37598	9.01274	0.00927	0.000199	0.592
Gmet_0392	11.8787	11.1281	10.2472	9.88672	0.00927	9.29e-05	7.49e-06
Gmet_1882	9.96088	9.35294	8.03865	7.87459	0.00936	3.57e-06	7.28e-07
Gmet_0866	12.5806	12.0357	10.6577	9.72141	0.00936	8.01e-06	3.67e-08
Gmet_2938	8.7007	8.24178	8.35462	8.25518	0.00937	0.0164	0.0173
Gmet_1116	8.28524	7.85898	8.00182	8.4421	0.0094	0.0652	0.329
Gmet_2531	7.18238	6.89878	7.25921	7.55696	0.00941	0.706	0.00852
Gmet_2870	13.0619	12.3959	10.6711	7.83211	0.00946	8.76e-07	3.5e-09
Gmet_1004	8.68183	8.24231	8.07279	8.16039	0.00946	0.00167	0.0101
Gmet_1172	12.2384	11.7855	10.0265	8.72915	0.00948	2.13e-06	2.51e-08
Gmet_3151	6.99217	7.46291	8.09801	8.58696	0.0095	0.000332	5.66e-05
Gmet_0364	9.14661	8.78437	8.88697	9.46573	0.0095	0.0382	0.0307
Gmet_0912	12.1518	11.5765	10.1797	9.49219	0.00958	3.72e-05	1.65e-06
Gmet_1537	6.39956	6.82412	12.0031	6.93032	0.00962	1.14e-07	0.00161
Gmet_3562	10.5588	9.93031	8.30288	8.5588	0.00967	6.02e-07	2.25e-05
Gmet_2318	10.0132	9.54867	7.99948	7.90052	0.00968	7.31e-07	1.73e-06
Gmet_1084	6.62106	6.95649	7.53823	7.88914	0.00973	1.57e-05	4.86e-05
Gmet_1983	9.28511	8.8938	7.55517	7.7889	0.00974	9.24e-07	5.15e-06
Gmet_1847	9.75764	9.41358	13.0001	12.6607	0.00976	2.15e-07	6.26e-08
Gmet_2829	7.42956	7.77142	8.69985	8.71579	0.00978	1.96e-06	8.94e-06
Gmet_2184	6.71131	7.15738	8.36594	8.92159	0.00978	8.37e-07	1.81e-07
Gmet_0138	8.02616	8.45937	8.94426	9.33171	0.00981	0.00146	3.9e-05
Gmet_2924	11.7918	10.9622	13.5206	13.4298	0.00985	2.54e-06	3.06e-06
Gmet_0037	6.83909	6.486	6.7488	6.78597	0.00986	0.279	0.735
Gmet_0671	6.88425	6.57526	6.83604	6.89885	0.00991	0.617	0.906
Gmet_1396	8.27234	7.78245	7.08004	7.05652	0.00999	2.59e-06	0.000113
Gmet_0181	6.96614	7.37199	8.14861	8.81585	0.00999	5.89e-06	9.21e-07
Gmet_1500	6.49903	6.17734	6.53362	6.88728	0.0101	0.803	0.03
Gmet_0673	7.27615	6.92755	6.82213	7.13889	0.0101	0.00229	0.272
Gmet_0476	8.50009	8.20685	8.23887	8.47577	0.0101	0.025	0.864
Gmet_2723	9.19115	10.1777	9.78627	9.52264	0.0102	0.0015	0.142
Gmet_0176	7.39752	7.87853	8.63554	9.03209	0.0103	3.78e-06	8.42e-07
Gmet_2906	7.2016	7.49637	8.04733	8.6977	0.0104	0.000317	2.25e-06
Gmet_3318	7.23771	7.71801	8.40739	9.05075	0.0105	1.96e-05	5.21e-07
Gmet_2434	6.97849	7.59116	8.99112	9.60679	0.0105	4.79e-06	1.96e-07
Gmet_1478	7.87551	8.53385	9.55798	10.6729	0.0105	1.14e-05	4.08e-07
Gmet_0015	9.59853	9.25206	10.7452	10.8221	0.0105	0.00023	9.79e-05
Gmet_0382	9.44793	9.02078	8.93374	9.19641	0.0106	0.00346	0.0696
Gmet_A3573	10.1197	9.72027	10.1925	10.6181	0.0107	0.518	0.0238
Gmet_3313	7.22803	8.05833	9.42974	10.1642	0.0107	3.28e-06	5.38e-07
Gmet_2424	7.03267	6.75682	6.88368	7.21674	0.0107	0.0875	0.111
Gmet_1530	6.88706	7.28002	12.5247	8.5079	0.0107	4.68e-07	9.18e-07
Gmet_1461	7.17898	7.8498	8.81573	9.46283	0.0107	2.89e-06	1.76e-07
Gmet_0583	7.54792	7.22339	7.20948	7.81813	0.0107	0.00321	0.048
Gmet_0490	8.57055	8.19577	8.01288	8.61488	0.0107	0.00256	0.768
Gmet_3564	10.204	9.53634	8.52845	8.39746	0.0108	3.9e-06	3.09e-06
Gmet_3108	7.71201	7.3142	7.6542	7.86239	0.0108	0.803	0.305
Gmet_2808	7.42108	7.84709	9.02355	9.59237	0.0108	3.79e-06	1.73e-06
Gmet_1691	7.86312	7.51846	7.59259	8.16826	0.0108	0.0222	0.0261
Gmet_1619	7.90554	8.28274	9.07396	9.49241	0.0108	9.71e-06	6.23e-06
Gmet_1262	13.7222	13.3199	12.3188	7.82234	0.0108	4.91e-05	2.69e-09
Gmet_1240	7.79297	7.32572	7.54533	7.62863	0.0108	0.0683	0.257
Gmet_0461	10.864	10.3506	8.8615	8.61716	0.0108	4.01e-06	1.11e-07
Gmet_0342	12.7204	12.4305	11.3296	9.56904	0.0108	2.83e-05	2.09e-08
Gmet_0320	9.04581	8.70786	10.2506	10.7439	0.0108	2.24e-05	3.59e-06
Gmet_0309	6.61956	7.06462	7.91197	8.49998	0.0108	1.52e-05	1.73e-06
Gmet_0297	6.56768	6.94942	7.63353	8.42985	0.0108	5.48e-06	1.94e-07
Gmet_3212	7.32537	6.91859	6.47009	7.03955	0.011	4.43e-05	0.0781
Gmet_2942	9.89816	9.26361	7.4174	7.52807	0.011	3.1e-06	1.77e-07
Gmet_2860	8.66185	8.15855	7.18201	7.13645	0.011	2.94e-06	3.97e-06
Gmet_2858	8.10957	7.78326	7.36114	7.83056	0.011	4.71e-05	0.0337
Gmet_2016	7.38986	7.76673	6.98432	7.18541	0.011	0.00162	0.0796
Gmet_1808	11.2988	11.6948	9.20283	7.63701	0.011	8.34e-06	1.14e-05
Gmet_1236	9.81463	9.38634	9.31589	9.31913	0.011	0.0158	0.016
Gmet_0016	9.87071	9.50312	10.412	10.2571	0.011	0.0136	0.0257
Gmet_0510	7.54476	7.93242	8.46229	8.96035	0.0111	1.51e-05	1.35e-05
Gmet_3490	6.39459	6.67404	7.44545	7.75894	0.0112	9.46e-05	5.89e-06
Gmet_3478	6.72078	6.44254	6.57019	7.09264	0.0112	0.101	0.0859
Gmet_3444	6.7241	7.02685	7.18852	7.8114	0.0112	0.0121	0.000339
Gmet_2741	7.42074	7.75734	8.8046	8.95256	0.0112	1.04e-05	2.26e-05
Gmet_1627	9.3514	9.8876	9.26833	9.68485	0.0112	0.487	0.0822
Gmet_0343	9.55076	9.15097	7.52092	7.539	0.0112	1.17e-05	1.42e-05
Gmet_0148	8.62811	8.12833	6.68717	6.53018	0.0112	6.32e-07	2.12e-07
Gmet_1216	8.56549	8.25393	8.05928	8.4353	0.0113	0.000384	0.315
Gmet_3123	7.33005	7.66502	8.07642	8.62893	0.0114	0.0002	1.17e-05
Gmet_2708	8.18518	7.88207	7.85103	8.35876	0.0114	0.00409	0.192
Gmet_1677	8.0004	8.44305	9.60473	9.70861	0.0114	3.19e-06	1.71e-05
Gmet_0187	7.50242	7.84983	8.70517	9.68462	0.0114	5.18e-06	1.23e-07
Gmet_3253	7.74715	7.35062	7.39726	7.84025	0.0115	0.00377	0.488
Gmet_1091	9.31053	9.8503	10.0561	10.3493	0.0116	0.000305	0.000826
Gmet_2827	6.5235	6.18884	6.4485	6.87325	0.0117	0.432	0.0466
Gmet_1659	7.94107	7.53294	7.24013	7.75854	0.0117	9.4e-05	0.305
Gmet_1568	9.50217	9.81562	9.24297	9.71755	0.0117	0.0586	0.168
Gmet_0243	8.24479	7.76226	7.21883	7.1436	0.0117	3.79e-05	4.23e-05
Gmet_3076	9.64502	9.25998	11.112	11.4473	0.0118	1.85e-05	2.96e-06
Gmet_0559	8.67355	8.33558	8.06508	8.52522	0.0118	0.000652	0.196
Gmet_0366	8.55177	8.05104	7.70379	7.79274	0.0118	0.000133	0.00328
Gmet_3551	10.097	9.78574	10.0351	10.032	0.012	0.512	0.617
Gmet_3171	10.7746	11.1372	10.7812	9.03941	0.0121	0.969	0.000129
Gmet_2131	6.37039	6.66533	7.11983	7.77658	0.0121	0.000396	8.8e-06
Gmet_1050	7.45463	7.12675	7.41903	7.8088	0.0121	0.772	0.0372
Gmet_0028	11.9	11.1006	9.627	7.82111	0.0122	2.76e-06	2.01e-08
Gmet_3343	14.3101	13.9694	12.9284	8.28459	0.0123	1.67e-06	7.9e-08
Gmet_3030	7.12184	6.86204	7.26366	7.25224	0.0123	0.124	0.251
Gmet_0927	9.95072	9.53243	8.69226	8.98317	0.0123	8.01e-05	0.000998
Gmet_2365	8.71272	8.11983	7.04652	7.02813	0.0124	2.1e-06	1.29e-06
Gmet_1662	11.4502	10.6791	10.8154	10.0518	0.0124	0.00725	0.00803
Gmet_1412	14.0836	13.6061	12.4514	10.425	0.0124	1.73e-06	3.7e-08
Gmet_0984	11.1388	10.6089	8.86072	8.23429	0.0124	3.63e-07	4.64e-08
Gmet_0579	8.73982	8.41456	7.59455	8.09727	0.0124	6.52e-06	0.00978
Gmet_3526	13.9305	13.3922	12.1012	10.4352	0.0125	2.53e-05	1.33e-07
Gmet_3502	7.43854	8.03731	9.84184	10.3441	0.0125	1.26e-06	2.53e-08
Gmet_1479	6.46158	6.86538	7.55246	8.28124	0.0125	0.000145	1.26e-05
Gmet_1217	7.10409	6.83391	7.10728	7.55576	0.0126	0.971	0.00328
Gmet_1887	8.65663	7.90351	6.83502	7.01006	0.0127	9.55e-07	0.000156
Gmet_1715	7.12439	6.71744	7.38213	7.4756	0.0128	0.0372	0.0192
Gmet_3078	7.07269	7.43176	8.6752	8.85543	0.0129	9.24e-07	1.39e-05
Gmet_2983	7.91327	8.17495	9.04396	9.67408	0.0129	0.00171	3.24e-06
Gmet_2714	9.63865	9.1739	8.09135	8.21355	0.0129	3.57e-06	2.41e-06
Gmet_2130	6.47493	7.05409	6.73321	6.69163	0.0129	0.0785	0.113
Gmet_1060	6.70313	7.21137	8.01201	8.4766	0.0129	0.000337	2.28e-06
Gmet_0061	8.00474	7.696	7.87885	8.13392	0.0129	0.32	0.389
Gmet_3263	10.8418	10.3742	9.07059	8.66766	0.013	5.33e-07	1.42e-07
Gmet_2117	6.41677	6.73207	7.37693	8.13118	0.013	1.95e-05	1.9e-05
Gmet_1638	9.13121	9.45615	10.2743	10.1139	0.0131	0.0018	0.00464
Gmet_0363	8.16768	7.76176	8.13624	8.46821	0.0131	0.861	0.0785
Gmet_3381	9.44569	8.94883	8.81987	8.53459	0.0132	0.00294	0.00015
Gmet_0690	7.44307	7.13335	8.05869	8.63602	0.0132	0.000455	5.21e-06
Gmet_3018	7.48136	7.18049	7.39855	7.99846	0.0133	0.519	0.00227
Gmet_1886	9.01905	8.61788	7.79294	8.13967	0.0133	8.98e-06	4.51e-05
Gmet_0009	7.72788	7.31712	7.34212	7.86076	0.0133	0.00498	0.237
Gmet_2165	6.89644	7.34469	8.54987	9.56299	0.0134	1.99e-05	6.19e-08
Gmet_0787	8.54609	8.11094	7.66436	7.94509	0.0134	3.48e-05	0.00039
Gmet_0197	7.91772	7.58518	7.59453	7.85182	0.0134	0.0188	0.572
Gmet_1604	12.7514	12.2825	11.1581	7.56079	0.0137	0.000823	3e-09
Gmet_0564	9.02525	9.65123	9.5885	10.0973	0.0137	0.0142	1.38e-05
Gmet_0036	8.22573	7.95964	8.35596	8.01566	0.0137	0.395	0.183
Gmet_2923	8.78028	8.36588	10.6736	10.8695	0.0138	1.52e-05	1.26e-05
Gmet_3514	6.83606	7.16944	7.41228	7.64162	0.0139	0.000324	0.000168
Gmet_3203	8.92338	8.24054	7.51625	7.62545	0.0139	3.18e-06	4.76e-05
Gmet_2900	11.6005	10.9146	9.33168	7.82675	0.0139	3.22e-06	1.44e-08
Gmet_2620	6.7793	7.27122	7.82313	7.51877	0.0139	0.00104	0.00897
Gmet_1907	8.84336	8.32847	7.60047	7.79764	0.0139	2.92e-06	0.000979
Gmet_0202	8.80298	8.51933	8.04149	8.25246	0.0139	0.00197	0.00254
Gmet_2402	9.0676	9.65951	9.51555	8.75376	0.014	0.0968	0.149
Gmet_2383	11.6013	11.0899	9.29458	8.96854	0.014	1.09e-05	6.5e-07
Gmet_0710	7.65852	7.25569	7.33534	7.6343	0.0141	0.0113	0.838
Gmet_1721	6.70956	7.01935	7.74544	8.16981	0.0142	1.87e-05	4.35e-05
Gmet_1517	9.06369	9.67672	8.05777	7.98476	0.0142	0.00017	0.000139
Gmet_0440	11.6663	11.2143	9.81407	8.02808	0.0142	0.000198	2.99e-08
Gmet_0944	9.20415	8.83152	8.14114	8.28873	0.0143	9.67e-05	0.000577
Gmet_0598	12.5161	12.1079	10.8006	9.19709	0.0143	1.01e-05	1.49e-08
Gmet_2856	7.82851	7.57667	7.74958	8.21717	0.0144	0.515	0.0152
Gmet_2813	8.31359	8.05388	8.5186	8.79141	0.0144	0.119	0.0137
Gmet_0695	7.24327	7.62016	8.45763	9.10346	0.0145	8.94e-06	8.13e-07
Gmet_3373	8.75943	9.1761	10.6802	11.6073	0.0146	4.64e-05	3.25e-08
Gmet_3324	7.8125	8.41453	9.86785	10.8493	0.0146	1.1e-05	2.76e-08
Gmet_1218	6.70495	7.10363	7.05786	7.15728	0.0147	0.0182	0.00755
Gmet_0230	6.68043	7.03118	9.30723	10.0498	0.0147	3.79e-06	4.25e-08
Gmet_3488	7.14318	7.53047	8.02927	8.75331	0.0148	0.000965	2.57e-06
Gmet_2425	8.37543	9.0207	8.49522	8.20744	0.0148	0.609	0.39
Gmet_1743	11.818	11.2315	9.39698	7.83697	0.0149	1.66e-06	1.46e-08
Gmet_1384	7.43261	6.95703	8.28745	7.77012	0.0149	0.000851	0.0817
Gmet_3557	8.41495	8.09895	8.50259	8.43623	0.015	0.639	0.857
Gmet_1056	8.00319	7.62389	7.17202	7.72516	0.0151	0.000123	0.0386
Gmet_3533	10.6133	10.1702	9.74863	8.82294	0.0152	0.00227	2.88e-06
Gmet_2292	10.8084	10.1875	8.43614	7.6125	0.0152	2.95e-06	2.12e-08
Gmet_1622	10.4165	9.76411	8.19344	8.0766	0.0152	9.41e-07	1.42e-06
Gmet_0368	8.34472	8.02042	7.83279	8.53218	0.0152	0.00875	0.335
Gmet_2965	11.0043	9.73602	7.99577	7.52211	0.0154	7.07e-07	1.16e-07
Gmet_2874	8.62307	8.2132	7.69002	8.70873	0.0154	0.000777	0.808
Gmet_3592	6.91093	7.43095	8.36405	9.93395	0.0155	4.21e-06	1.12e-07
Gmet_3272	9.60753	9.1021	8.28365	8.32608	0.0155	3.45e-05	0.000234
Gmet_1151	8.29244	7.83294	7.16282	7.33379	0.0156	1e-05	4.11e-05
Gmet_1864	9.5235	9.08985	9.22118	9.65502	0.0157	0.0726	0.474
Gmet_1740	9.48453	9.11762	7.87489	7.9891	0.0157	3e-05	7.69e-05
Gmet_0974	9.93895	9.59788	8.09111	8.08251	0.0157	7.06e-07	4.63e-07
Gmet_3181	6.6586	6.40314	6.57296	6.88879	0.0158	0.448	0.0565
Gmet_3032	9.22221	9.78515	10.9534	10.9967	0.0158	1.47e-05	2.67e-05
Gmet_0362	8.61536	8.23525	8.63023	9.10139	0.0159	0.901	0.00219
Gmet_3604	8.54797	8.09	8.10771	8.20875	0.0161	0.0152	0.0403
Gmet_2602	9.36504	8.49725	7.86662	8.46186	0.0161	6.56e-05	0.000475
Gmet_2636	7.27817	7.98302	9.56604	10.2417	0.0163	1.92e-06	3.69e-08
Gmet_1068	9.18192	8.73519	8.73082	8.83248	0.0163	0.139	0.092
Gmet_0354	9.01804	8.41098	7.90165	7.94017	0.0163	3e-05	1.1e-05
Gmet_3306	6.68478	6.99906	7.94647	8.70391	0.0165	3.24e-06	6.36e-07
Gmet_0884	9.9226	9.33381	8.04763	8.08154	0.0166	9.61e-07	1.23e-06
Gmet_0865	10.0791	9.50259	8.18057	7.87122	0.0166	5.8e-07	1.47e-06
Gmet_1487	6.74436	7.05376	8.01265	8.58971	0.0167	1.17e-05	9.11e-06
Gmet_0091	8.48516	8.80328	9.52434	9.94901	0.0168	0.000147	1.99e-06
Gmet_3273	8.44093	7.98347	8.16178	8.8664	0.0169	0.0834	0.0948
Gmet_3234	8.38408	8.04678	8.14705	8.29828	0.0169	0.0239	0.525
Gmet_2926	6.851	6.48149	6.93125	7.28673	0.0169	0.69	0.0455
Gmet_2745	8.01018	8.40597	10.8844	9.76032	0.0169	9.2e-07	1.29e-06
Gmet_1738	7.4503	7.05352	7.33964	7.77221	0.0169	0.368	0.0541
Gmet_1076	7.46283	7.85866	8.51933	9.2355	0.0169	0.000401	1.9e-06
Gmet_0136	8.37283	7.93689	7.7114	8.34676	0.017	0.00148	0.904
Gmet_2495	9.21397	8.7625	8.20501	8.57484	0.0171	7.12e-05	0.00272
Gmet_0813	8.39044	8.79851	8.92184	8.79259	0.0171	0.0115	0.0134
Gmet_0812	9.12459	8.83038	8.12264	8.81559	0.0171	0.00102	0.0744
Gmet_2467	8.44712	8.05145	7.89845	8.18492	0.0172	0.000718	0.0966
Gmet_2456	7.3401	7.63726	8.59723	9.23386	0.0172	3.63e-06	1.94e-05
Gmet_0750	7.57467	7.9831	8.73204	8.84115	0.0172	1.3e-05	7.64e-05
Gmet_2566	9.6037	9.10546	8.0311	8.22469	0.0173	2.21e-06	9.39e-06
Gmet_1077	6.54673	6.80232	7.22298	7.88624	0.0175	0.000481	3.58e-05
Gmet_0828	9.95621	9.68167	8.29814	8.30476	0.0175	2.2e-06	7.35e-07
Gmet_3611	7.58662	8.25622	9.49214	10.4492	0.0177	1.45e-06	1.53e-07
Gmet_3530	7.8725	7.49766	7.21469	7.82477	0.0177	0.00105	0.819
Gmet_0923	8.434	7.99607	8.59889	8.7539	0.0177	0.155	0.021
Gmet_3456	8.20379	7.91654	7.3872	7.76062	0.0178	0.000235	0.00489
Gmet_0622	14.0875	13.4835	12.6267	9.45136	0.0178	2.02e-06	7.5e-07
Gmet_2172	6.31535	6.60604	7.40364	7.61945	0.0179	9.92e-05	1.05e-05
Gmet_2007	8.26555	8.67195	7.75838	8.02234	0.0179	0.00628	0.241
Gmet_1787	9.21745	8.83918	9.51858	10.1382	0.0179	0.00685	0.00231
Gmet_0155	6.87644	7.39992	6.89727	7.70474	0.0181	0.878	0.0562
Gmet_2846	12.1496	11.7172	10.4663	9.17761	0.0182	2.82e-06	2.1e-08
Gmet_1973	9.46856	9.15968	7.60061	7.60265	0.0182	1.76e-06	3.26e-07
Gmet_1033	12.2739	12.6657	12.4335	11.0371	0.0182	0.297	2.01e-05
Gmet_0256	7.8447	8.08522	8.59093	8.98885	0.0182	4.38e-05	5.61e-05
Gmet_0099	9.22527	8.75675	7.9955	8.18267	0.0182	4.87e-06	4e-05
Gmet_2941	9.45636	8.86252	7.72927	7.66258	0.0183	2.3e-06	8.4e-06
Gmet_0483	8.76129	8.47637	7.6716	8.14955	0.0183	1.55e-05	0.000813
Gmet_3561	10.0338	9.53688	8.41418	8.2609	0.0184	8.28e-06	2.54e-06
Gmet_2089	7.46698	7.74879	7.94894	8.37469	0.0184	0.0255	0.000179
Gmet_1932	7.46268	7.17396	7.19812	7.70863	0.0184	0.0194	0.261
Gmet_1303	7.77474	7.49378	7.73374	8.15636	0.0186	0.615	0.00771
Gmet_0455	9.13557	8.67016	7.73015	7.81047	0.0186	4.99e-06	1.53e-05
Gmet_2825	6.72242	6.42938	6.70556	6.92323	0.0187	0.901	0.0977
Gmet_2709	8.45185	7.96541	7.42331	7.94907	0.0187	1.72e-05	0.00119
Gmet_2564	8.1765	7.65808	7.42833	7.43591	0.0187	0.000607	0.00143
Gmet_3387	7.41439	7.14643	7.43423	7.79733	0.0188	0.874	0.0382
Gmet_3317	6.74877	7.0191	7.46917	8.23099	0.0188	5.58e-05	1.19e-06
Gmet_1160	7.96941	7.61563	7.5881	7.9034	0.0188	0.00805	0.609
Gmet_0477	8.0931	7.63214	7.51493	7.87748	0.0188	0.00292	0.242
Gmet_3378	7.93312	7.5683	7.58755	7.73773	0.0191	0.00911	0.273
Gmet_2201	6.45677	6.73999	7.30169	7.67221	0.0193	0.00017	0.000132
Gmet_0552	8.906	8.4638	7.9283	7.86428	0.0194	5.38e-05	3.08e-05
Gmet_3297	6.25731	6.53056	7.04217	7.49081	0.0196	7.66e-05	5.62e-06
Gmet_2748	7.66951	7.9461	8.17446	8.58931	0.0196	0.00197	0.000296
Gmet_0727	7.38636	7.74138	9.63488	10.1912	0.0199	2.16e-06	1.24e-07
Gmet_0414	9.48035	9.16982	8.9998	9.00189	0.0201	0.00773	0.00329
Gmet_0538	7.92294	7.63431	7.77215	8.17176	0.0202	0.241	0.251
Gmet_1034	11.2496	10.9701	11.7291	12.4294	0.0203	0.00107	0.000129
Gmet_3599	9.21405	8.86663	9.92267	9.65536	0.0204	0.00294	0.029
Gmet_2439	6.91848	7.3451	7.93093	8.63794	0.0204	0.000145	4.25e-06
Gmet_1929	9.61428	10.5833	12.9706	12.7029	0.0204	5.34e-07	7.86e-08
Gmet_1631	8.87134	8.5421	8.44578	8.98358	0.0204	0.00477	0.637
Gmet_0408	10.7664	10.4684	10.2713	9.51404	0.0205	0.014	5.28e-06
Gmet_2992	7.93964	7.52955	7.14368	7.52516	0.0206	4.64e-05	0.0198
Gmet_2933	9.37265	9.02892	9.35021	9.82284	0.0206	0.858	0.00479
Gmet_2387	10.7794	10.4059	9.60058	9.49684	0.0206	1.26e-05	4.66e-06
Gmet_1223	7.43103	7.08896	7.17144	7.92197	0.0206	0.0412	0.00253
Gmet_2733	10.1129	10.4571	10.8183	9.34732	0.0207	0.0122	0.000102
Gmet_3516	6.61018	6.99059	7.34033	6.82519	0.0209	0.000454	0.0728
Gmet_0660	7.46858	7.09058	7.44842	7.82634	0.0209	0.859	0.133
Gmet_0590	7.86689	7.54479	8.03219	8.28867	0.0209	0.26	0.0062
Gmet_0541	7.39744	7.11827	7.52763	7.83237	0.0209	0.159	0.00264
Gmet_1272	11.8093	11.5584	10.4591	9.29832	0.021	0.000187	2.73e-06
Gmet_3205	8.71415	8.20087	7.97928	8.33213	0.0211	0.000356	0.00978
Gmet_2771	9.82192	9.50655	8.82537	8.83796	0.0211	0.000311	0.000992
Gmet_2603	11.2021	10.935	9.13921	9.82892	0.0211	1.32e-06	9.15e-06
Gmet_0083	7.11924	6.80963	7.08364	7.53573	0.0211	0.702	0.0087
Gmet_3017	8.49363	8.002	7.76276	8.14859	0.0216	0.000169	0.0416
Gmet_2759	6.79315	7.18817	7.00665	7.4443	0.0216	0.0913	0.000745
Gmet_2104	6.78534	7.2182	8.33673	8.73611	0.0216	1.84e-05	7.23e-06
Gmet_1742	12.8429	12.546	11.1417	8.03077	0.0216	1.3e-06	5.28e-09
Gmet_1110	6.48727	6.72659	7.93262	7.78221	0.0216	2.91e-06	3.56e-05
Gmet_0822	6.56457	6.84224	7.39833	7.72863	0.0216	0.000371	2.4e-05
Gmet_1682	7.48712	7.95188	9.14213	9.72018	0.0217	5.45e-07	1.66e-07
Gmet_2789	7.58226	7.82476	7.98021	8.59972	0.022	0.00981	0.00126
Gmet_2754	6.63489	6.33853	6.01946	6.20958	0.022	0.00107	0.0416
Gmet_1008	7.01704	7.3374	9.57741	9.75727	0.022	7.78e-06	3e-08
Gmet_2823	10.7917	10.1823	8.6752	8.43797	0.0221	5.63e-07	1.61e-07
Gmet_2945	7.55138	8.29168	9.18548	9.82302	0.0223	2.09e-06	3.15e-07
Gmet_1378	8.39237	8.03287	11.252	10.7955	0.0223	8.07e-06	1.17e-07
Gmet_0818	8.84403	8.38021	7.54156	7.47939	0.0223	2.27e-05	7.42e-06
Gmet_3462	7.42714	8.01889	9.59434	10.5231	0.0224	9.98e-07	9.18e-08
Gmet_1551	13.3117	13.5644	13.1469	9.04261	0.0224	0.572	3.38e-09
Gmet_2231	6.43724	6.67204	7.27709	7.89618	0.0225	3.48e-05	1.41e-05
Gmet_3607	6.62532	6.3714	6.55652	7.13693	0.0226	0.399	0.0806
[truncated: 1,559 more rows]
